# Supplementary material for: Single-crystal structure analysis of non-deuterated triglycine sulfate by neutron diffraction at 20 and 298 K: a new disorder model for the 298 K structure
Source: Acta Crystallogr E Crystallogr Commun. 2022 Feb 8;78(Pt 3):306–12. doi: 10.1107/S2056989022000858 (PMC8900510; doi:10.1107/S2056989022000858)
Supplement: Supplementary file 1 [file e-78-00306-sup1.cif]

##############################################################################
#                                                                            #
# This CIF contains the data in a paper accepted for publication in          #
# Acta Crystallographica Section E. It conforms to the requirements of       #
# Notes for Authors for Acta Crystallographica Section E, and has been       #
# peer reviewed under the auspices of the IUCr Commission on Journals.       #
#                                                                            #
# Full details of the Crystallographic Information File format               #
# are given in the paper "The Crystallographic Information File (CIF):       #
# a New Standard Archive File for Crystallography" by S. R. Hall, F. H.      #
# Allen and I. D. Brown [Acta Cryst. (1991), A47, 655-685].                  #
#                                                                            #
# The current version of the core CIF dictionary is obtainable from          #
# ftp://ftp.iucr.org/pub/cif_core.dic.                                       #
#                                                                            #
# Software is freely available for graphical display of the structure(s)     #
# in this CIF. For information consult the CIF software page                 #
# http://www.iucr.org/resources/cif/software.                                #
#                                                                            #
# This file may be used for bona fide research purposes within the           #
# scientific community so long as proper attribution is given to the journal # 
# article from which it was obtained.                                        #
#                                                                            #
##############################################################################
data_global
_audit_creation_method     'form.cif (version 2.0)'
_journal_data_validation_number     ?
_journal_date_recd_electronic     2021-12-03
_journal_date_accepted     2022-01-24
_journal_name_full     'Acta Crystallographica, Section E'
_journal_year     2022
_journal_volume     78
_journal_issue      3
_journal_page_first     0
_journal_page_last     0
_journal_paper_category     GO
_journal_paper_doi     10.1107/S2056989022000858
_journal_coeditor_code     HB8004
_publ_contact_author_name     'Professor Toru Asahi'
_publ_contact_author_address
;
Faculty of Science and Engineering Waseda
 University, 2-2, Wakamatsu-cho, Shinjuku-ku, Tokyo, 162-8480, Japan
;
_publ_contact_author_email     tasahi@waseda.jp
_publ_contact_author_fax     +81-3-5369-7369
_publ_contact_author_phone     +81-3-5369-7369
_publ_section_title
;
Single-crystal structure analysis of non-deuterated triglycine sulfate by
neutron diffraction at 20 and 298 K: a new disorder model for the 298 K
structure
;
_publ_section_title_footnote     .
loop_
    _publ_author_name
    _publ_author_footnote
    _publ_author_address
    'Terasawa, Yukana' .
;
School of Advanced Science and Engineering, Waseda University,
2-2 Wakamatsu-cho, Shinjuku-ku, Tokyo, 162-8480, Japan
;
    'Ohhara, Takashi' .
;
J-PARC Center, Japan Atomic Energy Agency, Shirakata 2-4, Tokai, Ibaraki
319-1195, Japan
;
    'Sato, Sota' .
;
Integrated Molecular Structure Analysis Laboratory,
Department of Applied Chemistry, School of Engineering,
The University of Tokyo,
7-3-1 Hongo, Bunkyo-ku, Tokyo, 113-8656, Japan
;
    'Yoshida, Satoshi' .
;
Department of Applied Chemistry, School of Engineering, The University of Tokyo,
7-3-1 Hongo, Bunkyo-ku, Tokyo, 113-8656, Japan
;
    'Asahi, Toru' .
;
Faculty of Science and Engineering, Waseda University, 2-2 Wakamatsu-cho,
Shinjuku-ku, Tokyo, 162-8480, Japan
Research Organization for Nano & Life Innovation, Waseda University,
513 Wasedatsurumaki-cho, Shinjuku-ku, Tokyo, 162-0041, Japan
;
_publ_section_synopsis
;
A precise crystal-structure analysis using a neutron diffractometer with
high-power neutron sources at the J-PARC facility has been performed on
non-deuterated triglycine sulfate at 20 K and 298 K and a new
double-potential-well disorder model for the O---H...O hydrogen bond in the
298 K structure is proposed.
;
data_20K
_chemical_name_systematic
;
Bis(glycinium) sulfate--glycine (1/1)
;
_chemical_name_common     'triglycine sulfate'
_chemical_formula_moiety     '2(C2 H6 N O2 +), O4 S 2-,C2 H5 N O2'
_chemical_formula_sum     'C6 H17 N3 O10 S'
_chemical_formula_structural     ?
_chemical_formula_analytical     'C6 H17 N3 O10 S'
_chemical_formula_iupac     '2C2 H6 N O2 +, S O4 2- , C2 H5 N O2'
_chemical_formula_weight     323.28
_chemical_melting_point     ?
_symmetry_cell_setting     monoclinic
_symmetry_space_group_name_H-M     P21
_symmetry_space_group_name_Hall     P2yb
loop_
    _symmetry_equiv_pos_as_xyz
    'x, y, z'
    '-x, y+1/2, -z'
_cell_length_a     9.3946(8)
_cell_length_b     12.5338(11)
_cell_length_c     5.6630(4)
_cell_angle_alpha     90
_cell_angle_beta     110.500(7)
_cell_angle_gamma     90
_cell_volume     624.59(9)
_cell_formula_units_Z     2
_cell_measurement_reflns_used     8174
_cell_measurement_theta_min     6.6
_cell_measurement_theta_max     83.3
_cell_measurement_temperature     20(2)
_exptl_crystal_description     block
_exptl_crystal_colour     colorless
_exptl_crystal_size_max     2.800
_exptl_crystal_size_mid     2.800
_exptl_crystal_size_min     2.800
_exptl_crystal_size_rad     ?
_exptl_crystal_density_diffrn     1.719
_exptl_crystal_density_meas     ?
_exptl_crystal_density_method     ?
_exptl_crystal_F_000     130.536
_exptl_absorpt_coefficient_mu     0.486
_exptl_absorpt_correction_type     none
_exptl_absorpt_process_details     ?
_exptl_absorpt_correction_T_min     ?
_exptl_absorpt_correction_T_max     ?
_exptl_special_details     ?
_diffrn_ambient_temperature     20(2)
_diffrn_radiation_type     'neutrons'
_diffrn_radiation_wavelength     1
_diffrn_radiation_source     'spallation neutron'
_diffrn_radiation_monochromator     ?
_diffrn_measurement_device_type
                'time-of-flight Laue-type single crystal neutron diffractometer'
_diffrn_measurement_method     'time-of-flight Laue method'
_diffrn_detector_area_resol_mean     4
_diffrn_reflns_number     40510
_diffrn_reflns_av_R_equivalents     N/A
_diffrn_reflns_av_sigmaI/netI     0.1217
_diffrn_reflns_theta_min     7.511
_diffrn_reflns_theta_max     86.125
_diffrn_reflns_theta_full     36.870
_diffrn_measured_fraction_theta_max     0.953
_diffrn_measured_fraction_theta_full     0.987
_diffrn_reflns_limit_h_min     -23
_diffrn_reflns_limit_h_max     23
_diffrn_reflns_limit_k_min     -31
_diffrn_reflns_limit_k_max     31
_diffrn_reflns_limit_l_min     -13
_diffrn_reflns_limit_l_max     14
_diffrn_reflns_reduction_process     'STARGazer (Ohhara et al., 2009)'
_diffrn_standards_number     ?
_diffrn_standards_interval_count     ?
_diffrn_standards_interval_time     ?
_diffrn_standards_decay_%     ?
loop_
    _diffrn_standard_refln_index_h
    _diffrn_standard_refln_index_k
    _diffrn_standard_refln_index_l
    ? ? ?
_refine_special_details
;reflns_Friedel_fraction is defined as the number of unique Friedel pairs
 measured divided by the number that would be possible theoretically, ignoring
 centric projections and systematic absences.'
;
_reflns_number_total     10169
_reflns_number_gt     33150
_reflns_threshold_expression     'I > 2\s(I)'
_refine_ls_structure_factor_coef     Fsqd
_refine_ls_matrix_type     full
_refine_ls_R_factor_all     0.1078
_refine_ls_R_factor_gt     0.0732
_refine_ls_wR_factor_all     ?
_refine_ls_wR_factor_ref     0.1934
_refine_ls_goodness_of_fit_all     ?
_refine_ls_goodness_of_fit_ref     1.043
_refine_ls_restrained_S_all     1.043
_refine_ls_restrained_S_obs     ?
_refine_ls_number_reflns     40510
_refine_ls_number_parameters     350
_refine_ls_number_restraints     1
_refine_ls_number_constraints     ?
_refine_ls_hydrogen_treatment     refall
_refine_ls_weighting_scheme     calc
_refine_ls_weighting_details
              'w=1/[\s^2^(Fo^2^)+(0.1332P)^2^+0.0720P] where P=(Fo^2^+2Fc^2^)/3'
_refine_ls_shift/su_max     0.001
_refine_ls_shift/su_mean     0.000
_refine_diff_density_max     3.867
_refine_diff_density_min     -6.285
_refine_ls_extinction_method
;
SHELXL2018/3 (Sheldrick 2015)
;
_refine_ls_extinction_coef     0.119(3)
_refine_ls_abs_structure_details     'Indeterminate for a neutron structure'
_refine_ls_abs_structure_Flack     ?
_refine_ls_abs_structure_Rogers     ?
loop_
    _atom_type_symbol
    _atom_type_description
    _atom_type_scat_dispersion_real
    _atom_type_scat_dispersion_imag
    _atom_type_scat_source
    'S' 'S' 2.847 0.0000
          'Neutron Data Booklet, ILL Grenoble, France (2003) ISBN 0-9704143-7-4'
    'O' 'O' 5.805 0.0000
          'Neutron Data Booklet, ILL Grenoble, France (2003) ISBN 0-9704143-7-4'
    'H' 'H' -3.741 0.0000
          'Neutron Data Booklet, ILL Grenoble, France (2003) ISBN 0-9704143-7-4'
    'N' 'N' 9.36 0.0000
          'Neutron Data Booklet, ILL Grenoble, France (2003) ISBN 0-9704143-7-4'
    'C' 'C' 6.648 0.0000
          'Neutron Data Booklet, ILL Grenoble, France (2003) ISBN 0-9704143-7-4'
_computing_data_collection
;
<i>STARGazer</i> (Ohhara <i>et al.</i>,  2009)
;
_computing_cell_refinement
;
<i>STARGazer</i> (Ohhara <i>et al.</i>,  2009)
;
_computing_data_reduction
;
<i>STARGazer</i> (Ohhara <i>et al.</i>,  2009)
;
_computing_structure_solution
;
A reported structure determined by single-crystal X-ray diffraction
(Hoshino et al., 1959) was used as the initial structure model.
;
_computing_structure_refinement
;
<i>SHELXT2018/3</i> (Sheldrick, 2015)
;
_computing_molecular_graphics
;
Mercury (Macrae <i>et al.</i>, 2020)
;
_computing_publication_material
;
PLATON (Spek, 2020) and publCIF (Westrip, 2010)
;
loop_
    _atom_site_type_symbol
    _atom_site_label
    _atom_site_fract_x
    _atom_site_fract_y
    _atom_site_fract_z
    _atom_site_U_iso_or_equiv
    _atom_site_adp_type
    _atom_site_calc_flag
    _atom_site_occupancy
    _atom_site_disorder_assembly
    _atom_site_disorder_group
    S S1 0.9987(2) 0.25000(15) 0.2280(4) 0.00149(18) Uani d 1 . .
    O O3 1.46271(12) 0.96537(9) 0.8104(2) 0.00493(13) Uani d 1 . .
    O O2 1.20940(13) 0.49653(10) 0.7552(2) 0.00564(13) Uani d 1 . .
    O O4 0.85445(12) 0.24777(9) 0.0101(2) 0.00407(11) Uani d 1 . .
    O O5 0.96806(13) 0.25228(9) 0.4652(2) 0.00438(12) Uani d 1 . .
    O O6 1.08235(12) 0.34725(8) 0.2072(2) 0.00397(12) Uani d 1 . .
    O O7 1.39163(12) 0.73620(10) -0.0953(2) 0.00519(13) Uani d 1 . .
    H H7 1.2917(3) 0.7379(3) -0.0588(6) 0.0160(4) Uani d 1 . .
    O O8 1.08828(12) 0.15498(8) 0.2172(2) 0.00403(12) Uani d 1 . .
    O O9 1.50274(14) 0.72358(11) 0.3230(2) 0.00628(14) Uani d 1 . .
    O O10 1.22125(13) 0.98973(10) 0.7827(2) 0.00528(13) Uani d 1 . .
    O O15 1.44257(13) 0.50951(11) 0.7343(2) 0.00643(14) Uani d 1 . .
    H H15 1.4843(4) 0.4899(3) 0.9306(6) 0.0162(4) Uani d 1 . .
    N N11 1.64288(8) 0.78825(6) -0.17333(14) 0.00468(8) Uani d 1 . .
    H H11A 1.5930(5) 0.7383(3) -0.3227(7) 0.0206(5) Uani d 1 . .
    H H11B 1.7487(3) 0.8093(3) -0.1799(7) 0.0167(4) Uani d 1 . .
    H H11C 1.5753(4) 0.8567(3) -0.2021(6) 0.0165(4) Uani d 1 . .
    N N14 1.10601(8) 0.92901(5) 0.29966(13) 0.00407(8) Uani d 1 . .
    H H14A 1.0741(4) 0.9005(3) 0.1183(6) 0.0189(5) Uani d 1 . .
    H H14B 1.0637(4) 1.0044(3) 0.2961(8) 0.0202(6) Uani d 1 . .
    H H14C 1.0593(4) 0.8781(3) 0.3977(7) 0.0186(5) Uani d 1 . .
    N N21 1.07375(7) 0.57354(5) 0.28504(13) 0.00395(8) Uani d 1 . .
    H H21A 1.0403(4) 0.6295(3) 0.3907(7) 0.0184(5) Uani d 1 . .
    H H21B 1.0241(4) 0.5017(3) 0.2905(7) 0.0194(5) Uani d 1 . .
    H H21C 1.0335(4) 0.6013(3) 0.1022(6) 0.0165(4) Uani d 1 . .
    C C15 1.27299(11) 0.92965(8) 0.42088(19) 0.00464(11) Uani d 1 . .
    H H15A 1.3210(5) 0.9838(4) 0.3185(7) 0.0231(7) Uani d 1 . .
    H H15B 1.3161(5) 0.8502(3) 0.4096(8) 0.0227(7) Uani d 1 . .
    C C16 1.29570(10) 0.51955(7) 0.64503(18) 0.00353(10) Uani d 1 . .
    C C17 1.65950(10) 0.73969(8) 0.07314(19) 0.00453(11) Uani d 1 . .
    H H17A 1.7376(4) 0.7882(3) 0.2221(7) 0.0200(6) Uani d 1 . .
    H H17B 1.7072(5) 0.6594(3) 0.0824(9) 0.0217(6) Uani d 1 . .
    C C18 1.31907(10) 0.96459(7) 0.69381(17) 0.00311(10) Uani d 1 . .
    C C19 1.50928(10) 0.73247(7) 0.11344(18) 0.00345(10) Uani d 1 . .
    C C20 1.24065(11) 0.56505(8) 0.38171(19) 0.00430(10) Uani d 1 . .
    H H20A 1.2898(4) 0.6438(3) 0.3846(8) 0.0207(6) Uani d 1 . .
    H H20B 1.2774(4) 0.5157(4) 0.2554(7) 0.0215(6) Uani d 1 . .
loop_
    _atom_site_aniso_label
    _atom_site_aniso_U_11
    _atom_site_aniso_U_22
    _atom_site_aniso_U_33
    _atom_site_aniso_U_12
    _atom_site_aniso_U_13
    _atom_site_aniso_U_23
    S1 0.0013(5) 0.0009(4) 0.0022(4) 0.0000(3) 0.0005(4) 0.0000(4)
    O3 0.0027(3) 0.0063(3) 0.0046(3) 0.0002(2) -0.0001(2) -0.0012(2)
    O2 0.0042(3) 0.0077(3) 0.0049(3) -0.0005(2) 0.0015(2) 0.0020(3)
    O4 0.0021(3) 0.0053(3) 0.0038(3) 0.0001(2) -0.0003(2) 0.0001(2)
    O5 0.0062(3) 0.0039(3) 0.0037(3) -0.0001(2) 0.0026(2) 0.0001(2)
    O6 0.0038(3) 0.0021(2) 0.0063(3) -0.0010(2) 0.0022(2) 0.0001(2)
    O7 0.0028(3) 0.0081(3) 0.0042(3) -0.0004(2) 0.0007(2) 0.0004(2)
    H7 0.0104(8) 0.0207(11) 0.0168(10) 0.0000(8) 0.0047(7) -0.0004(9)
    O8 0.0040(3) 0.0022(2) 0.0058(3) 0.0013(2) 0.0015(2) -0.0002(2)
    O9 0.0054(3) 0.0094(4) 0.0039(3) -0.0011(3) 0.0016(2) 0.0003(3)
    O10 0.0035(3) 0.0072(3) 0.0050(3) 0.0005(2) 0.0014(2) -0.0020(3)
    O15 0.0036(3) 0.0101(4) 0.0052(3) 0.0019(3) 0.0012(2) 0.0022(3)
    H15 0.0140(9) 0.0174(10) 0.0166(10) 0.0008(8) 0.0044(8) 0.0015(9)
    N11 0.00353(17) 0.00565(19) 0.00521(18) 0.00037(14) 0.00198(15) 0.00040(15)
    H11A 0.0232(14) 0.0202(12) 0.0149(10) -0.0037(11) 0.0025(10) -0.0057(9)
    H11B 0.0118(9) 0.0202(11) 0.0201(11) -0.0011(8) 0.0082(8) 0.0021(10)
    H11C 0.0179(11) 0.0148(10) 0.0179(10) 0.0056(8) 0.0076(9) 0.0044(8)
    N14 0.00371(17) 0.00394(16) 0.00353(17) -0.00007(13) -0.00001(13)
                                                                    -0.00041(13)
    H14A 0.0205(12) 0.0239(13) 0.0097(8) -0.0023(10) 0.0022(8) -0.0053(8)
    H14B 0.0198(12) 0.0125(9) 0.0243(14) 0.0061(9) 0.0027(11) -0.0024(9)
    H14C 0.0163(11) 0.0227(13) 0.0179(11) -0.0053(9) 0.0072(9) 0.0042(10)
    N21 0.00371(17) 0.00376(17) 0.00370(17) -0.00009(13) 0.00047(14) 0.00026(13)
    H21A 0.0174(11) 0.0204(12) 0.0178(11) 0.0057(9) 0.0068(9) -0.0048(9)
    H21B 0.0191(12) 0.0146(10) 0.0218(13) -0.0075(9) 0.0038(10) 0.0036(9)
    H21C 0.0176(11) 0.0198(11) 0.0103(8) 0.0022(8) 0.0028(8) 0.0044(8)
    C15 0.0034(2) 0.0064(3) 0.0038(2) -0.0001(2) 0.00083(19) -0.0014(2)
    H15A 0.0211(13) 0.0320(17) 0.0173(11) -0.0101(12) 0.0081(11) 0.0032(12)
    H15B 0.0194(12) 0.0198(12) 0.0240(14) 0.0089(10) 0.0014(11) -0.0090(11)
    C16 0.0029(2) 0.0038(2) 0.0037(2) 0.00049(18) 0.00095(19) 0.00052(19)
    C17 0.0026(2) 0.0055(3) 0.0053(3) 0.00030(19) 0.0011(2) 0.0011(2)
    H17A 0.0146(10) 0.0279(15) 0.0150(10) -0.0087(10) 0.0019(8) -0.0037(10)
    H17B 0.0212(13) 0.0136(10) 0.0333(18) 0.0086(9) 0.0131(13) 0.0081(11)
    C18 0.0022(2) 0.0031(2) 0.0033(2) 0.00014(17) 0.00010(18) -0.00052(18)
    C19 0.0028(2) 0.0036(2) 0.0038(2) -0.00029(17) 0.00102(19) 0.00007(18)
    C20 0.0038(2) 0.0052(3) 0.0040(2) 0.00017(19) 0.0014(2) 0.00104(19)
    H20A 0.0187(12) 0.0167(11) 0.0230(14) -0.0069(9) 0.0028(10) 0.0060(10)
    H20B 0.0221(13) 0.0288(16) 0.0150(10) 0.0096(12) 0.0081(10) -0.0033(11)
_geom_special_details
;
All esds (except the esd in the dihedral angle between two l.s. planes) are
 estimated using the full covariance matrix. The cell esds are taken into
 account individually in the estimation of esds in distances, angles and
 torsion angles; correlations between esds in cell parameters are only used
 when they are defined by crystal symmetry. An approximate (isotropic)
 treatment of cell esds is used for estimating esds
 involving l.s. planes.
;
loop_
    _geom_bond_atom_site_label_1
    _geom_bond_atom_site_label_2
    _geom_bond_site_symmetry_2
    _geom_bond_distance
    _geom_bond_publ_flag
    S1 O5 . 1.470(2) y
    S1 O8 . 1.472(2) y
    S1 O6 . 1.477(2) y
    S1 O4 . 1.480(2) y
    O3 C18 . 1.2778(14) y
    O3 H15 2_857 1.408(4) y
    O2 C16 . 1.2181(15) y
    O7 H7 . 1.030(3) y
    O7 C19 . 1.3063(14) y
    O9 C19 . 1.2149(15) y
    O10 C18 . 1.2333(15) y
    O15 H15 . 1.070(4) y
    O15 C16 . 1.2987(14) y
    N11 H11A . 1.024(3) y
    N11 H11B . 1.042(3) y
    N11 H11C . 1.045(3) y
    N11 C17 . 1.4800(12) y
    N14 H14B . 1.022(3) y
    N14 H14A . 1.028(3) y
    N14 H14C . 1.038(3) y
    N14 C15 . 1.4758(11) y
    N21 H21B . 1.020(3) y
    N21 H21C . 1.031(3) y
    N21 H21A . 1.039(3) y
    N21 C20 . 1.4726(11) y
    C15 H15B . 1.086(3) y
    C15 H15A . 1.088(4) y
    C15 C18 . 1.5164(13) y
    C16 C20 . 1.5087(13) y
    C17 H17A . 1.089(3) y
    C17 H17B . 1.095(3) y
    C17 C19 . 1.5092(13) y
    C20 H20A . 1.088(3) y
    C20 H20B . 1.090(3) y
loop_
    _geom_angle_atom_site_label_1
    _geom_angle_atom_site_label_2
    _geom_angle_atom_site_label_3
    _geom_angle_site_symmetry_1
    _geom_angle_site_symmetry_3
    _geom_angle
    _geom_angle_publ_flag
    O5 S1 O8 . . 110.60(14) y
    O5 S1 O6 . . 109.68(14) y
    O8 S1 O6 . . 109.68(13) y
    O5 S1 O4 . . 110.31(13) y
    O8 S1 O4 . . 108.66(14) y
    O6 S1 O4 . . 107.86(13) y
    C18 O3 H15 . 2_857 117.66(16) y
    H7 O7 C19 . . 111.1(2) y
    H15 O15 C16 . . 112.3(2) y
    H11A N11 H11B . . 107.0(3) y
    H11A N11 H11C . . 107.2(3) y
    H11B N11 H11C . . 108.7(3) y
    H11A N11 C17 . . 113.2(2) y
    H11B N11 C17 . . 110.6(2) y
    H11C N11 C17 . . 110.0(2) y
    H14B N14 H14A . . 109.0(3) y
    H14B N14 H14C . . 110.1(3) y
    H14A N14 H14C . . 106.9(3) y
    H14B N14 C15 . . 110.3(2) y
    H14A N14 C15 . . 111.0(2) y
    H14C N14 C15 . . 109.5(2) y
    H21B N21 H21C . . 108.6(3) y
    H21B N21 H21A . . 110.1(3) y
    H21C N21 H21A . . 105.8(3) y
    H21B N21 C20 . . 111.4(2) y
    H21C N21 C20 . . 111.5(2) y
    H21A N21 C20 . . 109.4(2) y
    H15B C15 H15A . . 107.9(4) y
    H15B C15 N14 . . 109.0(2) y
    H15A C15 N14 . . 109.1(2) y
    H15B C15 C18 . . 110.2(2) y
    H15A C15 C18 . . 109.8(2) y
    N14 C15 C18 . . 110.68(7) y
    O2 C16 O15 . . 125.77(11) y
    O2 C16 C20 . . 122.44(9) y
    O15 C16 C20 . . 111.79(9) y
    H17A C17 H17B . . 108.8(4) y
    H17A C17 N11 . . 108.7(2) y
    H17B C17 N11 . . 109.2(2) y
    H17A C17 C19 . . 109.2(2) y
    H17B C17 C19 . . 109.0(2) y
    N11 C17 C19 . . 111.83(7) y
    O10 C18 O3 . . 126.16(11) y
    O10 C18 C15 . . 120.14(9) y
    O3 C18 C15 . . 113.70(9) y
    O9 C19 O7 . . 124.83(10) y
    O9 C19 C17 . . 121.54(10) y
    O7 C19 C17 . . 113.62(9) y
    H20A C20 H20B . . 107.2(4) y
    H20A C20 N21 . . 109.3(2) y
    H20B C20 N21 . . 109.7(2) y
    H20A C20 C16 . . 109.4(2) y
    H20B C20 C16 . . 110.9(2) y
    N21 C20 C16 . . 110.28(7) y
loop_
    _geom_torsion_atom_site_label_1
    _geom_torsion_atom_site_label_2
    _geom_torsion_atom_site_label_3
    _geom_torsion_atom_site_label_4
    _geom_torsion_site_symmetry_1
    _geom_torsion_site_symmetry_2
    _geom_torsion_site_symmetry_3
    _geom_torsion_site_symmetry_4
    _geom_torsion
    _geom_torsion_publ_flag
    H14B N14 C15 H15B . . . . -175.7(4) y
    H14A N14 C15 H15B . . . . -54.8(4) y
    H14C N14 C15 H15B . . . . 63.0(4) y
    H14B N14 C15 H15A . . . . -58.0(4) y
    H14A N14 C15 H15A . . . . 62.9(4) y
    H14C N14 C15 H15A . . . . -179.3(4) y
    H14B N14 C15 C18 . . . . 63.0(3) y
    H14A N14 C15 C18 . . . . -176.1(3) y
    H14C N14 C15 C18 . . . . -58.4(3) y
    H15 O15 C16 O2 . . . . -9.2(3) y
    H15 O15 C16 C20 . . . . 170.4(2) y
    H11A N11 C17 H17A . . . . 165.8(4) y
    H11B N11 C17 H17A . . . . 45.7(3) y
    H11C N11 C17 H17A . . . . -74.4(3) y
    H11A N11 C17 H17B . . . . 47.1(4) y
    H11B N11 C17 H17B . . . . -72.9(3) y
    H11C N11 C17 H17B . . . . 167.0(3) y
    H11A N11 C17 C19 . . . . -73.6(3) y
    H11B N11 C17 C19 . . . . 166.3(2) y
    H11C N11 C17 C19 . . . . 46.2(2) y
    H15 O3 C18 O10 2_857 . . . 4.8(2) y
    H15 O3 C18 C15 2_857 . . . -175.85(18) y
    H15B C15 C18 O10 . . . . -122.1(3) y
    H15A C15 C18 O10 . . . . 119.1(3) y
    N14 C15 C18 O10 . . . . -1.47(14) y
    H15B C15 C18 O3 . . . . 58.5(3) y
    H15A C15 C18 O3 . . . . -60.4(3) y
    N14 C15 C18 O3 . . . . 179.09(9) y
    H7 O7 C19 O9 . . . . 5.4(3) y
    H7 O7 C19 C17 . . . . -174.9(2) y
    H17A C17 C19 O9 . . . . -38.9(3) y
    H17B C17 C19 O9 . . . . 79.8(3) y
    N11 C17 C19 O9 . . . . -159.24(11) y
    H17A C17 C19 O7 . . . . 141.4(3) y
    H17B C17 C19 O7 . . . . -99.8(3) y
    N11 C17 C19 O7 . . . . 21.07(12) y
    H21B N21 C20 H20A . . . . -176.3(4) y
    H21C N21 C20 H20A . . . . 62.3(3) y
    H21A N21 C20 H20A . . . . -54.4(4) y
    H21B N21 C20 H20B . . . . 66.4(4) y
    H21C N21 C20 H20B . . . . -55.0(4) y
    H21A N21 C20 H20B . . . . -171.6(4) y
    H21B N21 C20 C16 . . . . -56.0(3) y
    H21C N21 C20 C16 . . . . -177.5(2) y
    H21A N21 C20 C16 . . . . 65.9(3) y
    O2 C16 C20 H20A . . . . 118.9(3) y
    O15 C16 C20 H20A . . . . -60.7(3) y
    O2 C16 C20 H20B . . . . -123.2(3) y
    O15 C16 C20 H20B . . . . 57.2(3) y
    O2 C16 C20 N21 . . . . -1.38(14) y
    O15 C16 C20 N21 . . . . 179.02(9) y
loop_
    _geom_hbond_atom_site_label_D
    _geom_hbond_atom_site_label_H
    _geom_hbond_atom_site_label_A
    _geom_hbond_site_symmetry_A
    _geom_hbond_distance_DH
    _geom_hbond_distance_HA
    _geom_hbond_distance_DA
    _geom_hbond_angle_DHA
    O7 H7 O4 2_755 1.030(3) 1.497(3) 2.5258(17) 176.3(4)
    O15 H15 O3 2_847 1.070(3) 1.408(3) 2.4777(15) 179.0(4)
    N11 H11A O9 1_554 1.024(4) 1.894(4) 2.8099(13) 147.1(3)
    N11 H11B O6 2_855 1.042(3) 1.715(3) 2.7557(14) 176.7(3)
    N11 H11B O8 2_855 1.042(3) 2.522(4) 3.1097(14) 115.1(3)
    N11 H11C O3 1_554 1.046(4) 1.741(4) 2.7736(14) 168.5(3)
    N14 H14A O4 2_755 1.028(3) 2.233(4) 2.9718(13) 127.4(3)
    N14 H14A O6 2_755 1.028(3) 2.026(4) 2.9771(13) 152.7(3)
    N14 H14B O8 1_565 1.023(4) 1.972(4) 2.8658(12) 144.4(3)
    N14 H14B O2 2_756 1.023(4) 2.481(4) 2.9914(15) 110.2(3)
    N14 H14C O5 2_756 1.039(4) 1.815(4) 2.7952(13) 155.8(3)
    N21 H21A O5 2_756 1.039(4) 1.757(4) 2.7501(13) 158.5(3)
    N21 H21B O6 1_555 1.020(4) 2.110(4) 2.8758(12) 130.3(3)
    N21 H21B O10 2_746 1.020(4) 2.200(4) 2.8612(15) 121.0(3)
    N21 H21C O4 2_755 1.031(3) 2.313(4) 2.9677(13) 120.1(3)
    N21 H21C O8 2_755 1.031(3) 1.893(3) 2.9010(13) 165.1(3)
    C15 H15A O15 2_856 1.088(5) 2.365(5) 3.2496(17) 137.4(3)
    C15 H15B O9 1_555 1.085(4) 2.537(5) 3.5320(18) 152.0(3)
    C17 H17B O10 2_846 1.095(4) 2.280(4) 3.3311(16) 160.2(4)
    C20 H20A O9 1_555 1.087(4) 2.369(4) 3.2703(18) 139.2(3)
    C20 H20A O4 2_755 1.087(4) 2.532(4) 3.0948(15) 111.2(3)
_shelx_hkl_file
;
 -19   3  10  -17.11   31.90   1    0.52
 -18   3  10  209.06   30.35   1    0.54
 -16   2   9  177.85   22.29   1    0.59
 -13   2   7  300.48   12.53   1    0.75
 -19 -11   8   -2.51   50.22   2    0.46
 -21 -10   8  131.65   51.17   2    0.47
 -20 -10   8   57.01   45.16   2    0.48
 -19 -10   8   48.41   38.74   2    0.49
 -21  -9   8   26.16   43.13   2    0.49
 -20  -9   8  144.01   39.09   2    0.50
 -19  -9   8   45.83   32.47   2    0.52
 -20  -8   8   28.26   31.04   2    0.53
 -19  -8   8  215.26   30.46   2    0.54
 -20 -11   7  -22.46   56.42   2    0.44
 -19 -11   7  174.00   53.82   2    0.45
 -21 -10   7  -39.99   55.44   2    0.46
 -20 -10   7  285.78   48.44   2    0.47
 -19 -10   7  442.69   50.14   2    0.48
 -18 -10   7   40.32   37.10   2    0.49
 -17 -10   7   40.46   30.89   2    0.50
 -21  -9   7  -18.15   44.48   2    0.49
 -20  -9   7  328.74   43.39   2    0.50
 -19  -9   7   20.21   32.79   2    0.52
 -18  -9   7  153.47   31.63   2    0.53
 -17  -9   7  106.36   28.02   2    0.54
 -16  -9   7   42.56   21.80   2    0.55
 -22  -8   7   23.95   43.85   2    0.50
 -21  -8   7  237.89   38.83   2    0.51
 -20  -8   7  100.64   32.70   2    0.53
 -19  -8   7   83.37   28.51   2    0.55
 -18  -8   7  170.18   26.90   2    0.56
 -17  -8   7   38.51   21.14   2    0.58
 -17  -7   7  168.88   19.70   2    0.62
 -20 -10   6   56.63   53.50   2    0.46
 -19 -10   6   80.07   45.41   2    0.48
 -18 -10   6   59.81   39.27   2    0.49
 -19  -9   6  152.59   37.76   2    0.51
 -18  -9   6   10.04   31.21   2    0.52
 -17  -9   6   99.80   27.91   2    0.54
 -16  -9   6   25.29   24.59   2    0.55
 -19  -8   6   11.20   30.84   2    0.54
 -18  -8   6  158.38   28.20   2    0.56
 -17  -8   6  102.47   23.45   2    0.58
 -16  -8   6   22.91   19.26   2    0.59
 -15  -8   6   13.40   17.21   2    0.61
 -14  -8   6  106.56   14.84   2    0.62
 -19  -7   6  136.08   27.75   2    0.57
 -18  -7   6   20.17   20.81   2    0.59
 -17  -7   6  177.45   20.45   2    0.62
 -16  -7   6  324.81   20.79   2    0.64
 -15  -7   6  409.15   18.81   2    0.66
 -14  -7   6   94.58   12.03   2    0.68
 -15  -6   6  112.85   13.08   2    0.71
 -16  -8   5  394.42   26.32   2    0.58
 -15  -8   5  -21.48   17.74   2    0.60
 -14  -8   5  267.80   17.93   2    0.62
 -16  -7   5  664.39   24.78   2    0.63
 -15  -7   5  191.61   16.96   2    0.65
 -14  -7   5   95.55   12.81   2    0.68
 -13  -7   5   20.56   10.64   2    0.70
 -12  -7   5  100.33    9.72   2    0.72
 -16  -6   5  279.20   17.62   2    0.67
 -15  -6   5   69.24   11.78   2    0.70
 -14  -6   5  173.94   11.43   2    0.73
 -13  -6   5  178.09   10.55   2    0.76
 -12  -6   5   22.02    7.00   2    0.79
 -12  -5   5   30.12    5.85   2    0.87
 -13  -7   4  160.56   13.27   2    0.68
 -13  -6   4   57.41    8.92   2    0.75
 -12  -6   4   83.44    8.39   2    0.78
 -11  -6   4    8.75    5.96   2    0.82
 -13  -5   4  349.55   11.30   2    0.82
 -12  -5   4  179.85    7.93   2    0.86
 -11  -5   4  135.58    6.29   2    0.91
 -10  -5   4   35.86    4.56   2    0.95
 -10  -4   4  215.38    5.81   2    1.06
 -10  -5   3  232.02    6.99   2    0.93
  -9  -5   3   62.43    4.09   2    0.98
  -9  -4   3  242.60    4.98   2    1.12
  -8  -4   3  244.56    4.43   2    1.19
  -7  -4   3  186.23    3.27   2    1.25
  -6  -3   2  148.12    1.80   2    1.57
  -5  -2   2  111.67    0.85   2    2.12
   3 -17  -1   63.37    8.48   3    0.76
   3 -16  -1   61.34    7.06   3    0.79
   2 -14  -1  262.79    6.53   3    1.01
   2 -13  -1   38.06    3.43   3    1.07
   2 -12  -1   63.17    3.35   3    1.13
   2 -11  -1    7.02    2.15   3    1.20
   2 -10  -1  540.67    4.90   3    1.27
   1  -7  -1  214.69    1.17   3    2.08
   4 -19  -2  410.19   18.72   3    0.66
   3 -16  -2  377.61   11.03   3    0.83
   3 -15  -2  160.28    7.46   3    0.86
   2 -14  -2  155.84    5.60   3    1.04
   3 -14  -2  397.80    9.13   3    0.90
   6 -11  -1   57.05    3.75   4    0.97
   5  -9  -1  328.38    4.56   4    1.20
   4  -8  -1  124.08    1.75   4    1.55
   4  -7  -1   92.35    1.51   4    1.57
   3  -5  -1  122.85    0.76   4    2.20
  12 -22  -2  220.36   37.99   4    0.49
  11 -21  -2   14.49   24.72   4    0.54
  11 -20  -2   78.05   26.11   4    0.54
  10 -19  -2   23.67   17.43   4    0.60
   9 -18  -2   25.01   12.38   4    0.68
  10 -18  -2  181.30   19.58   4    0.60
   8 -17  -2  602.18   15.62   4    0.76
   9 -17  -2  296.44   16.12   4    0.68
   8 -16  -2  339.69   11.82   4    0.77
   9 -16  -2   29.74   11.86   4    0.68
   8 -15  -2   33.60    8.05   4    0.78
   9 -15  -2   72.70   11.96   4    0.68
   7 -14  -2  715.95   11.60   4    0.90
   8 -14  -2  102.64    8.91   4    0.78
   7 -13  -2  174.96    7.17   4    0.91
   8 -13  -2   27.04    7.37   4    0.78
   7 -12  -2  125.42    6.16   4    0.92
   6 -11  -2  524.37    7.22   4    1.09
   7 -11  -2  288.11    7.13   4    0.91
   6 -10  -2   59.90    3.63   4    1.10
   5  -9  -2  329.20    4.10   4    1.35
   6  -9  -2   16.80    2.91   4    1.09
  12 -25  -3   25.96   33.92   4    0.51
  13 -25  -3  197.02   52.38   4    0.47
  12 -24  -3  -14.46   34.21   4    0.52
  13 -24  -3   50.74   47.01   4    0.47
  11 -23  -3   63.64   27.43   4    0.57
  12 -23  -3  148.56   35.37   4    0.52
  13 -23  -3  -80.40   45.12   4    0.47
  11 -22  -3  297.47   28.06   4    0.57
  12 -22  -3   81.09   32.79   4    0.52
  13 -22  -3   27.01   43.27   4    0.47
  11 -21  -3  200.53   25.43   4    0.57
  12 -21  -3   32.25   32.49   4    0.52
  10 -20  -3   99.82   18.05   4    0.64
  11 -20  -3  175.23   23.13   4    0.58
  12 -20  -3   65.13   30.01   4    0.52
  10 -19  -3   93.77   16.70   4    0.64
  11 -19  -3  138.73   22.96   4    0.58
  10 -18  -3  116.70   16.16   4    0.65
  11 -18  -3  168.94   22.81   4    0.58
   9 -17  -3   17.39   10.96   4    0.73
  10 -17  -3    0.77   14.91   4    0.65
  11 -17  -3   27.37   20.26   4    0.57
   9 -16  -3   28.80   10.19   4    0.73
  10 -16  -3  284.45   18.33   4    0.65
   9 -15  -3  460.51   15.45   4    0.73
  10 -15  -3    0.73   14.06   4    0.64
   8 -14  -3  199.60    9.17   4    0.84
   9 -14  -3  264.56   12.55   4    0.73
  13 -26  -4  -21.18   40.96   4    0.49
  13 -25  -4   -6.67   41.28   4    0.50
  14 -25  -4   75.28   56.89   4    0.46
  13 -24  -4   12.18   41.80   4    0.50
  14 -24  -4   96.95   55.99   4    0.46
  12 -23  -4   57.78   29.57   4    0.54
  13 -23  -4   67.29   39.70   4    0.50
  14 -23  -4  206.92   54.66   4    0.46
  12 -22  -4   54.57   28.79   4    0.55
  13 -22  -4   30.16   39.02   4    0.50
  14 -22  -4    6.26   50.99   4    0.46
  12 -21  -4   60.24   26.97   4    0.55
  13 -21  -4  118.85   39.49   4    0.50
  11 -20  -4   42.37   19.71   4    0.60
  12 -20  -4  154.67   29.79   4    0.55
  13 -20  -4  124.13   37.90   4    0.50
  11 -19  -4  150.81   21.84   4    0.61
  12 -19  -4   65.88   27.87   4    0.55
  13 -19  -4   77.55   36.60   4    0.49
  10 -18  -4  434.69   20.23   4    0.67
  11 -18  -4   -0.70   18.75   4    0.61
  12 -18  -4  182.24   29.15   4    0.55
  14 -24  -5   31.02   49.88   4    0.48
  13 -23  -5   -4.14   35.79   4    0.52
  14 -23  -5   95.23   49.36   4    0.48
  15 -23  -5   21.90   67.50   4    0.44
  -1  -5  -1   98.17    0.56   5    2.27
  -1  -4  -1   76.22    0.38   5    3.02
  -2 -10  -2  218.45    4.12   5    1.14
  -2  -9  -2  213.60    3.08   5    1.31
  -2  -8  -2   55.92    1.50   5    1.51
  -1  -7  -2   40.98    1.15   5    1.59
  -1  -6  -2  116.26    1.06   5    1.89
  -3 -15  -3  186.79    9.37   5    0.76
  -3 -14  -3    6.57    5.69   5    0.83
  -3 -13  -3   56.77    5.06   5    0.91
  -2 -13  -3   48.10    5.92   5    0.85
  -3 -12  -3  239.00    6.57   5    1.01
  -2 -12  -3   43.15    4.81   5    0.94
  -2 -11  -3  318.61    6.20   5    1.05
  -2 -10  -3   60.71    3.22   5    1.17
  -1 -10  -3   62.62    3.62   5    1.06
  -1  -9  -3   64.90    2.79   5    1.20
  -4 -20  -4  197.61   22.96   5    0.57
  -4 -19  -4  134.21   18.38   5    0.61
  -4 -18  -4   11.95   13.26   5    0.65
  -3 -18  -4  143.80   17.83   5    0.62
  -4 -17  -4   26.03   10.72   5    0.70
  -3 -17  -4  510.16   19.52   5    0.67
  -4 -16  -4  258.78   12.35   5    0.76
  -3 -16  -4  228.00   13.13   5    0.72
  -3 -15  -4   52.28    8.44   5    0.78
  -2 -15  -4   77.56   10.12   5    0.73
  -3 -14  -4   79.93    7.30   5    0.84
  -2 -14  -4   68.76    8.34   5    0.79
  -2 -13  -4  201.89    8.26   5    0.87
  -1 -13  -4   58.64    7.60   5    0.80
  -2 -12  -4  167.77    6.62   5    0.95
  -5 -25  -5   -3.81   52.73   5    0.45
  -5 -24  -5  120.92   40.65   5    0.48
  -5 -23  -5   34.95   34.80   5    0.51
  -4 -23  -5  231.30   41.40   5    0.49
  -5 -22  -5   17.26   27.31   5    0.54
  -4 -22  -5  -32.82   30.64   5    0.51
  -5 -21  -5  144.24   23.90   5    0.57
  -4 -21  -5   33.40   26.93   5    0.55
  -3 -21  -5  158.23   31.68   5    0.52
  -5 -20  -5  104.33   20.32   5    0.60
  -4 -20  -5   45.19   22.08   5    0.58
  -3 -20  -5   75.14   26.54   5    0.55
  -4 -19  -5   22.63   17.84   5    0.62
  -3 -19  -5   60.28   21.88   5    0.59
  -4 -18  -5   61.70   15.25   5    0.66
  -3 -18  -5   69.88   16.47   5    0.63
  -2 -18  -5  161.25   20.96   5    0.59
  -3 -17  -5  312.52   17.10   5    0.67
  -2 -17  -5  302.17   19.59   5    0.64
  -3 -16  -5   73.50   11.70   5    0.72
  -2 -16  -5  138.95   14.55   5    0.68
  -1 -16  -5  216.34   17.77   5    0.64
  -2 -15  -5  361.50   13.78   5    0.74
  -2 -14  -5  560.25   14.78   5    0.79
  -6 -25  -6   69.74   43.60   5    0.48
  -5 -25  -6   99.49   54.20   5    0.46
  -4 -25  -6  -75.25   59.74   5    0.45
  -6 -24  -6   62.82   37.04   5    0.50
  -5 -24  -6   34.79   42.74   5    0.49
  -4 -24  -6  156.42   51.68   5    0.47
  -5 -23  -6   32.33   34.02   5    0.51
  -4 -23  -6   83.45   38.96   5    0.50
  -3 -23  -6   95.46   47.77   5    0.47
  -5 -22  -6   57.32   28.48   5    0.54
  -4 -22  -6   23.53   30.85   5    0.52
  -3 -22  -6  -31.29   36.12   5    0.50
  -4 -21  -6  142.14   29.99   5    0.55
  -3 -21  -6  169.96   34.40   5    0.53
  -2 -21  -6  267.04   40.28   5    0.50
  -4 -20  -6  435.53   30.29   5    0.58
  -3 -20  -6  283.39   29.96   5    0.56
  -2 -20  -6  291.81   34.14   5    0.53
  -3 -19  -6  205.67   23.61   5    0.59
  -2 -19  -6    5.37   23.85   5    0.56
  -3 -18  -6   65.34   18.10   5    0.63
  -2 -18  -6  178.27   21.80   5    0.60
  -5 -24  -7   31.63   45.04   5    0.49
  -4 -24  -7    1.61   46.90   5    0.47
  -3 -24  -7   13.39   60.16   5    0.45
  -4 -23  -7   92.81   41.17   5    0.50
  -3 -23  -7  125.95   49.53   5    0.48
  -2 -23  -7   23.15   55.15   5    0.46
  -4 -22  -7   71.19   35.65   5    0.52
  -3 -22  -7  159.12   41.61   5    0.50
  -2 -22  -7  -13.39   44.30   5    0.48
  -3 -21  -7  193.73   33.88   5    0.53
  -2 -21  -7  147.23   39.50   5    0.51
  -3 -20  -7   75.97   28.68   5    0.56
  -3 -23  -8   30.81   48.91   5    0.48
  -3  -4  -1    0.99    0.24   6    2.14
  -2  -3  -1   89.68    0.44   6    2.68
  -6  -9  -2  193.02    5.78   6    0.94
  -6  -8  -2   88.47    3.89   6    1.07
  -5  -8  -2  613.60    7.57   6    1.04
  -5  -7  -2   66.98    2.90   6    1.19
  -4  -6  -2  316.49    3.73   6    1.34
  -3  -5  -2   77.49    1.57   6    1.51
  -9 -13  -3  117.76   13.95   6    0.66
  -9 -12  -3   36.16    9.98   6    0.71
  -8 -12  -3   65.45   10.99   6    0.70
  -9 -11  -3   23.77    8.51   6    0.77
  -8 -11  -3   45.16    8.53   6    0.77
  -7 -11  -3  419.29   13.34   6    0.75
  -8 -10  -3   69.11    7.11   6    0.83
  -7 -10  -3   14.37    5.99   6    0.83
  -6 -10  -3  313.56    9.98   6    0.80
  -7  -9  -3  170.00    7.08   6    0.91
  -6  -9  -3  101.77    6.29   6    0.89
  -6  -8  -3  314.09    7.24   6    0.99
  -5  -8  -3   12.37    3.87   6    0.97
  -5  -7  -3   75.83    3.92   6    1.08
 -12 -17  -4    9.87   35.44   6    0.50
 -11 -17  -4  204.38   37.66   6    0.49
 -12 -16  -4   53.93   31.82   6    0.53
 -11 -16  -4  177.06   31.20   6    0.53
 -10 -16  -4   90.88   29.64   6    0.52
 -12 -15  -4  155.71   25.79   6    0.57
 -11 -15  -4   95.97   24.88   6    0.56
 -10 -15  -4  168.20   26.80   6    0.56
 -11 -14  -4  101.78   20.05   6    0.60
 -10 -14  -4  111.24   21.83   6    0.60
  -9 -14  -4  628.70   29.94   6    0.59
 -10 -13  -4  246.92   19.00   6    0.64
  -9 -13  -4  499.63   22.31   6    0.63
  -8 -13  -4   46.07   16.47   6    0.62
  -9 -12  -4   95.88   14.38   6    0.68
  -8 -12  -4  265.46   16.08   6    0.67
  -7 -12  -4  -13.19   12.38   6    0.65
  -8 -11  -4   26.56    9.94   6    0.72
  -7 -11  -4   88.99   11.22   6    0.71
  -7 -10  -4  117.69    9.52   6    0.77
  -6 -10  -4   44.99    8.90   6    0.75
  -7  -9  -4   76.83    7.56   6    0.84
 -13 -18  -5  108.00   52.75   6    0.47
 -12 -18  -5   40.70   52.34   6    0.46
 -11 -18  -5  -15.28   53.22   6    0.45
 -13 -17  -5  -31.07   39.73   6    0.49
 -12 -17  -5   14.66   40.76   6    0.49
 -11 -17  -5  102.62   43.84   6    0.48
 -13 -16  -5  -91.92   35.18   6    0.52
 -12 -16  -5  -10.61   33.24   6    0.52
 -11 -16  -5  162.75   37.30   6    0.51
 -10 -16  -5   69.30   37.11   6    0.50
 -12 -15  -5   87.74   31.25   6    0.55
 -11 -15  -5  133.44   31.60   6    0.54
 -10 -15  -5  140.72   31.19   6    0.54
  -9 -15  -5    3.73   29.59   6    0.52
 -11 -14  -5  -31.33   24.43   6    0.57
 -10 -14  -5  -26.13   23.55   6    0.57
  -9 -14  -5   44.09   25.46   6    0.56
  -8 -14  -5  165.31   27.89   6    0.55
 -10 -13  -5   19.36   19.59   6    0.61
  -9 -13  -5  255.67   24.01   6    0.60
  -8 -13  -5  387.16   25.62   6    0.59
  -9 -12  -5  418.54   21.75   6    0.64
  -8 -12  -5   18.55   15.78   6    0.63
 -12 -17  -6   11.65   49.80   6    0.47
 -11 -17  -6   31.52   53.45   6    0.46
 -10 -17  -6   83.64   55.76   6    0.46
 -12 -16  -6   62.85   42.56   6    0.50
 -11 -16  -6  -50.60   43.95   6    0.49
 -10 -16  -6   68.71   45.16   6    0.48
  -9 -16  -6  259.53   50.69   6    0.47
 -11 -15  -6  111.43   34.58   6    0.52
 -10 -15  -6   27.28   36.37   6    0.51
  -9 -15  -6  165.90   41.00   6    0.50
 -11 -14  -6  141.78   33.04   6    0.55
 -10 -14  -6   57.53   32.04   6    0.54
 -10 -13  -6   36.45   25.33   6    0.57
 -11 -16  -7  112.04   54.65   6    0.47
 -22   8   7   10.84   55.25   7    0.45
 -22   9   7  -51.25   52.03   7    0.46
 -21   9   7   28.33   38.94   7    0.50
 -21  10   7    0.96   37.40   7    0.51
 -19   6   6   -4.39   33.20   7    0.51
 -20   7   6   64.13   40.99   7    0.48
 -19   7   6  137.77   32.08   7    0.52
 -18   7   6   -8.18   22.49   7    0.57
 -21   8   6  147.55   56.24   7    0.45
 -20   8   6  167.63   43.57   7    0.49
 -19   8   6   48.27   28.46   7    0.54
 -18   8   6  197.03   23.71   7    0.58
 -21   9   6   49.26   49.49   7    0.47
 -20   9   6  170.03   38.47   7    0.50
 -19   9   6   91.46   29.04   7    0.55
 -18   9   6   87.35   22.74   7    0.59
 -21  10   6  124.05   46.30   7    0.48
 -20  10   6  112.73   37.49   7    0.51
 -19  10   6   63.31   27.64   7    0.56
 -21  11   6  116.15   44.91   7    0.48
 -20  11   6   79.22   34.27   7    0.52
 -21  12   6  171.60   45.98   7    0.49
 -21  13   6  169.27   48.51   7    0.50
 -16   5   5  118.27   17.47   7    0.60
 -17   6   5   44.26   21.62   7    0.56
 -16   6   5  237.72   19.65   7    0.62
 -15   6   5   52.35   11.67   7    0.69
 -18   7   5  181.63   31.39   7    0.53
 -17   7   5   70.90   22.32   7    0.58
 -16   7   5  612.26   23.88   7    0.64
 -15   7   5  162.23   13.00   7    0.71
 -19   8   5   82.29   37.61   7    0.49
 -18   8   5   30.75   27.79   7    0.54
 -17   8   5  190.66   22.13   7    0.59
 -16   8   5  368.80   20.31   7    0.65
 -20   9   5   73.47   49.07   7    0.46
 -19   9   5   33.60   35.89   7    0.51
 -18   9   5   79.58   26.85   7    0.55
 -17   9   5  132.71   21.11   7    0.61
 -20  10   5  418.03   54.06   7    0.48
 -19  10   5  -21.25   33.14   7    0.52
 -18  10   5  190.80   26.90   7    0.56
 -17  10   5   18.21   19.11   7    0.62
 -21  11   5   38.80   60.32   7    0.45
 -20  11   5   47.54   42.70   7    0.49
 -19  11   5   12.75   33.33   7    0.53
 -18  11   5  339.02   29.06   7    0.57
 -20  12   5  -16.73   40.28   7    0.49
 -19  12   5  141.43   33.64   7    0.53
 -14   5   4  129.24   12.46   7    0.67
 -13   5   4  324.56   12.38   7    0.76
 -12   5   4  176.04    7.86   7    0.86
 -15   6   4  132.55   16.90   7    0.62
 -14   6   4  291.35   14.48   7    0.70
 -13   6   4   48.59    8.30   7    0.79
 -12   6   4   75.53    6.82   7    0.89
 -16   7   4  123.54   21.18   7    0.58
 -15   7   4  210.61   17.22   7    0.64
 -14   7   4  275.29   13.25   7    0.72
 -13   7   4  141.83    9.32   7    0.81
 -17   8   4  119.70   28.39   7    0.54
 -16   8   4  109.03   21.39   7    0.59
 -15   8   4  170.87   16.28   7    0.66
 -14   8   4   82.05   10.74   7    0.74
 -18   9   4  278.36   38.93   7    0.50
 -17   9   4    3.47   25.06   7    0.55
 -16   9   4  144.05   20.61   7    0.61
 -15   9   4   56.10   14.71   7    0.67
 -10   4   3   19.00    3.93   7    0.99
  -9   4   3  221.14    4.35   7    1.17
 -11   5   3   11.27    5.16   7    0.88
 -10   5   3  187.62    5.79   7    1.03
 -12   6   3  210.01    9.82   7    0.79
 -11   6   3   46.73    5.47   7    0.91
 -13   7   3   78.24   11.17   7    0.72
 -12   7   3  221.79    9.15   7    0.82
 -11   7   3   87.62    6.15   7    0.94
  -7   3   2  140.75    2.38   7    1.40
  -6   3   2  117.48    1.36   7    1.78
  -8   4   2   82.42    3.05   7    1.19
  -7   4   2   41.25    1.48   7    1.47
  -4   2   1   29.51    0.34   7    2.38
 -20  12   7   35.01   45.19   8    0.47
 -19  12   7   57.38   35.65   8    0.51
 -20  13   7   80.85   48.69   8    0.47
 -19  13   7  -17.36   34.89   8    0.51
 -20  14   7  292.93   50.97   8    0.48
 -19  14   7  114.43   36.86   8    0.52
 -18  10   6  128.06   32.47   8    0.50
 -17  10   6  114.52   25.39   8    0.55
 -18  11   6   50.75   34.41   8    0.51
 -17  11   6  153.59   27.15   8    0.56
 -16  11   6    2.19   17.66   8    0.61
 -19  12   6   74.30   47.37   8    0.47
 -18  12   6   58.02   32.99   8    0.52
 -17  12   6   69.38   25.36   8    0.57
 -19  13   6   71.97   47.17   8    0.48
 -18  13   6   59.75   33.17   8    0.52
 -17  13   6  108.79   26.12   8    0.57
 -20  14   6  -28.34   62.37   8    0.44
 -19  14   6  251.34   47.23   8    0.48
 -18  14   6  191.17   36.58   8    0.53
 -19  15   6   66.03   45.94   8    0.49
 -18  15   6   75.62   34.88   8    0.53
 -19  16   6  -26.62   43.53   8    0.49
 -18  16   6   37.86   38.19   8    0.53
 -19  17   6   62.07   46.96   8    0.49
 -15   9   5  373.64   23.17   8    0.61
 -14   9   5   16.64   11.65   8    0.68
 -13   9   5  186.00   11.52   8    0.76
 -16  10   5   80.18   24.66   8    0.56
 -15  10   5  552.35   25.34   8    0.62
 -14  10   5  154.34   14.11   8    0.69
 -17  11   5  302.30   35.09   8    0.51
 -16  11   5   34.92   24.14   8    0.57
 -15  11   5  167.86   18.33   8    0.63
 -14  11   5  169.28   14.80   8    0.70
 -17  12   5  159.66   33.56   8    0.52
 -16  12   5   21.78   23.41   8    0.57
 -15  12   5  164.45   19.27   8    0.63
 -18  13   5   18.89   42.63   8    0.48
 -17  13   5  133.05   34.88   8    0.52
 -16  13   5   88.82   24.67   8    0.58
 -15  13   5   65.66   18.63   8    0.63
 -19  14   5   55.91   60.83   8    0.44
 -18  14   5   45.56   44.01   8    0.48
 -17  14   5   98.27   33.81   8    0.53
 -16  14   5  151.99   25.42   8    0.58
 -19  15   5  128.74   64.79   8    0.45
 -18  15   5   74.25   46.20   8    0.49
 -17  15   5  204.52   35.71   8    0.53
 -16  15   5  125.68   26.28   8    0.58
 -12   7   4  233.10   10.75   8    0.76
 -11   7   4  163.16    7.45   8    0.87
 -13   8   4  137.82   12.98   8    0.68
 -12   8   4   21.82    8.37   8    0.78
 -11   8   4    7.18    5.41   8    0.89
 -13   9   4   93.47   12.80   8    0.69
 -12   9   4   36.11    8.39   8    0.79
 -14  10   4   44.36   16.16   8    0.62
 -13  10   4   63.18   12.31   8    0.70
 -12  10   4  285.10   11.83   8    0.79
 -15  11   4  390.25   27.57   8    0.56
 -14  11   4   40.23   16.61   8    0.63
 -13  11   4  266.09   14.65   8    0.71
 -15  12   4  245.23   26.81   8    0.57
 -14  12   4  543.03   23.05   8    0.63
 -13  12   4  110.31   13.59   8    0.71
  -9   5   3   58.27    3.83   8    1.00
  -9   6   3   23.10    3.67   8    1.03
 -10   7   3  138.03    6.75   8    0.89
  -9   7   3   70.51    4.31   8    1.05
 -11   8   3   79.46    8.49   8    0.77
 -10   8   3   36.80    5.60   8    0.90
  -9   8   3  213.93    5.94   8    1.05
 -11   9   3  132.39    9.50   8    0.79
 -10   9   3   66.69    6.42   8    0.91
  -6   4   2   81.85    1.56   8    1.55
  -7   5   2   24.80    1.97   8    1.24
  -6   5   2   99.21    1.63   8    1.58
  -7   6   2   13.38    1.94   8    1.27
  -3   2   1   30.56    0.23   8    3.10
 -10  22   9  210.33   39.87   9    0.51
 -11  23   9   44.27   52.02   9    0.46
 -10  23   9   14.02   44.35   9    0.49
 -10  20   8  306.37   36.16   9    0.52
  -9  20   8  204.67   28.92   9    0.56
 -11  21   8   56.67   44.02   9    0.47
 -10  21   8   84.70   37.81   9    0.50
  -9  21   8   -6.46   26.84   9    0.54
 -11  22   8   43.72   54.29   9    0.45
 -10  22   8  -92.51   41.26   9    0.48
  -9  22   8   38.26   35.29   9    0.52
 -10  23   8   -2.63   50.61   9    0.47
  -9  23   8  185.84   44.43   9    0.50
  -8  23   8   28.53   36.08   9    0.53
 -10  24   8   25.21   60.62   9    0.45
  -9  24   8   43.84   46.82   9    0.48
  -8  24   8   92.34   40.07   9    0.51
  -9  25   8   74.51   55.96   9    0.46
  -8  25   8   69.46   45.70   9    0.49
  -8  17   7   16.19   15.42   9    0.65
  -9  18   7   50.23   21.83   9    0.57
  -8  18   7    0.55   16.89   9    0.62
  -9  19   7   59.91   26.76   9    0.55
  -8  19   7   67.30   20.93   9    0.59
  -9  20   7   85.49   31.30   9    0.53
  -8  20   7   19.68   24.66   9    0.57
  -9  21   7  -18.35   35.16   9    0.51
  -8  21   7   63.57   28.90   9    0.54
  -7  21   7  136.70   26.33   9    0.58
  -9  22   7  106.21   42.09   9    0.49
  -8  22   7  -25.05   33.21   9    0.52
  -7  22   7   63.16   27.40   9    0.55
  -9  23   7   -1.64   47.85   9    0.47
  -8  23   7   50.95   39.92   9    0.50
  -7  23   7   60.64   32.36   9    0.53
  -9  24   7    9.18   59.28   9    0.45
  -8  24   7  206.05   49.27   9    0.48
  -8  25   7  212.52   58.32   9    0.46
  -7  15   6  352.76   13.98   9    0.73
  -8  16   6  261.07   19.13   9    0.63
  -7  16   6  163.97   14.02   9    0.69
  -8  17   6  -12.28   17.96   9    0.60
  -7  17   6    1.57   13.46   9    0.66
  -8  18   6  116.82   22.59   9    0.57
  -7  18   6  125.00   17.56   9    0.63
  -6  18   6   32.17   13.79   9    0.68
  -8  19   6   26.09   23.92   9    0.55
  -7  19   6  137.71   22.46   9    0.60
  -6  19   6   38.11   16.64   9    0.64
  -8  20   6  128.24   29.65   9    0.52
  -7  20   6   38.27   23.97   9    0.57
  -6  20   6   51.11   20.42   9    0.61
  -8  21   6   68.17   33.84   9    0.50
  -7  21   6    1.94   26.48   9    0.54
  -7  22   6   45.11   31.99   9    0.52
  -7  13   5   66.98    8.56   9    0.74
  -6  13   5  110.25    7.70   9    0.83
  -7  14   5  194.56   12.10   9    0.70
  -6  14   5   -9.03    7.39   9    0.78
  -6  15   5    6.29    9.03   9    0.74
  -5  15   5    7.52    7.48   9    0.81
  -6  16   5  221.51   14.11   9    0.70
  -5  16   5  117.66   10.10   9    0.76
  -6  17   5  170.58   15.11   9    0.66
  -5  17   5  120.44   12.76   9    0.72
  -6  18   5   85.57   17.79   9    0.62
  -5  10   4   59.94    3.83   9    1.04
  -5  11   4   63.04    4.74   9    0.97
  -5  12   4  108.53    6.35   9    0.90
  -4  12   4   47.97    4.41   9    1.01
  -5  13   4  139.94    7.66   9    0.84
  -4  13   4  356.03    8.39   9    0.94
  -5  14   4  356.50   11.33   9    0.78
  -5  15   4  124.54   10.35   9    0.73
  -4   8   3  337.25    4.32   9    1.26
  -4   9   3   67.75    2.94   9    1.15
  -3   9   3   56.64    2.12   9    1.35
  -4  10   3  108.50    4.10   9    1.05
  -3  10   3  120.06    3.46   9    1.22
  -2   6   2  117.09    0.92   9    2.03
  -1   3   1   70.16    0.30   9    4.06
 -12  22   4   22.05   26.93  10    0.55
 -13  23   4   59.19   37.02  10    0.50
 -12  23   4   11.56   27.63  10    0.54
 -14  24   4  -14.24   55.18  10    0.46
 -13  24   4   17.94   39.73  10    0.49
 -12  24   4   62.73   32.26  10    0.53
 -13  25   4    5.93   46.21  10    0.48
 -12  25   4   59.24   37.93  10    0.52
 -13  26   4  -56.18   49.88  10    0.47
 -12  26   4  -38.87   42.37  10    0.51
  -9  17   3   47.41   10.60  10    0.72
 -11  18   3  121.78   20.64  10    0.58
 -10  18   3   84.61   16.34  10    0.64
  -9  18   3    7.03   11.46  10    0.70
 -11  19   3  123.76   23.99  10    0.57
 -10  19   3   13.60   18.76  10    0.62
  -9  19   3   16.78   13.90  10    0.68
 -11  20   3   76.44   27.40  10    0.56
 -10  20   3   35.28   20.60  10    0.61
 -12  21   3  102.37   35.91  10    0.50
 -11  21   3   73.40   32.89  10    0.55
 -10  21   3   68.53   22.58  10    0.60
 -12  22   3  -46.07   40.36  10    0.50
 -11  22   3  147.00   35.73  10    0.54
 -10  22   3   33.71   22.38  10    0.58
 -12  23   3   18.16   44.29  10    0.49
 -11  23   3  -69.32   35.78  10    0.53
 -10  23   3   84.07   25.56  10    0.57
 -13  24   3 -187.53   63.95  10    0.44
 -11  24   3  161.11   39.06  10    0.52
 -10  24   3   65.18   29.17  10    0.55
 -10  25   3   95.15   33.16  10    0.54
  -6  11   2  461.58    6.61  10    1.10
  -7  12   2  117.76    5.92  10    0.91
  -6  12   2  137.65    4.95  10    1.05
  -7  13   2  165.96    7.42  10    0.89
  -6  13   2  115.47    5.59  10    1.01
  -8  14   2  115.65    9.23  10    0.75
  -7  14   2  780.24   13.19  10    0.86
  -8  15   2   24.24    9.24  10    0.74
  -7  15   2  731.10   14.45  10    0.83
  -8  16   2  335.16   14.99  10    0.72
  -7  16   2  176.13    9.75  10    0.80
  -9  17   2  360.32   20.08  10    0.63
  -8  17   2  560.52   19.12  10    0.70
  -7  17   2  264.51   11.48  10    0.78
  -9  18   2  -11.53   17.13  10    0.62
  -8  18   2  237.57   19.01  10    0.68
  -7  18   2   -5.55    9.66  10    0.75
  -9  19   2   30.20   19.01  10    0.60
  -8  19   2  -91.25   16.40  10    0.66
  -7  19   2   65.23   12.14  10    0.72
 -10  20   2  213.23   28.42  10    0.54
  -9  20   2   78.26   22.55  10    0.59
  -8  20   2   86.89   18.20  10    0.64
 -10  21   2 -189.45   31.39  10    0.53
  -9  21   2   39.63   24.34  10    0.58
  -8  21   2   53.27   20.31  10    0.63
 -10  22   2  106.43   35.40  10    0.52
 -11  24   2  -16.13   51.22  10    0.46
  -3   6   1  169.12    0.97  10    2.11
  -4   7   1   96.27    1.63  10    1.51
  -4   8   1  142.35    2.34  10    1.44
  -4   9   1   13.56    1.56  10    1.36
  -5  10   1  174.34    4.43  10    1.07
  -4  10   1   49.10    2.23  10    1.29
  -5  11   1   77.93    4.26  10    1.04
  -5  12   1   90.62    4.86  10    1.00
  -6  14   1   65.10    7.56  10    0.81
  -3  -1  -2  104.97    0.92  11    1.97
  -2  -1  -2   22.66    0.35  11    2.23
  -5  -2  -3  191.91    4.11  11    1.18
  -4  -2  -3   31.15    1.95  11    1.27
  -3  -1  -3  239.73    2.36  11    1.61
  -7  -3  -4   69.47    6.32  11    0.84
  -6  -3  -4  271.18    7.97  11    0.88
  -5  -3  -4   50.57    4.56  11    0.93
  -7  -2  -4  107.95    5.86  11    0.92
  -6  -2  -4   86.68    4.94  11    0.99
  -5  -2  -4  140.06    4.87  11    1.05
  -4  -2  -4  171.31    4.32  11    1.12
  -9  -4  -5  376.90   17.72  11    0.65
  -8  -4  -5  187.91   13.81  11    0.68
  -7  -4  -5  150.37   11.13  11    0.71
  -9  -3  -5  113.09   11.52  11    0.70
  -8  -3  -5  374.08   13.96  11    0.74
  -7  -3  -5  171.34   10.02  11    0.78
  -6  -3  -5  148.04    8.66  11    0.81
  -8  -2  -5   72.50    8.14  11    0.80
  -7  -2  -5  352.25   10.08  11    0.84
  -6  -2  -5   24.28    5.45  11    0.89
  -5  -2  -5  310.36    8.30  11    0.94
 -11  -5  -6   26.54   25.39  11    0.53
 -11  -4  -6   17.06   20.98  11    0.56
 -10  -4  -6  117.72   21.98  11    0.59
  -9  -4  -6  521.94   24.66  11    0.61
  -8  -4  -6   62.45   15.91  11    0.64
  -7  -4  -6   80.41   13.93  11    0.66
 -10  -3  -6   63.32   16.35  11    0.63
  -9  -3  -6   33.89   13.77  11    0.66
  -8  -3  -6  459.77   18.03  11    0.69
  -7  -3  -6   32.44   10.53  11    0.72
  -6  -3  -6  454.90   14.08  11    0.74
  -7  -2  -6  290.95   12.55  11    0.77
  -6  -2  -6   13.96    7.95  11    0.80
 -13  -5  -7  -17.17   42.50  11    0.47
 -12  -5  -7  179.39   40.96  11    0.49
 -11  -5  -7   33.22   35.21  11    0.51
 -10  -5  -7  297.68   36.28  11    0.52
  -9  -5  -7  280.31   30.89  11    0.54
  -8  -5  -7  136.44   27.06  11    0.55
 -12  -4  -7  -19.79   30.14  11    0.52
 -11  -4  -7    4.48   27.48  11    0.54
 -10  -4  -7   21.82   24.20  11    0.56
  -9  -4  -7  -23.43   22.38  11    0.58
  -8  -4  -7   77.73   21.59  11    0.60
 -12  -3  -7   92.04   27.62  11    0.55
 -11  -3  -7   88.76   23.63  11    0.57
 -10  -3  -7  256.41   25.07  11    0.59
  -9  -3  -7  204.39   20.65  11    0.61
  -8  -3  -7  304.78   19.94  11    0.64
  -7  -3  -7  274.33   17.87  11    0.66
 -12  -6  -8  -39.58   60.31  11    0.44
 -11  -6  -8  135.36   52.08  11    0.45
 -10  -6  -8   32.79   47.07  11    0.47
  -9  -6  -8   75.39   42.86  11    0.48
 -13  -5  -8  115.69   58.25  11    0.45
 -12  -5  -8  220.23   54.60  11    0.47
 -11  -5  -8  135.75   44.54  11    0.48
 -10  -5  -8  192.22   42.50  11    0.50
  -9  -5  -8   71.40   34.42  11    0.51
 -13  -4  -8   47.59   46.30  11    0.48
 -12  -4  -8   63.72   40.25  11    0.49
 -11  -4  -8  240.61   41.02  11    0.51
 -10  -4  -8  109.03   32.39  11    0.53
  -9  -4  -8  122.05   31.42  11    0.54
  -8  -4  -8   17.62   25.78  11    0.56
 -13  -3  -8  -41.55   38.17  11    0.50
 -12  -3  -8   23.23   34.18  11    0.52
 -11  -3  -8   15.83   30.24  11    0.54
 -10  -3  -8   40.47   27.50  11    0.55
  -9  -3  -8  104.58   24.61  11    0.57
  -8  -3  -8  104.25   24.05  11    0.59
 -11  -5  -9   35.64   56.47  11    0.46
 -10  -5  -9    7.91   48.54  11    0.47
 -11  -4  -9  137.23   45.43  11    0.48
 -10  -4  -9  182.45   43.34  11    0.50
  -9  -4  -9   60.05   40.27  11    0.51
 -11  -3  -9   49.79   43.06  11    0.51
 -10  -3  -9  176.32   37.38  11    0.52
  -9  -3  -9   62.70   32.47  11    0.54
  -1  -2  -1   80.43    0.32  12    3.98
  -3  -5  -2   72.82    1.43  12    1.55
  -2  -4  -2   50.36    0.65  12    1.99
  -5  -8  -3    9.12    3.59  12    0.96
  -4  -7  -3  148.19    4.14  12    1.12
  -3  -7  -3   65.24    3.00  12    1.14
  -4  -6  -3  161.95    3.47  12    1.28
  -3  -6  -3   50.99    2.03  12    1.33
  -7 -11  -4   64.26   10.04  12    0.69
  -6 -10  -4   48.49    8.06  12    0.77
  -5 -10  -4  776.91   15.19  12    0.79
  -6  -9  -4    8.98    5.53  12    0.85
  -5  -9  -4  112.42    6.66  12    0.88
  -4  -9  -4  108.35    6.41  12    0.89
  -5  -8  -4  152.12    5.98  12    0.97
  -4  -8  -4  211.05    6.19  12    1.00
  -8 -13  -5  395.34   24.48  12    0.59
  -7 -13  -5   13.53   16.77  12    0.60
  -7 -12  -5  277.82   17.71  12    0.65
  -6 -12  -5   82.07   13.77  12    0.66
  -5 -12  -5   28.33   12.50  12    0.66
  -7 -11  -5  206.26   13.52  12    0.70
  -6 -11  -5   41.23    9.94  12    0.72
  -5 -11  -5  242.64   12.74  12    0.73
  -4 -11  -5  119.52   10.69  12    0.73
  -7 -10  -5  294.32   12.53  12    0.76
  -6 -10  -5  146.68   10.08  12    0.78
  -5 -10  -5   32.98    7.81  12    0.80
  -4 -10  -5   67.21    7.68  12    0.80
  -4  -9  -5  163.24    7.72  12    0.89
 -10 -16  -6   57.31   39.54  12    0.48
  -9 -16  -6  407.32   44.52  12    0.48
  -9 -15  -6  272.40   37.05  12    0.52
  -8 -15  -6  250.52   35.00  12    0.52
  -7 -15  -6  102.94   29.16  12    0.53
  -9 -14  -6  107.04   26.51  12    0.55
  -8 -14  -6  164.07   26.27  12    0.56
  -7 -14  -6  107.91   24.07  12    0.57
  -6 -14  -6   77.25   23.26  12    0.57
  -5 -14  -6   15.42   21.48  12    0.57
  -8 -13  -6  -11.14   19.40  12    0.60
  -7 -13  -6  102.93   19.27  12    0.61
  -6 -13  -6   73.93   19.24  12    0.61
  -5 -13  -6  129.21   18.87  12    0.62
  -8 -12  -6   25.55   16.07  12    0.64
  -7 -12  -6  241.13   17.86  12    0.65
  -6 -12  -6  168.10   15.45  12    0.66
  -5 -12  -6  252.23   16.23  12    0.67
  -5 -11  -6   11.15    9.86  12    0.72
 -10 -17  -7  145.18   56.92  12    0.46
  -9 -17  -7  298.11   56.56  12    0.46
  -8 -17  -7   46.40   48.08  12    0.47
  -7 -17  -7  209.22   51.70  12    0.47
 -10 -16  -7    5.93   42.07  12    0.49
  -9 -16  -7   88.57   42.10  12    0.49
  -8 -16  -7  186.65   41.54  12    0.50
  -7 -16  -7  135.21   39.34  12    0.50
  -6 -16  -7  -29.86   36.03  12    0.50
 -10 -15  -7   95.25   35.04  12    0.51
  -9 -15  -7  244.17   35.74  12    0.52
  -8 -15  -7   54.87   31.35  12    0.53
  -7 -15  -7   65.97   30.13  12    0.53
  -6 -15  -7  154.06   30.99  12    0.54
  -9 -14  -7    4.36   27.11  12    0.55
  -8 -14  -7   98.67   27.26  12    0.56
  -7 -14  -7   61.27   25.10  12    0.57
  -6 -14  -7   37.49   23.74  12    0.57
  -6 -13  -7   21.61   17.86  12    0.61
  -8 -18  -8   10.00   64.61  12    0.44
  -7 -18  -8   64.94   63.37  12    0.44
  -9 -17  -8   -7.91   52.65  12    0.47
  -8 -17  -8  -32.57   49.95  12    0.47
  -7 -17  -8   -2.76   50.46  12    0.47
  -9 -16  -8  307.04   48.63  12    0.49
  -8 -16  -8   34.09   40.65  12    0.50
  -7 -16  -8  -30.86   38.46  12    0.50
  -8 -15  -8   34.90   35.86  12    0.53
  -7 -15  -8  718.49   42.27  12    0.53
  -6 -15  -8   62.50   32.79  12    0.53
  -7 -16  -9  288.01   48.04  12    0.50
 -11 -22   9  -17.29   40.65  13    0.49
 -10 -22   9  212.26   49.66  13    0.47
  -9 -22   9  130.55   61.29  13    0.45
 -11 -21   9  -18.32   35.32  13    0.51
 -10 -21   9   33.17   40.76  13    0.49
  -9 -21   9  106.71   46.41  13    0.47
 -11 -24   8  171.08   52.97  13    0.47
 -10 -24   8   75.94   62.74  13    0.45
 -11 -23   8  142.19   44.14  13    0.49
 -10 -23   8  108.70   49.36  13    0.47
  -9 -23   8  154.62   60.46  13    0.45
 -11 -22   8    1.11   37.19  13    0.52
 -10 -22   8   20.62   39.52  13    0.50
  -9 -22   8   14.78   48.21  13    0.47
 -10 -21   8  140.52   35.64  13    0.52
  -9 -21   8  -11.60   39.63  13    0.50
 -10 -20   8  312.49   33.00  13    0.55
  -9 -20   8  218.93   35.68  13    0.52
  -8 -20   8  221.84   41.21  13    0.49
 -10 -19   8   28.57   24.12  13    0.57
  -9 -19   8   85.57   26.98  13    0.55
  -8 -19   8   30.71   28.45  13    0.52
  -9 -24   7   67.83   62.49  13    0.44
 -10 -23   7  144.86   45.02  13    0.49
  -9 -23   7  118.92   49.73  13    0.47
 -11 -22   7  -50.65   35.51  13    0.54
 -10 -22   7   97.02   35.83  13    0.52
  -9 -22   7  192.00   43.44  13    0.49
 -10 -21   7   99.10   30.17  13    0.55
  -9 -21   7  -25.70   32.87  13    0.52
  -8 -21   7   47.31   37.26  13    0.49
 -10 -20   7   65.65   25.13  13    0.58
  -9 -20   7   89.44   29.00  13    0.55
  -8 -20   7   44.21   31.25  13    0.52
  -9 -19   7   -5.97   23.58  13    0.58
  -8 -19   7   22.25   27.00  13    0.55
  -9 -18   7   96.26   19.39  13    0.61
  -8 -18   7   19.35   21.02  13    0.58
  -7 -18   7  172.81   26.39  13    0.54
  -8 -17   7   19.78   17.23  13    0.62
  -7 -17   7   44.13   19.89  13    0.58
  -8 -16   7  162.36   15.95  13    0.65
  -8 -21   6   39.70   33.65  13    0.51
  -9 -20   6  352.28   29.33  13    0.58
  -8 -20   6   46.28   27.59  13    0.55
  -9 -19   6  238.89   22.41  13    0.61
  -8 -19   6   13.80   23.09  13    0.58
  -7 -19   6  167.95   27.21  13    0.54
  -9 -18   6   39.61   15.97  13    0.65
  -8 -18   6   94.29   18.86  13    0.62
  -7 -18   6  121.35   22.38  13    0.58
  -8 -17   6   39.16   14.48  13    0.66
  -7 -17   6   -5.24   15.96  13    0.62
  -8 -16   6  248.71   15.23  13    0.70
  -7 -16   6  170.16   15.86  13    0.66
  -7 -15   6  367.23   15.56  13    0.71
  -6 -15   6  211.83   16.41  13    0.65
  -7 -14   6  118.63   10.25  13    0.75
  -6 -14   6   55.81   10.50  13    0.70
  -7 -17   5   55.07   14.61  13    0.65
  -7 -16   5   73.95   12.35  13    0.70
  -6 -16   5  251.51   16.55  13    0.65
  -7 -15   5  108.41   10.14  13    0.76
  -6 -15   5   18.82   10.02  13    0.71
  -7 -14   5  206.25   10.08  13    0.82
  -6 -14   5    4.80    8.40  13    0.76
  -6 -13   5  105.07    7.85  13    0.83
  -6 -12   5  144.09    6.85  13    0.89
  -5 -12   5  166.79    8.16  13    0.82
  -6 -13   4   90.19    6.90  13    0.89
  -5 -13   4  141.60    7.85  13    0.82
  -6 -12   4   39.21    4.98  13    0.97
  -5 -12   4  117.57    6.63  13    0.90
  -5 -11   4   63.72    4.57  13    0.99
  -5 -10   4   59.93    3.64  13    1.09
  -4 -10   4   22.57    3.68  13    0.98
  -4 -10   3   98.37    3.78  13    1.09
  -4  -9   3   59.99    2.66  13    1.24
  -4  -8   3  282.82    3.31  13    1.40
  -3  -7   3   53.35    1.64  13    1.40
  -3  -6   2   97.69    0.94  13    1.95
  -2  -5   2   21.43    0.49  13    1.96
  -2 -27   6   28.90   39.31  14    0.50
  -1 -27   6  118.47   53.31  14    0.47
  -2 -26   6   12.56   31.78  14    0.52
  -1 -26   6  -31.03   43.14  14    0.48
  -2 -25   6  111.81   29.75  14    0.54
  -1 -25   6   41.16   38.03  14    0.50
   0 -25   6   66.20   51.26  14    0.46
  -2 -24   6  -11.67   25.46  14    0.55
  -1 -24   6   -0.18   30.21  14    0.51
  -2 -25   5  361.20   32.28  14    0.56
  -2 -24   5   95.31   25.07  14    0.58
  -1 -24   5  219.05   31.01  14    0.54
  -2 -23   5  107.17   22.20  14    0.60
  -1 -23   5   13.81   25.05  14    0.56
   0 -23   5   81.90   33.38  14    0.51
  -2 -22   5   85.63   18.36  14    0.63
  -1 -22   5   40.80   21.92  14    0.58
   0 -22   5   46.98   27.64  14    0.53
  -2 -21   5   34.63   15.49  14    0.66
  -1 -21   5  218.16   22.66  14    0.60
   0 -21   5   -1.30   24.57  14    0.55
  -1 -20   5  111.78   17.03  14    0.63
  -1 -22   4  212.06   22.37  14    0.61
  -1 -21   4  386.84   21.29  14    0.63
   0 -21   4   94.14   22.79  14    0.58
  -1 -20   4   35.99   13.94  14    0.66
   0 -20   4  289.78   22.56  14    0.60
  -1 -19   4  160.06   13.81  14    0.69
   0 -19   4  194.41   18.01  14    0.63
  -1 -18   4   87.45   10.75  14    0.73
   0 -18   4  239.10   16.64  14    0.65
  -1 -17   4  391.43   13.50  14    0.76
   0 -17   4   79.43   11.68  14    0.68
  -1 -16   4  106.89    8.24  14    0.80
  -1 -19   3  193.44   12.65  14    0.73
  -1 -18   3   56.56    9.10  14    0.77
   0 -18   3   42.30   11.78  14    0.69
  -1 -17   3  193.85    9.56  14    0.81
   0 -17   3  236.56   11.85  14    0.72
  -1 -16   3  166.31    8.18  14    0.86
   0 -16   3  153.06    9.52  14    0.76
  -1 -15   3   48.41    5.81  14    0.91
   0 -15   3   -6.90    6.62  14    0.80
  -1 -14   3   70.12    5.11  14    0.97
   0 -14   3   42.19    6.09  14    0.85
  -1 -13   3  135.52    4.96  14    1.04
   0 -13   3   96.21    5.73  14    0.89
  -1 -12   3   47.32    3.16  14    1.11
   0 -14   2  351.84    8.65  14    0.90
  -1 -13   2  123.07    4.39  14    1.11
   0 -13   2  140.55    5.59  14    0.96
  -1 -12   2  338.79    5.08  14    1.20
   0 -12   2   29.13    3.46  14    1.03
   0 -11   2  148.92    3.93  14    1.11
   0 -10   2  160.50    3.55  14    1.20
   0  -9   2  422.94    4.33  14    1.30
   0  -7   1  322.28    1.78  14    1.79
   0  -6   1   16.87    0.40  14    2.06
   0  -5   1   97.06    0.54  14    2.40
   9  -2  -1  141.03    3.50  15    1.25
  10  -2  -1   48.65    3.26  15    1.10
  11  -2  -1   88.64    4.91  15    0.98
  12  -2  -1  334.49    9.04  15    0.88
  13  -2  -1  321.84   10.10  15    0.80
   6  -1  -1   49.51    0.79  15    1.85
   7  -1  -1  221.22    2.24  15    1.53
   8  -1  -1  127.94    2.77  15    1.30
   9  -1  -1    6.50    2.46  15    1.13
  10  -1  -1  115.68    4.90  15    1.00
  11  -1  -1  394.05    8.98  15    0.89
  12  -1  -1  452.06   11.45  15    0.81
  21  -5  -2   80.92   32.71  15    0.54
  18  -4  -2  122.52   19.11  15    0.63
  19  -4  -2  374.25   26.35  15    0.59
  20  -4  -2  160.48   28.33  15    0.55
  21  -4  -2  107.77   32.93  15    0.52
  15  -3  -2   17.72    9.25  15    0.75
  16  -3  -2   54.45   12.36  15    0.69
  17  -3  -2   50.72   15.56  15    0.64
  18  -3  -2   15.42   19.38  15    0.60
  19  -3  -2   -6.38   24.53  15    0.56
  20  -3  -2  134.37   32.30  15    0.53
  11  -2  -2  275.28    6.23  15    1.03
  12  -2  -2   66.40    5.47  15    0.92
  13  -2  -2    8.39    6.21  15    0.84
  14  -2  -2  102.88    9.45  15    0.77
  15  -2  -2   70.35   11.27  15    0.70
  16  -2  -2  128.63   15.73  15    0.65
  17  -2  -2  261.86   22.29  15    0.61
  18  -2  -2   39.12   24.00  15    0.57
  19  -2  -2  142.02   30.97  15    0.53
  11  -1  -2  233.51    7.02  15    0.94
  12  -1  -2  225.32    8.24  15    0.85
  13  -1  -2  423.88   12.50  15    0.77
  14  -1  -2  132.47   11.10  15    0.71
  15  -1  -2  113.32   13.86  15    0.66
  16  -1  -2   26.68   16.26  15    0.61
  17  -1  -2  198.59   24.34  15    0.57
  18  -1  -2   91.02   26.39  15    0.53
  20  -4  -3  350.59   31.95  15    0.57
  21  -4  -3  301.36   35.77  15    0.53
  16  -3  -3   43.80   11.96  15    0.71
  17  -3  -3   99.75   15.40  15    0.66
  18  -3  -3  182.50   19.93  15    0.62
  19  -3  -3   66.88   23.25  15    0.58
  20  -3  -3   42.32   30.02  15    0.54
  16  -2  -3  250.50   15.97  15    0.67
  17  -2  -3   57.70   17.25  15    0.62
  18  -2  -3  265.00   25.72  15    0.58
  19  -2  -3  223.12   30.18  15    0.55
  16  -1  -3    7.44   15.22  15    0.63
  17  -1  -3   65.54   20.93  15    0.59
  18  -1  -3   97.77   25.81  15    0.55
  19  -1  -3  -11.33   31.09  15    0.52
   6   3  -1  231.20    2.01  16    1.64
   7   3  -1  195.29    2.35  16    1.50
   8   3  -1  200.55    3.04  16    1.37
   7   4  -1  147.93    2.87  16    1.27
   8   4  -1  407.10    5.30  16    1.19
   9   4  -1  217.01    4.89  16    1.12
  10   4  -1   72.42    4.07  16    1.05
  10   5  -1  203.15    6.45  16    0.93
  11   5  -1   32.40    5.03  16    0.89
  12   6  -1  156.42    9.11  16    0.77
  13   6  -1  168.65   10.17  16    0.73
  14   7  -1  468.06   17.99  16    0.65
  10   5  -2    9.87    3.69  16    1.00
  11   5  -2   52.64    4.88  16    0.95
  12   5  -2   19.48    5.28  16    0.90
  13   5  -2   64.81    7.31  16    0.85
  11   6  -2  114.19    6.97  16    0.85
  12   6  -2   15.35    6.65  16    0.82
  13   6  -2   39.34    7.83  16    0.79
  14   6  -2   15.55    9.11  16    0.75
  15   6  -2   34.41   10.21  16    0.72
  16   6  -2  269.64   16.12  16    0.69
  17   6  -2  284.39   18.43  16    0.66
  12   7  -2   62.18    8.77  16    0.74
  13   7  -2  348.05   13.35  16    0.72
  14   7  -2   25.28   11.15  16    0.69
  15   7  -2  341.17   16.54  16    0.67
  16   7  -2  212.79   17.85  16    0.64
  17   7  -2   32.18   17.17  16    0.62
  18   7  -2  214.46   22.58  16    0.59
  14   8  -2  -16.32   13.38  16    0.63
  15   8  -2  360.72   21.00  16    0.62
  16   8  -2  140.27   21.66  16    0.60
  17   8  -2   56.31   22.04  16    0.58
  18   8  -2   92.94   26.21  16    0.56
  19   8  -2   36.71   29.52  16    0.54
  20   8  -2  219.41   33.90  16    0.52
  17   9  -2  -11.78   25.61  16    0.54
  18   9  -2  238.78   34.11  16    0.52
  19   9  -2  115.35   38.48  16    0.51
  20   9  -2   40.04   40.50  16    0.49
  21   9  -2   62.03   42.95  16    0.48
  19  10  -2   -9.77   42.40  16    0.48
  20  10  -2  226.67   52.87  16    0.47
  21  10  -2  159.48   61.53  16    0.46
  14   6  -3  422.02   13.80  16    0.78
  15   7  -3  205.11   14.67  16    0.69
  16   7  -3  241.93   16.50  16    0.67
  17   7  -3  213.26   18.79  16    0.64
  15   8  -3   98.64   16.48  16    0.64
  16   8  -3    4.33   17.05  16    0.62
  17   8  -3   23.64   19.61  16    0.60
  18   8  -3  110.94   23.86  16    0.58
  19   8  -3    3.09   25.24  16    0.56
  20   8  -3  381.88   35.25  16    0.55
  21   8  -3   91.12   35.17  16    0.53
  16   9  -3    3.17   21.14  16    0.58
  17   9  -3   85.24   25.29  16    0.56
  18   9  -3  195.97   31.60  16    0.55
  19   9  -3   56.08   30.94  16    0.53
  20   9  -3   53.52   35.28  16    0.52
  21   9  -3   38.79   40.01  16    0.50
  22   9  -3  -53.15   40.08  16    0.49
  17  10  -3  178.68   32.18  16    0.52
  18  10  -3   36.20   33.77  16    0.51
  19  10  -3   42.48   38.35  16    0.50
  20  10  -3  312.88   51.54  16    0.49
  21  10  -3  -57.99   51.43  16    0.47
  22  10  -3   17.12   55.38  16    0.46
  19  11  -3   68.55   46.12  16    0.47
  20  11  -3   45.49   52.48  16    0.46
  21  11  -3   34.02   61.33  16    0.45
  19   8  -4   77.46   26.45  16    0.58
  19   9  -4   81.67   32.25  16    0.55
  20   9  -4  195.84   34.10  16    0.53
  21   9  -4   -0.07   35.02  16    0.52
  22   9  -4  123.00   43.16  16    0.50
  20  10  -4  196.93   43.15  16    0.50
  21  10  -4    8.75   44.63  16    0.49
  22  10  -4  112.35   49.83  16    0.48
  20  11  -4  -12.79   50.96  16    0.47
  21  11  -4  -37.83   52.73  16    0.46
 -22   5   8  201.77   58.75   1    0.47
 -22   6   8  -22.87   47.47   1    0.49
 -21   3   7   55.17   57.77   1    0.45
 -20   3   7  -45.35   43.31   1    0.48
 -22   4   7  109.53   71.69   1    0.44
 -21   4   7  470.68   61.85   1    0.47
 -20   4   7   49.20   42.29   1    0.50
 -22   5   7   26.16   64.69   1    0.46
 -21   5   7  -43.48   48.83   1    0.49
 -20   5   7   61.75   36.21   1    0.52
 -19   5   7   74.50   28.66   1    0.56
 -22   6   7  -19.14   57.51   1    0.48
 -21   6   7   38.33   42.21   1    0.51
 -20   6   7   61.01   32.71   1    0.54
 -22   7   7  152.91   51.13   1    0.49
 -17   2   6  390.56   30.58   1    0.55
 -20   3   6  -86.33   50.20   1    0.46
 -19   3   6   85.72   38.53   1    0.50
 -18   3   6   34.24   27.66   1    0.54
 -17   3   6   26.43   22.43   1    0.58
 -21   4   6   62.87   56.80   1    0.45
 -20   4   6   -9.34   44.87   1    0.49
 -19   4   6   98.91   36.53   1    0.52
 -18   4   6  535.28   37.74   1    0.56
 -17   4   6  199.75   23.51   1    0.61
 -21   5   6  -45.20   54.00   1    0.47
 -20   5   6   93.02   43.59   1    0.51
 -19   5   6   11.26   32.81   1    0.55
 -18   5   6  198.78   27.02   1    0.59
 -17   5   6   58.73   19.47   1    0.64
 -22   6   6    9.53   64.52   1    0.46
 -21   6   6   86.89   50.15   1    0.49
 -20   6   6    5.00   36.87   1    0.53
 -19   6   6   48.84   28.31   1    0.57
 -22   7   6  -27.23   57.50   1    0.47
 -21   7   6  198.86   46.54   1    0.51
 -20   7   6   13.49   32.99   1    0.54
 -22   8   6   85.35   51.79   1    0.49
 -15   2   5   36.66   15.44   1    0.62
 -14   2   5  230.23   14.43   1    0.68
 -17   3   5  154.93   25.17   1    0.55
 -16   3   5   10.94   18.53   1    0.61
 -15   3   5   44.22   15.29   1    0.66
 -14   3   5   63.14   11.02   1    0.73
 -19   4   5  286.18   40.69   1    0.50
 -18   4   5   61.09   29.33   1    0.54
 -17   4   5  536.13   31.45   1    0.59
 -16   4   5  301.72   23.12   1    0.64
 -15   4   5  336.26   17.30   1    0.70
 -14   4   5  124.58   11.09   1    0.77
 -21   5   5  266.74   63.08   1    0.45
 -20   5   5   47.24   45.75   1    0.48
 -19   5   5  -11.91   34.86   1    0.52
 -18   5   5    7.62   27.21   1    0.56
 -17   5   5   85.80   21.58   1    0.61
 -16   5   5   76.06   16.49   1    0.67
 -21   6   5  162.58   57.16   1    0.47
 -20   6   5  135.15   44.89   1    0.50
 -19   6   5  490.05   41.21   1    0.54
 -18   6   5  142.73   25.93   1    0.59
 -17   6   5   29.61   18.29   1    0.64
 -21   7   5  111.55   51.03   1    0.48
 -20   7   5   84.12   37.64   1    0.52
 -19   7   5   16.98   29.17   1    0.56
 -18   7   5  189.30   24.94   1    0.61
 -13   2   4  207.41   11.89   1    0.72
 -12   2   4   38.95    7.37   1    0.80
 -15   3   4  312.29   18.85   1    0.62
 -14   3   4  140.31   13.73   1    0.69
 -13   3   4  428.41   14.06   1    0.77
 -12   3   4    8.53    7.09   1    0.87
 -11   3   4   65.20    5.39   1    0.97
 -17   4   4  111.18   25.88   1    0.55
 -16   4   4  357.62   24.21   1    0.60
 -15   4   4  195.46   17.74   1    0.66
 -14   4   4  115.06   12.58   1    0.74
 -13   4   4   48.82    8.83   1    0.82
 -18   5   4  352.88   34.99   1    0.53
 -17   5   4  129.87   24.69   1    0.58
 -16   5   4  209.61   20.38   1    0.63
 -15   5   4  291.18   17.04   1    0.70
 -14   5   4  100.32   10.97   1    0.77
 -16   6   4   12.11   15.20   1    0.66
 -15   6   4  143.89   13.38   1    0.73
 -11   2   3   75.19    6.15   1    0.84
 -10   2   3  190.47    6.38   1    0.97
  -9   2   3  157.55    4.97   1    1.13
 -12   3   3  104.82    8.71   1    0.80
 -11   3   3   52.40    5.98   1    0.92
 -10   3   3  101.40    5.04   1    1.05
 -13   4   3  373.32   13.04   1    0.76
 -12   4   3   19.84    7.24   1    0.86
 -11   4   3    4.87    4.84   1    0.98
  -6   1   2   73.02    1.31   1    1.61
  -8   2   2  187.66    3.87   1    1.20
  -7   2   2  153.56    2.46   1    1.47
  -8   3   2   52.97    2.32   1    1.32
  -4   1   1   86.74    0.52   1    2.41
 -22  -9   5  383.87   76.62   2    0.45
 -22  -8   5   43.20   57.85   2    0.47
 -21  -8   5   21.76   46.59   2    0.49
 -22  -7   5  126.78   50.73   2    0.49
 -21  -7   5   95.73   40.85   2    0.51
 -20  -9   4  174.81   61.07   2    0.45
 -19  -9   4  -46.22   51.08   2    0.47
 -21  -8   4  183.18   61.45   2    0.46
 -20  -8   4  -20.66   49.30   2    0.48
 -19  -8   4   63.20   40.17   2    0.50
 -18  -8   4   68.06   33.68   2    0.52
 -21  -7   4   96.41   50.59   2    0.49
 -20  -7   4  119.97   45.34   2    0.51
 -19  -7   4  436.59   43.94   2    0.53
 -18  -7   4   67.41   30.39   2    0.55
 -17  -7   4  215.45   25.28   2    0.58
 -21  -6   4  145.82   43.63   2    0.52
 -20  -6   4  -22.64   33.99   2    0.54
 -19  -6   4   36.40   29.52   2    0.56
 -18  -6   4  164.98   25.93   2    0.59
 -17  -6   4  313.04   23.89   2    0.62
 -18  -5   4  325.57   24.43   2    0.63
 -17  -5   4  129.37   17.80   2    0.66
 -16  -5   4  170.62   15.95   2    0.69
 -18  -7   3   25.67   32.60   2    0.52
 -17  -7   3  249.27   30.33   2    0.54
 -16  -7   3  242.70   26.40   2    0.57
 -18  -6   3   12.11   28.70   2    0.56
 -17  -6   3   86.14   26.31   2    0.58
 -16  -6   3  284.65   23.34   2    0.61
 -15  -6   3  100.42   16.77   2    0.64
 -14  -6   3  450.96   18.30   2    0.68
 -13  -6   3  125.19   11.34   2    0.71
 -18  -5   3  171.73   26.98   2    0.59
 -17  -5   3   43.47   20.39   2    0.62
 -16  -5   3  211.74   20.45   2    0.66
 -15  -5   3  123.99   15.01   2    0.69
 -14  -5   3   90.15   12.43   2    0.73
 -13  -5   3  162.03   10.98   2    0.78
 -18  -4   3   98.34   20.47   2    0.62
 -17  -4   3   53.18   16.55   2    0.66
 -16  -4   3  258.04   16.58   2    0.70
 -15  -4   3  -10.18   10.19   2    0.74
 -14  -4   3  207.95   11.46   2    0.79
 -13  -4   3  397.37   11.41   2    0.85
 -15  -5   2  111.02   17.08   2    0.64
 -14  -5   2  274.46   15.73   2    0.67
 -13  -5   2   51.25   10.25   2    0.71
 -12  -5   2   16.62    7.56   2    0.75
 -16  -4   2  291.60   21.95   2    0.64
 -15  -4   2   12.16   14.23   2    0.68
 -14  -4   2  417.95   17.10   2    0.73
 -13  -4   2  118.62   10.63   2    0.78
 -12  -4   2  387.14   11.43   2    0.83
 -11  -4   2   30.32    5.86   2    0.89
 -10  -4   2   10.44    4.46   2    0.96
  -9  -4   2  343.46    6.54   2    1.04
 -15  -3   2   16.37   11.08   2    0.73
 -14  -3   2  134.50   11.38   2    0.78
 -13  -3   2   17.35    7.40   2    0.84
 -12  -3   2  205.06    8.43   2    0.91
 -11  -3   2   37.94    5.27   2    0.99
 -10  -3   2  107.84    4.77   2    1.08
  -9  -3   2  130.09    3.93   2    1.18
 -10  -3   1  142.81    6.06   2    0.94
  -9  -3   1   44.51    3.81   2    1.02
  -8  -2   1   11.18    2.02   2    1.29
  -7  -2   1  179.04    2.76   2    1.45
  -6  -2   1    8.08    0.81   2    1.66
  -5  -2   1   40.25    0.64   2    1.93
   1  -5  -1  202.62    0.64   3    2.59
   1  -4  -1  136.30    0.47   3    2.88
   2 -10  -2   63.84    2.43   3    1.30
   2  -9  -2  607.60    5.04   3    1.37
   2  -8  -2  325.27    3.16   3    1.44
   2  -7  -2   92.05    1.47   3    1.50
   3 -15  -3  227.77    9.17   3    0.86
   3 -14  -3  474.48   11.31   3    0.90
   3 -13  -3   34.15    5.51   3    0.93
   2 -12  -3   33.48    3.61   3    1.11
   3 -12  -3  474.92    8.83   3    0.96
   2 -11  -3  420.33    6.32   3    1.16
   3 -11  -3   59.60    4.21   3    0.99
   2 -10  -3  232.39    4.58   3    1.21
   2  -9  -3   89.83    2.99   3    1.26
   4 -19  -4   14.33   16.58   3    0.67
   5 -19  -4  -19.28   19.20   3    0.60
   3 -18  -4  122.46   13.35   3    0.76
   4 -18  -4   80.65   16.11   3    0.68
   3 -17  -4  109.80   11.04   3    0.78
   4 -17  -4  -13.91   13.76   3    0.70
   3 -16  -4   71.39    9.99   3    0.81
   4 -16  -4  211.60   13.43   3    0.72
   3 -15  -4  107.88    9.40   3    0.83
   4 -15  -4   35.07    9.22   3    0.74
   3 -14  -4   47.56    7.94   3    0.86
   4 -14  -4   27.36    7.97   3    0.75
   3 -13  -4  100.99    7.53   3    0.88
   3 -12  -4  104.66    6.69   3    0.90
   6 -22  -5  -47.79   38.16   3    0.50
   4 -21  -5  -40.14   24.28   3    0.62
   5 -21  -5  -92.14   29.64   3    0.56
   4 -20  -5  120.53   24.02   3    0.63
   5 -20  -5  463.91   30.58   3    0.58
   4 -19  -5   37.96   21.13   3    0.65
   5 -19  -5 -118.04   23.03   3    0.59
   3 -18  -5  248.26   18.46   3    0.72
   4 -18  -5   15.67   17.30   3    0.66
   5 -18  -5   41.44   19.81   3    0.60
   3 -17  -5  353.26   16.95   3    0.74
   4 -17  -5   -1.06   15.52   3    0.68
   3 -16  -5   31.72   11.72   3    0.76
   4 -16  -5  275.93   16.74   3    0.69
   4 -15  -5  147.34   13.98   3    0.70
   4 -14  -5  325.86   14.44   3    0.71
   4 -23  -6  193.59   32.04   3    0.57
   6 -23  -6  156.39   49.88   3    0.49
   4 -22  -6  -82.91   30.07   3    0.58
   6 -22  -6   74.22   44.80   3    0.49
   4 -21  -6  -93.14   28.70   3    0.59
   5 -21  -6  -47.23   31.98   3    0.55
   6 -21  -6  -23.70   38.52   3    0.50
   4 -20  -6  179.19   27.68   3    0.61
   5 -20  -6   73.08   30.68   3    0.56
   4 -19  -6  -32.61   22.35   3    0.62
   5 -19  -6   15.04   27.17   3    0.57
   4 -18  -6  -17.23   18.17   3    0.63
   5 -18  -6   80.61   24.74   3    0.57
   4 -24  -7 -206.81   41.09   3    0.54
   4 -23  -7  -26.36   33.34   3    0.55
   6 -23  -7   46.58   53.81   3    0.47
   4 -22  -7  -63.61   30.23   3    0.56
   5 -22  -7  -59.66   41.10   3    0.52
   6 -22  -7  -69.02   48.91   3    0.48
   5 -21  -7   18.40   38.04   3    0.53
   6 -21  -7   31.78   43.59   3    0.48
   6 -24  -8 -192.23   73.10   3    0.45
   6 -23  -8   86.02   62.95   3    0.46
   2  -3  -1   22.29    0.20   4    3.46
   4  -6  -2  244.19    2.03   4    1.73
   4  -5  -2   91.62    1.28   4    1.69
   6  -9  -3  279.56    5.61   4    1.15
   7  -9  -3  106.34    5.37   4    0.95
   6  -8  -3  123.48    4.17   4    1.14
   5  -7  -3  264.55    3.60   4    1.37
   6  -7  -3  222.22    4.34   4    1.10
   5  -6  -3  246.13    3.40   4    1.33
   8 -13  -4   11.57    7.45   4    0.87
   9 -13  -4  151.72   11.42   4    0.76
   8 -12  -4  108.32    8.48   4    0.87
   9 -12  -4   89.25   10.04   4    0.75
   8 -11  -4  350.16   11.65   4    0.86
   7 -10  -4  385.60    8.88   4    0.99
   8 -10  -4  139.74    8.01   4    0.84
   7  -9  -4  161.68    6.85   4    0.97
   7  -8  -4  101.56    5.62   4    0.94
  10 -16  -5  156.81   16.23   4    0.69
  11 -16  -5  550.40   26.59   4    0.62
  12 -16  -5  104.70   25.08   4    0.56
  10 -15  -5  156.15   16.01   4    0.69
  11 -15  -5  327.38   23.17   4    0.62
   9 -14  -5   23.22    9.92   4    0.77
  10 -14  -5  115.31   16.01   4    0.69
  11 -14  -5  276.55   21.83   4    0.61
   9 -13  -5  194.74   13.31   4    0.77
  10 -13  -5  112.14   15.26   4    0.68
   8 -12  -5   34.33    7.99   4    0.86
   9 -12  -5  484.92   15.64   4    0.76
  10 -12  -5  191.49   14.64   4    0.67
   8 -11  -5  143.23    8.87   4    0.85
   9 -11  -5  540.93   15.65   4    0.75
   8 -10  -5  207.30    9.56   4    0.84
   9 -10  -5  114.19   10.28   4    0.73
  13 -20  -6   33.97   34.81   4    0.53
  12 -19  -6    5.58   25.74   4    0.58
  13 -19  -6  116.19   37.53   4    0.53
  14 -19  -6  -18.92   42.61   4    0.48
  12 -18  -6  124.13   28.06   4    0.58
  13 -18  -6   77.72   36.79   4    0.53
  14 -18  -6  120.00   46.79   4    0.48
  11 -17  -6  -34.28   18.61   4    0.63
  12 -17  -6   37.24   27.97   4    0.57
  13 -17  -6   46.70   33.15   4    0.52
  11 -16  -6   69.05   20.87   4    0.63
  12 -16  -6   24.01   26.58   4    0.57
  13 -16  -6   -3.65   31.94   4    0.51
  10 -15  -6  252.90   17.58   4    0.69
  11 -15  -6  300.06   24.27   4    0.62
  12 -15  -6   66.05   25.68   4    0.56
  10 -14  -6   10.83   14.72   4    0.69
  11 -14  -6   52.16   19.79   4    0.62
  12 -14  -6  115.00   25.56   4    0.55
   9 -13  -6  217.85   14.25   4    0.75
  10 -13  -6   90.29   15.52   4    0.68
  11 -13  -6   87.15   19.54   4    0.61
  10 -12  -6  -15.88   13.81   4    0.67
  10 -11  -6  465.10   21.30   4    0.65
  14 -22  -7   92.75   48.01   4    0.50
  15 -22  -7  139.10   66.51   4    0.46
  14 -21  -7   35.25   50.18   4    0.49
  15 -21  -7  116.43   66.12   4    0.46
  13 -20  -7  115.00   35.52   4    0.53
  14 -20  -7   -4.84   48.51   4    0.49
  15 -20  -7   27.19   63.76   4    0.45
  13 -19  -7  133.87   37.74   4    0.53
  14 -19  -7    0.26   48.88   4    0.49
  15 -19  -7   -8.83   62.85   4    0.45
  12 -18  -7   64.38   27.62   4    0.58
  13 -18  -7  -30.36   36.44   4    0.53
  14 -18  -7  -39.80   46.34   4    0.48
  15 -18  -7  176.02   61.70   4    0.44
  12 -17  -7    5.83   29.41   4    0.57
  13 -17  -7   57.19   37.03   4    0.53
  14 -17  -7   33.77   45.86   4    0.48
  11 -16  -7  474.17   28.22   4    0.62
  12 -16  -7  130.21   29.74   4    0.57
  13 -16  -7   -0.43   35.30   4    0.52
  11 -15  -7   26.87   21.53   4    0.62
  12 -15  -7  174.33   30.21   4    0.56
  13 -15  -7  123.79   35.62   4    0.51
  11 -14  -7  384.39   27.61   4    0.61
  12 -14  -7   73.23   28.45   4    0.55
  14 -21  -8  105.06   51.68   4    0.49
  14 -20  -8   -7.82   51.65   4    0.49
  15 -20  -8   72.41   67.81   4    0.46
  13 -19  -8  205.65   39.69   4    0.53
  14 -19  -8  110.38   52.69   4    0.49
  15 -19  -8  212.07   68.43   4    0.45
  13 -18  -8  -25.82   37.50   4    0.53
  14 -18  -8  157.85   53.15   4    0.49
  15 -18  -8   42.60   65.80   4    0.45
  13 -17  -8  196.20   42.48   4    0.52
  14 -17  -8   34.86   50.90   4    0.48
  15 -17  -8   73.08   62.37   4    0.44
  13 -16  -8  425.83   46.95   4    0.51
  14 -16  -8  170.62   53.89   4    0.47
  14 -20  -9   19.38   50.33   4    0.49
  15 -20  -9 -102.23   68.81   4    0.45
  14 -19  -9  -18.01   51.99   4    0.48
  15 -19  -9   24.92   73.50   4    0.45
  15 -18  -9   61.39   71.39   4    0.44
   0  -4  -2   44.98    0.49   5    2.32
   0  -7  -3  128.23    2.54   5    1.35
   0  -6  -3  214.76    2.63   5    1.55
   0  -5  -3  123.20    1.42   5    1.76
   0  -9  -4    4.87    3.54   5    1.05
   0  -8  -4  164.83    4.80   5    1.16
   0  -7  -4  143.60    3.32   5    1.28
   1  -7  -4  158.44    4.07   5    1.11
   1  -6  -4  224.43    3.95   5    1.22
   0 -12  -5   88.73    8.56   5    0.79
   0 -11  -5  103.98    8.19   5    0.86
   0 -10  -5  255.80    8.82   5    0.93
   1 -10  -5  421.67    9.72   5    0.83
   0  -9  -5   71.16    5.35   5    1.00
   1  -9  -5   67.69    5.76   5    0.90
   1  -8  -5  226.04    7.11   5    0.97
   0 -14  -6   56.23   13.95   5    0.68
  -1 -13  -6  396.56   14.60   5    0.78
   0 -13  -6   41.80   12.33   5    0.72
   0 -12  -6  408.20   15.59   5    0.77
   1 -12  -6   35.28   10.37   5    0.71
   0 -11  -6   83.90    9.12   5    0.83
   1 -11  -6  235.47   12.15   5    0.75
   0 -10  -6   57.99    7.28   5    0.88
   1 -10  -6  128.39    9.64   5    0.81
   1  -9  -6  239.55   10.14   5    0.86
   0 -17  -7    4.50   25.20   5    0.56
  -1 -16  -7  147.68   19.79   5    0.63
   0 -16  -7   41.87   23.34   5    0.59
  -1 -15  -7   49.39   15.89   5    0.67
   0 -15  -7   86.82   20.61   5    0.63
   1 -15  -7   50.33   21.34   5    0.58
   0 -14  -7  144.69   18.83   5    0.66
   1 -14  -7  107.41   19.27   5    0.61
   0 -13  -7   -4.39   13.83   5    0.70
   1 -13  -7   11.93   15.73   5    0.65
   0 -12  -7   43.80   11.64   5    0.74
   1 -12  -7   44.32   14.40   5    0.69
   1 -11  -7  743.35   20.52   5    0.73
   2 -11  -7  343.84   18.29   5    0.66
   0 -19  -8  -19.71   40.90   5    0.50
  -1 -18  -8   33.32   29.82   5    0.56
   0 -18  -8   35.57   35.94   5    0.53
   1 -18  -8   90.92   41.77   5    0.49
  -1 -17  -8  136.91   28.02   5    0.58
   0 -17  -8  327.04   38.19   5    0.55
   1 -17  -8  108.61   33.62   5    0.52
   0 -16  -8  261.71   32.18   5    0.58
   1 -16  -8   -6.73   29.42   5    0.54
   0 -15  -8  120.04   24.00   5    0.61
   1 -15  -8  131.92   27.04   5    0.57
   0 -14  -8  -15.65   18.17   5    0.64
   1 -14  -8    2.89   22.77   5    0.60
   2 -14  -8   26.38   24.85   5    0.55
   1 -13  -8   41.28   19.14   5    0.63
   2 -13  -8   36.73   22.42   5    0.58
   1 -12  -8   31.37   16.33   5    0.66
   2 -12  -8  101.91   18.96   5    0.61
  -1 -21  -9  150.03   60.31   5    0.48
   0 -21  -9   41.85   64.92   5    0.45
  -1 -20  -9  246.41   50.50   5    0.50
   0 -20  -9   44.47   58.60   5    0.47
   1 -20  -9  198.46   71.95   5    0.44
  -1 -19  -9   12.74   40.21   5    0.52
   0 -19  -9   82.86   53.18   5    0.49
   1 -19  -9   96.20   57.06   5    0.46
  -1 -18  -9   92.59   36.37   5    0.54
   0 -18  -9  131.17   44.49   5    0.52
   1 -18  -9   22.02   46.71   5    0.49
   0 -17  -9  518.57   45.47   5    0.54
   1 -17  -9  138.35   42.76   5    0.51
   2 -17  -9   -2.51   45.00   5    0.47
   0 -16  -9   80.54   30.59   5    0.56
   1 -16  -9  -15.84   36.10   5    0.53
   2 -16  -9   92.77   39.39   5    0.50
   0 -15  -9   95.28   27.24   5    0.59
   1 -15  -9   55.14   32.09   5    0.56
   2 -15  -9  288.10   39.95   5    0.52
   1 -14  -9  310.47   32.09   5    0.58
   2 -14  -9   30.10   28.83   5    0.54
   1 -13  -9   45.28   23.68   5    0.60
   0 -20 -10  135.21   68.93   5    0.46
   0 -19 -10  171.25   58.91   5    0.48
   1 -19 -10  139.31   67.69   5    0.46
   0 -18 -10   38.85   46.67   5    0.50
   1 -18 -10   95.42   59.70   5    0.48
   2 -18 -10 -135.59   61.49   5    0.45
   0 -17 -10   81.42   39.98   5    0.52
   1 -17 -10  172.14   51.76   5    0.50
   2 -17 -10  533.01   68.52   5    0.47
   1 -16 -10   54.31   39.58   5    0.52
   2 -16 -10  272.82   55.65   5    0.49
   1 -15 -10   57.78   36.46   5    0.54
   2 -15 -10   85.75   43.29   5    0.51
   3 -15 -10  -23.49   48.95   5    0.47
   1 -18 -11  129.13   64.99   5    0.46
   1 -17 -11    4.33   54.36   5    0.48
   2 -17 -11   51.76   67.31   5    0.46
   1 -16 -11  214.49   52.10   5    0.50
  -2  -3  -2   85.01    0.88   6    2.05
  -1  -2  -2   33.16    0.41   6    2.22
  -3  -5  -3  113.76    3.04   6    1.28
  -3  -4  -3  125.23    2.28   6    1.46
  -2  -4  -3  353.82    3.36   6    1.36
  -2  -3  -3   10.93    1.07   6    1.56
  -4  -7  -4  737.37   10.97   6    0.93
  -4  -6  -4  688.53   10.71   6    1.03
  -3  -6  -4   82.70    4.63   6    0.97
  -4  -5  -4  145.65    4.68   6    1.13
  -3  -5  -4  103.37    4.50   6    1.08
  -3  -4  -4   60.82    3.24   6    1.19
  -2  -4  -4  471.72    6.58   6    1.11
  -5  -9  -5  222.41   12.54   6    0.73
  -6  -8  -5  141.83    9.73   6    0.81
  -5  -8  -5  105.30   10.27   6    0.79
  -4  -8  -5  226.76   10.88   6    0.75
  -5  -7  -5  214.71    9.46   6    0.85
  -4  -7  -5  120.29    8.63   6    0.82
  -4  -6  -5  271.61    9.31   6    0.89
  -3  -6  -5   41.42    6.05   6    0.85
  -4  -5  -5  264.50    8.07   6    0.96
  -3  -5  -5   40.38    5.48   6    0.92
  -6 -11  -6  127.05   20.62   6    0.60
  -7 -10  -6  158.64   18.02   6    0.66
  -6 -10  -6  149.17   19.31   6    0.64
  -5 -10  -6  202.51   18.93   6    0.62
  -7  -9  -6  111.71   14.74   6    0.70
  -6  -9  -6   74.37   15.75   6    0.68
  -5  -9  -6    5.31   13.88   6    0.66
  -6  -8  -6   61.43   12.02   6    0.73
  -5  -8  -6  319.95   17.61   6    0.71
  -4  -8  -6   13.71   11.49   6    0.68
  -5  -7  -6   34.40   10.76   6    0.76
  -4  -7  -6   89.13   11.15   6    0.73
  -5  -6  -6  196.04   11.22   6    0.81
  -4  -6  -6  463.70   14.64   6    0.78
  -3  -6  -6   73.13    9.96   6    0.74
  -7 -13  -7   47.19   36.33   6    0.51
  -8 -12  -7  384.72   35.77   6    0.55
  -7 -12  -7  -15.66   30.59   6    0.54
  -6 -12  -7  -18.36   31.77   6    0.52
  -8 -11  -7   98.47   27.32   6    0.58
  -7 -11  -7   71.80   29.53   6    0.57
  -6 -11  -7   28.95   26.46   6    0.55
  -7 -10  -7  225.77   26.47   6    0.60
  -6 -10  -7   80.40   24.99   6    0.59
  -5 -10  -7  115.58   23.20   6    0.57
  -7  -9  -7  136.72   19.77   6    0.64
  -6  -9  -7   58.77   20.86   6    0.62
  -5  -9  -7  114.25   21.75   6    0.60
  -6  -8  -7   38.01   17.36   6    0.66
  -5  -8  -7  103.29   20.36   6    0.64
  -4  -8  -7   54.32   17.66   6    0.61
  -5  -7  -7   10.01   14.85   6    0.68
  -4  -7  -7   29.89   15.23   6    0.65
  -9 -14  -8  207.70   56.19   6    0.47
  -8 -14  -8  157.80   57.25   6    0.46
  -7 -14  -8   23.76   58.67   6    0.45
 -10 -13  -8   31.47   46.42   6    0.50
  -9 -13  -8    9.15   47.20   6    0.50
  -8 -13  -8  112.36   50.60   6    0.49
  -7 -13  -8   71.85   49.86   6    0.48
  -9 -12  -8   36.17   38.27   6    0.52
  -8 -12  -8  355.78   50.10   6    0.51
  -7 -12  -8  -20.80   42.06   6    0.50
  -6 -12  -8  302.37   45.52   6    0.49
  -8 -11  -8   -9.56   33.86   6    0.54
  -7 -11  -8   62.67   37.76   6    0.53
  -6 -11  -8  131.40   38.29   6    0.51
  -8 -10  -8  207.88   32.83   6    0.56
  -7 -10  -8   60.51   32.12   6    0.55
  -6 -10  -8  252.84   36.89   6    0.54
  -5 -10  -8   18.55   30.68   6    0.52
  -7  -9  -8  140.73   28.52   6    0.58
  -6  -9  -8  -55.61   27.21   6    0.57
  -5  -9  -8   21.58   29.55   6    0.55
  -6  -8  -8  168.46   26.12   6    0.60
  -5  -8  -8    6.08   25.24   6    0.58
  -4  -8  -8   27.21   24.70   6    0.56
  -6  -7  -8  197.35   23.09   6    0.62
  -9 -13  -9    3.39   64.68   6    0.47
  -8 -13  -9   35.63   69.40   6    0.46
  -7 -13  -9   83.22   68.35   6    0.45
  -9 -12  -9   38.52   51.57   6    0.49
  -8 -12  -9   72.99   60.28   6    0.48
  -7 -12  -9  -12.79   58.80   6    0.47
  -6 -12  -9  151.99   59.48   6    0.45
  -8 -11  -9  142.19   50.98   6    0.50
  -7 -11  -9  -45.66   52.95   6    0.49
  -6 -11  -9  117.76   52.55   6    0.48
  -8 -10  -9  127.14   41.80   6    0.52
  -7 -10  -9   40.98   42.89   6    0.51
  -6 -10  -9  306.53   51.64   6    0.50
  -5 -10  -9   16.60   46.91   6    0.48
  -7  -9  -9   68.10   37.38   6    0.53
  -6  -9  -9   67.31   39.17   6    0.52
  -5  -9  -9   76.92   39.68   6    0.50
  -7  -8  -9  141.98   33.97   6    0.55
  -7 -11 -10   71.34   72.21   6    0.45
  -8 -10 -10  237.19   61.88   6    0.48
  -7 -10 -10  -54.43   60.36   6    0.47
  -6 -10 -10  117.35   64.76   6    0.46
  -5 -10 -10  -39.94   64.72   6    0.44
  -7  -9 -10  -22.62   53.92   6    0.49
 -18  14   4  -26.12   34.49   7    0.54
 -20  15   4   57.99   59.12   7    0.47
 -19  15   4   75.50   43.83   7    0.50
 -20  16   4   65.74   60.01   7    0.47
 -19  16   4  -43.70   44.40   7    0.51
 -15  11   3   15.71   18.71   7    0.62
 -14  11   3  127.98   15.54   7    0.69
 -18  12   3   41.98   45.95   7    0.48
 -17  12   3  104.68   34.51   7    0.52
 -16  12   3   98.90   27.98   7    0.57
 -15  12   3    3.82   18.91   7    0.63
 -18  13   3  264.39   51.09   7    0.48
 -17  13   3  157.05   37.33   7    0.53
 -16  13   3   17.60   27.55   7    0.58
 -15  13   3  167.27   21.73   7    0.63
 -19  14   3  173.79   64.33   7    0.45
 -18  14   3   75.13   49.03   7    0.49
 -17  14   3   29.98   35.54   7    0.53
 -16  14   3  -35.61   25.60   7    0.58
 -19  15   3  -28.84   64.67   7    0.46
 -18  15   3  162.64   52.24   7    0.49
 -17  15   3  265.68   40.59   7    0.54
 -16  15   3   19.58   25.89   7    0.58
 -19  16   3    0.49   63.12   7    0.46
 -18  16   3  133.35   54.01   7    0.50
 -17  16   3    5.50   36.91   7    0.54
 -19  17   3  -45.45   68.26   7    0.46
 -18  17   3  104.82   50.18   7    0.50
 -17  17   3   76.24   34.85   7    0.54
 -19  18   3  328.59   70.17   7    0.46
 -18  18   3   81.04   48.43   7    0.50
 -18  19   3   46.61   49.23   7    0.50
  -9   7   2   81.59    4.36   7    1.08
 -12   8   2  102.56   10.93   7    0.71
 -11   8   2   -2.85    7.19   7    0.82
 -10   8   2   74.00    6.26   7    0.94
 -13   9   2  293.72   17.61   7    0.64
 -12   9   2  138.45   11.90   7    0.73
 -11   9   2   21.06    8.14   7    0.83
 -10   9   2   54.38    5.83   7    0.95
 -13  10   2  118.80   15.97   7    0.66
 -12  10   2  239.60   14.58   7    0.74
 -11  10   2  148.58    9.60   7    0.84
 -14  11   2   37.38   19.32   7    0.60
 -13  11   2  161.27   16.95   7    0.67
 -12  11   2   49.55   11.73   7    0.75
 -15  12   2  158.04   26.49   7    0.55
 -14  12   2  180.05   23.40   7    0.61
 -13  12   2  114.12   16.95   7    0.67
 -12  12   2  182.69   13.31   7    0.75
 -16  13   2  171.56   36.08   7    0.51
 -15  13   2   46.35   28.85   7    0.56
 -14  13   2   32.63   21.68   7    0.61
 -13  13   2  533.83   22.48   7    0.68
 -17  14   2   38.77   47.78   7    0.47
 -16  14   2  255.84   39.92   7    0.51
 -15  14   2  240.35   32.33   7    0.56
 -14  14   2  265.61   25.59   7    0.61
 -13  14   2   86.30   17.23   7    0.67
 -17  15   2  -25.96   49.45   7    0.48
 -16  15   2   91.26   39.23   7    0.52
 -15  15   2    6.29   29.47   7    0.56
 -14  15   2    9.10   21.24   7    0.61
 -18  16   2   80.59   70.33   7    0.44
 -17  16   2  131.42   52.20   7    0.48
 -16  16   2   78.60   42.67   7    0.52
 -15  16   2  134.88   31.26   7    0.56
 -14  16   2   96.08   23.61   7    0.61
 -18  17   2  -41.23   68.99   7    0.45
 -17  17   2   94.97   53.87   7    0.48
 -16  17   2  155.71   40.92   7    0.52
 -15  17   2  -41.25   30.29   7    0.56
 -18  18   2   86.82   70.10   7    0.45
 -17  18   2   61.64   53.89   7    0.48
 -16  18   2  254.52   43.52   7    0.52
 -18  19   2  174.65   75.50   7    0.45
 -17  19   2   56.64   52.87   7    0.48
  -6   4   1  200.95    2.50   7    1.43
  -5   4   1   49.57    0.81   7    1.88
  -6   5   1  193.19    2.72   7    1.48
  -7   6   1   88.75    3.28   7    1.21
  -6   6   1   71.68    1.83   7    1.50
  -8   7   1  207.58    5.73   7    1.03
  -7   7   1   68.51    3.21   7    1.23
  -9   8   1  149.55    6.63   7    0.89
  -8   8   1  221.44    6.62   7    1.04
  -7   8   1   -1.21    2.35   7    1.22
 -10   9   1    8.97    7.10   7    0.78
  -9   9   1  200.47    8.44   7    0.90
  -8   9   1  296.35    7.10   7    1.04
 -10  10   1  220.79   11.11   7    0.79
  -9  10   1  222.17    8.69   7    0.90
 -11  11   1   14.95   10.97   7    0.70
 -10  11   1   88.49    9.50   7    0.79
 -12  12   1   33.14   16.24   7    0.63
 -11  12   1  132.86   13.37   7    0.71
 -13  13   1  171.79   24.21   7    0.58
 -12  13   1  113.74   17.91   7    0.64
 -14  14   1  -21.52   30.52   7    0.53
 -13  14   1  131.26   23.47   7    0.58
 -14  15   1  279.43   33.97   7    0.53
 -15  16   1  111.15   42.40   7    0.49
 -16  17   1  115.81   58.46   7    0.46
 -15  17   4   36.16   27.73   8    0.57
 -17  18   4  -40.06   51.23   8    0.48
 -16  18   4  165.98   41.21   8    0.52
 -15  18   4   67.03   29.53   8    0.57
 -18  19   4  -26.68   74.89   8    0.44
 -17  19   4    1.31   55.13   8    0.48
 -16  19   4  -43.04   41.72   8    0.52
 -18  20   4  178.53   85.39   8    0.44
 -17  20   4   43.72   62.72   8    0.48
 -16  20   4   -7.53   43.05   8    0.51
 -17  21   4  174.89   64.16   8    0.47
 -16  21   4   92.54   46.86   8    0.51
 -12  13   3  345.11   17.38   8    0.70
 -11  13   3   20.63   10.43   8    0.78
 -14  14   3  288.43   28.89   8    0.56
 -13  14   3   93.64   20.55   8    0.62
 -12  14   3   39.90   14.68   8    0.69
 -15  15   3   24.86   33.89   8    0.51
 -14  15   3  395.11   31.73   8    0.56
 -13  15   3   79.62   21.35   8    0.62
 -12  15   3  147.23   16.93   8    0.69
 -15  16   3  156.29   39.04   8    0.51
 -14  16   3   96.98   31.15   8    0.56
 -13  16   3  372.49   26.75   8    0.62
 -16  17   3   16.67   51.09   8    0.47
 -15  17   3   73.94   39.63   8    0.51
 -14  17   3  -35.66   31.65   8    0.56
 -13  17   3   -3.78   22.47   8    0.61
 -16  18   3   35.88   55.97   8    0.47
 -15  18   3  172.33   44.76   8    0.51
 -14  18   3  131.50   36.02   8    0.55
 -13  18   3  236.25   26.36   8    0.60
 -16  19   3   58.58   59.24   8    0.47
 -15  19   3   87.95   51.87   8    0.51
 -14  19   3  -40.77   34.40   8    0.55
 -13  19   3   56.05   26.63   8    0.59
 -16  20   3    6.34   63.89   8    0.46
 -15  20   3  152.71   52.91   8    0.50
 -14  20   3  -15.36   36.23   8    0.54
 -16  21   3   81.81   67.04   8    0.46
 -15  21   3  -98.15   52.59   8    0.50
 -14  21   3  273.61   41.36   8    0.54
 -16  22   3  -72.95   70.71   8    0.46
 -15  22   3   65.36   55.89   8    0.49
 -14  22   3  -82.87   40.33   8    0.53
 -15  23   3  -54.08   60.92   8    0.49
 -15  24   3  169.18   63.44   8    0.48
  -8   9   2  199.53    5.97   8    1.04
 -10  10   2   92.40    9.11   8    0.76
  -9  10   2  203.17    8.84   8    0.89
  -8  10   2   90.65    5.11   8    1.03
 -10  11   2  209.60   11.25   8    0.77
  -9  11   2   57.14    7.61   8    0.88
 -11  12   2   70.01   13.60   8    0.67
 -10  12   2  320.19   13.62   8    0.76
  -9  12   2  190.91   10.00   8    0.87
 -11  13   2   58.67   13.89   8    0.67
 -10  13   2   88.01   11.77   8    0.76
  -9  13   2   29.42    7.39   8    0.85
 -12  14   2   42.48   18.05   8    0.60
 -11  14   2   22.81   15.06   8    0.67
 -10  14   2   78.29   12.56   8    0.75
 -12  15   2  442.77   27.55   8    0.60
 -11  15   2   -2.91   16.14   8    0.66
 -10  15   2  265.76   15.45   8    0.73
 -13  16   2   23.44   26.86   8    0.54
 -12  16   2   47.32   22.52   8    0.59
 -11  16   2  131.96   19.50   8    0.65
 -10  16   2  169.41   14.96   8    0.72
 -13  17   2  -14.66   30.83   8    0.53
 -12  17   2   -6.41   25.76   8    0.59
 -11  17   2   69.78   19.49   8    0.64
 -14  18   2   52.03   41.41   8    0.49
 -13  18   2  276.75   37.13   8    0.53
 -12  18   2  260.77   32.01   8    0.58
 -11  18   2    3.81   20.94   8    0.63
 -14  19   2  144.81   47.50   8    0.48
 -13  19   2 -137.93   37.98   8    0.53
 -12  19   2   61.36   29.24   8    0.57
 -14  20   2  -31.91   50.81   8    0.48
 -13  20   2  -27.84   36.17   8    0.52
 -14  21   2  -55.16   51.94   8    0.48
 -13  21   2  152.05   45.12   8    0.52
 -14  22   2  214.16   64.59   8    0.47
  -5   5   1   90.42    1.57   8    1.53
  -4   5   1  123.80    0.90   8    2.06
  -5   6   1  204.06    2.41   8    1.53
  -6   7   1   91.99    2.89   8    1.19
  -5   7   1  126.72    2.30   8    1.49
  -6   8   1  136.91    3.60   8    1.19
  -5   8   1  259.09    3.24   8    1.44
  -7   9   1   56.70    4.26   8    0.97
  -6   9   1  203.42    4.99   8    1.16
  -7  10   1  110.91    5.87   8    0.96
  -8  11   1  116.90    7.44   8    0.82
  -7  11   1   21.86    5.21   8    0.95
  -8  12   1  145.39    9.00   8    0.81
  -9  14   1   27.30   11.31   8    0.70
  -5  27   7  128.53   54.36   9    0.49
  -4  24   6   64.08   30.98   9    0.56
  -5  25   6  236.67   45.40   9    0.51
  -4  25   6  -41.87   36.20   9    0.53
  -4  26   6   23.26   42.54   9    0.51
  -4  27   6  109.09   54.73   9    0.49
  -3  27   6  -26.90   45.87   9    0.50
  -4  28   6  116.25   69.76   9    0.46
  -3  28   6  126.71   59.18   9    0.48
  -4  20   5  192.91   19.90   9    0.64
  -4  21   5   27.92   21.64   9    0.61
  -3  21   5  174.32   20.92   9    0.64
  -4  22   5   45.12   27.40   9    0.58
  -3  22   5   44.54   22.30   9    0.61
  -4  23   5  156.86   36.67   9    0.55
  -3  23   5   15.10   27.88   9    0.58
  -4  24   5   54.60   38.93   9    0.52
  -3  24   5   48.52   35.82   9    0.55
  -2  24   5   15.13   28.11   9    0.57
  -4  25   5  213.25   50.12   9    0.49
  -3  25   5  237.16   44.19   9    0.52
  -2  25   5  334.35   41.38   9    0.54
  -3  26   5   70.01   50.32   9    0.49
  -2  26   5   37.87   43.85   9    0.51
  -1  26   5  108.93   37.12   9    0.53
  -3  27   5   46.81   59.06   9    0.47
  -2  27   5   43.53   54.57   9    0.49
  -1  27   5  155.61   46.24   9    0.51
  -2  28   5   26.01   63.20   9    0.47
  -1  28   5  158.00   56.59   9    0.48
  -1  29   5   77.92   68.37   9    0.46
  -3  16   4   70.28    8.72   9    0.82
  -3  17   4  112.91   11.25   9    0.76
  -4  18   4  120.97   15.06   9    0.66
  -3  18   4  154.96   15.41   9    0.71
  -2  18   4  312.47   14.35   9    0.76
  -4  19   4   70.76   17.99   9    0.62
  -3  19   4  448.13   22.72   9    0.67
  -2  19   4   86.62   14.67   9    0.71
  -4  20   4   38.30   22.04   9    0.58
  -3  20   4  511.53   25.79   9    0.63
  -2  20   4  303.25   21.37   9    0.66
  -1  20   4   14.75   14.23   9    0.70
  -4  21   4   56.29   25.81   9    0.55
  -3  21   4  146.98   25.00   9    0.59
  -2  21   4    2.94   20.62   9    0.62
  -1  21   4  395.86   23.57   9    0.65
  -3  22   4   21.10   26.69   9    0.55
  -2  22   4  723.61   36.56   9    0.59
  -1  22   4  173.80   24.30   9    0.61
  -3  23   4   32.29   30.57   9    0.52
  -2  23   4  119.91   31.67   9    0.55
  -1  23   4    6.06   26.12   9    0.58
  -2  24   4  -27.91   32.99   9    0.52
  -1  24   4   62.34   33.27   9    0.55
  -2  25   4  306.42   46.52   9    0.50
  -1  25   4  115.50   41.11   9    0.52
  -1  26   4   84.58   47.17   9    0.49
  -1  27   4   55.19   56.74   9    0.47
  -2  12   3   31.36    3.55   9    1.12
  -2  13   3   41.97    4.66   9    1.02
  -3  14   3  473.47   11.31   9    0.84
  -2  14   3   84.60    6.80   9    0.93
  -3  15   3  256.18   10.68   9    0.78
  -2  15   3    7.60    7.21   9    0.85
  -1  15   3   56.38    6.39   9    0.91
  -2  16   3  156.71   10.70   9    0.78
  -1  16   3  150.97    9.42   9    0.84
  -2  17   3  405.11   15.19   9    0.73
  -1  17   3  211.47   12.32   9    0.78
  -2  18   3  178.36   14.48   9    0.67
  -1  18   3   26.48   11.85   9    0.72
  -2  19   3   82.16   15.51   9    0.63
  -1  19   3  170.15   16.84   9    0.67
  -1  20   3  148.77   19.65   9    0.63
  -1  21   3   47.17   22.24   9    0.59
  -1  22   3   15.88   26.53   9    0.55
  -2   9   2  660.91    4.98   9    1.32
  -1   9   2    7.00    1.18   9    1.51
  -2  10   2   61.25    2.82   9    1.17
  -1  10   2  161.20    3.31   9    1.33
  -1  11   2  218.54    4.81   9    1.17
  -1  12   2  375.96    6.74   9    1.05
  -1  13   2  116.44    5.62   9    0.94
  -1   5   1  242.12    0.83   9    2.33
  -1   4   0   79.62    0.31  10    3.02
  -1   5   0  165.08    0.62  10    2.61
  -1   6   0    3.31    0.26  10    2.28
  -1   7   0   87.88    0.88  10    2.02
  -2   8   0   30.49    1.10  10    1.51
  -1   8   0   94.89    1.19  10    1.81
  -2   9   0  225.74    2.88  10    1.40
  -1   9   0   67.58    1.41  10    1.63
  -2  10   0  306.54    4.10  10    1.31
  -2  11   0  114.80    3.50  10    1.22
  -3  12   0  140.88    4.82  10    1.01
  -2  12   0   82.25    3.91  10    1.14
  -3  13   0   85.77    5.30  10    0.96
  -2  13   0   84.83    4.67  10    1.07
  -3  14   0  123.74    6.68  10    0.91
  -2  14   0  201.12    6.71  10    1.01
  -4  15   0    9.29    7.14  10    0.78
  -2  15   0   24.12    5.52  10    0.95
  -4  16   0   61.63    8.94  10    0.75
  -1  -1  -2   10.11    0.23  11    2.41
  -2  -1  -3    4.58    0.69  11    1.73
  -1  -1  -3    9.55    0.68  11    1.80
  -2  -2  -4   87.87    3.00  11    1.20
  -2  -1  -4  195.17    2.93  11    1.39
  -1  -1  -4  130.89    2.51  11    1.42
  -3  -3  -5  184.14    6.91  11    0.90
  -3  -2  -5  137.85    5.89  11    1.01
  -2  -2  -5   94.39    4.78  11    1.03
  -1  -2  -5  223.75    5.63  11    1.03
  -2  -1  -5  131.95    4.33  11    1.16
  -1  -1  -5   73.04    3.51  11    1.17
  -4  -3  -6  356.25   11.99  11    0.79
  -3  -3  -6  497.02   12.66  11    0.80
  -2  -3  -6  158.51    8.13  11    0.81
  -4  -2  -6  392.40   11.05  11    0.86
  -3  -2  -6  226.86    9.56  11    0.89
  -2  -2  -6  211.77    8.91  11    0.90
  -1  -2  -6    3.99    5.14  11    0.90
  -2  -1  -6   20.00    4.84  11    0.99
  -4  -4  -7  109.50   15.44  11    0.65
  -4  -3  -7   54.78   12.44  11    0.71
  -3  -3  -7  156.30   12.47  11    0.72
  -2  -3  -7  326.56   13.42  11    0.72
  -4  -2  -7   10.75    9.58  11    0.77
  -3  -2  -7   58.67   10.40  11    0.79
  -2  -2  -7  197.04   11.61  11    0.79
  -2  -1  -7  182.13    9.58  11    0.86
  -5  -5  -8   64.42   24.68  11    0.55
  -5  -4  -8   75.56   22.23  11    0.60
  -4  -4  -8   34.89   19.64  11    0.60
  -3  -4  -8  106.45   18.81  11    0.60
  -5  -3  -8   87.64   19.59  11    0.64
  -4  -3  -8  251.02   20.72  11    0.65
  -3  -3  -8  268.52   19.17  11    0.66
  -2  -3  -8   34.71   15.29  11    0.66
  -1  -3  -8  351.05   19.18  11    0.65
  -5  -2  -8  140.31   17.12  11    0.68
  -4  -2  -8   25.19   13.43  11    0.70
  -3  -2  -8  258.50   16.56  11    0.70
  -2  -2  -8  430.32   18.12  11    0.71
  -2  -1  -8  -18.85   10.07  11    0.76
  -6  -5  -9  110.67   35.55  11    0.51
  -5  -5  -9  106.31   33.77  11    0.51
  -4  -5  -9   50.35   29.90  11    0.52
  -6  -4  -9   84.91   31.71  11    0.54
  -5  -4  -9    0.78   30.44  11    0.55
  -4  -4  -9   23.73   28.18  11    0.56
  -3  -4  -9  280.98   29.16  11    0.56
  -2  -4  -9  225.61   27.49  11    0.56
  -6  -3  -9   37.34   26.01  11    0.58
  -5  -3  -9   17.13   25.35  11    0.59
  -4  -3  -9   19.39   23.76  11    0.59
  -3  -3  -9  104.81   24.72  11    0.60
  -2  -3  -9   -0.55   21.16  11    0.60
  -4  -2  -9   84.86   19.35  11    0.63
  -3  -2  -9   70.28   20.01  11    0.64
  -2  -2  -9  443.80   24.85  11    0.64
  -2  -1  -9  175.49   18.24  11    0.68
  -6  -6 -10   45.18   63.53  11    0.45
  -6  -5 -10   83.30   51.28  11    0.48
  -5  -5 -10  272.37   50.13  11    0.48
  -4  -5 -10  260.82   47.41  11    0.48
  -3  -5 -10  -17.04   45.40  11    0.48
  -6  -4 -10   14.88   45.48  11    0.51
  -5  -4 -10   29.01   40.79  11    0.51
  -4  -4 -10  126.76   38.35  11    0.52
  -3  -4 -10   88.33   36.45  11    0.52
  -2  -4 -10    6.58   34.55  11    0.52
  -7  -3 -10  286.33   42.85  11    0.52
  -6  -3 -10   -2.90   34.91  11    0.53
  -5  -3 -10  120.48   34.97  11    0.54
  -4  -3 -10   73.97   33.92  11    0.55
  -3  -3 -10  115.33   32.86  11    0.55
  -2  -3 -10  -22.49   29.36  11    0.55
  -4  -2 -10  103.63   26.90  11    0.58
  -3  -2 -10   36.10   25.26  11    0.58
  -2  -2 -10   20.06   25.86  11    0.58
  -6  -5 -11  203.83   74.89  11    0.45
  -5  -5 -11   46.76   64.48  11    0.45
  -4  -5 -11  -20.09   62.80  11    0.45
  -7  -4 -11  127.03   62.82  11    0.47
  -6  -4 -11 -135.05   59.03  11    0.47
  -5  -4 -11  501.81   66.96  11    0.48
  -4  -4 -11   84.18   54.30  11    0.48
  -3  -4 -11  198.91   56.23  11    0.48
  -2  -4 -11   27.93   50.27  11    0.48
  -7  -3 -11  -30.20   51.37  11    0.49
  -6  -3 -11  -60.73   47.49  11    0.50
  -5  -3 -11   83.52   47.48  11    0.50
  -4  -3 -11   57.55   45.75  11    0.51
  -3  -3 -11  -25.58   42.44  11    0.51
  -2  -3 -11   93.95   41.39  11    0.51
  -4  -2 -11  233.12   39.37  11    0.53
  -3  -2 -11  185.58   37.87  11    0.54
  -4  -4 -12  513.01   85.16  11    0.45
  -3  -4 -12  225.45   76.29  11    0.45
  -2  -4 -12  144.67   64.10  11    0.45
  -4  -3 -12   51.71   61.66  11    0.47
  -3  -3 -12  111.87   60.49  11    0.47
  -4  -2 -12  138.13   52.64  11    0.49
  -3  -2 -12  102.83   50.06  11    0.50
   0  -3  -2   75.96    0.47  12    2.47
  -1  -6  -3  461.28    4.47  12    1.30
  -1  -5  -3   24.64    1.21  12    1.58
   0  -5  -3  164.15    2.10  12    1.48
   0  -4  -3   47.73    0.94  12    1.82
  -1  -7  -4   54.71    3.54  12    1.12
  -1  -6  -4  337.63    4.40  12    1.29
   0  -6  -4  122.65    3.44  12    1.24
   0  -5  -4   95.26    2.35  12    1.43
  -2 -10  -5   12.43    7.59  12    0.79
  -2  -9  -5  192.13    8.40  12    0.88
  -1  -9  -5   75.74    6.69  12    0.86
  -2  -8  -5   64.82    5.27  12    0.99
  -1  -8  -5  671.65   11.26  12    0.97
   0  -8  -5  128.49    6.49  12    0.93
   0  -7  -5   24.49    4.10  12    1.05
  -2 -12  -6   90.93   14.74  12    0.65
  -2 -11  -6  167.34   13.14  12    0.72
  -1 -11  -6  333.95   14.27  12    0.70
  -2 -10  -6   93.88   10.58  12    0.79
  -1 -10  -6  376.00   13.86  12    0.77
   0 -10  -6   71.86    9.74  12    0.74
  -1  -9  -6  362.21   11.63  12    0.85
   0  -9  -6    8.24    7.47  12    0.82
   0  -8  -6   51.74    6.43  12    0.91
  -3 -14  -7   92.69   24.07  12    0.57
  -3 -13  -7  103.08   20.08  12    0.61
  -2 -13  -7  102.32   20.50  12    0.60
  -1 -13  -7   55.43   19.75  12    0.59
  -3 -12  -7  113.07   16.63  12    0.66
  -2 -12  -7   62.73   17.80  12    0.65
  -1 -12  -7   51.46   16.82  12    0.64
   0 -12  -7   24.29   16.33  12    0.62
  -2 -11  -7  105.44   13.79  12    0.71
  -1 -11  -7  119.95   15.09  12    0.70
   0 -11  -7   29.45   14.00  12    0.68
   1 -11  -7  713.47   22.34  12    0.65
  -1 -10  -7  195.37   12.90  12    0.76
   0 -10  -7   26.14   11.25  12    0.74
   0  -9  -7  227.37   11.25  12    0.80
  -3 -16  -8   41.47   41.93  12    0.49
  -3 -15  -8   26.76   33.79  12    0.53
  -2 -15  -8  414.89   39.32  12    0.52
  -3 -14  -8   13.52   27.94  12    0.57
  -2 -14  -8  142.32   30.21  12    0.56
  -1 -14  -8  269.94   32.80  12    0.55
  -3 -13  -8  135.43   23.24  12    0.61
  -2 -13  -8  104.78   24.62  12    0.60
  -1 -13  -8   32.83   25.49  12    0.59
   0 -13  -8  100.76   24.83  12    0.57
  -2 -12  -8   13.10   17.74  12    0.64
  -1 -12  -8  275.92   23.36  12    0.63
   0 -12  -8  250.43   23.36  12    0.62
   1 -12  -8   38.71   21.00  12    0.60
  -1 -11  -8  290.17   18.53  12    0.68
   0 -11  -8  264.69   19.32  12    0.67
   0 -10  -8   -0.44   13.00  12    0.72
  -3 -17  -9  272.22   60.44  12    0.46
  -2 -17  -9  129.04   56.23  12    0.45
  -3 -16  -9  176.07   52.16  12    0.49
  -2 -16  -9  224.88   49.47  12    0.49
  -1 -16  -9   80.94   45.78  12    0.47
  -4 -15  -9  -23.62   35.02  12    0.53
  -3 -15  -9  161.39   40.24  12    0.53
  -2 -15  -9   49.20   40.42  12    0.52
  -1 -15  -9  276.18   43.36  12    0.51
   0 -15  -9  124.25   42.81  12    0.49
  -3 -14  -9  106.54   32.44  12    0.56
  -2 -14  -9   29.01   33.23  12    0.55
  -1 -14  -9   76.49   35.40  12    0.54
   0 -14  -9  149.30   35.63  12    0.53
   1 -14  -9  396.59   41.19  12    0.51
  -2 -13  -9   63.71   25.39  12    0.59
  -1 -13  -9   72.02   27.59  12    0.58
   0 -13  -9    1.94   28.71  12    0.57
   1 -13  -9   58.76   29.62  12    0.55
   0 -12  -9   88.72   23.90  12    0.61
  -4 -17 -10  -55.52   59.09  12    0.47
  -3 -17 -10   93.41   68.53  12    0.46
  -2 -17 -10  163.52   70.59  12    0.46
  -1 -17 -10  162.07   68.64  12    0.45
  -4 -16 -10  269.49   52.51  12    0.49
  -3 -16 -10  -12.48   49.81  12    0.49
  -2 -16 -10   35.97   55.75  12    0.48
  -1 -16 -10  -33.98   55.16  12    0.48
   0 -16 -10   24.33   57.64  12    0.46
   1 -16 -10   20.50   61.74  12    0.45
  -3 -15 -10  -25.64   39.83  12    0.52
  -2 -15 -10   23.59   42.87  12    0.51
  -1 -15 -10  182.97   48.34  12    0.51
   0 -15 -10   88.18   50.83  12    0.49
   1 -15 -10  190.39   48.85  12    0.48
  -1 -14 -10  335.31   41.29  12    0.54
   0 -14 -10  -59.33   37.36  12    0.53
   0 -13 -10  114.28   31.44  12    0.56
   0 -17 -11   25.72   77.78  12    0.44
  -1 -16 -11    7.16   61.46  12    0.47
   0 -16 -11   78.50   65.04  12    0.46
   1 -16 -11  175.20   70.42  12    0.45
  -1 -15 -11   58.52   49.03  12    0.50
   0 -15 -11  -27.04   52.10  12    0.49
   0 -14 -11   -9.10   41.17  12    0.51
 -11 -26   6  -68.64   68.43  13    0.45
 -12 -25   6  187.31   54.23  13    0.49
 -12 -26   5   93.18   64.41  13    0.47
 -11 -26   5  140.70   72.05  13    0.45
 -12 -25   5  158.07   51.42  13    0.49
 -11 -25   5  -27.22   55.58  13    0.48
 -10 -25   5  347.43   64.96  13    0.46
 -12 -24   5   56.01   42.30  13    0.52
 -11 -24   5   48.85   47.22  13    0.51
 -10 -24   5 -111.35   49.81  13    0.49
  -9 -24   5   40.81   53.79  13    0.47
 -11 -23   5   -7.38   35.50  13    0.53
 -10 -23   5  114.49   41.21  13    0.52
  -9 -23   5   60.64   42.74  13    0.49
 -10 -22   5  139.13   33.75  13    0.55
  -9 -22   5  384.53   40.02  13    0.52
 -10 -21   5  108.48   27.75  13    0.58
 -13 -26   4  -27.25   59.52  13    0.48
 -12 -26   4    9.03   63.46  13    0.47
 -11 -26   4   -5.99   68.49  13    0.45
 -12 -25   4  153.32   53.87  13    0.49
 -11 -25   4   76.93   55.21  13    0.48
 -10 -25   4   45.72   61.75  13    0.46
 -12 -24   4   78.54   40.52  13    0.52
 -11 -24   4  -18.41   45.32  13    0.51
 -10 -24   4 -137.09   48.24  13    0.49
  -9 -24   4  215.54   51.98  13    0.47
 -11 -23   4  427.42   43.68  13    0.54
 -10 -23   4   55.86   40.98  13    0.52
  -9 -23   4  -43.41   40.70  13    0.50
 -11 -22   4  173.16   31.75  13    0.57
 -10 -22   4  132.52   36.15  13    0.55
  -9 -22   4  -37.86   33.35  13    0.53
  -8 -22   4   31.68   35.50  13    0.50
 -10 -21   4   32.37   26.77  13    0.59
  -9 -21   4  104.16   29.06  13    0.57
  -8 -21   4  194.24   32.82  13    0.54
 -10 -20   4  296.25   24.83  13    0.63
  -9 -20   4   93.60   25.13  13    0.60
  -8 -20   4  365.02   29.41  13    0.58
  -9 -19   4  121.13   19.82  13    0.65
  -8 -19   4  147.71   22.90  13    0.62
  -7 -19   4  111.31   21.93  13    0.58
  -8 -18   4   75.44   16.81  13    0.66
  -7 -18   4  102.44   17.21  13    0.63
  -8 -17   4   41.14   12.68  13    0.72
 -11 -26   3  -23.85   66.96  13    0.45
 -11 -25   3   50.32   55.53  13    0.47
 -10 -25   3  163.90   62.85  13    0.46
 -11 -24   3  206.95   48.61  13    0.50
 -10 -24   3   33.23   48.38  13    0.48
 -11 -23   3  147.39   39.58  13    0.53
 -10 -23   3   71.92   41.32  13    0.51
  -9 -23   3   48.18   42.06  13    0.49
 -10 -22   3   25.23   32.83  13    0.55
  -9 -22   3   67.54   35.03  13    0.53
 -10 -21   3  116.41   28.76  13    0.58
  -9 -21   3  150.59   30.82  13    0.56
  -8 -21   3  -38.17   26.43  13    0.54
 -10 -20   3   88.45   22.79  13    0.62
  -9 -20   3   26.47   23.92  13    0.60
  -8 -20   3  -36.65   23.65  13    0.58
  -9 -19   3   30.15   18.96  13    0.65
  -8 -19   3  106.42   20.67  13    0.62
  -7 -19   3  106.20   20.81  13    0.59
  -9 -18   3   19.47   14.15  13    0.69
  -8 -18   3  131.31   17.83  13    0.67
  -7 -18   3  -16.65   16.21  13    0.63
  -8 -17   3   32.39   13.04  13    0.72
  -7 -17   3  350.68   18.02  13    0.69
  -8 -16   3  168.99   11.49  13    0.78
  -7 -16   3  267.77   14.33  13    0.75
  -6 -16   3   99.32   12.34  13    0.70
  -7 -15   3   54.07    9.00  13    0.82
  -6 -15   3  277.54   11.88  13    0.77
  -7 -14   3   76.24    7.35  13    0.89
  -6 -14   3   21.32    7.61  13    0.84
  -5 -14   3   77.71    7.89  13    0.78
  -6 -13   3  400.13    9.42  13    0.93
  -8 -20   2  120.11   26.35  13    0.56
  -7 -18   2   24.45   16.40  13    0.62
  -7 -17   2  307.78   17.22  13    0.68
  -7 -16   2  183.88   12.81  13    0.74
  -7 -15   2  687.62   16.02  13    0.81
  -6 -15   2   23.74    8.67  13    0.76
  -7 -14   2  715.46   13.45  13    0.89
  -6 -14   2  166.33    9.14  13    0.84
  -6 -13   2  108.51    6.96  13    0.93
  -5 -13   2  102.07    6.48  13    0.87
  -6 -12   2  136.50    5.49  13    1.04
  -5 -12   2  110.10    5.76  13    0.98
  -5 -11   2  118.71    4.88  13    1.10
  -4 -11   2   89.00    4.24  13    1.01
  -5 -10   2  432.57    5.46  13    1.25
  -4 -10   2   77.29    3.38  13    1.15
  -4  -9   2   60.69    2.47  13    1.33
  -4 -10   1   51.32    3.09  13    1.12
  -3  -7   1    6.56    0.75  13    1.69
  -3  -6   1  152.34    0.99  13    2.08
  -2  -5   1   15.72    0.31  13    2.30
  -2 -20   1  502.62   16.77  14    0.75
  -1 -19   1  346.15   16.43  14    0.74
  -1 -18   1  179.92   12.21  14    0.78
   0 -18   1  161.01   12.44  14    0.70
  -1 -17   1  301.65   11.80  14    0.83
   0 -17   1  275.08   11.96  14    0.75
  -1 -16   1   16.61    6.76  14    0.89
   0 -16   1   94.65    8.64  14    0.79
  -1 -15   1  168.71    7.49  14    0.96
   0 -15   1  311.48    9.47  14    0.85
  -1 -14   1  422.37    8.08  14    1.04
   0 -14   1   42.69    5.36  14    0.91
  -1 -13   1   36.73    3.53  14    1.13
   0 -13   1  270.92    6.61  14    0.98
  -1 -12   1  125.52    3.49  14    1.24
   0 -12   1  108.43    4.17  14    1.06
  -1 -11   1  179.60    3.19  14    1.37
   0 -11   1  672.02    6.48  14    1.16
  -1 -19   0  274.42   14.43  14    0.71
  -1 -18   0  528.73   15.81  14    0.75
  -1 -17   0  421.17   12.72  14    0.80
   6  -1  -2   70.95    1.11  15    1.80
   7  -1  -2  125.18    2.03  15    1.55
  11  -2  -3   76.97    4.93  15    1.02
   8  -1  -3  275.48    4.40  15    1.26
   9  -1  -3  236.54    5.34  15    1.14
  10  -1  -3   66.21    4.72  15    1.03
  11  -1  -3  290.36    8.48  15    0.94
  11  -2  -4   29.05    5.13  15    0.98
  12  -2  -4   40.34    6.47  15    0.90
  13  -2  -4  197.05   10.24  15    0.83
  14  -2  -4   39.41   10.10  15    0.77
  15  -2  -4  341.68   15.60  15    0.72
  11  -1  -4  106.06    7.12  15    0.89
  12  -1  -4  169.10    9.00  15    0.83
  13  -1  -4   74.00    9.59  15    0.77
  14  -1  -4  426.49   16.38  15    0.72
  15  -1  -4  310.05   17.90  15    0.67
  16  -3  -5   13.01   12.88  15    0.70
  17  -3  -5  120.19   18.10  15    0.66
  18  -3  -5   33.03   20.64  15    0.62
  19  -3  -5   55.90   25.47  15    0.58
  13  -2  -5   81.28    9.87  15    0.79
  14  -2  -5  240.91   13.88  15    0.74
  15  -2  -5   40.65   14.25  15    0.70
  16  -2  -5   54.10   17.65  15    0.66
  17  -2  -5   33.26   21.34  15    0.62
  18  -2  -5  294.68   30.71  15    0.59
  19  -2  -5  436.98   36.68  15    0.55
  13  -1  -5  104.62   11.03  15    0.73
  14  -1  -5  281.75   16.03  15    0.69
  15  -1  -5   18.86   15.01  15    0.65
  16  -1  -5  167.52   20.16  15    0.62
  17  -1  -5  128.94   23.91  15    0.58
  18  -1  -5   29.16   27.08  15    0.55
  19  -1  -5   44.03   32.57  15    0.52
  22  -4  -6  155.91   43.54  15    0.51
  23  -4  -6  -12.38   51.24  15    0.49
  16  -3  -6  463.95   21.85  15    0.67
  17  -3  -6  -12.19   19.40  15    0.63
  18  -3  -6   54.06   23.73  15    0.60
  19  -3  -6  129.23   29.35  15    0.57
  20  -3  -6   68.20   34.33  15    0.54
  21  -3  -6  -14.09   40.56  15    0.52
  22  -3  -6  346.17   53.67  15    0.49
  23  -3  -6  -19.26   56.22  15    0.47
  16  -2  -6  211.33   22.28  15    0.63
  17  -2  -6  346.45   28.06  15    0.60
  18  -2  -6   98.42   27.10  15    0.57
  19  -2  -6  -23.79   33.67  15    0.54
  20  -2  -6  -18.00   39.02  15    0.52
  21  -2  -6  147.88   54.17  15    0.49
  22  -2  -6   41.30   60.42  15    0.47
  23  -2  -6  180.45   73.91  15    0.45
  15  -1  -6  283.88   20.77  15    0.62
  16  -1  -6  -19.17   20.82  15    0.59
  17  -1  -6   94.22   26.54  15    0.56
  18  -1  -6   53.19   30.27  15    0.54
  19  -1  -6   84.32   37.25  15    0.51
  20  -1  -6   83.57   44.36  15    0.49
  21  -1  -6   69.15   55.84  15    0.47
  22  -1  -6  278.02   71.99  15    0.45
  19  -4  -7  125.98   30.22  15    0.58
  20  -4  -7   31.68   32.80  15    0.55
  21  -4  -7  420.52   44.64  15    0.53
  22  -4  -7   34.33   46.84  15    0.50
  18  -3  -7  -50.90   28.26  15    0.58
  19  -3  -7   68.41   32.77  15    0.55
  20  -3  -7  129.70   37.30  15    0.53
  21  -3  -7   16.68   46.36  15    0.50
  22  -3  -7  137.89   57.72  15    0.48
  18  -2  -7   90.21   32.44  15    0.55
  19  -2  -7   63.41   36.49  15    0.52
  20  -2  -7  -16.38   45.97  15    0.50
  21  -2  -7  113.83   55.44  15    0.48
  22  -2  -7  133.77   66.80  15    0.46
  18  -1  -7  233.66   37.57  15    0.51
  19  -1  -7   -8.72   42.49  15    0.49
  20  -1  -7  259.62   53.16  15    0.47
  21  -1  -7   43.53   61.56  15    0.46
  21  -4  -8   86.97   43.72  15    0.51
  22  -4  -8  195.27   57.69  15    0.49
  21  -3  -8  124.58   52.54  15    0.49
  22  -3  -8  141.88   63.79  15    0.47
  21  -2  -8  132.03   62.05  15    0.46
  22  -2  -8  -70.79   70.64  15    0.45
  20  -1  -8  -40.95   59.44  15    0.46
  21  -1  -8  -14.22   65.75  15    0.44
   5   3  -2  108.75    1.32  16    1.74
   6   3  -2  121.46    1.62  16    1.68
   7   4  -2   40.91    2.02  16    1.33
   7   4  -3  167.84    3.46  16    1.26
   8   4  -3  223.57    4.32  16    1.24
   8   5  -3   36.04    3.33  16    1.07
   9   5  -3   58.52    4.45  16    1.05
  10   5  -3  191.77    6.38  16    1.01
  10   6  -3  121.11    6.71  16    0.90
  11   6  -3   44.70    6.30  16    0.88
  11   7  -3   82.15    8.40  16    0.78
  10   5  -4   25.48    4.96  16    0.98
  11   5  -4  120.80    6.92  16    0.95
  10   6  -4  116.36    7.47  16    0.87
  11   6  -4   13.77    6.91  16    0.86
  12   6  -4   65.59    8.70  16    0.84
  13   6  -4   57.49    8.54  16    0.81
  11   7  -4  167.94    9.44  16    0.77
  12   7  -4  226.29   12.03  16    0.76
  13   7  -4  158.62   13.24  16    0.75
  14   7  -4  272.16   14.43  16    0.73
  13   8  -4  119.89   14.11  16    0.68
  14   8  -4  119.67   15.16  16    0.67
  14   9  -4   34.62   17.29  16    0.61
  15   9  -4   92.44   20.16  16    0.60
  12   6  -5   30.19    8.58  16    0.80
  13   6  -5  189.86   11.71  16    0.79
  12   7  -5  108.34   10.98  16    0.73
  13   7  -5   36.24   11.76  16    0.73
  14   7  -5   40.44   13.36  16    0.71
  15   7  -5  144.93   14.93  16    0.70
  13   8  -5  273.21   17.63  16    0.66
  14   8  -5  243.87   18.95  16    0.66
  15   8  -5   32.70   17.48  16    0.65
  16   8  -5  380.02   24.14  16    0.63
  17   8  -5  219.56   23.05  16    0.62
  18   8  -5   58.01   23.69  16    0.60
  14   9  -5   20.23   17.32  16    0.60
  15   9  -5  440.55   26.77  16    0.60
  16   9  -5   39.98   24.66  16    0.59
  17   9  -5  131.56   28.77  16    0.58
  18   9  -5   25.11   26.87  16    0.56
  16  10  -5   88.22   28.62  16    0.54
  17  10  -5  -72.44   29.87  16    0.54
  18  10  -5  221.38   36.45  16    0.53
  17  11  -5  279.86   42.08  16    0.50
  18  11  -5  300.21   46.73  16    0.49
  15   7  -6  388.73   20.39  16    0.67
  14   8  -6  119.43   18.76  16    0.63
  15   8  -6   38.76   19.08  16    0.63
  16   8  -6   32.56   20.83  16    0.62
  17   8  -6  113.40   22.43  16    0.61
  14   9  -6   41.88   21.49  16    0.58
  15   9  -6  149.99   25.46  16    0.58
  16   9  -6   99.32   27.25  16    0.58
  17   9  -6  124.47   30.82  16    0.57
  18   9  -6   29.90   31.28  16    0.56
  19   9  -6  149.23   34.24  16    0.55
  20   9  -6  127.04   36.10  16    0.54
  16  10  -6  270.28   31.86  16    0.53
  17  10  -6  120.82   33.85  16    0.53
  18  10  -6    4.30   37.95  16    0.52
  19  10  -6   62.12   42.96  16    0.52
  20  10  -6  114.46   43.34  16    0.51
  21  10  -6   -8.70   47.14  16    0.50
  17  11  -6  220.70   40.75  16    0.49
  18  11  -6   18.83   44.02  16    0.49
  19  11  -6  -27.16   47.08  16    0.48
  20  11  -6   13.65   55.33  16    0.48
  21  11  -6   46.42   60.77  16    0.47
  19  12  -6  151.32   60.11  16    0.45
  20  12  -6  384.60   71.38  16    0.45
  21  12  -6   34.76   74.80  16    0.44
  17   8  -7    4.25   24.93  16    0.59
  18   8  -7  175.27   29.84  16    0.58
  17   9  -7  127.12   32.68  16    0.55
  18   9  -7   78.97   34.08  16    0.55
  19   9  -7   88.46   34.54  16    0.54
  20   9  -7  285.46   41.65  16    0.53
  17  10  -7   64.08   36.70  16    0.52
  18  10  -7   56.13   40.44  16    0.51
  19  10  -7  421.10   51.95  16    0.51
  20  10  -7   97.48   49.21  16    0.50
  21  10  -7  -16.95   49.51  16    0.49
  17  11  -7  156.11   48.20  16    0.48
  18  11  -7  -66.70   47.89  16    0.48
  19  11  -7  263.40   55.56  16    0.48
  20  11  -7  106.02   60.39  16    0.47
  21  11  -7  -54.04   64.00  16    0.47
  19  12  -7   91.92   62.77  16    0.45
  21  12  -7   42.80   76.49  16    0.44
  20   9  -8  125.40   44.81  16    0.51
  19  10  -8  -80.46   52.25  16    0.49
  20  10  -8   84.72   52.47  16    0.49
  21  10  -8  184.98   53.64  16    0.48
  19  11  -8  -86.53   56.75  16    0.46
  20  11  -8  -22.66   57.83  16    0.46
  21  11  -8  128.59   69.08  16    0.46
 -22  10   4   58.25   50.29   1    0.46
 -21  10   4   61.89   39.67   1    0.50
 -20  10   4  238.84   33.79   1    0.53
 -21  11   4   49.71   34.77   1    0.51
 -19   7   3   51.97   35.68   1    0.49
 -18   7   3   33.04   25.56   1    0.53
 -17   7   3  147.33   21.60   1    0.58
 -16   7   3  246.84   17.15   1    0.64
 -20   8   3  426.02   52.06   1    0.47
 -19   8   3   62.41   31.05   1    0.51
 -18   8   3   70.48   24.87   1    0.55
 -17   8   3   65.04   18.68   1    0.60
 -16   8   3   -0.37   12.90   1    0.66
 -21   9   3  -10.20   53.31   1    0.45
 -20   9   3   69.25   38.89   1    0.48
 -19   9   3   56.41   28.85   1    0.52
 -18   9   3  234.24   25.16   1    0.57
 -17   9   3   63.67   17.15   1    0.62
 -21  10   3  114.22   50.06   1    0.46
 -20  10   3  345.45   40.35   1    0.50
 -19  10   3  129.30   28.92   1    0.54
 -18  10   3  105.56   22.11   1    0.58
 -21  11   3  122.37   44.80   1    0.47
 -20  11   3   69.82   32.89   1    0.51
 -19  11   3   51.87   24.92   1    0.55
 -21  12   3   68.35   40.50   1    0.49
 -20  12   3  237.35   34.83   1    0.52
 -21  13   3   69.18   38.18   1    0.49
 -13   5   2   61.36    9.11   1    0.72
 -12   5   2    5.33    5.99   1    0.81
 -11   5   2   48.12    4.82   1    0.93
 -10   5   2   14.15    3.21   1    1.07
 -14   6   2   20.05   10.77   1    0.67
 -13   6   2   21.39    7.74   1    0.75
 -12   6   2   20.00    5.77   1    0.85
 -11   6   2  108.73    5.41   1    0.97
 -16   7   2  204.74   21.52   1    0.57
 -15   7   2  308.41   16.96   1    0.63
 -14   7   2    4.05    9.52   1    0.70
 -13   7   2  340.59   11.20   1    0.79
 -12   7   2   59.67    6.11   1    0.88
 -17   8   2   70.11   22.94   1    0.54
 -16   8   2  135.03   18.15   1    0.60
 -15   8   2  335.75   16.64   1    0.66
 -14   8   2   16.96    8.91   1    0.73
 -13   8   2   -1.44    6.51   1    0.81
 -19   9   2  204.51   38.62   1    0.48
 -18   9   2  199.73   30.28   1    0.52
 -17   9   2   14.78   20.46   1    0.56
 -16   9   2   51.65   15.62   1    0.62
 -15   9   2  372.99   16.71   1    0.68
 -20  10   2  158.39   48.51   1    0.46
 -19  10   2  167.15   35.88   1    0.49
 -18  10   2  100.43   26.18   1    0.53
 -17  10   2   66.76   18.92   1    0.58
 -16  10   2   62.90   14.45   1    0.63
 -20  11   2  123.26   41.18   1    0.47
 -19  11   2   51.10   30.05   1    0.51
 -18  11   2   78.13   23.52   1    0.55
 -17  11   2   30.02   17.05   1    0.59
 -19  12   2   27.72   29.00   1    0.52
 -18  12   2  110.96   22.79   1    0.56
  -7   3   1  194.52    2.80   1    1.35
  -6   3   1  204.15    1.69   1    1.70
  -8   4   1  367.99    4.34   1    1.19
  -7   4   1  132.06    2.05   1    1.46
 -10   5   1  185.87    6.00   1    0.91
  -9   5   1   93.87    3.70   1    1.07
  -8   5   1  134.05    2.88   1    1.26
 -11   6   1   83.48    5.87   1    0.84
 -10   6   1  196.01    5.44   1    0.96
  -9   6   1   45.56    2.79   1    1.11
 -13   7   1   71.47    9.53   1    0.68
 -12   7   1   87.84    7.48   1    0.77
 -11   7   1    8.99    4.36   1    0.87
 -14   8   1    7.55   11.07   1    0.64
 -13   8   1  140.05    9.29   1    0.71
 -15   9   1   41.09   13.64   1    0.60
 -17  10   1  393.07   28.94   1    0.52
 -17  -2   1    6.00   16.29   2    0.61
 -16  -2   1   46.65   13.56   2    0.65
 -15  -2   1   70.11   11.44   2    0.69
 -18  -1   1  175.29   21.08   2    0.60
 -17  -1   1  100.95   16.16   2    0.64
 -16  -1   1    2.30   11.48   2    0.68
 -15  -1   1  174.56   11.19   2    0.73
 -14  -1   1   48.08    7.77   2    0.79
 -13  -1   1  473.31   11.33   2    0.85
 -12  -1   1  392.89    8.83   2    0.93
 -11  -1   1  321.25    6.52   2    1.02
 -15  -2   0  -11.69   14.75   2    0.61
 -14  -2   0  122.23   13.27   2    0.64
 -16  -1   0  171.36   18.44   2    0.60
 -15  -1   0  237.66   15.74   2    0.64
 -14  -1   0  100.48   11.48   2    0.68
 -13  -1   0  321.45   11.83   2    0.73
 -12  -1   0  192.56    8.44   2    0.79
 -11  -1   0  335.26    8.59   2    0.86
 -10  -1   0  108.58    5.07   2    0.94
  -9  -1   0  238.33    5.40   2    1.03
  -8  -1   0  343.65    4.96   2    1.14
  -7  -1   0  165.00    2.76   2    1.29
 -17   0   0  169.83   19.42   2    0.60
 -16   0   0   92.21   14.34   2    0.63
 -15   0   0    9.21   10.72   2    0.68
 -14   0   0  167.20   10.38   2    0.72
 -13   0   0  111.48    8.05   2    0.78
 -12   0   0   69.57    6.07   2    0.84
 -11   0   0   84.49    4.97   2    0.92
 -10   0   0   49.53    3.56   2    1.01
  -9   0   0  278.96    4.60   2    1.13
  -8   0   0  134.85    2.67   2    1.27
  -7   0   0  310.03    2.77   2    1.45
  -6   0   0   11.38    0.64   2    1.69
  -5   0   0   61.81    0.60   2    2.03
  -4   0   0   48.24    0.32   2    2.53
  -3   0   0   49.25    0.24   2    3.38
 -17   1   0  293.82   18.81   2    0.62
 -16   1   0  141.32   13.67   2    0.66
 -15   1   0  231.09   12.02   2    0.71
 -14   1   0  103.32    8.31   2    0.76
 -13   1   0  294.59    8.94   2    0.82
   1  -4  -2  142.37    0.73   3    2.22
   1  -7  -3  120.54    1.77   3    1.58
   1  -6  -3  135.23    1.59   3    1.62
   1  -5  -3  288.44    1.94   3    1.63
   2  -9  -4   36.39    2.88   3    1.10
   1  -8  -4   70.47    2.37   3    1.26
   2  -8  -4  239.32    4.58   3    1.11
   2 -13  -5  257.20    8.22   3    0.90
   2 -12  -5  145.53    6.58   3    0.92
   2 -11  -5  210.73    6.94   3    0.93
   3 -11  -5  135.28    7.20   3    0.83
   2 -10  -5   88.28    5.03   3    0.94
   2  -9  -5  309.67    6.83   3    0.95
   2 -14  -6   92.67    8.94   3    0.79
   3 -14  -6   14.89    8.90   3    0.73
   2 -13  -6  270.65   10.30   3    0.80
   3 -13  -6  309.14   11.98   3    0.74
   2 -12  -6   -8.92    6.10   3    0.81
   3 -12  -6  146.68    9.81   3    0.74
   2 -11  -6  160.28    7.35   3    0.82
   2 -10  -6   17.38    4.94   3    0.82
   3 -18  -7   28.95   16.31   3    0.63
   3 -17  -7   43.40   15.36   3    0.64
   3 -16  -7   63.77   14.67   3    0.65
   4 -16  -7  249.81   20.55   3    0.60
   2 -15  -7   77.46   11.38   3    0.70
   3 -15  -7  483.72   19.29   3    0.66
   4 -15  -7   10.64   15.44   3    0.61
   2 -14  -7   54.16   10.14   3    0.71
   3 -14  -7  188.81   14.02   3    0.66
   2 -13  -7   22.28    8.70   3    0.72
   3 -13  -7   18.30   10.80   3    0.66
   3 -20  -8  150.38   24.80   3    0.57
   3 -19  -8   -6.13   22.85   3    0.58
   4 -19  -8   91.46   28.05   3    0.55
   3 -18  -8   23.20   20.92   3    0.59
   4 -18  -8   98.75   25.86   3    0.55
   5 -18  -8  121.44   31.79   3    0.51
   2 -17  -8    3.59   16.06   3    0.63
   3 -17  -8   90.88   19.67   3    0.59
   4 -17  -8  145.13   25.15   3    0.55
   2 -16  -8   67.96   15.02   3    0.63
   3 -16  -8   29.53   17.32   3    0.60
   4 -16  -8  168.67   24.68   3    0.56
   2 -15  -8   27.12   12.96   3    0.64
   3 -15  -8   25.86   16.76   3    0.60
   3 -14  -8   13.68   15.61   3    0.60
   4 -23  -9  -88.98   40.91   3    0.49
   4 -22  -9  148.44   42.60   3    0.50
   3 -21  -9  -44.00   30.08   3    0.53
   4 -21  -9 -177.90   38.51   3    0.50
   5 -21  -9   44.47   44.72   3    0.47
   3 -20  -9   48.19   29.44   3    0.53
   4 -20  -9   74.09   36.00   3    0.51
   5 -20  -9 -132.12   41.52   3    0.47
   3 -19  -9   32.84   28.07   3    0.54
   4 -19  -9   23.55   33.15   3    0.51
   5 -19  -9  527.53   48.88   3    0.48
   2 -18  -9  116.76   23.12   3    0.57
   3 -18  -9  105.52   27.16   3    0.54
   4 -18  -9   51.56   31.23   3    0.51
   3 -17  -9   32.96   23.95   3    0.54
   4 -17  -9   24.88   29.55   3    0.51
   3 -16  -9   63.45   23.95   3    0.54
   4 -16  -9   73.05   27.73   3    0.51
   3 -15  -9  272.57   24.56   3    0.54
   3 -21 -10  182.18   43.19   3    0.49
   4 -21 -10   69.92   47.69   3    0.47
   3 -20 -10  106.75   41.18   3    0.49
   4 -20 -10   28.52   44.43   3    0.47
   5 -20 -10   58.60   56.71   3    0.44
   3 -19 -10   43.94   33.64   3    0.50
   4 -19 -10  -29.21   41.41   3    0.47
   5 -19 -10  127.46   56.27   3    0.44
   3 -18 -10   12.43   31.66   3    0.50
   4 -18 -10   99.21   40.47   3    0.47
   4 -17 -10   43.12   35.79   3    0.47
   4 -18 -11  -80.69   48.12   3    0.44
   4  -5  -3  239.92    2.03   4    1.61
   3  -4  -3    4.41    0.39   4    1.89
   5  -7  -4  163.30    3.31   4    1.28
   5  -6  -4   69.16    2.45   4    1.24
   4  -5  -4  155.44    2.17   4    1.40
   6  -8  -5  158.87    5.11   4    1.04
   5  -7  -5  127.81    3.73   4    1.15
   6  -7  -5   21.45    3.44   4    1.01
   5  -6  -5  397.88    5.23   4    1.11
   8 -10  -6  263.41    9.63   4    0.80
   7  -9  -6   46.69    5.86   4    0.88
   8  -9  -6   53.12    7.77   4    0.78
   6  -8  -6   75.02    4.90   4    0.95
   7  -8  -6  178.31    7.33   4    0.85
   6  -7  -6  185.95    5.68   4    0.92
   9 -12  -7  588.88   17.07   4    0.71
   8 -11  -7   79.90    9.23   4    0.77
   9 -11  -7  303.86   13.74   4    0.70
   7 -10  -7   46.61    6.88   4    0.82
   8 -10  -7   97.82    9.18   4    0.75
   9 -10  -7  218.86   13.42   4    0.68
   7  -9  -7   12.16    5.86   4    0.80
   8  -9  -7  189.37   10.66   4    0.73
   7  -8  -7   76.04    6.91   4    0.78
  10 -14  -8   53.51   15.87   4    0.64
  10 -13  -8   59.45   15.77   4    0.63
   9 -12  -8   15.76   11.66   4    0.68
  10 -12  -8    9.10   15.13   4    0.62
  11 -12  -8    8.58   20.42   4    0.57
   8 -11  -8   31.86    9.81   4    0.71
   9 -11  -8   75.91   13.22   4    0.66
  10 -11  -8   47.93   16.45   4    0.61
   8 -10  -8  535.38   15.10   4    0.70
   9 -10  -8   30.47   12.38   4    0.64
  11 -15  -9  133.45   24.17   4    0.58
  12 -15  -9   30.60   29.20   4    0.54
  10 -14  -9  337.30   22.89   4    0.61
  11 -14  -9   62.75   22.95   4    0.57
  12 -14  -9   51.95   29.24   4    0.53
  10 -13  -9   -3.50   18.01   4    0.60
  11 -13  -9   36.37   23.71   4    0.56
  12 -13  -9  247.31   34.04   4    0.52
   9 -12  -9   41.03   14.19   4    0.63
  10 -12  -9   19.15   19.25   4    0.59
  11 -12  -9  -44.04   23.19   4    0.55
   9 -11  -9  212.04   16.54   4    0.62
  10 -11  -9   21.74   17.75   4    0.57
  12 -17 -10  118.15   33.28   4    0.53
  13 -17 -10   55.52   38.49   4    0.50
  12 -16 -10  161.29   34.75   4    0.52
  13 -16 -10  -10.05   39.91   4    0.49
  11 -15 -10   44.26   27.54   4    0.55
  12 -15 -10  -48.14   31.61   4    0.51
  13 -15 -10   38.47   40.75   4    0.48
  14 -15 -10  246.08   60.73   4    0.45
  10 -14 -10   45.39   21.25   4    0.57
  11 -14 -10  128.45   29.43   4    0.54
  12 -14 -10   51.59   33.11   4    0.51
  13 -14 -10   86.57   43.68   4    0.47
  10 -13 -10  116.00   22.83   4    0.56
  11 -13 -10  -27.96   24.99   4    0.53
  12 -13 -10   92.18   36.65   4    0.49
  10 -12 -10    3.99   19.66   4    0.55
  11 -12 -10   55.57   27.93   4    0.52
  12 -17 -11   78.68   37.52   4    0.50
  13 -17 -11   73.58   47.83   4    0.48
  12 -16 -11   65.25   38.12   4    0.50
  13 -16 -11   89.57   46.86   4    0.47
  11 -15 -11   44.31   30.21   4    0.52
  12 -15 -11   55.01   37.91   4    0.49
  13 -15 -11   24.42   48.34   4    0.46
  11 -14 -11   12.86   29.00   4    0.51
  12 -14 -11  -81.59   38.06   4    0.48
  13 -14 -11  160.35   53.60   4    0.45
  11 -13 -11    1.27   29.46   4    0.50
  12 -13 -11   86.46   40.34   4    0.47
  12 -14 -12  246.10   47.03   4    0.46
   1  -3  -3  138.06    1.16   5    1.82
   1  -2  -3  153.79    0.93   5    1.98
   1  -4  -4  104.82    1.87   5    1.45
   1  -3  -4  238.38    2.22   5    1.55
   1  -5  -5  147.22    3.55   5    1.20
   1  -4  -5   53.51    2.30   5    1.27
   1  -6  -6  166.80    5.52   5    1.02
   2  -6  -6   89.80    5.47   5    0.91
   2  -5  -6  158.42    5.54   5    0.95
   2  -4  -6  138.46    4.52   5    0.99
   2  -7  -7   43.38    6.75   5    0.81
   2  -6  -7  107.50    6.74   5    0.84
   2  -5  -7   19.74    4.74   5    0.87
   2  -9  -8  118.98   11.80   5    0.70
   2  -8  -8   63.24    9.75   5    0.73
   3  -8  -8  269.95   15.11   5    0.66
   2  -7  -8  123.92    9.86   5    0.75
   3  -7  -8  235.81   13.28   5    0.68
   2  -6  -8   47.79    7.62   5    0.78
   3  -6  -8  293.60   12.61   5    0.70
   3  -5  -8  352.15   11.59   5    0.72
   2 -10  -9   29.23   14.93   5    0.63
   3 -10  -9   25.73   18.98   5    0.59
   2  -9  -9   61.98   14.04   5    0.66
   3  -9  -9   57.21   17.22   5    0.61
   2  -8  -9  115.80   13.82   5    0.68
   3  -8  -9   58.48   14.90   5    0.63
   2  -7  -9  116.27   12.38   5    0.70
   3  -7  -9  102.68   13.47   5    0.64
   2  -6  -9   54.97    9.90   5    0.72
   3  -6  -9  111.64   12.06   5    0.66
   2 -11 -10   79.75   22.97   5    0.58
   3 -11 -10   50.58   26.35   5    0.54
   2 -10 -10   -8.31   18.72   5    0.60
   3 -10 -10   69.67   23.58   5    0.56
   2  -9 -10  343.25   22.22   5    0.62
   3  -9 -10  247.34   23.97   5    0.58
   2  -8 -10   38.13   15.25   5    0.63
   3  -8 -10   43.08   18.57   5    0.59
   2  -7 -10  274.55   17.93   5    0.65
   3  -7 -10   92.83   16.71   5    0.61
   2 -12 -11   25.69   28.37   5    0.54
   3 -12 -11   -2.33   33.35   5    0.50
   4 -12 -11   81.06   44.12   5    0.47
   2 -11 -11   36.72   27.57   5    0.55
   3 -11 -11  265.00   34.85   5    0.52
   4 -11 -11  -27.75   38.28   5    0.48
   2 -10 -11  132.98   26.41   5    0.57
   3 -10 -11   76.75   29.31   5    0.53
   4 -10 -11   90.79   34.56   5    0.50
   2  -9 -11  124.92   24.21   5    0.58
   3  -9 -11  227.12   29.31   5    0.55
   4  -9 -11  133.74   31.87   5    0.51
   3  -8 -11   49.70   22.16   5    0.56
   4  -8 -11  118.66   28.16   5    0.52
   3  -7 -11  103.20   19.63   5    0.57
   4  -7 -11   24.20   23.27   5    0.53
   2 -13 -12   -6.02   38.59   5    0.50
   3 -13 -12  -22.27   44.82   5    0.47
   4 -13 -12   -0.59   57.11   5    0.44
   2 -12 -12   98.97   36.90   5    0.51
   3 -12 -12   10.05   39.96   5    0.48
   4 -12 -12  -17.17   50.91   5    0.45
   2 -11 -12  234.82   36.62   5    0.52
   3 -11 -12  173.68   40.49   5    0.50
   4 -11 -12   98.49   47.57   5    0.47
   3 -10 -12   -1.82   34.66   5    0.51
   4 -10 -12  113.68   41.37   5    0.48
   3  -9 -12  146.57   32.30   5    0.52
   4  -9 -12   72.45   35.69   5    0.49
   3  -8 -12  165.45   28.73   5    0.53
   4  -8 -12  112.19   34.54   5    0.50
   4 -11 -13  228.10   60.36   5    0.45
   3 -10 -13   57.28   42.81   5    0.48
   4 -10 -13   74.30   50.37   5    0.46
   3  -9 -13   42.01   37.93   5    0.49
   4  -9 -13   67.92   43.88   5    0.46
   4  -8 -13  106.96   39.21   5    0.47
   5  -8 -13  158.38   52.08   5    0.44
  -1  -1  -2    7.54    0.17   6    2.68
  -1  -1  -3    9.22    0.52   6    1.78
  -2  -2  -4   70.56    2.08   6    1.34
  -1  -1  -4  121.47    2.35   6    1.32
  -2  -3  -5   46.94    3.71   6    1.00
  -2  -2  -5   90.18    3.92   6    1.07
  -2  -1  -5  118.98    3.51   6    1.13
  -3  -3  -6  408.10    9.14   6    0.89
  -2  -3  -6  138.33    6.95   6    0.84
  -3  -2  -6  228.16    6.91   6    0.94
  -2  -2  -6  197.84    6.77   6    0.89
  -2  -1  -6   12.29    3.84   6    0.93
  -4  -4  -7   91.64    9.21   6    0.76
  -3  -4  -7   66.85    9.24   6    0.73
  -3  -3  -7  140.94    9.38   6    0.77
  -2  -3  -7  277.27   11.68   6    0.73
  -3  -2  -7   47.11    7.23   6    0.80
  -2  -2  -7  197.31    9.44   6    0.76
  -3  -1  -7  294.61    9.33   6    0.83
  -2  -1  -7  181.64    7.96   6    0.79
  -3  -5  -8   -4.93   14.93   6    0.62
  -4  -4  -8   -5.54   12.67   6    0.67
  -3  -4  -8  142.78   15.15   6    0.64
  -4  -3  -8  216.97   14.19   6    0.70
  -3  -3  -8  254.62   14.59   6    0.67
  -3  -2  -8  246.24   13.42   6    0.69
  -2  -2  -8  376.40   16.12   6    0.66
  -3  -1  -8   64.77    9.53   6    0.72
  -2  -1  -8   13.53    9.10   6    0.68
  -5  -5  -9   65.80   20.95   6    0.59
  -4  -5  -9   12.87   20.19   6    0.58
  -3  -5  -9   -1.54   22.07   6    0.55
  -5  -4  -9   36.14   17.26   6    0.61
  -4  -4  -9   69.76   18.91   6    0.60
  -3  -4  -9  209.85   22.76   6    0.57
  -4  -3  -9  -10.62   16.11   6    0.62
  -3  -3  -9   86.15   18.82   6    0.59
  -4  -2  -9   92.48   15.27   6    0.63
  -3  -2  -9   85.76   16.32   6    0.61
  -2  -2  -9  348.09   21.54   6    0.58
  -4  -1  -9   41.67   12.75   6    0.65
  -3  -1  -9   27.44   12.61   6    0.63
  -2  -1  -9  204.88   17.08   6    0.60
  -5  -6 -10  298.09   36.91   6    0.52
  -4  -6 -10   52.00   34.03   6    0.50
  -5  -5 -10  122.47   31.10   6    0.54
  -4  -5 -10  171.28   34.08   6    0.52
  -3  -5 -10   15.54   32.02   6    0.50
  -5  -4 -10  162.13   27.99   6    0.55
  -4  -4 -10   55.49   28.31   6    0.54
  -3  -4 -10   30.87   29.72   6    0.52
  -5  -3 -10   80.33   24.01   6    0.57
  -4  -3 -10  115.39   25.98   6    0.55
  -3  -3 -10   35.65   25.84   6    0.53
  -4  -2 -10   45.28   21.74   6    0.57
  -3  -2 -10    0.69   22.31   6    0.55
  -4  -1 -10  -34.58   18.23   6    0.58
  -3  -1 -10   35.51   18.33   6    0.56
  -2  -1 -10   39.39   21.24   6    0.54
  -4  -7 -11  224.08   60.96   6    0.44
  -6  -6 -11   80.13   42.19   6    0.49
  -5  -6 -11   29.46   46.27   6    0.47
  -4  -6 -11  148.57   52.53   6    0.46
  -6  -5 -11  122.44   39.75   6    0.50
  -5  -5 -11  -37.82   39.93   6    0.49
  -4  -5 -11   51.20   44.19   6    0.47
  -5  -4 -11  498.88   44.34   6    0.50
  -4  -4 -11  -34.59   38.16   6    0.49
  -3  -4 -11  365.44   46.88   6    0.47
  -5  -3 -11   55.64   33.39   6    0.51
  -4  -3 -11   60.50   35.85   6    0.50
  -3  -3 -11    3.96   36.60   6    0.48
  -5  -2 -11  136.67   31.18   6    0.53
  -4  -2 -11  147.98   31.86   6    0.51
  -3  -2 -11  187.25   35.50   6    0.49
  -4  -4 -12  216.95   61.53   6    0.45
  -4  -3 -12   93.04   50.89   6    0.46
  -3  -3 -12   46.47   53.75   6    0.44
  -4  -2 -12  164.01   45.14   6    0.47
  -3  -2 -12   78.30   50.12   6    0.45
 -11  16   1   16.75   12.15   7    0.69
 -12  17   1  330.22   20.35   7    0.63
 -11  17   1  469.24   18.91   7    0.68
 -12  18   1   31.11   17.87   7    0.62
 -13  19   1 -222.44   24.43   7    0.57
 -12  19   1  119.67   20.12   7    0.61
 -14  20   1  -36.09   34.02   7    0.53
 -13  20   1  102.23   25.54   7    0.56
 -15  21   1   30.14   43.16   7    0.49
 -14  21   1  376.19   39.27   7    0.52
 -13  21   1   31.39   26.87   7    0.56
 -15  22   1  173.52   47.20   7    0.49
 -14  22   1  -21.73   34.88   7    0.52
 -15  23   1   12.11   45.67   7    0.48
 -14  23   1  -34.77   35.00   7    0.51
 -14  24   1   -1.19   38.23   7    0.50
  -2   3   0   39.25    0.23   7    3.21
  -2   4   0    7.91    0.13   7    3.02
  -3   5   0  146.34    0.79   7    2.11
  -4   6   0  189.35    1.81   7    1.61
  -3   6   0   83.63    0.72   7    2.01
  -5   7   0  108.84    2.46   7    1.29
  -4   7   0   86.80    1.37   7    1.57
  -5   8   0  299.50    3.74   7    1.28
  -4   8   0  157.14    1.93   7    1.51
  -6   9   0   22.91    2.91   7    1.07
  -5   9   0  143.82    3.01   7    1.25
  -7  10   0  108.09    5.54   7    0.92
  -6  10   0   53.63    3.46   7    1.06
  -5  10   0  300.78    4.20   7    1.21
  -8  11   0  198.18    8.19   7    0.81
  -7  11   0  411.97    8.23   7    0.91
  -6  11   0  328.25    6.11   7    1.03
  -8  12   0   38.62    6.63   7    0.80
  -7  12   0  412.47    8.60   7    0.90
  -6  12   0  317.66    6.30   7    1.01
  -9  13   0  134.92   10.83   7    0.72
  -8  13   0   42.76    6.91   7    0.80
  -7  13   0  227.46    7.28   7    0.88
 -10  14   0   55.66   13.06   7    0.64
  -9  14   0   32.37    9.46   7    0.71
  -8  14   0   37.11    7.46   7    0.78
  -7  14   0  571.55   10.61   7    0.86
 -10  15   0   12.94   12.98   7    0.64
  -9  15   0   94.63   10.73   7    0.70
  -8  15   0  512.39   12.43   7    0.77
 -11  16   0   51.95   18.73   7    0.59
 -10  16   0   44.61   13.91   7    0.64
  -9  16   0   57.79   10.83   7    0.69
  -8  16   0  436.56   12.59   7    0.75
 -12  17   0  101.39   27.10   7    0.54
 -11  17   0  -19.49   18.43   7    0.58
 -10  17   0   56.86   14.60   7    0.63
  -9  17   0   50.46   11.38   7    0.68
 -13  18   0  180.12   35.85   7    0.50
 -12  18   0   71.92   25.75   7    0.54
 -11  18   0   10.73   19.41   7    0.58
 -10  18   0  149.94   16.68   7    0.62
  -9  18   0   39.15   11.65   7    0.67
 -13  19   0   37.76   35.43   7    0.50
 -12  19   0  141.65   28.17   7    0.53
 -11  19   0   53.67   20.42   7    0.57
 -10  19   0   93.64   16.77   7    0.61
 -14  20   0  136.43   50.77   7    0.46
 -13  20   0  127.30   39.21   7    0.49
 -12  20   0   35.55   27.08   7    0.53
 -11  20   0  -10.85   20.93   7    0.57
 -10  20   0   67.78   17.71   7    0.60
 -14  21   0   47.29   50.46   7    0.46
 -13  21   0   67.52   40.43   7    0.49
 -12  21   0  -10.06   28.32   7    0.52
 -11  21   0  136.69   24.10   7    0.56
 -14  22   0  147.45   53.63   7    0.46
 -13  22   0   97.82   40.60   7    0.49
 -12  22   0  -44.20   30.16   7    0.52
 -11  22   0  160.22   25.95   7    0.55
 -14  23   0   68.62   55.77   7    0.45
 -13  23   0   79.62   41.24   7    0.48
 -12  23   0  423.55   37.88   7    0.51
 -14  24   0   10.48   57.40   7    0.45
 -13  24   0    0.21   42.37   7    0.48
 -12  24   0 -183.18   36.18   7    0.50
 -13  25   0   39.65   44.43   7    0.47
 -10  21  -1  175.52   28.45   7    0.51
 -11  23  -1   16.68   36.82   7    0.47
 -12  24  -1  -25.17   52.88   7    0.44
 -12  25   2   20.17   37.41   8    0.52
 -12  26   2 -112.80   42.50   8    0.51
  -6  13   1   84.07    4.97   8    1.01
  -7  15   1  204.33    8.87   8    0.85
  -7  16   1  102.53    8.20   8    0.82
  -8  17   1   71.31   10.71   8    0.73
  -7  17   1  244.18   11.27   8    0.79
  -8  18   1   19.18   11.38   8    0.71
  -9  19   1   -3.23   15.08   8    0.64
  -8  19   1  328.88   16.53   8    0.69
  -9  20   1  -19.27   17.24   8    0.62
  -8  20   1   11.20   13.02   8    0.67
 -10  21   1   63.23   25.50   8    0.56
  -9  21   1   40.68   19.53   8    0.61
  -8  21   1    7.52   15.11   8    0.65
 -10  22   1   17.26   27.87   8    0.55
  -9  22   1  -24.47   20.67   8    0.59
  -8  22   1  248.81   20.25   8    0.63
 -11  23   1   93.73   35.99   8    0.51
 -10  23   1  -70.42   26.96   8    0.54
  -9  23   1   23.86   21.61   8    0.58
  -8  23   1   -3.49   22.04   8    0.61
 -11  24   1   -9.16   40.31   8    0.50
 -10  24   1  149.25   33.83   8    0.53
  -9  24   1  -32.26   24.22   8    0.56
 -12  25   1  164.80   55.57   8    0.46
 -11  25   1    6.14   42.32   8    0.49
 -10  25   1  -14.03   35.45   8    0.52
  -9  25   1 -122.08   28.89   8    0.55
 -12  26   1  117.70   58.15   8    0.45
 -11  26   1  -16.15   46.12   8    0.48
 -10  26   1   42.61   36.23   8    0.51
  -9  26   1  331.98   34.14   8    0.53
 -11  27   1  106.50   51.82   8    0.47
 -10  27   1  -38.30   41.17   8    0.50
  -9  27   1  -30.73   34.28   8    0.52
 -10  28   1   93.22   45.30   8    0.48
  -9  28   1  -11.64   36.13   8    0.51
  -1   3   0   40.22    0.18   8    4.17
  -2   5   0  158.33    0.70   8    2.27
  -2   6   0   40.68    0.46   8    2.08
  -3   8   0  156.49    1.95   8    1.47
  -3   9   0  201.01    2.43   8    1.39
  -4  10   0   13.35    2.29   8    1.14
  -3  10   0   84.32    2.03   8    1.31
  -4  11   0   25.34    2.73   8    1.09
  -4  12   0   46.64    3.31   8    1.04
  -5  13   0   61.54    5.21   8    0.89
  -4  13   0   16.74    3.08   8    1.00
  -5  14   0  221.29    7.42   8    0.86
  -6  15   0   96.58    8.31   8    0.76
  -5  15   0  113.40    6.65   8    0.83
  -6  16   0   80.86    9.00   8    0.74
  -5  16   0  183.46    7.91   8    0.80
  -7  17   0   93.16   14.87   8    0.66
  -6  17   0    6.34    8.64   8    0.72
  -7  18   0  195.53   17.83   8    0.64
  -6  18   0  203.90   12.16   8    0.69
  -7  19   0  250.00   20.18   8    0.63
  -6  19   0   10.98   11.07   8    0.67
  -8  20   0   44.81   24.46   8    0.57
  -7  20   0    4.12   18.57   8    0.61
  -6  20   0   37.70   11.61   8    0.65
  -8  21   0   83.57   25.79   8    0.56
  -7  21   0   45.46   18.87   8    0.60
  -9  22   0  -14.74   32.84   8    0.51
  -8  22   0  -97.41   25.87   8    0.54
  -7  22   0  -37.19   19.31   8    0.58
  -9  23   0  -60.75   35.34   8    0.50
  -8  23   0   11.36   25.82   8    0.53
  -7  23   0  -63.50   20.50   8    0.57
  -9  24   0   89.73   37.85   8    0.49
  -8  24   0   82.75   28.92   8    0.52
 -10  25   0 -105.89   53.06   8    0.45
  -9  25   0  -62.48   37.34   8    0.48
  -8  25   0   84.83   31.97   8    0.51
 -10  26   0  171.79   58.49   8    0.45
  -9  26   0   19.34   41.76   8    0.47
  -8  26   0    9.97   34.16   8    0.50
   2  25   4  142.32   27.66   9    0.57
   2  26   4   64.91   30.31   9    0.54
   2  27   4  139.92   35.75   9    0.51
   3  27   4  134.77   34.85   9    0.52
   2  28   4  -30.50   40.44   9    0.49
   3  28   4  187.04   43.22   9    0.50
   4  28   4  -19.44   37.14   9    0.50
   2  29   4  209.78   51.16   9    0.47
   3  29   4   88.66   48.20   9    0.47
   2  20   3   66.33   12.25   9    0.70
   2  21   3   32.96   13.84   9    0.66
   3  21   3  148.06   15.30   9    0.67
   2  22   3  142.71   18.82   9    0.62
   3  22   3   93.87   16.89   9    0.63
   2  23   3   40.27   20.96   9    0.58
   3  23   3  117.67   21.63   9    0.60
   4  23   3   54.77   19.79   9    0.60
   2  24   3    0.89   24.66   9    0.55
   3  24   3  152.08   25.71   9    0.56
   4  24   3   77.74   23.13   9    0.57
   5  24   3   32.33   20.15   9    0.58
   2  25   3  165.16   31.44   9    0.52
   3  25   3   92.48   28.45   9    0.53
   4  25   3  323.15   32.64   9    0.54
   5  25   3   11.13   24.88   9    0.55
   2  26   3  100.96   38.45   9    0.49
   3  26   3  402.23   40.26   9    0.51
   4  26   3   61.11   33.12   9    0.51
   5  26   3   16.80   30.07   9    0.52
   2  27   3  154.36   47.41   9    0.47
   3  27   3  -44.74   40.20   9    0.48
   4  27   3   63.02   39.67   9    0.49
   5  27   3  170.48   38.43   9    0.50
   6  27   3   -8.97   33.14   9    0.50
   3  28   3    4.19   50.80   9    0.46
   4  28   3  101.75   48.01   9    0.47
   5  28   3   75.09   44.58   9    0.47
   6  28   3   17.12   40.85   9    0.48
   4  29   3  210.45   59.62   9    0.45
   1  13   2   85.06    3.92   9    1.08
   1  14   2   78.06    4.81   9    0.97
   2  14   2   70.32    4.44   9    1.01
   1  15   2   38.86    5.34   9    0.89
   2  15   2  170.32    6.91   9    0.92
   2  16   2    9.58    5.81   9    0.84
   3  16   2   11.38    5.63   9    0.86
   2  17   2   74.07    8.03   9    0.78
   3  17   2   36.34    7.28   9    0.80
   2  18   2   26.38    9.16   9    0.72
   3  18   2   20.36    8.42   9    0.74
   4  18   2  161.33    9.40   9    0.75
   2  19   2   82.95   12.36   9    0.67
   3  19   2  257.15   13.57   9    0.69
   4  19   2   42.54    9.99   9    0.70
   2  20   2    6.89   13.93   9    0.63
   3  20   2   79.51   13.49   9    0.64
   4  20   2  103.39   13.00   9    0.66
   2  21   2   82.35   18.70   9    0.59
   3  21   2   88.77   17.79   9    0.60
   4  21   2  219.56   17.89   9    0.62
   3  22   2   66.84   20.56   9    0.57
   4  22   2   62.79   19.05   9    0.58
   5  22   2  156.57   18.78   9    0.59
   3  23   2   55.94   25.34   9    0.53
   4  23   2   73.21   23.89   9    0.55
   5  23   2  342.34   26.74   9    0.55
   4  24   2   66.15   27.79   9    0.52
   5  24   2   81.46   26.50   9    0.53
   5  25   2  110.18   34.08   9    0.50
   1   7   1  177.36    1.08   9    2.01
   1   8   1  380.47    2.27   9    1.69
   1   9   1  105.57    1.85   9    1.44
   2   9   1   40.57    1.19   9    1.50
   1  10   1  152.93    2.98   9    1.25
   2  10   1  261.78    3.17   9    1.31
   2  11   1  132.87    3.25   9    1.16
   2  12   1  238.14    5.01   9    1.03
   3  13   1    3.65    3.18   9    0.96
   3  14   1    8.59    4.33   9    0.87
   1  12  -1  130.07    3.72  10    1.07
   1  13  -1   45.03    3.45  10    1.01
   0  14  -1   50.41    4.75  10    0.90
   1  14  -1  432.41    7.89  10    0.96
   0  15  -1  267.33    8.24  10    0.86
   0   0  -2   85.10    0.36  11    3.22
   0   0  -3    2.07    0.28  11    2.15
   1   0  -3   26.45    0.46  11    1.97
   0   0  -4  138.63    1.72  11    1.61
   1   0  -4  174.02    1.90  11    1.53
   0   0  -5    0.85    1.65  11    1.29
   1   0  -5   76.55    2.41  11    1.24
   1  -1  -6   52.76    4.34  11    0.94
   0   0  -6   27.14    3.35  11    1.07
   1   0  -6    9.37    3.00  11    1.04
   2   0  -6    1.34    2.89  11    0.99
   1  -1  -7   60.01    6.17  11    0.83
   0   0  -7   12.41    4.69  11    0.92
   1   0  -7    0.57    4.47  11    0.90
   2   0  -7   19.75    4.73  11    0.86
   1  -1  -8  260.01   11.32  11    0.73
   0   0  -8   54.85    7.60  11    0.80
   1   0  -8  135.13    8.85  11    0.79
   2   0  -8  158.05    8.80  11    0.76
   1   1  -8  264.54    9.21  11    0.84
   2   1  -8   55.16    6.39  11    0.82
   1  -2  -9  103.81   16.35  11    0.61
   0  -1  -9  186.27   14.50  11    0.67
   1  -1  -9  390.13   17.13  11    0.66
   2  -1  -9  148.59   14.32  11    0.64
   0   0  -9   40.10   10.60  11    0.72
   1   0  -9   42.28   10.73  11    0.70
   2   0  -9  168.61   12.61  11    0.68
   3   0  -9  171.34   12.78  11    0.66
   1   1  -9  381.71   13.22  11    0.74
   2   1  -9  151.31   10.72  11    0.73
   1  -2 -10   27.81   21.20  11    0.56
   0  -1 -10   36.28   17.06  11    0.61
   1  -1 -10  500.34   24.22  11    0.60
   2  -1 -10  115.32   19.41  11    0.58
   0   0 -10  197.32   17.71  11    0.64
   1   0 -10   -2.99   15.08  11    0.63
   2   0 -10  -10.20   14.45  11    0.62
   3   0 -10   99.95   16.47  11    0.60
   1   1 -10  445.10   18.93  11    0.67
   2   1 -10  159.33   14.78  11    0.65
   3   1 -10    5.91   11.71  11    0.63
   1  -2 -11   91.68   30.41  11    0.52
   0  -1 -11  274.91   28.37  11    0.56
   1  -1 -11  237.28   28.74  11    0.55
   2  -1 -11  152.88   27.85  11    0.54
   0   0 -11   89.21   23.02  11    0.59
   1   0 -11   -3.55   21.40  11    0.58
   2   0 -11  173.91   23.25  11    0.57
   3   0 -11  123.38   22.85  11    0.55
   1   1 -11  202.94   21.51  11    0.60
   2   1 -11  189.65   21.43  11    0.59
   3   1 -11  148.71   20.53  11    0.58
   1  -2 -12   76.85   40.71  11    0.48
   2  -2 -12  185.77   45.13  11    0.47
   0  -1 -12   13.52   33.39  11    0.51
   1  -1 -12  149.50   36.36  11    0.51
   2  -1 -12  158.21   37.65  11    0.50
   3  -1 -12   98.35   36.13  11    0.48
   0   0 -12  -32.24   28.31  11    0.54
   1   0 -12  236.12   33.55  11    0.53
   2   0 -12  121.44   30.96  11    0.52
   3   0 -12  -22.89   28.66  11    0.51
   4   0 -12  -14.22   30.52  11    0.49
   1   1 -12   73.09   26.56  11    0.55
   2   1 -12   83.56   28.39  11    0.54
   3   1 -12   73.59   26.26  11    0.53
   3   2 -12   82.11   21.84  11    0.55
   1  -2 -13  117.24   57.33  11    0.45
   0  -1 -13   77.38   45.71  11    0.48
   1  -1 -13  -12.25   45.15  11    0.47
   2  -1 -13   44.35   48.22  11    0.46
   3  -1 -13  213.33   54.03  11    0.45
   0   0 -13  162.20   41.32  11    0.50
   1   0 -13   66.82   42.12  11    0.49
   2   0 -13  370.18   46.97  11    0.48
   3   0 -13  111.54   42.63  11    0.47
   4   0 -13  104.92   45.85  11    0.46
   1   1 -13   11.71   35.06  11    0.51
   2   1 -13   25.76   36.21  11    0.50
   3   1 -13  258.61   40.50  11    0.49
   4   1 -13  126.70   38.05  11    0.48
   3   2 -13  102.22   33.20  11    0.51
   1  -2  -2    1.93    0.11  12    2.75
   1  -3  -3  143.36    0.94  12    2.00
   1  -4  -4  110.04    1.77  12    1.55
   2  -4  -4  186.75    2.48  12    1.38
   2  -6  -5  299.71    5.89  12    1.03
   2  -5  -5  228.85    4.03  12    1.16
   2  -4  -5  142.92    2.85  12    1.30
   2  -7  -6   30.19    4.92  12    0.90
   2  -6  -6   89.52    4.59  12    1.00
   3  -6  -6  850.47   10.85  12    0.92
   3  -5  -6  246.32    5.43  12    1.01
   2  -8  -7  138.34    8.30  12    0.80
   3  -8  -7  536.48   13.65  12    0.75
   2  -7  -7   45.32    6.12  12    0.87
   3  -7  -7  294.55    9.13  12    0.82
   3  -6  -7  139.22    6.49  12    0.89
   4  -6  -7   32.31    5.33  12    0.82
   3 -10  -8    5.67   13.43  12    0.63
   2  -9  -8  126.33   11.09  12    0.72
   3  -9  -8   59.31   11.56  12    0.68
   2  -8  -8   53.00    8.68  12    0.77
   3  -8  -8  316.18   12.86  12    0.74
   4  -8  -8  204.62   12.59  12    0.69
   3  -7  -8  228.07   10.27  12    0.79
   4  -7  -8  249.73   10.51  12    0.74
   3 -11  -9   65.64   20.51  12    0.58
   3 -10  -9   11.06   15.79  12    0.62
   4 -10  -9  199.48   20.99  12    0.59
   3  -9  -9   87.88   13.38  12    0.67
   4  -9  -9  149.56   15.67  12    0.63
   3  -8  -9   63.73   11.13  12    0.71
   4  -8  -9  242.71   14.55  12    0.67
   5  -8  -9   57.25   13.13  12    0.63
   4  -7  -9  220.00   11.99  12    0.72
   3 -12 -10    2.25   26.67  12    0.54
   4 -12 -10   52.83   29.29  12    0.51
   3 -11 -10   32.61   21.65  12    0.57
   4 -11 -10  114.54   25.86  12    0.55
   3 -10 -10  105.01   20.19  12    0.61
   4 -10 -10   19.88   19.97  12    0.58
   5 -10 -10   47.18   24.12  12    0.55
   4  -9 -10  530.04   23.87  12    0.62
   5  -9 -10   70.72   18.44  12    0.58
   4  -8 -10   37.27   13.93  12    0.65
   5  -8 -10  321.56   18.11  12    0.62
   4 -14 -11   87.14   51.07  12    0.45
   3 -13 -11  106.81   36.89  12    0.50
   4 -13 -11  168.82   43.84  12    0.48
   3 -12 -11   45.83   29.62  12    0.53
   4 -12 -11   14.67   33.18  12    0.51
   5 -12 -11   50.27   37.89  12    0.49
   3 -11 -11  189.01   29.15  12    0.56
   4 -11 -11   21.31   27.04  12    0.54
   5 -11 -11  -40.81   29.71  12    0.51
   4 -10 -11   73.32   24.36  12    0.57
   5 -10 -11   53.33   25.49  12    0.54
   6 -10 -11   63.01   28.21  12    0.51
   5  -9 -11   10.44   20.03  12    0.57
   6  -9 -11   67.44   23.28  12    0.54
   4 -14 -12   -2.97   55.39  12    0.45
   3 -13 -12   88.71   42.59  12    0.49
   4 -13 -12  110.59   44.74  12    0.48
   5 -13 -12   59.39   52.17  12    0.46
   3 -12 -12   42.17   34.61  12    0.52
   4 -12 -12    9.67   36.64  12    0.50
   5 -12 -12  114.90   41.63  12    0.48
   6 -12 -12  126.42   48.98  12    0.46
   4 -11 -12  161.88   33.04  12    0.52
   5 -11 -12   31.95   35.18  12    0.50
   6 -11 -12   28.30   36.72  12    0.48
   7 -11 -12  -14.04   42.85  12    0.46
   5 -10 -12   36.76   27.82  12    0.53
   6 -10 -12   51.08   30.02  12    0.51
   5  -9 -12   46.67   24.54  12    0.55
   6 -12 -13   61.44   52.69  12    0.45
   5 -11 -13   16.51   39.81  12    0.49
   6 -11 -13   93.79   41.84  12    0.47
   7 -11 -13   97.82   49.41  12    0.45
   6 -10 -13  -45.83   34.01  12    0.49
 -13 -26   2   55.44   52.10  13    0.46
 -14 -25   2   71.49   44.90  13    0.49
 -13 -25   2   88.61   46.37  13    0.48
 -13 -24   2   67.49   37.63  13    0.51
 -13 -23   2  104.75   31.43  13    0.53
 -12 -23   2    8.50   30.43  13    0.53
 -12 -22   2  132.31   28.59  13    0.56
 -11 -20   2  132.06   19.69  13    0.62
 -13 -25   1   66.58   51.19  13    0.46
 -12 -25   1   73.68   54.62  13    0.45
 -14 -24   1   85.81   42.08  13    0.49
 -13 -24   1  113.92   43.04  13    0.48
 -12 -24   1   23.69   42.56  13    0.48
 -11 -24   1   53.81   47.91  13    0.47
 -14 -23   1   52.12   34.78  13    0.51
 -13 -23   1  130.68   34.82  13    0.51
 -12 -23   1   39.51   35.09  13    0.50
 -11 -23   1   42.51   38.60  13    0.49
 -10 -23   1   20.74   39.14  13    0.48
 -13 -22   1  113.12   29.94  13    0.54
 -12 -22   1  123.89   30.93  13    0.53
 -11 -22   1    6.93   28.94  13    0.52
 -10 -22   1  135.31   33.98  13    0.51
 -12 -21   1   38.53   24.90  13    0.56
 -11 -21   1   37.29   24.77  13    0.55
 -10 -21   1  177.58   27.80  13    0.54
 -12 -20   1  182.72   22.52  13    0.59
 -11 -20   1  133.85   21.66  13    0.59
 -10 -20   1   86.17   20.69  13    0.58
  -9 -20   1   17.13   21.77  13    0.56
 -11 -19   1   93.65   17.52  13    0.63
 -10 -19   1   -3.43   16.25  13    0.62
  -9 -19   1    1.38   17.05  13    0.60
 -10 -18   1   37.90   13.94  13    0.66
  -9 -18   1   14.55   13.61  13    0.65
  -8 -18   1   25.24   14.26  13    0.62
 -10 -17   1   43.77   11.01  13    0.71
  -9 -17   1   29.18   11.16  13    0.69
  -8 -17   1   65.28   12.46  13    0.68
  -9 -16   1   17.65    9.02  13    0.75
  -8 -16   1   26.38    8.94  13    0.73
  -8 -15   1   26.51    7.29  13    0.79
  -8 -14   1  445.90   10.77  13    0.86
  -7 -14   1  219.92    8.27  13    0.84
  -7 -13   1  105.71    5.90  13    0.93
  -6 -11   1   59.57    3.42  13    1.11
 -14 -24   0  112.99   44.01  13    0.46
 -13 -24   0   69.26   46.06  13    0.46
 -12 -24   0  139.19   51.66  13    0.45
 -13 -23   0  132.47   37.58  13    0.48
 -12 -23   0  424.84   48.01  13    0.47
 -13 -22   0  112.85   29.63  13    0.51
 -12 -22   0   20.54   32.78  13    0.50
 -11 -22   0  162.06   37.44  13    0.49
 -12 -21   0   58.58   25.12  13    0.53
 -11 -21   0  143.33   28.62  13    0.52
 -11 -20   0   30.07   20.75  13    0.55
 -10 -20   0   15.32   24.06  13    0.54
 -11 -19   0   39.87   17.22  13    0.59
 -10 -19   0   79.50   19.27  13    0.58
 -10 -18   0  152.06   16.15  13    0.61
  -9 -18   0   32.65   16.00  13    0.60
 -10 -17   0   67.20   11.93  13    0.66
  -9 -17   0   77.04   12.61  13    0.64
  -9 -16   0   84.19   10.50  13    0.69
  -8 -16   0  450.95   15.82  13    0.68
  -8 -15   0  488.86   12.98  13    0.73
  -8 -14   0   52.86    6.48  13    0.79
  -7 -14   0  560.40   12.45  13    0.77
  -7 -13   0  229.13    7.38  13    0.85
  -7 -12   0  383.07    7.49  13    0.93
  -6 -12   0  316.81    7.45  13    0.90
  -6 -11   0  309.98    5.93  13    1.00
  -5 -10   0  290.96    4.97  13    1.08
  -5  -9   0  132.06    2.84  13    1.23
  -4  -8   0  153.04    2.38  13    1.35
  -4  -7   0   81.31    1.23  13    1.59
  -3  -6   0   84.43    0.91  13    1.80
  -2  -4   0    8.38    0.15  13    2.70
  -3 -19  -1   49.53    8.80  14    0.76
  -3 -18  -1  200.11    9.62  14    0.80
  -2 -18  -1  214.94   10.22  14    0.75
  -3 -17  -1  105.96    7.03  14    0.85
  -2 -17  -1   33.43    6.91  14    0.80
  -3 -16  -1   72.20    5.52  14    0.91
  -2 -16  -1   37.71    6.08  14    0.85
  -3 -15  -1  179.14    6.12  14    0.97
  -2 -15  -1  136.04    6.02  14    0.91
  -2 -14  -1    2.89    3.45  14    0.98
  -2 -13  -1   56.30    3.55  14    1.05
  -2 -12  -1  218.84    4.15  14    1.14
  -2 -11  -1  135.24    2.75  14    1.24
  -5 -25  -2   84.58   21.53  14    0.57
  -4 -23  -2   38.63   17.95  14    0.59
  -4 -22  -2   60.86   14.59  14    0.62
  -3 -20  -2   48.20   12.17  14    0.65
  -3 -19  -2  260.80   12.73  14    0.68
   4  -1  -2   54.05    0.39  15    2.45
   5  -1  -3   68.89    1.07  15    1.63
   6  -1  -3   38.31    1.18  15    1.52
   7  -2  -4  506.38    4.37  15    1.30
   8  -2  -4  435.85    5.11  15    1.22
   8  -1  -4   41.66    2.89  15    1.10
   9  -3  -5  356.37    6.06  15    1.07
  10  -3  -5   63.90    4.47  15    1.01
   8  -2  -5  163.44    4.37  15    1.02
   9  -2  -5   73.73    4.28  15    0.98
  10  -2  -5   19.73    4.26  15    0.94
  10  -1  -5  236.41    7.75  15    0.86
  10  -3  -6   11.55    4.27  15    0.88
  11  -3  -6  416.50   10.10  15    0.85
  12  -3  -6  176.01    8.64  15    0.81
  13  -3  -6   80.84    8.73  15    0.78
  10  -2  -6  484.91   10.13  15    0.81
  11  -2  -6  341.70    9.91  15    0.79
  12  -2  -6   45.20    7.84  15    0.76
  12  -4  -7  249.32   10.21  15    0.77
  13  -4  -7   54.88    9.22  15    0.74
  14  -4  -7   61.97   10.86  15    0.72
  15  -4  -7  167.60   14.11  15    0.69
  12  -3  -7  266.58   11.06  15    0.72
  13  -3  -7  460.59   15.28  15    0.70
  14  -3  -7   92.52   12.55  15    0.68
  15  -3  -7  216.23   15.95  15    0.65
  13  -2  -7  298.85   15.78  15    0.66
  14  -2  -7   93.06   14.51  15    0.64
  14  -5  -8  129.31   13.09  15    0.68
  14  -4  -8  202.48   15.20  15    0.65
  15  -4  -8   82.44   15.55  15    0.63
  16  -4  -8  -19.11   16.82  15    0.61
  17  -4  -8  230.30   23.99  15    0.59
  13  -3  -8  113.64   13.77  15    0.63
  14  -3  -8  146.93   16.74  15    0.61
  15  -3  -8   21.58   17.46  15    0.60
  16  -3  -8   22.72   19.44  15    0.58
  17  -3  -8   64.20   23.13  15    0.56
  15  -2  -8   -2.06   19.74  15    0.56
  16  -2  -8   30.67   23.80  15    0.55
  16  -5  -9    0.90   18.99  15    0.59
  17  -5  -9   99.99   23.76  15    0.57
  18  -5  -9   80.89   26.82  15    0.55
  19  -5  -9  370.83   33.72  15    0.54
  20  -5  -9   -0.33   32.56  15    0.52
  15  -4  -9   99.41   18.87  15    0.57
  16  -4  -9  238.91   24.41  15    0.56
  17  -4  -9   84.12   25.83  15    0.55
  18  -4  -9  142.50   30.46  15    0.53
  19  -4  -9  124.42   33.82  15    0.52
  15  -3  -9   62.55   22.62  15    0.54
  16  -3  -9   55.10   25.01  15    0.53
  17  -3  -9   30.31   29.40  15    0.52
  18  -3  -9    9.37   33.07  15    0.51
  19  -3  -9  183.32   39.89  15    0.49
  18  -2  -9  -11.94   38.98  15    0.48
  17  -6 -10  203.78   27.58  15    0.54
  18  -6 -10  -17.57   26.57  15    0.53
  19  -6 -10  125.17   33.20  15    0.52
  20  -6 -10  304.78   44.85  15    0.51
  17  -5 -10   23.27   25.97  15    0.52
  18  -5 -10  188.85   34.11  15    0.51
  19  -5 -10   37.34   35.75  15    0.50
  20  -5 -10  -25.22   38.89  15    0.49
  21  -5 -10  -79.62   43.27  15    0.48
  16  -4 -10   69.31   26.19  15    0.51
  17  -4 -10   34.14   30.68  15    0.50
  18  -4 -10  385.04   43.30  15    0.49
  19  -4 -10   23.38   40.06  15    0.48
  20  -4 -10   87.30   48.38  15    0.47
  21  -4 -10  -55.18   53.90  15    0.46
  17  -3 -10  -35.59   35.34  15    0.48
  18  -3 -10  231.00   44.08  15    0.47
  19  -3 -10  101.68   46.93  15    0.46
  20  -3 -10   18.38   55.99  15    0.45
  19  -7 -11   31.45   33.91  15    0.50
  19  -6 -11  124.22   39.51  15    0.48
  18  -5 -11  108.21   37.92  15    0.47
  19  -5 -11   46.85   43.70  15    0.47
  18  -4 -11  -67.28   45.02  15    0.45
  19  -4 -11  117.77   54.72  15    0.45
   4   2  -2   48.25    0.44  16    2.25
   5   2  -3   37.03    0.76  16    1.77
   6   3  -3   46.54    1.30  16    1.50
   6   3  -4  408.70    4.45  16    1.24
   7   3  -4   54.82    2.20  16    1.28
   7   4  -4   27.36    2.49  16    1.11
   8   4  -4   23.88    2.62  16    1.13
   8   3  -5  152.90    3.96  16    1.09
   8   4  -5  187.88    5.34  16    0.98
   9   4  -5    5.70    3.51  16    1.00
  10   4  -5  243.43    6.33  16    0.99
   9   5  -5   70.85    5.33  16    0.89
  10   5  -5  207.99    6.85  16    0.90
   9   4  -6  117.03    5.53  16    0.87
  10   4  -6   13.08    4.83  16    0.88
  10   5  -6  178.72    8.22  16    0.81
  11   5  -6  176.52    8.47  16    0.82
  12   5  -6   38.86    6.94  16    0.81
  11   6  -6   41.10    8.19  16    0.75
  12   6  -6  197.45   10.41  16    0.75
  12   4  -7  207.78    9.63  16    0.80
  11   5  -7  288.94   11.04  16    0.73
  12   5  -7  144.31   10.15  16    0.74
  13   5  -7   21.72    9.12  16    0.74
  12   6  -7  154.79   12.23  16    0.69
  13   6  -7  337.66   15.00  16    0.69
  14   6  -7   72.69   12.45  16    0.69
  13   7  -7  326.00   17.36  16    0.64
  14   7  -7   27.89   14.11  16    0.64
  13   5  -8  106.91   12.12  16    0.68
  14   5  -8  162.03   14.23  16    0.68
  12   6  -8  430.16   19.23  16    0.62
  13   6  -8  712.61   21.97  16    0.63
  14   6  -8   17.37   14.20  16    0.64
  15   6  -8   62.25   16.24  16    0.64
  13   7  -8   -9.40   16.17  16    0.59
  14   7  -8   86.05   18.23  16    0.60
  15   7  -8  124.44   19.19  16    0.60
  16   7  -8   24.74   18.99  16    0.60
  14   8  -8  122.86   24.12  16    0.55
  15   8  -8   51.96   22.19  16    0.56
  16   8  -8   53.48   23.34  16    0.56
  15   9  -8  199.24   29.10  16    0.52
  15   5  -9   98.59   15.95  16    0.62
  14   6  -9    3.74   15.60  16    0.58
  15   6  -9  -30.55   18.25  16    0.59
  16   6  -9   96.32   21.56  16    0.59
  14   7  -9  106.61   23.33  16    0.55
  15   7  -9   54.00   22.48  16    0.56
  16   7  -9   89.97   24.56  16    0.56
  17   7  -9  188.08   28.13  16    0.56
  15   8  -9  119.37   28.96  16    0.52
  16   8  -9  -35.00   26.78  16    0.53
  17   8  -9   61.82   29.43  16    0.53
  18   8  -9   48.22   30.09  16    0.53
  16   9  -9   46.59   34.49  16    0.49
  17   9  -9   70.58   34.76  16    0.50
  18   9  -9  184.52   37.66  16    0.50
  17  10  -9  108.67   44.42  16    0.47
  16   6 -10   96.47   23.53  16    0.55
  17   6 -10  253.98   28.86  16    0.55
  15   7 -10  225.18   30.54  16    0.51
  16   7 -10  -49.06   26.27  16    0.52
  17   7 -10  225.68   32.39  16    0.52
  18   7 -10   85.58   31.53  16    0.52
  16   8 -10   33.61   33.18  16    0.49
  17   8 -10   36.64   35.97  16    0.50
  18   8 -10  186.01   39.45  16    0.50
  19   8 -10  382.29   45.64  16    0.50
  20   8 -10   38.85   40.28  16    0.50
  17   9 -10  104.12   44.38  16    0.47
  18   9 -10  155.77   45.11  16    0.47
  19   9 -10  164.98   48.15  16    0.47
  18  10 -10  231.44   60.69  16    0.45
  19  10 -10   23.46   57.20  16    0.45
  18   6 -11   79.40   31.38  16    0.51
  17   7 -11   18.19   34.59  16    0.48
  18   7 -11   39.40   38.01  16    0.49
  19   7 -11    9.71   40.49  16    0.49
  17   8 -11  239.36   46.11  16    0.46
  18   8 -11   46.67   45.38  16    0.47
 -19   7  11   59.48   22.90   1    0.57
 -19   8  11   64.78   21.54   1    0.58
 -20   6  10  293.54   34.88   1    0.54
 -19   6  10  145.90   26.76   1    0.57
 -18   6  10   -4.49   17.39   1    0.60
 -20   7  10   23.07   27.92   1    0.56
 -19   7  10   20.54   22.46   1    0.59
 -18   7  10  136.45   19.44   1    0.61
 -20   8  10   92.02   25.32   1    0.57
 -19   8  10  333.12   26.88   1    0.60
 -18   8  10  156.58   20.82   1    0.63
 -17   8  10   13.94   13.90   1    0.66
 -20   9  10   33.08   25.72   1    0.58
 -19   9  10  131.10   23.13   1    0.61
 -17   5   9  161.80   19.41   1    0.63
 -16   5   9   29.49   12.92   1    0.66
 -19   6   9    8.78   21.60   1    0.58
 -18   6   9  289.45   24.36   1    0.61
 -17   6   9   43.44   16.16   1    0.65
 -16   6   9  132.30   14.44   1    0.68
 -20   7   9  101.51   28.02   1    0.57
 -19   7   9   31.91   20.62   1    0.60
 -18   7   9  163.99   20.45   1    0.63
 -17   7   9  211.58   18.07   1    0.67
 -16   7   9  101.35   14.22   1    0.70
 -19   8   9   82.10   20.10   1    0.61
 -18   8   9    7.99   16.62   1    0.65
 -17   8   9  132.25   16.37   1    0.68
 -19   9   9   68.57   20.80   1    0.62
 -18   9   9  165.02   20.28   1    0.66
 -16   5   8  260.72   17.70   1    0.68
 -15   5   8   13.03    9.99   1    0.73
 -14   5   8  149.57   11.08   1    0.77
 -17   6   8  133.02   16.73   1    0.66
 -16   6   8  150.40   14.36   1    0.71
 -15   6   8   87.45   10.92   1    0.75
 -14   6   8   30.51    8.53   1    0.79
 -17   7   8  136.67   15.41   1    0.68
 -16   7   8    7.91   11.32   1    0.72
 -15   7   8  124.27   11.70   1    0.77
 -17   8   8  129.99   16.42   1    0.70
 -16   8   8   35.10   11.95   1    0.74
 -13   4   7   61.52    7.85   1    0.83
 -15   5   7   24.42    9.75   1    0.75
 -14   5   7  301.39   12.88   1    0.80
 -13   5   7   28.66    6.89   1    0.86
 -12   5   7  118.15    7.42   1    0.92
 -15   6   7   93.12   10.97   1    0.77
 -14   6   7   80.80    8.70   1    0.82
 -13   6   7  401.36   12.50   1    0.88
 -14   7   7   60.63    9.09   1    0.85
 -12   4   6   71.91    6.57   1    0.92
 -11   4   6  231.10    7.28   1    1.00
 -13   5   6  104.17    7.61   1    0.88
 -12   5   6   34.55    5.67   1    0.96
 -11   5   6  183.84    7.11   1    1.04
 -12   6   6  195.25    8.47   1    0.99
 -10   3   5   66.89    4.32   1    1.09
  -9   3   5  356.67    6.14   1    1.20
 -11   4   5  132.53    5.94   1    1.03
 -10   4   5  267.28    6.07   1    1.14
  -9   4   5    6.72    2.32   1    1.26
 -10   5   5  209.93    6.14   1    1.18
  -8   3   4   20.22    1.77   1    1.41
  -7   3   4   60.33    1.65   1    1.59
  -8   4   4   31.91    1.95   1    1.48
  -6   2   3    5.56    0.63   1    1.84
  -6   3   3   49.08    1.00   1    1.97
  -4   2   2   49.10    0.45   1    2.96
 -22  -4   9   -6.07   21.94   2    0.58
 -22  -6   8    3.53   29.03   2    0.55
 -21  -6   8   75.49   25.77   2    0.56
 -20  -6   8  223.37   26.05   2    0.58
 -22  -5   8  164.44   27.99   2    0.57
 -21  -5   8  195.04   25.65   2    0.59
 -20  -5   8  135.30   20.89   2    0.61
 -19  -5   8  128.31   19.25   2    0.63
 -22  -4   8  201.45   27.70   2    0.59
 -21  -4   8   12.92   18.88   2    0.61
 -20  -4   8  -11.64   16.46   2    0.63
 -19  -4   8    2.79   13.47   2    0.66
 -22  -3   8   71.79   22.37   2    0.61
 -21  -3   8   59.68   19.54   2    0.63
 -20  -3   8   86.41   17.30   2    0.66
 -19  -3   8   30.31   13.20   2    0.68
 -22  -5   7  113.73   29.26   2    0.57
 -21  -5   7   42.61   22.29   2    0.59
 -20  -5   7   33.75   18.90   2    0.61
 -19  -5   7   99.06   18.64   2    0.64
 -18  -5   7  290.84   19.78   2    0.66
 -17  -5   7  163.26   14.59   2    0.69
 -21  -4   7  438.14   27.58   2    0.61
 -20  -4   7   51.86   17.21   2    0.64
 -19  -4   7  144.26   17.65   2    0.67
 -18  -4   7  160.97   15.15   2    0.69
 -17  -4   7  206.08   13.64   2    0.72
 -21  -3   7    2.14   17.81   2    0.63
 -20  -3   7   55.72   16.30   2    0.66
 -19  -3   7   45.75   14.24   2    0.69
 -18  -3   7    5.84   11.07   2    0.72
 -17  -3   7   53.61   10.68   2    0.76
 -21  -2   7  124.64   20.34   2    0.66
 -19  -5   6   24.32   17.21   2    0.63
 -18  -5   6  236.51   18.37   2    0.66
 -18  -4   6  546.33   20.89   2    0.70
 -17  -4   6  212.80   14.25   2    0.73
 -16  -4   6  394.08   15.38   2    0.76
 -15  -4   6  344.52   13.27   2    0.80
 -18  -3   6   -1.34   11.29   2    0.73
 -17  -3   6   26.04   10.05   2    0.77
 -16  -3   6  480.27   14.99   2    0.80
 -15  -3   6   97.51    8.48   2    0.85
 -18  -2   6   -3.96   10.67   2    0.76
 -17  -2   6  354.25   15.59   2    0.80
 -16  -2   6  188.69   11.45   2    0.84
 -15  -4   5  369.82   13.91   2    0.80
 -14  -4   5  128.15    8.77   2    0.85
 -15  -3   5   89.22    8.04   2    0.85
 -14  -3   5   58.43    6.93   2    0.90
 -13  -3   5   97.65    6.35   2    0.96
 -12  -3   5   26.44    4.33   2    1.01
 -15  -2   5   50.84    7.07   2    0.90
 -14  -2   5  233.78    9.08   2    0.95
 -13  -2   5  100.05    6.00   2    1.01
 -12  -2   5    7.65    3.67   2    1.08
 -12  -3   4   14.75    4.22   2    1.02
 -11  -3   4   69.31    4.41   2    1.09
 -10  -3   4   45.71    3.22   2    1.17
 -12  -2   4   34.23    4.00   2    1.09
 -11  -2   4   24.47    3.18   2    1.18
 -10  -2   4  192.83    4.26   2    1.27
  -9  -2   3  181.12    3.30   2    1.39
  -8  -2   3  168.96    2.61   2    1.53
  -9  -1   3  212.77    3.28   2    1.52
  -8  -1   3  234.15    2.80   2    1.68
  -6  -1   2   69.24    0.75   2    2.18
  -5  -1   2    9.65    0.26   2    2.54
   0 -17  -1  237.60    7.00   3    1.06
   0 -16  -1   90.76    4.42   3    1.12
   0 -15  -1  280.46    5.86   3    1.20
   0 -14  -1   51.55    2.89   3    1.29
   0 -13  -1  249.46    4.02   3    1.39
   0 -12  -1  111.34    2.56   3    1.51
   0 -11  -1  580.31    4.03   3    1.64
   0 -10  -1   64.24    1.28   3    1.81
   0  -9  -1  389.72    2.16   3    2.00
   0  -8  -1  215.32    1.38   3    2.24
   0 -29  -2   66.48   18.73   3    0.62
   0 -28  -2   72.39   17.97   3    0.64
   1 -28  -2  145.28   21.73   3    0.61
   0 -27  -2   87.50   16.55   3    0.67
   1 -27  -2    4.77   17.72   3    0.64
   0 -26  -2  229.01   16.85   3    0.69
   1 -26  -2  290.22   20.57   3    0.66
   0 -25  -2   39.02   12.90   3    0.72
   1 -25  -2   53.00   13.77   3    0.69
   0 -24  -2    9.85   10.35   3    0.75
   1 -24  -2  343.74   18.23   3    0.71
   0 -23  -2  122.41   11.80   3    0.79
   1 -23  -2   12.46   10.49   3    0.74
   0 -22  -2   56.18    9.41   3    0.82
   1 -22  -2  184.12   12.37   3    0.77
   0 -21  -2   90.69    8.93   3    0.86
   1 -21  -2  184.60   10.89   3    0.81
   0 -20  -2   53.79    7.31   3    0.90
   1 -20  -2  234.50   11.18   3    0.85
   0 -19  -2  159.04    8.27   3    0.95
   1 -19  -2   21.85    6.55   3    0.89
   0 -18  -2   44.72    5.65   3    1.00
   1 -18  -2  104.32    6.87   3    0.93
   0 -17  -2   40.91    4.90   3    1.06
   1 -17  -2   25.68    5.26   3    0.98
   0 -16  -2  248.04    7.10   3    1.12
   1 -16  -2  510.04    9.45   3    1.04
   1 -15  -2   79.60    4.65   3    1.10
   0 -28  -3   10.25   18.86   3    0.64
   0 -27  -3    0.27   17.14   3    0.67
   1 -27  -3  167.28   21.27   3    0.64
   0 -26  -3  -11.37   13.81   3    0.69
   1 -26  -3   30.02   15.17   3    0.66
   0 -25  -3   32.92   12.55   3    0.72
   1 -25  -3   70.65   14.73   3    0.69
   2 -25  -3  218.46   20.46   3    0.65
   0 -24  -3  122.21   13.68   3    0.75
   1 -24  -3    5.35   12.35   3    0.71
   2 -24  -3  124.78   17.09   3    0.67
   1 -23  -3  339.83   16.20   3    0.74
   2 -23  -3  166.63   14.96   3    0.70
   2 -22  -3  330.27   16.31   3    0.72
   3  -7  -1    3.99    0.39   4    2.06
   2  -5  -1   15.21    0.24   4    3.12
   5 -15  -2  148.67    5.22   4    1.12
   6 -15  -2    3.97    3.92   4    1.00
   5 -14  -2  125.25    4.68   4    1.16
   6 -14  -2  170.55    6.28   4    1.03
   5 -13  -2  103.56    3.98   4    1.21
   5 -12  -2  114.06    3.71   4    1.25
   4 -11  -2   91.12    2.48   4    1.49
   5 -11  -2  118.04    3.53   4    1.29
   4 -10  -2   71.14    2.00   4    1.56
   8 -23  -3   44.17   12.93   4    0.71
   9 -23  -3  111.40   15.56   4    0.66
   8 -22  -3   56.34   11.78   4    0.73
   9 -22  -3   97.35   14.86   4    0.67
   7 -21  -3    4.06    8.51   4    0.80
   8 -21  -3   25.90   10.12   4    0.75
   9 -21  -3  189.84   15.34   4    0.69
   7 -20  -3  123.93   10.04   4    0.83
   8 -20  -3   13.52    9.50   4    0.76
   7 -19  -3  148.39    9.94   4    0.85
   8 -19  -3  157.59   11.98   4    0.78
   7 -18  -3   -3.53    6.64   4    0.87
   8 -18  -3  182.10   11.47   4    0.79
   6 -17  -3  323.72   10.09   4    0.98
   7 -17  -3  371.73   11.70   4    0.89
   6 -16  -3   82.04    6.26   4    1.01
   7 -16  -3  279.49    9.71   4    0.91
   6 -15  -3  275.05    8.15   4    1.04
   7 -15  -3   73.34    6.74   4    0.93
   6 -14  -3   35.28    4.55   4    1.07
  10 -28  -4   32.99   22.91   4    0.58
   9 -27  -4   30.57   19.84   4    0.63
  10 -27  -4  100.55   23.57   4    0.59
  11 -27  -4   31.16   27.43   4    0.56
   9 -26  -4   97.53   20.17   4    0.64
  10 -26  -4  -41.34   21.04   4    0.60
  11 -26  -4   94.61   27.53   4    0.57
   9 -25  -4  101.74   18.95   4    0.65
  10 -25  -4  145.34   22.36   4    0.61
  11 -25  -4   14.71   23.89   4    0.57
   9 -24  -4  206.77   19.23   4    0.67
  10 -24  -4  -71.59   18.52   4    0.62
   9 -23  -4    6.54   14.60   4    0.68
  10 -23  -4   79.00   19.56   4    0.63
   8 -22  -4   14.13   11.58   4    0.74
   9 -22  -4   30.06   12.43   4    0.69
  10 -22  -4  178.68   19.81   4    0.64
   8 -21  -4  210.16   14.50   4    0.76
   9 -21  -4   60.95   13.15   4    0.71
   8 -20  -4  311.70   15.23   4    0.78
   9 -20  -4  131.46   14.15   4    0.72
   8 -19  -4  208.90   12.28   4    0.80
   9 -19  -4  131.41   12.67   4    0.73
  10 -27  -5  217.86   28.23   4    0.60
  10 -26  -5    1.36   23.14   4    0.61
  11 -26  -5  110.40   27.62   4    0.58
  12 -26  -5  -37.52   30.20   4    0.54
  10 -25  -5  252.32   25.03   4    0.62
  11 -25  -5   -9.51   22.68   4    0.59
  12 -25  -5  103.43   30.24   4    0.55
   9 -24  -5   54.10   16.73   4    0.67
  10 -24  -5  -23.55   19.94   4    0.63
  11 -24  -5   84.23   23.83   4    0.59
  10 -23  -5   40.75   18.28   4    0.65
  11 -23  -5   26.74   21.84   4    0.60
  -1  -3  -1   37.40    0.28   5    4.09
  -2  -6  -2  101.15    1.05   5    2.05
  -3 -10  -3  121.63    3.71   5    1.23
  -3  -9  -3  159.05    3.44   5    1.36
  -3  -8  -3  214.17    3.61   5    1.51
  -2  -8  -3  173.05    3.12   5    1.46
  -5 -13  -4  184.61    7.85   5    0.96
  -4 -13  -4  105.46    6.78   5    0.95
  -4 -12  -4  149.77    6.40   5    1.02
  -3 -12  -4  258.48    7.81   5    0.99
  -4 -11  -4   90.27    4.93   5    1.10
  -3 -11  -4   75.50    4.63   5    1.08
  -3 -10  -4   52.50    3.59   5    1.17
  -6 -17  -5   13.87    9.37   5    0.74
  -5 -17  -5  600.30   19.58   5    0.72
  -6 -16  -5  198.46   11.78   5    0.78
  -5 -16  -5  194.74   12.03   5    0.77
  -6 -15  -5   77.21    8.97   5    0.83
  -5 -15  -5  175.47   10.33   5    0.82
  -4 -15  -5  211.63   11.67   5    0.80
  -5 -14  -5   44.47    7.05   5    0.87
  -4 -14  -5   93.86    8.32   5    0.85
  -4 -13  -5  242.17    9.40   5    0.91
  -3 -13  -5   86.78    7.41   5    0.89
  -4 -12  -5   23.21    5.62   5    0.97
  -7 -21  -6    7.08   20.43   5    0.60
  -7 -20  -6  103.43   18.18   5    0.63
  -6 -20  -6   -2.49   17.65   5    0.62
  -8 -19  -6   54.75   16.58   5    0.66
  -7 -19  -6   81.72   17.02   5    0.66
  -6 -19  -6  116.98   18.06   5    0.65
  -5 -19  -6   46.51   16.72   5    0.64
  -7 -18  -6  125.14   15.48   5    0.69
  -6 -18  -6   86.35   14.38   5    0.68
  -5 -18  -6   62.82   15.27   5    0.67
  -6 -17  -6  186.05   15.57   5    0.72
  -5 -17  -6   27.06   12.69   5    0.71
  -4 -17  -6   48.63   12.68   5    0.69
  -6 -16  -6   31.26   10.71   5    0.75
  -5 -16  -6   89.37   11.45   5    0.75
  -4 -16  -6   90.11   12.54   5    0.73
  -5 -15  -6  347.08   15.47   5    0.79
  -4 -15  -6   62.90    9.72   5    0.77
  -7 -22  -7   24.89   25.99   5    0.56
  -6 -22  -7   -3.47   25.51   5    0.55
  -8 -21  -7  138.40   24.58   5    0.59
  -7 -21  -7    8.33   23.53   5    0.58
  -6 -21  -7  392.89   31.71   5    0.58
  -8 -20  -7  229.56   25.41   5    0.61
  -7 -20  -7  163.51   24.56   5    0.61
  -6 -20  -7  169.75   24.45   5    0.60
  -5 -20  -7  117.83   23.97   5    0.59
  -7 -19  -7  191.84   22.99   5    0.64
  -6 -19  -7   -3.40   17.81   5    0.63
  -5 -19  -7    3.24   18.91   5    0.62
  -6 -18  -7   29.65   16.66   5    0.66
  -5 -18  -7   69.56   17.57   5    0.65
  -4 -18  -7   19.54   17.60   5    0.64
  -6 -17  -7   96.57   16.31   5    0.69
  -5 -17  -7   44.70   14.07   5    0.68
  -5 -21  -8   18.94   27.88   5    0.55
  -6 -20  -8  116.80   26.82   5    0.59
  -5 -20  -8   33.29   23.17   5    0.58
  -6 -19  -8  171.42   25.08   5    0.61
  -3  -3  -1   35.22    0.36   6    2.69
  -2  -2  -1    8.46    0.16   6    3.60
  -6  -6  -2  255.08    3.99   6    1.35
  -6  -5  -2  388.95    4.23   6    1.49
  -5  -5  -2  256.20    3.08   6    1.55
  -5  -4  -2  114.85    1.82   6    1.73
  -4  -4  -2  202.24    1.92   6    1.80
 -10  -9  -3   39.57    6.18   6    0.88
  -9  -9  -3  257.44    9.14   6    0.90
 -10  -8  -3  248.18    9.15   6    0.94
  -9  -8  -3  141.04    7.09   6    0.96
  -8  -8  -3  186.89    7.10   6    0.98
  -9  -7  -3  228.52    7.49   6    1.03
  -8  -7  -3  225.58    6.78   6    1.06
  -7  -7  -3   21.55    3.91   6    1.08
  -8  -6  -3  102.87    5.01   6    1.14
  -7  -6  -3   26.39    3.21   6    1.17
  -6  -6  -3   40.20    3.15   6    1.20
 -13 -12  -4  403.24   20.79   6    0.66
 -12 -12  -4   47.23   13.87   6    0.67
 -14 -11  -4   69.77   14.18   6    0.68
 -13 -11  -4   36.36   12.51   6    0.70
 -12 -11  -4   79.99   12.47   6    0.71
 -11 -11  -4   80.74   12.34   6    0.72
 -13 -10  -4  259.61   16.09   6    0.73
 -12 -10  -4  166.25   12.96   6    0.75
 -11 -10  -4    2.99    9.33   6    0.76
 -10 -10  -4  709.41   18.68   6    0.77
 -12  -9  -4   41.68   10.04   6    0.78
 -11  -9  -4   29.76    8.58   6    0.80
 -10  -9  -4  332.02   12.99   6    0.82
  -9  -9  -4  210.03   10.94   6    0.83
 -10  -8  -4  269.69   11.16   6    0.87
  -9  -8  -4   32.22    6.65   6    0.89
  -8  -8  -4   78.04    7.01   6    0.90
  -9  -7  -4  318.17   10.62   6    0.94
 -15 -14  -5   22.00   25.16   6    0.56
 -14 -14  -5   20.68   23.21   6    0.57
 -15 -13  -5   84.06   24.31   6    0.59
 -14 -13  -5   73.69   21.35   6    0.59
 -13 -13  -5  183.25   25.60   6    0.60
 -15 -12  -5   85.54   21.95   6    0.61
 -14 -12  -5  137.74   21.44   6    0.62
 -13 -12  -5   49.81   19.33   6    0.63
 -12 -12  -5   67.07   18.52   6    0.64
 -14 -11  -5   90.34   18.33   6    0.65
 -13 -11  -5  174.34   20.00   6    0.66
 -12 -11  -5  100.59   16.06   6    0.67
 -11 -11  -5  115.09   15.97   6    0.68
 -13 -10  -5  428.56   21.73   6    0.69
 -12 -10  -5   22.61   12.76   6    0.70
 -11 -10  -5  155.22   14.89   6    0.71
 -10 -10  -5    6.84   11.46   6    0.72
 -12  -9  -5   52.75   12.03   6    0.73
 -11  -9  -5   30.33   10.74   6    0.75
 -14 -13  -6  333.33   32.17   6    0.56
 -13 -13  -6  207.46   29.13   6    0.57
 -14 -12  -6   43.88   24.76   6    0.59
 -13 -12  -6  193.07   26.12   6    0.59
 -12 -12  -6   42.51   22.03   6    0.60
 -14 -11  -6   10.19   21.36   6    0.61
 -13 -11  -6   44.33   19.88   6    0.62
 -12 -11  -6  101.42   20.80   6    0.63
 -20  13   8   46.04   22.37   7    0.58
 -19  13   8   24.01   18.95   7    0.62
 -19  11   7  268.70   26.56   7    0.59
 -18  11   7   28.02   16.27   7    0.64
 -17  11   7  256.24   17.40   7    0.69
 -20  12   7   16.71   24.53   7    0.56
 -19  12   7   60.95   23.59   7    0.60
 -18  12   7  238.90   21.18   7    0.64
 -17  12   7   28.24   13.82   7    0.69
 -20  13   7   91.93   26.61   7    0.56
 -19  13   7   63.95   22.08   7    0.60
 -18  13   7    2.26   17.39   7    0.64
 -20  14   7  279.30   31.72   7    0.56
 -19  14   7  127.78   23.59   7    0.60
 -18  14   7  -14.05   18.34   7    0.64
 -19  15   7   73.19   23.95   7    0.60
 -19  16   7   48.96   22.92   7    0.60
 -16   9   6   80.94   12.56   7    0.71
 -17  10   6  123.42   16.62   7    0.66
 -16  10   6  224.97   15.17   7    0.71
 -15  10   6   42.88    9.29   7    0.77
 -17  11   6  208.43   18.96   7    0.66
 -16  11   6   16.44   11.19   7    0.72
 -15  11   6  270.27   14.37   7    0.78
 -18  12   6   17.30   19.20   7    0.62
 -17  12   6    2.79   14.64   7    0.67
 -16  12   6  118.30   14.07   7    0.72
 -19  13   6   56.95   24.03   7    0.57
 -18  13   6    6.82   19.19   7    0.62
 -17  13   6  102.91   17.05   7    0.67
 -16  13   6   30.31   12.43   7    0.72
 -19  14   6  200.17   27.57   7    0.58
 -18  14   6  188.90   22.15   7    0.62
 -17  14   6  237.01   19.21   7    0.67
 -16  14   6   26.87   14.05   7    0.72
 -13   8   5  303.08   10.72   7    0.88
 -12   8   5  143.75    7.34   7    0.98
 -14   9   5   11.10    8.01   7    0.81
 -13   9   5  215.10    9.62   7    0.89
 -15  10   5  609.95   19.22   7    0.74
 -14  10   5  154.17   10.29   7    0.81
 -13  10   5   12.42    6.87   7    0.89
 -15  11   5  169.00   13.16   7    0.74
 -14  11   5  184.52   11.51   7    0.81
 -13  11   5   10.53    7.23   7    0.89
 -16  12   5   43.22   14.20   7    0.68
 -15  12   5  124.00   12.37   7    0.74
 -14  12   5  157.35   11.06   7    0.81
 -11   7   4  173.35    6.63   7    1.03
 -10   7   4  119.38    4.47   7    1.16
 -12   8   4   47.12    6.09   7    0.92
 -11   8   4   -0.05    4.11   7    1.04
 -12   9   4   40.38    6.11   7    0.93
 -11   9   4  183.90    6.98   7    1.04
  -8   5   3   48.69    2.07   7    1.43
  -9   6   3   21.61    2.67   7    1.23
  -8   6   3  142.50    3.10   7    1.44
  -9   7   3   80.89    3.32   7    1.24
  -8   7   3   68.83    2.56   7    1.43
  -6   4   2   80.01    1.19   7    1.85
  -3   2   1   26.09    0.25   7    3.70
 -19  15   8   91.90   29.98   8    0.54
 -18  15   8   51.19   22.94   8    0.58
 -17  15   8   59.75   18.93   8    0.62
 -18  16   8  235.36   25.95   8    0.58
 -17  16   8  241.56   24.08   8    0.62
 -18  17   8    8.70   23.60   8    0.58
 -17  17   8   -3.45   20.37   8    0.62
 -17  18   8   68.25   23.58   8    0.61
 -17  14   7   30.06   19.21   8    0.60
 -16  14   7   -0.12   14.91   8    0.65
 -15  14   7   67.67   14.57   8    0.70
 -17  15   7  396.56   29.39   8    0.60
 -16  15   7  133.05   18.95   8    0.65
 -15  15   7   16.03   13.51   8    0.70
 -18  16   7  196.63   28.59   8    0.56
 -17  16   7  231.09   26.36   8    0.60
 -16  16   7   52.61   18.26   8    0.64
 -15  16   7   56.12   16.24   8    0.69
 -18  17   7   11.14   28.05   8    0.56
 -17  17   7  145.54   24.40   8    0.60
 -16  17   7  -16.35   18.71   8    0.64
 -18  18   7   61.65   29.99   8    0.55
 -17  18   7   83.17   24.73   8    0.59
 -16  18   7   14.13   21.04   8    0.63
 -17  19   7    7.07   24.01   8    0.59
 -16  19   7   94.98   22.24   8    0.62
 -14  12   6   25.68   10.20   8    0.74
 -13  12   6  116.03    9.99   8    0.81
 -15  13   6  326.36   19.50   8    0.68
 -14  13   6   73.47   11.80   8    0.74
 -13  13   6   64.45   10.07   8    0.80
 -15  14   6   32.57   14.75   8    0.67
 -14  14   6   89.33   12.75   8    0.73
 -13  14   6  120.35   12.15   8    0.79
 -16  15   6   98.03   19.26   8    0.62
 -15  15   6  289.36   19.71   8    0.67
 -14  15   6   95.94   13.39   8    0.72
 -16  16   6  152.70   22.04   8    0.62
 -15  16   6  139.21   18.05   8    0.66
 -14  16   6   69.61   13.77   8    0.72
 -16  17   6   34.57   19.67   8    0.61
 -15  17   6  149.34   20.40   8    0.66
 -12  10   5  170.14    9.04   8    0.86
 -11  10   5  351.09    9.35   8    0.95
 -12  11   5   31.80    7.53   8    0.85
 -11  11   5  491.26   11.98   8    0.94
 -13  12   5  101.54   11.15   8    0.77
 -12  12   5   67.23    8.46   8    0.85
 -11  12   5  240.71    9.73   8    0.93
 -13  13   5  161.25   12.75   8    0.76
 -12  13   5   73.40    9.10   8    0.84
 -11  13   5   65.94    8.04   8    0.92
 -13  14   5   34.79   11.12   8    0.76
 -12  14   5  235.15   12.66   8    0.83
  -9   8   4  304.89    5.99   8    1.16
 -10   9   4  369.75    8.77   8    1.01
  -9   9   4  298.51    6.65   8    1.15
 -10  10   4    6.58    4.45   8    1.00
  -9  10   4  234.33    6.47   8    1.13
 -11  11   4  339.68   10.68   8    0.89
 -10  11   4  305.38    8.68   8    0.99
  -7   6   3  387.14    3.96   8    1.48
  -7   7   3   55.94    2.08   8    1.46
  -8   8   3  190.22    4.72   8    1.23
  -7   8   3  142.07    3.01   8    1.43
  -5   5   2   52.29    0.82   8    2.01
  -8  21  10   63.50   22.22   9    0.59
  -7  21  10  206.58   23.59   9    0.61
  -7  22  10   71.06   23.93   9    0.59
  -7  19   9    1.93   14.64   9    0.66
  -8  20   9   79.59   20.41   9    0.61
  -7  20   9  112.88   19.12   9    0.64
  -6  20   9  276.71   22.54   9    0.66
  -8  21   9  -13.81   20.11   9    0.59
  -7  21   9  356.84   25.97   9    0.61
  -6  21   9  120.85   20.57   9    0.64
  -8  22   9  164.28   28.25   9    0.56
  -7  22   9  260.93   28.48   9    0.59
  -6  22   9  104.54   22.38   9    0.61
  -5  22   9   29.18   19.57   9    0.64
  -8  23   9  244.70   34.87   9    0.54
  -7  23   9   28.63   26.01   9    0.57
  -6  23   9   61.73   24.52   9    0.59
  -5  23   9   76.77   23.73   9    0.61
  -7  24   9  107.68   32.21   9    0.55
  -6  24   9  190.76   29.68   9    0.57
  -6  16   8   46.45    9.50   9    0.78
  -6  17   8  293.58   15.21   9    0.75
  -7  18   8  163.18   15.87   9    0.68
  -6  18   8   41.75   12.53   9    0.72
  -7  19   8   45.83   15.88   9    0.65
  -6  19   8   40.16   13.99   9    0.69
  -5  19   8  212.69   16.70   9    0.72
  -7  20   8  156.28   20.83   9    0.63
  -6  20   8  233.67   19.95   9    0.66
  -5  20   8  105.87   16.28   9    0.69
  -7  21   8  133.18   22.36   9    0.60
  -6  21   8  171.69   21.60   9    0.63
  -5  21   8  179.21   20.75   9    0.66
  -6  22   8   65.87   21.40   9    0.61
  -6  23   8  191.56   26.67   9    0.58
  -6  15   7   26.06    7.50   9    0.81
  -5  15   7  281.97   11.61   9    0.86
  -6  16   7  456.26   16.12   9    0.78
  -5  16   7  422.81   14.08   9    0.82
  -6  17   7   39.90   11.19   9    0.74
  -5  17   7  245.63   13.25   9    0.78
  -4  17   7  222.56   12.41   9    0.82
  -6  18   7  167.63   14.71   9    0.71
  -5  18   7   16.91   10.60   9    0.74
  -4  18   7   17.12   10.06   9    0.78
  -6  19   7  111.77   15.37   9    0.67
  -5  19   7  148.36   15.02   9    0.71
  -5  20   7  131.29   16.95   9    0.68
  -5  13   6    1.53    4.92   9    0.95
  -5  14   6   12.35    6.05   9    0.90
  -4  14   6  475.52   12.23   9    0.96
  -5  15   6  200.97   10.13   9    0.85
  -4  15   6   11.97    6.47   9    0.90
  -5  16   6  121.54    9.82   9    0.81
  -4  16   6  452.41   13.39   9    0.85
  -4  11   5  249.29    5.79   9    1.14
  -4  12   5  324.29    7.44   9    1.07
  -3  12   5   34.67    4.00   9    1.15
  -4  13   5   39.82    4.95   9    1.00
  -3  13   5  176.69    6.63   9    1.07
  -4  14   5  321.04   10.12   9    0.94
  -3   8   4  272.27    3.37   9    1.56
  -3   9   4  148.68    3.10   9    1.43
  -3  10   4  192.24    3.94   9    1.32
  -3  11   4   85.54    3.80   9    1.21
  -2   7   3  210.44    1.85   9    1.91
  -2   8   3   54.11    1.35   9    1.71
 -11  26   6   15.03   22.18  10    0.60
  -9  22   5  446.86   19.62  10    0.72
 -10  23   5   16.75   14.61  10    0.66
  -9  23   5   89.57   14.66  10    0.70
 -11  24   5  105.90   20.72  10    0.60
 -10  24   5   12.80   16.49  10    0.64
  -9  24   5   69.93   16.36  10    0.67
 -12  25   5  101.66   27.24  10    0.55
 -11  25   5   -2.39   22.02  10    0.59
 -10  25   5  244.49   24.48  10    0.62
  -9  25   5  308.15   23.84  10    0.65
 -12  26   5   95.50   28.90  10    0.54
 -11  26   5  235.87   27.87  10    0.57
 -10  26   5   59.16   22.13  10    0.60
  -9  26   5  228.88   25.19  10    0.63
 -10  27   5  188.83   28.70  10    0.59
  -9  27   5   27.65   21.08  10    0.62
  -8  19   4  235.60   11.94  10    0.80
  -9  20   4  123.08   12.79  10    0.72
  -8  20   4  341.85   14.90  10    0.78
  -9  21   4   86.92   13.34  10    0.70
  -8  21   4  246.91   15.20  10    0.75
  -9  22   4   57.02   14.05  10    0.68
  -8  22   4   65.56   13.04  10    0.72
 -10  23   4   98.40   19.32  10    0.62
  -9  23   4   38.91   15.77  10    0.66
  -8  23   4   23.81   12.98  10    0.70
  -7  23   4   15.91   13.04  10    0.74
 -10  24   4   16.02   20.09  10    0.60
  -9  24   4  121.08   20.33  10    0.64
  -8  24   4   54.59   16.28  10    0.68
  -7  24   4   13.20   13.73  10    0.71
 -10  25   4  233.13   27.74  10    0.59
  -9  25   4   44.18   18.85  10    0.62
  -8  25   4   25.03   17.10  10    0.65
 -10  26   4  -24.59   26.66  10    0.57
  -9  26   4  137.41   24.42  10    0.60
  -8  26   4  172.93   23.90  10    0.63
 -10  27   4    6.51   28.70  10    0.56
  -9  27   4   28.42   23.89  10    0.58
  -9  28   4   96.26   26.70  10    0.57
  -6  14   3   45.23    4.11  10    1.08
  -7  15   3   81.24    6.24  10    0.94
  -6  15   3  261.03    7.76  10    1.03
  -7  16   3  295.89   10.14  10    0.90
  -6  16   3   87.37    6.42  10    0.99
  -7  17   3  392.89   12.66  10    0.87
  -6  17   3  338.53   10.26  10    0.94
  -7  18   3   17.24    7.68  10    0.84
  -6  18   3  131.85    8.76  10    0.90
  -7  19   3  148.05   10.41  10    0.80
  -6  19   3   42.37    7.85  10    0.86
  -7  20   3   84.52   10.90  10    0.77
  -7  21   3    9.46   10.62  10    0.75
  -8  22   3   56.45   14.79  10    0.67
  -7  22   3  125.17   14.82  10    0.72
  -8  23   3   61.05   16.55  10    0.65
  -8  24   3  101.17   19.98  10    0.63
  -4  10   2   75.62    1.98  10    1.55
  -4  11   2   97.06    2.73  10    1.45
  -5  12   2  124.15    4.28  10    1.20
  -4  12   2  215.32    4.23  10    1.35
  -5  13   2  111.07    4.48  10    1.14
  -4  13   2   86.04    3.59  10    1.27
  -5  14   2  134.19    5.54  10    1.08
  -5  15   2  143.30    6.38  10    1.03
  -2   5   1   14.96    0.24  10    3.10
  -2   6   1   59.63    0.51  10    2.71
  -3   0  -2   63.08    0.58  11    2.34
  -2   0  -2    1.80    0.19  11    2.74
  -4   0  -3  349.62    3.07  11    1.65
  -3   0  -3  238.88    1.95  11    1.83
  -6   0  -4   14.12    2.74  11    1.17
  -5   0  -4  168.31    4.30  11    1.27
  -4   0  -4   16.19    1.93  11    1.37
  -6   1  -4   85.01    3.50  11    1.25
  -5   1  -4  161.37    3.90  11    1.36
  -8   0  -5   34.58    5.86  11    0.91
  -7   0  -5   74.63    5.82  11    0.97
  -6   0  -5  224.60    7.09  11    1.03
  -5   0  -5   17.91    3.56  11    1.10
  -8   1  -5   17.42    4.99  11    0.95
  -7   1  -5   24.05    4.58  11    1.02
  -6   1  -5   70.55    4.94  11    1.09
  -5   1  -5  312.67    6.88  11    1.16
  -9   0  -6  165.79   10.88  11    0.78
  -8   0  -6    6.86    7.45  11    0.82
  -7   0  -6    0.56    6.18  11    0.87
  -6   0  -6   84.85    6.99  11    0.91
  -9   1  -6  324.20   12.59  11    0.82
  -8   1  -6  715.58   16.36  11    0.86
  -7   1  -6  302.72   10.71  11    0.91
  -6   1  -6   74.92    6.89  11    0.96
 -11   0  -7   41.76   14.44  11    0.65
 -10   0  -7  -11.50   12.21  11    0.68
  -9   0  -7   35.99   11.77  11    0.72
  -8   0  -7  115.25   11.72  11    0.75
  -7   0  -7  233.43   12.30  11    0.78
 -11   1  -7  141.62   14.80  11    0.68
 -10   1  -7  145.27   13.98  11    0.71
  -9   1  -7   78.88   12.02  11    0.75
  -8   1  -7  483.74   17.10  11    0.78
  -7   1  -7   83.70    9.90  11    0.82
 -11   2  -7  117.84   14.80  11    0.70
 -10   2  -7   74.08   12.02  11    0.74
  -9   2  -7  147.40   12.70  11    0.77
  -8   2  -7  379.49   14.83  11    0.81
 -13  -1  -8  197.34   30.71  11    0.54
 -12  -1  -8    9.64   22.39  11    0.56
 -11  -1  -8   36.96   21.63  11    0.59
 -10  -1  -8  157.08   21.87  11    0.61
  -9  -1  -8   43.63   17.87  11    0.63
  -8  -1  -8  338.56   19.98  11    0.66
 -13   0  -8   86.92   25.80  11    0.56
 -12   0  -8    7.35   20.20  11    0.58
 -11   0  -8  495.72   28.20  11    0.61
 -10   0  -8   19.09   17.82  11    0.63
  -9   0  -8   59.34   16.47  11    0.66
  -8   0  -8   -2.43   14.04  11    0.69
 -12   1  -8   -7.49   18.42  11    0.60
 -11   1  -8    2.62   17.29  11    0.63
 -10   1  -8  157.40   18.94  11    0.66
  -9   1  -8   75.76   14.76  11    0.69
  -8   1  -8  290.37   17.50  11    0.71
 -12   2  -8  142.46   20.17  11    0.62
 -11   2  -8  123.78   18.77  11    0.65
 -10   2  -8    0.01   14.10  11    0.68
  -9   2  -8  290.96   19.31  11    0.71
 -11  -1  -9  187.19   32.89  11    0.55
 -10  -1  -9   55.31   25.08  11    0.57
  -9  -1  -9   97.14   23.34  11    0.59
 -11   0  -9   11.63   25.15  11    0.57
 -10   0  -9  177.29   26.00  11    0.59
  -9   0  -9  244.18   24.67  11    0.61
 -11   1  -9  239.14   27.24  11    0.59
 -10   1  -9   69.96   21.73  11    0.61
  -9   1  -9   65.41   20.96  11    0.63
 -11   2  -9   62.09   22.38  11    0.61
 -10   2  -9  167.83   22.44  11    0.63
  -9   2  -9    3.78   19.04  11    0.65
  -2  -3  -2   88.57    0.64  12    2.46
  -3  -4  -3  126.52    1.70  12    1.75
  -5  -6  -4  186.15    5.01  12    1.17
  -4  -6  -4  699.02    7.99  12    1.23
  -3  -6  -4   84.33    3.16  12    1.27
  -4  -5  -4  149.59    3.57  12    1.35
  -3  -5  -4  109.11    2.74  12    1.42
  -6  -8  -5  144.20    7.44  12    0.91
  -5  -8  -5  106.26    6.92  12    0.95
  -6  -7  -5  326.56    8.48  12    0.98
  -5  -7  -5  187.68    6.70  12    1.02
  -4  -7  -5  150.06    5.86  12    1.06
  -6  -6  -5  144.32    6.27  12    1.05
  -5  -6  -5   47.46    4.43  12    1.10
  -4  -6  -5  272.52    6.50  12    1.15
  -7 -10  -6  202.30   12.20  12    0.75
  -7  -9  -6  137.02   10.39  12    0.80
  -6  -9  -6   57.03    8.41  12    0.82
  -5  -9  -6   17.37    7.53  12    0.84
  -7  -8  -6  130.26    8.91  12    0.84
  -6  -8  -6   76.91    7.57  12    0.87
  -5  -8  -6  354.25   10.97  12    0.90
  -6  -7  -6   29.37    6.26  12    0.93
  -5  -7  -6   47.91    5.91  12    0.96
  -9 -11  -7   21.83   13.87  12    0.65
  -8 -11  -7   93.25   15.97  12    0.67
  -7 -11  -7   59.22   13.70  12    0.68
  -6 -11  -7    6.83   11.20  12    0.70
  -8 -10  -7  276.54   16.39  12    0.70
  -7 -10  -7  248.30   14.69  12    0.72
  -6 -10  -7   71.71   11.15  12    0.74
  -5 -10  -7   76.48   10.67  12    0.75
  -8  -9  -7   -6.70    9.62  12    0.74
  -7  -9  -7  129.31   12.33  12    0.76
  -6  -9  -7   45.87    9.62  12    0.78
  -5  -9  -7  119.48   10.53  12    0.80
  -6  -8  -7   60.96    8.81  12    0.83
  -5  -8  -7  112.38    9.60  12    0.85
 -10 -13  -8   77.42   24.78  12    0.56
  -9 -13  -8   71.90   24.02  12    0.57
  -8 -13  -8   57.42   23.65  12    0.58
 -10 -12  -8   42.01   20.66  12    0.59
  -9 -12  -8   25.01   20.55  12    0.60
  -8 -12  -8  419.41   27.22  12    0.61
  -7 -12  -8   -3.72   17.80  12    0.63
  -6 -12  -8  365.78   23.40  12    0.64
  -9 -11  -8   88.33   18.80  12    0.63
  -8 -11  -8   41.77   16.22  12    0.65
  -7 -11  -8   66.83   15.96  12    0.66
  -6 -11  -8  146.50   16.89  12    0.67
  -9 -10  -8  181.39   18.92  12    0.66
  -8 -10  -8  243.88   18.91  12    0.68
  -7 -10  -8   40.30   13.46  12    0.69
  -6 -10  -8  314.42   17.50  12    0.71
  -7  -9  -8  173.20   15.74  12    0.73
  -6  -9  -8   -3.87   10.31  12    0.74
  -8 -14  -9  368.95   37.40  12    0.54
  -9 -13  -9  -39.21   24.87  12    0.56
  -8 -13  -9  123.29   27.44  12    0.57
  -7 -13  -9  160.53   25.60  12    0.58
  -9 -12  -9   -0.36   24.53  12    0.58
  -8 -12  -9  130.72   24.24  12    0.60
  -7 -12  -9   41.94   21.16  12    0.61
  -9 -11  -9   42.35   22.44  12    0.61
  -8 -11  -9  112.80   21.65  12    0.62
  -7 -11  -9   82.03   20.18  12    0.63
  -7 -10  -9   70.46   17.94  12    0.66
 -13 -21   9  118.42   31.80  13    0.55
 -14 -20   9   19.66   23.03  13    0.58
 -13 -20   9  157.18   27.54  13    0.57
 -14 -19   9  -18.44   20.56  13    0.61
 -13 -19   9   -9.45   19.23  13    0.59
 -14 -18   9  201.58   23.17  13    0.63
 -14 -22   8   53.86   28.11  13    0.56
 -13 -22   8   76.68   31.20  13    0.55
 -15 -21   8   44.67   25.21  13    0.59
 -14 -21   8  102.44   26.94  13    0.58
 -13 -21   8   32.39   24.41  13    0.57
 -15 -20   8   89.63   22.67  13    0.62
 -14 -20   8   -2.90   21.84  13    0.61
 -13 -20   8   37.09   22.55  13    0.60
 -12 -20   8  -10.59   21.28  13    0.59
 -14 -19   8   58.89   19.19  13    0.64
 -13 -19   8  210.24   22.40  13    0.63
 -12 -19   8   71.15   21.20  13    0.61
 -13 -18   8    9.51   16.46  13    0.65
 -12 -18   8  193.25   19.93  13    0.64
 -11 -18   8   29.87   16.55  13    0.62
 -13 -17   8  201.12   18.61  13    0.68
 -12 -17   8  174.66   16.55  13    0.67
 -11 -17   8   69.76   15.60  13    0.66
 -12 -16   8   37.80   13.43  13    0.70
 -12 -21   7  159.90   25.71  13    0.58
 -12 -20   7  278.34   24.88  13    0.61
 -13 -19   7   88.98   19.11  13    0.65
 -12 -19   7  307.68   23.05  13    0.64
 -11 -19   7   20.51   17.26  13    0.63
 -13 -18   7   37.29   14.40  13    0.69
 -12 -18   7   53.02   15.58  13    0.68
 -11 -18   7  136.00   18.09  13    0.66
 -12 -17   7   62.51   13.24  13    0.71
 -11 -17   7  415.36   20.32  13    0.70
 -12 -16   7  120.64   13.49  13    0.75
 -11 -16   7  510.19   19.26  13    0.73
 -10 -16   7   94.03   12.69  13    0.71
 -11 -15   7   71.22   10.81  13    0.77
 -10 -15   7  171.11   12.52  13    0.75
 -11 -14   7  473.17   15.27  13    0.81
 -10 -17   6  157.31   14.37  13    0.71
 -11 -16   6   62.06   10.82  13    0.77
 -10 -16   6  502.40   17.18  13    0.76
 -11 -15   6  290.96   12.84  13    0.82
 -10 -15   6  277.77   12.73  13    0.80
  -9 -15   6  368.54   14.45  13    0.78
 -10 -14   6   56.71    8.27  13    0.85
  -9 -14   6  204.00   10.43  13    0.83
 -10 -13   6   48.44    7.37  13    0.90
  -9 -13   6  257.84   10.06  13    0.88
  -8 -13   6   77.38    7.55  13    0.85
  -9 -12   6   51.33    6.15  13    0.94
  -9 -14   5    4.89    6.53  13    0.88
  -9 -13   5  195.54    8.72  13    0.95
  -8 -13   5   55.70    6.30  13    0.92
  -9 -12   5  463.72   11.04  13    1.01
  -8 -12   5   40.95    5.20  13    0.99
  -8 -11   5  134.95    6.01  13    1.06
  -7 -11   5   86.51    5.15  13    1.03
  -7 -11   4  156.96    5.26  13    1.12
  -7 -10   4  345.95    6.33  13    1.22
  -6 -10   4   33.78    3.21  13    1.17
  -6  -9   4   96.48    3.17  13    1.28
  -6  -8   4   12.07    1.65  13    1.41
  -5  -8   3   48.46    1.76  13    1.52
  -5  -7   3  254.64    2.72  13    1.70
  -3  -5   2  153.51    0.93  13    2.34
  -3  -4   2   57.19    0.47  13    2.81
  -6 -27   7   39.85   22.78  14    0.59
  -5 -27   7   53.55   26.57  14    0.56
  -6 -26   7  -17.52   18.70  14    0.61
  -6 -28   6  104.74   26.41  14    0.59
  -5 -28   6   26.71   26.16  14    0.57
  -4 -28   6   46.10   30.82  14    0.54
  -6 -27   6  -35.73   21.42  14    0.61
  -5 -27   6   17.85   24.08  14    0.59
  -4 -27   6  171.97   29.39  14    0.56
  -6 -26   6   55.47   19.93  14    0.63
  -5 -26   6   59.18   20.56  14    0.61
  -4 -26   6   47.89   24.35  14    0.58
  -6 -25   6   99.13   18.90  14    0.66
  -5 -25   6  321.34   23.61  14    0.63
  -4 -25   6   -3.05   19.12  14    0.60
  -5 -24   6   23.78   16.09  14    0.66
  -4 -24   6   -8.27   17.13  14    0.63
  -5 -23   6   25.25   13.06  14    0.68
  -4 -23   6  207.71   19.41  14    0.65
  -4 -29   5  163.17   33.31  14    0.54
  -5 -28   5   96.02   26.44  14    0.58
  -4 -28   5   95.04   28.86  14    0.56
  -5 -27   5  251.66   26.09  14    0.61
  -4 -27   5   -5.78   23.07  14    0.58
  -6 -26   5   29.36   18.05  14    0.65
  -5 -26   5   61.04   19.52  14    0.63
  -4 -26   5   73.10   21.38  14    0.60
  -6 -25   5   14.68   16.49  14    0.68
  -5 -25   5   78.90   17.87  14    0.66
  -4 -25   5  220.38   22.05  14    0.63
  -5 -24   5   36.94   14.11  14    0.68
  -4 -24   5   61.94   17.49  14    0.65
  -5 -23   5   35.28   13.24  14    0.71
  -4 -23   5  223.13   18.07  14    0.68
  -5 -22   5   45.36   11.69  14    0.75
  -4 -22   5   75.12   13.28  14    0.71
  -5 -21   5   31.11   10.15  14    0.78
  -4 -21   5   87.75   11.36  14    0.75
  -3 -21   5  221.83   15.15  14    0.70
  -4 -20   5  202.60   11.93  14    0.78
  -3 -20   5   59.41   10.48  14    0.73
  -4 -19   5   87.93    8.76  14    0.82
  -4 -22   4  169.83   13.42  14    0.74
  -3 -22   4   39.70   12.64  14    0.70
  -4 -21   4   52.54   10.52  14    0.78
  -3 -21   4  190.28   14.06  14    0.74
  -4 -20   4   61.06    9.07  14    0.82
  -3 -20   4  535.39   16.79  14    0.77
  -4 -19   4   74.81    8.35  14    0.86
  -3 -19   4  480.41   15.54  14    0.82
  -4 -18   4  134.37    8.58  14    0.91
  -3 -18   4  179.77    9.62  14    0.86
  -4 -17   4   84.53    7.08  14    0.97
  -3 -17   4  140.90    8.11  14    0.91
  -3 -16   4   79.05    5.97  14    0.96
  -3 -17   3   -3.20    5.47  14    0.96
  -3 -16   3  535.93   10.19  14    1.02
  -3 -15   3  226.43    6.71  14    1.09
  -3 -14   3  400.72    7.01  14    1.17
  -2 -14   3  105.63    5.11  14    1.08
  -3 -13   3   29.15    2.75  14    1.26
  -2 -13   3   47.04    3.33  14    1.16
  -2 -12   3   44.30    2.74  14    1.25
  -2 -11   2   30.11    1.66  14    1.48
  -2 -10   2   58.53    1.59  14    1.64
  -2  -9   2  504.28    3.23  14    1.83
  -1  -5   1  166.39    0.67  14    3.28
   7  -3  -1  175.23    1.73  15    1.85
   8  -3  -1  196.70    2.47  15    1.57
   9  -3  -1   30.01    2.00  15    1.35
   5  -2  -1   33.92    0.41  15    2.61
   6  -2  -1    8.09    0.46  15    2.08
  17  -8  -2   66.61   10.37  15    0.77
  15  -7  -2  361.97   12.72  15    0.87
  16  -7  -2  227.87   11.63  15    0.81
  17  -7  -2   40.21    9.74  15    0.75
  18  -7  -2  186.73   14.27  15    0.70
  13  -6  -2   42.09    5.16  15    1.02
  14  -6  -2   28.14    5.96  15    0.93
  15  -6  -2   36.08    7.18  15    0.85
  16  -6  -2  327.90   12.77  15    0.78
  17  -6  -2  384.39   16.38  15    0.73
  18  -6  -2   32.47   12.82  15    0.68
  19  -6  -2  179.18   19.81  15    0.63
  11  -5  -2   52.05    3.80  15    1.21
  12  -5  -2   29.61    4.33  15    1.09
  13  -5  -2   63.02    5.72  15    0.98
  14  -5  -2  287.75   10.45  15    0.90
  15  -5  -2  100.95    9.17  15    0.82
  16  -5  -2  175.33   12.01  15    0.76
  10  -4  -2   12.26    2.39  15    1.30
  11  -4  -2   20.10    3.22  15    1.16
  12  -4  -2  359.02    8.23  15    1.04
  13  -4  -2  133.39    7.10  15    0.94
  10  -3  -2  107.55    3.68  15    1.24
  22 -10  -3  219.59   26.96  15    0.59
  20  -9  -3   76.70   18.16  15    0.66
  21  -9  -3   56.10   21.04  15    0.62
  22  -9  -3   49.29   22.27  15    0.58
  18  -8  -3   86.11   13.41  15    0.73
  19  -8  -3   37.44   13.67  15    0.68
  20  -8  -3  363.84   24.20  15    0.64
  21  -8  -3  106.81   22.46  15    0.60
  22  -8  -3  187.99   27.35  15    0.57
  16  -7  -3  260.93   12.80  15    0.83
  17  -7  -3  217.85   13.97  15    0.77
  18  -7  -3   20.15   12.05  15    0.71
  19  -7  -3   42.95   14.36  15    0.67
  20  -7  -3  214.20   22.95  15    0.63
  21  -7  -3  201.19   26.64  15    0.59
  22  -7  -3  101.18   29.58  15    0.56
  15  -6  -3   89.59    8.31  15    0.87
  16  -6  -3  307.02   13.38  15    0.80
  17  -6  -3   91.06   11.42  15    0.75
  18  -6  -3   45.50   12.89  15    0.69
  19  -6  -3  301.83   21.81  15    0.65
  20  -6  -3   21.63   19.33  15    0.61
  15  -5  -3  104.40    9.02  15    0.84
  16  -5  -3  205.10   12.71  15    0.78
  17  -5  -3   15.29   10.87  15    0.72
  22 -10  -4  115.44   25.87  15    0.60
  20  -9  -4  182.52   19.59  15    0.67
  21  -9  -4   31.67   20.40  15    0.63
  22  -9  -4   68.07   23.95  15    0.59
  20  -8  -4   38.94   17.12  15    0.65
  21  -8  -4  190.54   23.90  15    0.61
  22  -8  -4  -32.52   22.67  15    0.58
  20  -7  -4  165.49   20.12  15    0.64
  21  -7  -4    7.69   20.70  15    0.60
  22  -7  -4   15.59   24.98  15    0.57
  20  -6  -4   13.66   18.19  15    0.62
  21  -6  -4  227.15   26.85  15    0.58
   5   1  -1    1.46    0.19  16    2.70
   6   1  -1   43.49    0.61  16    2.27
   7   2  -1  156.08    1.77  16    1.74
   9   2  -2  220.68    3.18  16    1.48
  10   2  -2  101.08    3.16  16    1.35
  11   2  -2  244.12    5.18  16    1.23
  12   2  -2   71.60    4.17  16    1.14
  13   2  -2   14.53    4.02  16    1.05
   9   3  -2  118.48    3.01  16    1.34
  10   3  -2  114.08    3.70  16    1.24
  11   3  -2   35.19    3.62  16    1.14
  12   3  -2  176.98    6.08  16    1.06
  13   3  -2    8.68    4.34  16    0.99
  14   3  -2  118.16    6.99  16    0.92
  14   4  -2  397.44   11.09  16    0.87
  15   4  -2   17.58    6.70  16    0.82
  13   3  -3   85.00    5.84  16    1.02
  14   3  -3  345.40   10.50  16    0.96
  15   3  -3  166.19    8.97  16    0.90
  16   3  -3   41.78    7.94  16    0.85
  17   3  -3  116.33   10.48  16    0.80
  18   3  -3  164.12   12.88  16    0.76
  19   3  -3   71.21   12.60  16    0.72
  20   3  -3   50.04   13.60  16    0.68
  14   4  -3  226.82    9.40  16    0.90
  15   4  -3    4.63    6.57  16    0.85
  16   4  -3  255.35   12.41  16    0.80
  17   4  -3   65.99   10.34  16    0.76
  18   4  -3   64.37   11.76  16    0.72
  19   4  -3  189.34   15.60  16    0.69
  20   4  -3  359.06   20.97  16    0.66
  21   4  -3  308.85   22.85  16    0.63
  16   5  -3  193.41   12.33  16    0.76
  17   5  -3   12.83   10.75  16    0.72
  18   5  -3  204.91   16.10  16    0.69
  19   5  -3   37.49   15.54  16    0.66
  20   5  -3  -11.03   15.57  16    0.63
  21   5  -3   86.31   21.52  16    0.60
  22   5  -3   40.79   21.76  16    0.58
  21   6  -3  125.67   22.92  16    0.58
  22   6  -3  200.40   29.01  16    0.56
  18   3  -4   52.38   10.63  16    0.77
  19   3  -4   22.00   11.78  16    0.74
  20   3  -4  179.50   16.84  16    0.70
  21   3  -4   46.98   17.13  16    0.67
  18   4  -4   11.04   10.72  16    0.74
  19   4  -4  138.16   15.54  16    0.71
  20   4  -4  122.05   17.08  16    0.67
  21   4  -4  380.49   25.34  16    0.64
  22   4  -4  -16.44   19.27  16    0.62
  23   4  -4   34.39   23.26  16    0.59
  18   5  -4  334.19   17.52  16    0.71
  19   5  -4   20.49   13.67  16    0.68
  20   5  -4  141.65   18.47  16    0.65
  21   5  -4   17.04   18.55  16    0.62
  22   5  -4   41.70   21.33  16    0.59
  23   5  -4  177.11   28.89  16    0.57
  18   6  -4  147.05   15.98  16    0.67
  19   6  -4   91.91   16.80  16    0.64
  20   6  -4   28.60   18.98  16    0.62
  21   6  -4  206.99   26.15  16    0.59
  22   6  -4   -4.63   24.63  16    0.57
  22   4  -5   96.21   19.84  16    0.63
  23   4  -5  237.80   27.23  16    0.60
  22   5  -5   79.04   21.98  16    0.60
  23   5  -5   16.85   23.16  16    0.58
  22   6  -5  108.63   25.26  16    0.58
  23   6  -5  -15.09   25.27  16    0.56
 -21   8   8   40.95   28.35   1    0.55
 -21   9   8  146.03   28.26   1    0.56
 -20   9   8  187.81   26.67   1    0.59
 -21  10   8  148.08   27.02   1    0.57
 -20  10   8   38.12   21.23   1    0.60
 -19  10   8   26.57   18.73   1    0.64
 -21  11   8   52.17   25.41   1    0.58
 -20  11   8   29.83   20.29   1    0.61
 -18   7   7  241.15   21.25   1    0.64
 -19   8   7   67.45   20.01   1    0.61
 -18   8   7  179.03   18.97   1    0.66
 -21   9   7    6.75   26.79   1    0.55
 -20   9   7  218.67   27.42   1    0.59
 -19   9   7   90.08   19.03   1    0.63
 -18   9   7   78.87   16.75   1    0.67
 -17   9   7  111.87   14.10   1    0.72
 -21  10   7   39.09   26.04   1    0.56
 -20  10   7  129.29   24.85   1    0.60
 -19  10   7  401.78   26.01   1    0.64
 -18  10   7   54.90   15.05   1    0.68
 -21  11   7  -20.51   24.35   1    0.57
 -20  11   7   16.03   21.82   1    0.61
 -19  11   7  255.17   22.29   1    0.65
 -21  12   7   42.42   24.79   1    0.58
 -20  12   7   47.08   20.89   1    0.62
 -20  13   7   87.88   24.89   1    0.62
 -17   7   6  120.60   15.77   1    0.68
 -16   7   6  275.79   14.88   1    0.74
 -15   7   6  367.39   14.31   1    0.80
 -18   8   6  174.21   19.20   1    0.65
 -17   8   6   89.49   13.93   1    0.70
 -16   8   6   45.81   10.10   1    0.75
 -15   8   6   22.85    8.45   1    0.81
 -19   9   6  116.48   21.67   1    0.62
 -18   9   6   63.92   16.40   1    0.66
 -17   9   6   98.18   14.90   1    0.71
 -16   9   6  102.62   11.96   1    0.77
 -20  10   6  119.42   26.41   1    0.59
 -19  10   6   63.49   19.76   1    0.63
 -18  10   6   31.33   15.21   1    0.67
 -17  10   6   98.12   13.68   1    0.72
 -20  11   6   40.49   23.72   1    0.60
 -19  11   6   35.25   18.57   1    0.64
 -18  11   6   33.91   15.32   1    0.68
 -17  11   6  157.74   16.02   1    0.73
 -19  12   6  105.59   20.05   1    0.65
 -18  12   6   26.25   15.75   1    0.69
 -13   5   5   90.13    7.56   1    0.89
 -14   6   5  145.05    9.65   1    0.83
 -13   6   5  177.99    8.45   1    0.92
 -15   7   5  186.60   11.57   1    0.79
 -14   7   5   65.30    8.14   1    0.86
 -13   7   5   18.24    5.80   1    0.94
 -16   8   5  369.38   17.51   1    0.74
 -15   8   5   -4.69    8.35   1    0.80
 -14   8   5  233.22   10.46   1    0.88
 -17   9   5  143.73   15.92   1    0.69
 -16   9   5   93.32   12.35   1    0.75
 -15   9   5  339.70   14.14   1    0.82
 -16  10   5   56.63   13.01   1    0.76
 -15  10   5  499.65   17.45   1    0.83
 -11   5   4  119.07    5.19   1    1.08
 -10   5   4   31.57    3.18   1    1.21
 -13   6   4   42.26    6.58   1    0.89
 -12   6   4   70.51    5.63   1    0.99
 -11   6   4   17.12    3.88   1    1.11
 -14   7   4  235.23   11.38   1    0.83
 -13   7   4  143.41    8.45   1    0.92
 -12   7   4  222.76    7.87   1    1.02
 -12   8   4   34.19    5.63   1    1.03
  -9   4   3  200.98    4.03   1    1.30
  -8   4   3  182.99    2.80   1    1.51
 -10   5   3  203.69    5.37   1    1.17
  -9   5   3   52.04    2.62   1    1.35
  -9   6   3   23.31    2.39   1    1.38
  -6   3   2  108.86    1.12   1    1.99
  -6   4   2   71.69    1.04   1    2.07
  -3   2   1   22.97    0.25   1    4.14
 -23  -5   6  158.09   33.96   2    0.53
 -23  -4   6   84.55   29.53   2    0.55
 -23  -3   6   12.40   25.25   2    0.57
 -22  -3   6  208.13   26.29   2    0.60
 -23  -2   6  138.81   25.96   2    0.59
 -22  -2   6   79.51   21.54   2    0.62
 -23  -1   6   46.09   22.28   2    0.61
 -22  -1   6  228.71   24.08   2    0.64
 -23  -4   5  215.86   33.98   2    0.54
 -22  -4   5   39.41   25.35   2    0.56
 -21  -4   5   16.27   23.08   2    0.59
 -20  -4   5  164.95   20.53   2    0.62
 -19  -4   5  240.94   20.02   2    0.65
 -23  -3   5  -18.59   27.86   2    0.56
 -22  -3   5   32.63   25.09   2    0.58
 -21  -3   5    6.67   20.07   2    0.61
 -20  -3   5   54.74   17.71   2    0.64
 -19  -3   5   60.09   14.78   2    0.68
 -23  -2   5   16.37   25.80   2    0.57
 -22  -2   5   85.10   23.52   2    0.60
 -21  -2   5  152.42   21.97   2    0.64
 -20  -2   5   64.29   15.83   2    0.67
 -19  -2   5  365.24   18.75   2    0.71
 -18  -2   5  314.20   15.90   2    0.75
 -23  -1   5  -18.75   23.26   2    0.59
 -22  -1   5  293.75   25.91   2    0.62
 -21  -1   5  173.94   19.69   2    0.66
 -20  -1   5   15.51   13.28   2    0.69
 -19  -1   5   23.66   11.01   2    0.73
 -18  -1   5   37.32   10.03   2    0.78
 -23   0   5   48.29   22.08   2    0.61
 -22   0   5  267.80   25.73   2    0.64
 -21  -3   4   96.77   22.99   2    0.59
 -20  -3   4  188.52   21.60   2    0.62
 -19  -3   4   24.22   15.46   2    0.65
 -18  -3   4   13.26   12.15   2    0.69
 -17  -3   4   43.61   11.33   2    0.73
 -16  -3   4   51.68    9.27   2    0.78
 -23  -2   4   35.96   29.85   2    0.55
 -22  -2   4  115.74   26.79   2    0.58
 -21  -2   4  203.75   25.40   2    0.61
 -20  -2   4   14.73   16.75   2    0.64
 -19  -2   4    9.02   13.53   2    0.68
 -18  -2   4  411.41   18.37   2    0.72
 -17  -2   4  281.88   14.34   2    0.77
 -16  -2   4   23.02    8.18   2    0.82
 -15  -2   4  341.43   11.32   2    0.88
 -22  -1   4  248.51   29.20   2    0.60
 -21  -1   4   83.10   21.76   2    0.63
 -20  -1   4  193.29   19.62   2    0.67
 -19  -1   4   85.30   14.49   2    0.71
 -18  -1   4   37.91   11.15   2    0.75
 -17  -1   4  175.44   12.32   2    0.80
 -16  -1   4    9.08    7.50   2    0.86
 -15  -1   4  300.54   10.11   2    0.92
 -14  -1   4  340.64    9.25   2    0.99
 -21   0   4   19.95   18.83   2    0.65
 -20   0   4   35.36   15.00   2    0.69
 -19   0   4   93.68   13.50   2    0.73
 -18   0   4   -8.42    9.91   2    0.78
 -17   0   4  292.36   13.61   2    0.83
 -18  -2   3  220.87   18.04   2    0.69
 -17  -2   3   33.71   11.11   2    0.73
 -16  -2   3  234.63   12.54   2    0.78
 -15  -2   3   96.14    8.91   2    0.84
 -14  -2   3  228.48    9.12   2    0.90
 -13  -2   3   67.83    6.02   2    0.98
 -12  -2   3   19.54    3.97   2    1.06
 -17  -1   3   55.56   11.46   2    0.76
 -16  -1   3   19.50    8.01   2    0.82
 -15  -1   3  202.79    9.89   2    0.88
 -14  -1   3  102.96    7.16   2    0.95
 -13  -1   3    9.07    4.49   2    1.03
 -12  -1   3  326.72    7.12   2    1.13
 -11  -1   3  255.03    5.16   2    1.24
 -16   0   3  199.99   11.51   2    0.85
 -15   0   3   46.82    7.07   2    0.92
 -14   0   3    1.42    4.99   2    1.00
 -13   0   3  163.75    6.31   2    1.09
 -12  -1   2  200.22    6.83   2    1.05
 -11  -1   2  208.99    5.56   2    1.16
 -10  -1   2   19.72    2.36   2    1.29
  -9  -1   2   86.39    2.46   2    1.45
  -8  -1   2  128.86    1.96   2    1.64
 -10   0   2  236.18    4.12   2    1.38
  -9   0   2  384.20    3.74   2    1.56
  -5   0   1    9.39    0.25   2    2.76
   0  -5  -1   67.99    0.44   3    3.41
   0  -4  -1   17.60    0.23   3    4.04
   0 -11  -2  112.68    2.23   3    1.58
   0 -10  -2  125.20    1.99   3    1.71
   1 -10  -2  153.09    2.46   3    1.53
   0  -9  -2  296.73    2.25   3    1.85
   0  -8  -2   82.05    1.11   3    2.02
   0 -17  -3  229.61    7.94   3    1.02
   0 -16  -3  118.59    5.77   3    1.08
   1 -16  -3  143.09    6.55   3    1.01
   0 -15  -3   -0.70    3.57   3    1.14
   1 -15  -3   54.47    4.86   3    1.06
   0 -14  -3   31.79    3.58   3    1.20
   1 -14  -3   65.41    4.23   3    1.12
   0 -13  -3   85.52    3.60   3    1.27
   1 -13  -3   98.36    4.10   3    1.18
   0 -12  -3   19.76    2.46   3    1.35
   1 -12  -3   49.23    3.01   3    1.24
   1 -11  -3  107.71    3.27   3    1.31
   0 -23  -4  106.35   13.53   3    0.76
   0 -22  -4  147.45   12.38   3    0.79
   1 -22  -4  200.77   14.29   3    0.75
   0 -21  -4   82.05   10.48   3    0.82
   1 -21  -4  361.64   14.84   3    0.78
   2 -21  -4   35.70   11.54   3    0.74
   0 -20  -4  281.33   12.91   3    0.85
   1 -20  -4   27.19    8.78   3    0.81
   2 -20  -4  338.79   14.93   3    0.76
   0 -19  -4  145.35    9.90   3    0.89
   1 -19  -4  145.71   10.15   3    0.84
   2 -19  -4   66.17    9.43   3    0.79
   0 -18  -4  216.89    9.76   3    0.93
   1 -18  -4   85.50    8.18   3    0.88
   0 -17  -4   63.91    7.08   3    0.97
   1 -17  -4  365.06   11.06   3    0.92
   0 -16  -4   93.94    7.03   3    1.01
   1 -16  -4  119.23    7.32   3    0.95
   1 -15  -4   70.18    6.03   3    0.99
   1 -14  -4    4.34    4.75   3    1.04
   0 -27  -5   46.38   21.23   3    0.64
   0 -26  -5  153.64   19.61   3    0.66
   1 -26  -5   65.42   20.39   3    0.64
   0 -25  -5   16.24   16.28   3    0.68
   1 -25  -5  110.67   19.12   3    0.66
   0 -24  -5   39.30   15.11   3    0.70
   1 -24  -5  201.64   19.54   3    0.68
   2 -24  -5   63.55   18.00   3    0.65
   0 -23  -5   55.53   14.22   3    0.73
   1 -23  -5  -11.99   14.15   3    0.70
   2 -23  -5  113.11   17.90   3    0.67
   0 -22  -5   90.63   13.45   3    0.75
   1 -22  -5   51.88   14.02   3    0.72
   2 -22  -5   58.48   14.73   3    0.69
   0 -21  -5   74.76   12.49   3    0.78
   1 -21  -5  188.73   14.75   3    0.75
   2 -21  -5   59.30   13.53   3    0.71
   0 -20  -5  365.20   15.66   3    0.81
   1 -20  -5   97.33   12.03   3    0.77
   2 -20  -5  256.97   15.39   3    0.73
   0 -19  -5  148.21   12.03   3    0.84
   1 -19  -5  101.57   10.85   3    0.80
   2 -19  -5  113.65   11.88   3    0.76
   1 -18  -5   19.49    8.74   3    0.83
   0 -27  -6   78.32   23.57   3    0.62
   1 -27  -6   65.43   27.77   3    0.60
   0 -26  -6   93.27   23.00   3    0.64
   1 -26  -6   64.50   23.61   3    0.61
   2 -26  -6   27.12   23.72   3    0.59
   0 -25  -6   65.43   21.09   3    0.65
   1 -25  -6   53.55   21.28   3    0.63
   2 -25  -6   94.96   23.15   3    0.61
   0 -24  -6  109.65   19.27   3    0.67
   1 -24  -6   22.35   18.48   3    0.65
   2 -24  -6   51.89   19.73   3    0.62
   0 -23  -6   30.39   16.89   3    0.69
   1 -23  -6   76.41   17.53   3    0.67
   2 -23  -6  102.72   20.23   3    0.64
   1 -22  -6   80.62   16.24   3    0.69
   2 -22  -6  112.61   18.72   3    0.66
   2 -21  -6   36.37   15.56   3    0.67
   2 -27  -7  -17.33   30.54   3    0.55
   1 -26  -7   21.71   23.50   3    0.59
   2 -26  -7   26.65   27.36   3    0.57
   2 -25  -7   86.34   26.74   3    0.58
   3  -7  -2   65.89    0.82   4    2.13
   3  -6  -2   93.04    0.82   4    2.22
   5 -11  -3  184.34    4.15   4    1.31
   5 -10  -3    9.00    1.93   4    1.34
   4  -9  -3   57.80    1.73   4    1.59
   5  -9  -3  117.85    2.89   4    1.37
   4  -8  -3  257.51    2.82   4    1.63
   6 -15  -4  248.82    8.20   4    1.04
   6 -14  -4  250.16    7.35   4    1.06
   7 -14  -4  186.86    7.84   4    0.96
   6 -13  -4   93.88    5.15   4    1.09
   7 -13  -4  266.77    8.49   4    0.98
   5 -12  -4  109.03    4.39   4    1.23
   6 -12  -4   51.06    4.29   4    1.11
   5 -11  -4   59.12    3.35   4    1.26
   6 -11  -4  226.60    5.95   4    1.13
   8 -18  -5  156.53   11.38   4    0.81
   9 -18  -5   97.74   11.97   4    0.75
   7 -17  -5   34.19    7.62   4    0.89
   8 -17  -5  103.94    9.68   4    0.83
   9 -17  -5  128.11   12.30   4    0.76
   7 -16  -5   81.23    7.70   4    0.91
   8 -16  -5  164.69   10.41   4    0.84
   7 -15  -5  127.05    8.44   4    0.93
   8 -15  -5  144.48    9.29   4    0.85
   6 -14  -5    4.59    5.13   4    1.02
   7 -14  -5  178.08    8.38   4    0.94
   6 -13  -5   93.50    6.50   4    1.04
   7 -13  -5   59.38    6.44   4    0.95
   7 -12  -5  110.04    7.13   4    0.96
   9 -22  -6   19.37   14.63   4    0.70
  10 -22  -6   53.20   17.55   4    0.66
   9 -21  -6   31.35   13.92   4    0.71
  10 -21  -6  151.94   19.13   4    0.66
  11 -21  -6   80.62   20.00   4    0.62
   9 -20  -6  323.99   18.00   4    0.72
  10 -20  -6  723.01   25.78   4    0.67
   8 -19  -6    2.47   10.64   4    0.78
   9 -19  -6  197.90   15.80   4    0.73
  10 -19  -6   54.96   15.62   4    0.68
   8 -18  -6   82.09   10.97   4    0.79
   9 -18  -6   14.39   11.34   4    0.74
  10 -18  -6   66.83   14.77   4    0.69
   8 -17  -6   34.07    9.73   4    0.81
   9 -17  -6   65.61   11.80   4    0.75
   7 -16  -6  138.48   10.39   4    0.88
   8 -16  -6  237.13   12.72   4    0.82
   9 -16  -6  120.81   12.08   4    0.75
   8 -15  -6   23.50    9.01   4    0.82
  11 -25  -7  -63.66   25.09   4    0.59
  10 -24  -7  -25.78   20.69   4    0.63
  11 -24  -7   69.04   26.39   4    0.60
  12 -24  -7   13.93   27.10   4    0.56
  10 -23  -7   39.47   20.99   4    0.64
  11 -23  -7   99.26   25.54   4    0.60
  12 -23  -7   77.12   26.66   4    0.57
  10 -22  -7   54.29   20.69   4    0.65
  11 -22  -7  -67.77   23.06   4    0.61
  12 -22  -7  -10.27   23.52   4    0.57
   9 -21  -7    8.72   15.27   4    0.69
  10 -21  -7  173.60   20.79   4    0.65
  11 -21  -7   99.38   22.98   4    0.61
   9 -20  -7   81.13   15.32   4    0.70
  10 -20  -7   77.70   18.17   4    0.66
  11 -20  -7  382.27   26.34   4    0.62
   9 -19  -7   32.49   13.86   4    0.71
  10 -19  -7   11.15   15.82   4    0.67
   9 -18  -7   52.70   13.84   4    0.72
  10 -18  -7  221.75   19.49   4    0.67
  10 -17  -7   58.10   15.72   4    0.67
  10 -24  -8   96.82   26.62   4    0.61
  11 -24  -8   77.99   30.16   4    0.59
  10 -23  -8   43.71   23.15   4    0.62
  11 -23  -8   89.33   29.19   4    0.59
  12 -23  -8   41.96   30.12   4    0.56
  10 -22  -8    6.04   20.94   4    0.63
  11 -22  -8    5.41   25.11   4    0.60
  12 -22  -8  116.75   29.86   4    0.56
  10 -21  -8   83.20   22.12   4    0.64
  11 -21  -8   56.18   24.29   4    0.60
  12 -21  -8  163.93   29.12   4    0.57
  11 -20  -8   76.37   23.99   4    0.60
  11 -19  -8    9.08   24.21   4    0.61
  12 -22  -9   83.92   32.69   4    0.55
  -1  -6  -3  330.74    2.57   5    1.74
  -1  -5  -3   26.15    0.73   5    1.95
  -1  -4  -3   58.23    0.84   5    2.18
  -2  -7  -4   30.30    1.87   5    1.46
  -1  -7  -4   56.17    2.18   5    1.40
  -1  -6  -4  268.05    3.29   5    1.52
  -2 -10  -5   17.49    4.04   5    1.06
  -2  -9  -5  185.74    5.48   5    1.13
  -1  -9  -5   68.55    4.33   5    1.08
  -2  -8  -5   62.34    3.66   5    1.21
  -1  -8  -5  550.63    7.93   5    1.16
  -1  -7  -5  203.67    4.87   5    1.25
  -2 -12  -6   85.89    8.04   5    0.87
  -3 -11  -6  222.11    8.81   5    0.95
  -2 -11  -6  136.33    7.91   5    0.92
  -2 -10  -6   97.29    6.78   5    0.98
  -1 -10  -6  359.75   10.00   5    0.94
  -2  -9  -6   82.95    5.81   5    1.03
  -1  -9  -6  313.52    8.91   5    0.99
  -2  -8  -6  285.39    8.34   5    1.09
  -1  -8  -6  121.13    6.23   5    1.05
  -3 -14  -7   85.48   11.48   5    0.76
  -2 -14  -7  150.41   12.77   5    0.74
  -4 -13  -7   49.20    9.90   5    0.81
  -3 -13  -7  103.75   10.20   5    0.80
  -2 -13  -7   78.43   10.54   5    0.78
  -3 -12  -7  117.24   10.11   5    0.84
  -2 -12  -7   65.81    9.12   5    0.82
  -3 -11  -7  221.98   11.01   5    0.88
  -2 -11  -7  121.44    9.39   5    0.86
  -1 -11  -7  153.23    9.79   5    0.83
  -2 -10  -7   66.82    7.97   5    0.90
  -1 -10  -7  201.29   10.12   5    0.87
  -2  -9  -7   61.71    7.54   5    0.94
  -3 -16  -8   82.17   16.83   5    0.66
  -4 -15  -8   46.70   13.67   5    0.70
  -3 -15  -8   69.93   14.58   5    0.69
  -2 -15  -8  399.40   21.17   5    0.67
  -4 -14  -8   57.60   12.70   5    0.73
  -3 -14  -8   44.43   13.09   5    0.72
  -2 -14  -8  199.72   15.51   5    0.70
  -3 -13  -8  145.37   13.47   5    0.75
  -2 -13  -8   63.66   12.49   5    0.73
  -3 -12  -8   92.67   11.14   5    0.78
  -2 -12  -8   10.29   10.97   5    0.76
  -1 -12  -8  251.44   15.54   5    0.74
  -2 -11  -8  305.82   14.54   5    0.79
  -1 -11  -8  298.19   14.79   5    0.77
  -4 -18  -9  -29.88   22.98   5    0.59
  -3 -18  -9   96.45   25.30   5    0.58
  -5 -17  -9  339.25   27.08   5    0.62
  -4 -17  -9   34.35   21.44   5    0.62
  -3 -17  -9  142.44   24.51   5    0.60
  -4 -16  -9   82.86   20.00   5    0.64
  -3 -16  -9  177.57   22.04   5    0.63
  -2 -16  -9  190.22   24.03   5    0.61
  -4 -15  -9   63.33   17.92   5    0.66
  -3 -15  -9   75.54   20.24   5    0.65
  -2 -15  -9   80.27   19.42   5    0.64
  -3 -14  -9  115.13   18.06   5    0.68
  -2 -14  -9   43.65   16.89   5    0.66
  -1 -14  -9   91.89   19.43   5    0.64
  -3 -13  -9  124.02   15.96   5    0.70
  -2 -13  -9   76.46   16.22   5    0.69
  -1 -13  -9   61.95   16.19   5    0.66
  -3 -12  -9   68.14   15.25   5    0.73
  -2 -12  -9  215.58   17.28   5    0.71
  -3 -18 -10   24.83   29.04   5    0.56
  -2 -18 -10   16.56   30.75   5    0.54
  -4 -17 -10  -23.62   25.40   5    0.59
  -3 -17 -10  153.14   29.14   5    0.58
  -2 -17 -10  173.64   30.49   5    0.56
  -4 -16 -10  200.64   26.11   5    0.61
  -3 -16 -10    8.44   23.81   5    0.60
  -2 -16 -10   37.73   25.55   5    0.58
  -4 -15 -10    6.34   22.45   5    0.63
  -3 -15 -10   24.63   21.65   5    0.62
  -2 -15 -10   30.91   22.86   5    0.60
  -1 -15 -10  171.21   28.05   5    0.58
  -3 -14 -10   38.13   20.06   5    0.64
  -2 -14 -10   24.87   21.23   5    0.62
  -1 -14 -10  356.56   29.54   5    0.60
  -3 -13 -10   78.73   20.37   5    0.66
  -1 -16 -11   -7.90   31.82   5    0.54
  -2 -15 -11   52.58   28.68   5    0.57
  -1 -15 -11   42.62   31.09   5    0.56
  -3  -2  -2   92.12    0.71   6    2.41
  -5  -4  -3  488.23    4.74   6    1.46
  -4  -4  -3  370.85    3.92   6    1.48
  -4  -3  -3  261.18    2.85   6    1.63
  -4  -2  -3   32.65    1.22   6    1.76
  -7  -5  -4    5.34    3.54   6    1.11
  -6  -5  -4   40.23    3.67   6    1.13
  -5  -5  -4   70.23    3.81   6    1.14
  -6  -4  -4   14.61    3.05   6    1.20
  -5  -4  -4   70.46    3.53   6    1.23
  -5  -3  -4   42.79    2.88   6    1.31
  -4  -3  -4  227.95    4.40   6    1.32
  -8  -7  -5  601.12   14.62   6    0.86
  -7  -7  -5    2.39    6.29   6    0.87
  -9  -6  -5  125.81    9.09   6    0.89
  -8  -6  -5   25.73    6.61   6    0.91
  -7  -6  -5  771.64   14.04   6    0.92
  -6  -6  -5  155.02    7.56   6    0.93
  -8  -5  -5  225.03    9.12   6    0.95
  -7  -5  -5  267.18    9.33   6    0.97
  -6  -5  -5  140.76    6.63   6    0.98
  -7  -4  -5  137.60    6.69   6    1.02
  -6  -4  -5  239.37    7.95   6    1.04
  -5  -4  -5  111.78    5.85   6    1.04
 -10  -8  -6   33.04   11.85   6    0.73
  -9  -8  -6  171.18   13.63   6    0.74
  -8  -8  -6  122.51   12.27   6    0.74
 -10  -7  -6   26.23   10.77   6    0.76
  -9  -7  -6  226.06   13.28   6    0.77
  -8  -7  -6   40.30    9.85   6    0.78
  -9  -6  -6  244.88   12.78   6    0.80
  -8  -6  -6  211.47   11.82   6    0.81
  -7  -6  -6  235.11   11.17   6    0.82
  -8  -5  -6  185.37   10.28   6    0.85
  -7  -5  -6  109.69    9.52   6    0.86
  -6  -5  -6  154.06    9.57   6    0.86
  -8  -4  -6   87.60    9.11   6    0.88
  -7  -4  -6  115.85    8.64   6    0.89
 -11 -10  -7  190.85   23.91   6    0.61
 -10 -10  -7   54.17   20.42   6    0.62
 -12  -9  -7   -0.15   18.34   6    0.63
 -11  -9  -7   53.66   19.19   6    0.64
 -10  -9  -7   56.53   18.27   6    0.64
  -9  -9  -7   93.77   18.10   6    0.64
 -12  -8  -7   48.64   17.95   6    0.65
 -11  -8  -7  112.21   18.60   6    0.66
 -10  -8  -7  108.79   17.89   6    0.67
  -9  -8  -7   22.82   14.81   6    0.67
 -11  -7  -7   37.56   15.50   6    0.68
 -10  -7  -7  140.88   17.10   6    0.69
  -9  -7  -7  268.13   17.69   6    0.70
  -8  -7  -7   66.31   13.25   6    0.70
 -10  -6  -7  244.67   16.73   6    0.72
  -9  -6  -7   64.14   12.89   6    0.73
  -8  -6  -7   32.89   11.62   6    0.73
  -7  -6  -7   83.11   12.84   6    0.73
  -9  -5  -7  286.96   16.01   6    0.75
  -8  -5  -7  135.10   13.20   6    0.76
 -11 -11  -8   41.07   30.30   6    0.55
 -12 -10  -8   41.40   27.51   6    0.57
 -11 -10  -8  162.41   28.59   6    0.57
 -10 -10  -8   43.46   24.40   6    0.57
 -12  -9  -8   98.28   27.07   6    0.58
 -11  -9  -8   52.40   26.09   6    0.59
 -10  -9  -8   31.18   22.80   6    0.59
 -12  -8  -8    8.15   23.26   6    0.60
 -11  -8  -8   53.07   22.90   6    0.61
 -10  -8  -8  -26.86   20.65   6    0.61
  -9  -8  -8   45.38   19.97   6    0.61
 -12  -7  -8   49.71   22.63   6    0.62
 -11  -7  -8  -19.71   19.09   6    0.63
 -10  -7  -8  131.61   21.85   6    0.63
  -9  -7  -8   47.36   19.55   6    0.64
  -8  -7  -8   23.25   18.37   6    0.64
 -11  -6  -8   21.08   19.35   6    0.65
 -10  -6  -8   24.97   17.82   6    0.65
  -9  -6  -8  158.64   19.38   6    0.66
  -8  -6  -8   75.13   18.05   6    0.66
 -10  -5  -8  128.97   18.83   6    0.67
 -10  -9  -9  182.02   33.47   6    0.55
 -10  -8  -9   86.99   27.99   6    0.56
  -9  -8  -9  -39.66   25.95   6    0.56
 -11  -7  -9   89.41   28.18   6    0.58
 -10  -7  -9  340.31   32.83   6    0.58
  -9  -7  -9   49.79   26.02   6    0.58
 -11  -6  -9  -18.06   24.51   6    0.59
 -18  19   6   43.47   24.77   7    0.61
 -17  16   5   12.31   18.70   7    0.63
 -16  16   5   83.00   16.66   7    0.68
 -15  16   5   -0.08   12.21   7    0.73
 -19  17   5   30.82   29.88   7    0.55
 -18  17   5   18.07   24.39   7    0.58
 -17  17   5   13.98   19.20   7    0.63
 -16  17   5    8.48   15.75   7    0.67
 -19  18   5   30.01   32.23   7    0.54
 -18  18   5   95.30   27.85   7    0.58
 -17  18   5  312.15   26.03   7    0.62
 -16  18   5  -14.45   17.34   7    0.66
 -18  19   5 -112.26   25.73   7    0.58
 -17  19   5   38.27   22.26   7    0.62
 -16  19   5   22.78   19.45   7    0.66
 -17  20   5   53.74   22.27   7    0.61
 -17  21   5  -10.51   23.76   7    0.60
 -14  13   4  565.83   18.72   7    0.76
 -13  13   4   38.47    9.22   7    0.83
 -15  14   4   46.42   13.83   7    0.69
 -14  14   4   23.48   10.66   7    0.75
 -13  14   4  123.79   10.43   7    0.82
 -16  15   4  227.12   20.74   7    0.64
 -15  15   4  174.66   16.56   7    0.69
 -14  15   4  116.40   12.68   7    0.75
 -13  15   4  404.74   14.88   7    0.81
 -16  16   4  258.15   23.20   7    0.63
 -15  16   4  121.55   16.53   7    0.68
 -14  16   4  322.29   17.54   7    0.74
 -17  17   4   31.31   23.62   7    0.59
 -16  17   4   88.02   21.32   7    0.63
 -15  17   4   37.55   15.60   7    0.68
 -14  17   4  363.70   18.50   7    0.73
 -17  18   4   21.80   25.20   7    0.58
 -16  18   4  148.09   22.82   7    0.62
 -15  18   4   97.78   17.58   7    0.67
 -14  18   4    2.33   13.36   7    0.72
 -18  19   4    4.04   31.87   7    0.54
 -17  19   4   65.26   26.52   7    0.58
 -16  19   4   68.17   21.97   7    0.62
 -15  19   4   36.45   18.04   7    0.66
 -14  19   4  228.68   20.14   7    0.70
 -18  20   4  153.45   35.44   7    0.54
 -17  20   4  130.95   29.89   7    0.57
 -16  20   4   86.90   24.77   7    0.61
 -15  20   4  154.82   21.85   7    0.65
 -17  21   4  108.79   32.04   7    0.57
 -16  21   4   92.19   27.65   7    0.60
 -11  10   3  151.44    7.57   7    0.95
 -10  10   3  252.82    7.04   7    1.07
 -11  11   3  167.32    8.03   7    0.95
 -10  11   3    9.98    4.36   7    1.05
 -12  12   3   95.37    8.97   7    0.85
 -11  12   3  263.13    9.61   7    0.94
 -10  12   3  155.65    6.88   7    1.03
 -12  13   3  311.27   11.69   7    0.84
 -11  13   3   15.16    6.76   7    0.92
 -13  14   3  159.23   12.57   7    0.76
 -12  14   3   48.30    9.30   7    0.83
 -11  14   3   60.47    7.74   7    0.90
 -13  15   3   36.07   11.26   7    0.75
 -12  15   3  190.64   11.91   7    0.81
 -11  15   3  107.87    9.16   7    0.89
 -14  16   3  149.06   16.80   7    0.68
 -13  16   3  442.41   18.64   7    0.74
 -12  16   3   61.44   11.31   7    0.80
 -14  17   3   26.48   15.29   7    0.67
 -13  17   3   49.81   13.24   7    0.73
 -15  18   3  146.13   22.38   7    0.62
  -7   7   2  184.83    2.87   7    1.51
  -8   8   2   63.28    3.03   7    1.27
  -7   8   2   12.54    1.69   7    1.48
  -8   9   2  185.66    4.54   7    1.25
  -7   9   2   99.34    2.82   7    1.43
  -9  10   2  192.01    6.12   7    1.08
  -8  10   2   85.20    3.89   7    1.22
  -9  11   2   57.68    4.86   7    1.06
 -10  12   2  302.93   10.14   7    0.93
  -4   4   1   77.49    0.55   7    2.54
  -4   5   1  106.91    0.73   7    2.44
  -5   6   1  172.32    1.67   7    1.86
 -15  21   6  171.11   24.08   8    0.62
 -16  22   6   -6.39   25.64   8    0.57
 -15  22   6   23.48   22.23   8    0.61
 -15  23   6   17.72   24.41   8    0.60
 -12  17   5   31.95   10.72   8    0.78
 -14  18   5   63.05   17.17   8    0.66
 -13  18   5   44.17   14.18   8    0.71
 -12  18   5  213.62   15.40   8    0.76
 -15  19   5   30.51   22.01   8    0.61
 -14  19   5   95.67   19.09   8    0.65
 -13  19   5   58.18   14.65   8    0.70
 -15  20   5   69.85   23.82   8    0.60
 -14  20   5  167.28   21.50   8    0.64
 -13  20   5  144.23   17.95   8    0.68
 -16  21   5  281.09   34.80   8    0.55
 -15  21   5  110.49   26.83   8    0.59
 -14  21   5   32.51   20.65   8    0.63
 -13  21   5   58.95   17.63   8    0.67
 -16  22   5   74.16   33.45   8    0.54
 -15  22   5  -18.08   25.97   8    0.58
 -14  22   5  105.94   24.73   8    0.62
 -13  22   5   -0.42   18.00   8    0.65
 -15  23   5  -89.79   30.26   8    0.57
 -14  23   5   60.91   26.11   8    0.60
 -13  23   5   34.80   21.90   8    0.64
 -14  24   5   11.95   27.16   8    0.59
 -13  24   5   37.85   22.48   8    0.62
 -13  25   5   62.14   27.04   8    0.61
 -10  14   4  731.21   14.90   8    0.93
 -12  15   4  149.41   12.43   8    0.76
 -11  15   4  116.82    9.99   8    0.83
 -10  15   4    6.27    6.78   8    0.91
 -12  16   4  117.05   12.59   8    0.75
 -11  16   4   61.39    9.81   8    0.81
 -10  16   4  217.04   11.05   8    0.88
 -12  17   4    9.97   11.47   8    0.73
 -11  17   4   44.67   10.48   8    0.79
 -10  17   4   25.55    9.09   8    0.85
 -13  18   4   15.35   15.64   8    0.66
 -12  18   4  216.49   16.54   8    0.72
 -11  18   4   18.29   11.10   8    0.77
 -13  19   4   85.84   18.10   8    0.65
 -12  19   4  105.29   15.39   8    0.70
 -11  19   4  159.08   14.12   8    0.75
 -13  20   4   73.94   19.89   8    0.64
 -12  20   4  107.48   17.61   8    0.69
 -11  20   4   15.64   12.81   8    0.73
 -14  21   4  -26.01   25.00   8    0.59
 -13  21   4  116.73   21.04   8    0.63
 -12  21   4    9.15   16.62   8    0.67
 -11  21   4    3.70   16.63   8    0.71
 -14  22   4   30.48   24.72   8    0.58
 -13  22   4  -30.81   21.78   8    0.61
 -12  22   4   71.62   19.27   8    0.65
 -14  23   4  129.23   30.88   8    0.57
 -13  23   4   43.33   25.22   8    0.60
 -14  24   4  148.07   33.98   8    0.56
 -14  25   4   29.31   34.52   8    0.54
  -8  11   3  289.22    6.43   8    1.15
  -9  12   3   46.65    5.32   8    1.00
  -8  12   3  116.26    5.33   8    1.11
  -9  13   3  883.51   13.90   8    0.97
  -8  13   3  328.39    7.70   8    1.07
 -10  14   3  275.12   10.78   8    0.85
  -9  14   3  254.67    9.38   8    0.94
  -8  14   3  183.12    7.38   8    1.04
 -10  15   3   26.55    8.24   8    0.83
  -9  15   3  390.41   11.61   8    0.91
  -8  15   3   86.80    6.73   8    1.00
 -10  16   3  275.60   12.17   8    0.81
  -9  16   3   54.72    7.94   8    0.89
 -10  17   3   22.28    9.54   8    0.79
 -11  18   3  144.23   15.18   8    0.71
 -10  18   3   97.17   12.27   8    0.77
 -11  19   3  128.85   16.29   8    0.69
  -5   7   2   90.59    1.33   8    1.86
  -6   8   2   49.05    1.82   8    1.49
  -5   8   2  116.96    1.75   8    1.76
  -6   9   2   14.96    1.73   8    1.43
  -6  10   2   54.07    2.53   8    1.37
  -7  11   2  270.16    5.80   8    1.15
  -6  11   2  429.82    6.06   8    1.31
  -7  12   2  132.70    5.27   8    1.11
  -3   4   1   58.23    0.39   8    2.99
  -3   5   1   90.13    0.56   8    2.74
  -3  23   8  -12.92   18.30   9    0.64
  -3  24   8   37.38   21.44   9    0.62
  -2  24   8   20.27   22.07   9    0.63
  -3  25   8   65.66   25.00   9    0.59
  -2  25   8   10.83   22.58   9    0.60
  -3  21   7  206.68   17.27   9    0.70
  -2  21   7   43.64   13.20   9    0.72
  -3  22   7   14.19   15.86   9    0.66
  -2  22   7   87.27   16.25   9    0.68
  -3  23   7   77.35   20.42   9    0.63
  -2  23   7   73.57   19.40   9    0.65
  -1  23   7   65.26   17.92   9    0.66
  -4  24   7   26.94   23.64   9    0.58
  -3  24   7   -1.37   21.66   9    0.60
  -2  24   7   71.32   21.37   9    0.62
  -1  24   7    9.71   20.11   9    0.63
   0  24   7   97.38   21.90   9    0.64
  -3  25   7  -13.21   23.33   9    0.58
  -2  25   7   50.26   25.83   9    0.59
  -1  25   7   75.50   23.57   9    0.61
   0  25   7   45.67   21.98   9    0.62
  -3  26   7   48.70   27.99   9    0.55
  -2  26   7   46.15   26.36   9    0.57
  -1  26   7   -5.76   25.34   9    0.58
   0  26   7    5.30   26.17   9    0.59
  -2  27   7   18.71   31.03   9    0.54
  -2  18   6  183.00   10.82   9    0.83
  -2  19   6   58.40   10.24   9    0.78
  -1  19   6   49.44   10.06   9    0.80
  -3  20   6  363.78   18.07   9    0.72
  -2  20   6  122.26   13.21   9    0.74
  -1  20   6   90.79   12.31   9    0.76
  -3  21   6   38.38   14.91   9    0.68
  -2  21   6   41.99   13.62   9    0.70
  -1  21   6  107.49   14.49   9    0.72
   0  21   6   27.72   11.97   9    0.74
  -3  22   6   56.07   16.92   9    0.64
  -2  22   6  122.23   17.39   9    0.67
  -1  22   6  109.80   16.84   9    0.68
   0  22   6   49.24   15.12   9    0.70
  -2  23   6   97.17   20.10   9    0.63
  -1  23   6   87.42   18.26   9    0.65
   0  23   6   38.23   17.36   9    0.66
  -2  24   6   33.11   21.38   9    0.60
  -1  24   6   14.08   19.02   9    0.62
   0  24   6   80.59   21.85   9    0.63
  -1  25   6   28.77   24.14   9    0.59
   0  25   6   78.27   25.14   9    0.60
  -1  26   6  -38.05   26.60   9    0.56
   0  26   6   79.00   28.34   9    0.57
   0  27   6   73.25   32.72   9    0.55
  -2  15   5  114.29    6.93   9    0.98
  -2  16   5  401.87   11.25   9    0.92
  -1  16   5  240.30    8.97   9    0.95
  -2  17   5   56.42    7.82   9    0.86
  -1  17   5  151.04    9.34   9    0.89
   0  17   5    1.20    7.04   9    0.91
  -2  18   5   71.85    9.37   9    0.81
  -1  18   5   23.49    8.26   9    0.83
   0  18   5  127.56   10.07   9    0.86
  -2  19   5  122.60   12.05   9    0.76
  -1  19   5   72.89   10.52   9    0.79
   0  19   5  167.00   12.06   9    0.81
  -1  20   5  104.34   12.41   9    0.74
   0  20   5  385.33   17.12   9    0.76
  -1  21   5  171.28   15.57   9    0.70
   0  21   5   62.10   13.84   9    0.72
   0  22   5  105.56   17.42   9    0.68
  -1  12   4  225.88    5.06   9    1.26
  -2  13   4  128.86    5.18   9    1.10
  -1  13   4   94.58    4.45   9    1.16
  -2  14   4   75.91    5.49   9    1.02
  -1  14   4    3.83    4.02   9    1.07
   0  14   4   97.75    5.17   9    1.10
  -1  15   4   52.48    5.51   9    0.99
   0  15   4   98.47    6.49   9    1.02
  -1  16   4  130.81    7.47   9    0.92
   0  16   4  107.01    7.51   9    0.95
   0  17   4   67.95    7.66   9    0.88
   0  18   4  241.02   12.61   9    0.82
  -1   9   3   66.48    1.53   9    1.66
  -1  10   3  200.13    3.06   9    1.48
  -1  11   3  107.84    3.05   9    1.33
   0  11   3   14.42    1.94   9    1.40
  -1  12   3   51.58    3.16   9    1.20
   0  12   3   13.64    2.56   9    1.26
   0  13   3   87.13    4.45   9    1.15
  -1   7   2   11.87    0.50   9    2.04
   0   7   2    3.87    0.39   9    2.21
   0   8   2   85.81    1.21   9    1.90
   0   9   2  364.88    3.26   9    1.65
   0   4   1   19.66    0.22   9    3.79
  -5  23   3  176.31   13.87  10    0.77
  -5  24   3   42.08   12.67  10    0.74
  -5  25   3  287.25   17.79  10    0.71
  -6  26   3   55.53   18.14  10    0.65
  -5  26   3   30.07   15.80  10    0.68
  -6  27   3   67.05   21.32  10    0.63
  -5  27   3  299.71   22.08  10    0.66
  -5  28   3  102.48   22.41  10    0.63
  -5  29   3  168.24   25.18  10    0.61
  -4  29   3   86.24   23.50  10    0.63
  -4  30   3   29.62   24.44  10    0.61
  -4  17   2   43.46    5.46  10    1.00
  -3  17   2  447.79    9.70  10    1.06
  -4  18   2   49.72    6.72  10    0.95
  -3  18   2  350.55    9.81  10    1.00
  -4  19   2  353.75   11.37  10    0.90
  -3  19   2  175.58    8.60  10    0.95
  -4  20   2   52.40    8.48  10    0.86
  -3  20   2   36.72    7.33  10    0.90
  -5  21   2   40.44   10.24  10    0.77
  -4  21   2  145.06   11.20  10    0.82
  -3  21   2  125.23    9.87  10    0.86
  -5  22   2   31.09   11.18  10    0.74
  -4  22   2  153.91   12.30  10    0.78
  -3  22   2   56.96    9.70  10    0.82
  -5  23   2  232.97   16.38  10    0.71
  -4  23   2  120.01   13.27  10    0.75
  -3  23   2   35.27   10.79  10    0.78
  -2  23   2   20.06   12.18  10    0.81
  -5  24   2    1.83   14.36  10    0.68
  -4  24   2  101.07   14.75  10    0.72
  -3  24   2   33.75   11.93  10    0.74
  -5  25   2   50.34   16.89  10    0.66
  -4  25   2   61.56   15.50  10    0.69
  -3  25   2  100.41   16.10  10    0.71
  -5  26   2  219.55   23.09  10    0.63
  -4  26   2   63.54   17.26  10    0.66
  -3  26   2   39.35   16.65  10    0.68
  -5  27   2  163.71   22.89  10    0.61
  -4  27   2   34.95   20.25  10    0.64
  -3  27   2   63.45   19.30  10    0.66
  -5  28   2   44.06   24.00  10    0.59
  -4  28   2   17.11   21.91  10    0.61
  -3  28   2   58.13   21.51  10    0.63
  -4  29   2  -25.23   23.67  10    0.59
  -3  29   2   33.97   23.18  10    0.61
  -3  30   2   12.81   26.21  10    0.59
  -2   9   1   13.59    0.71  10    1.89
  -2  10   1  415.10    3.01  10    1.71
  -2  11   1    7.40    1.26  10    1.56
  -2  12   1   57.50    2.22  10    1.43
  -2  13   1   25.63    2.45  10    1.32
  -2  14   1  244.80    5.16  10    1.23
  -3  15   1   73.74    4.80  10    1.06
  -2  15   1  371.93    7.37  10    1.14
  -3  16   1   47.25    5.06  10    1.00
  -2  16   1   19.15    4.40  10    1.07
  -3  17   1   71.38    6.24  10    0.95
  -2  17   1   47.98    5.61  10    1.01
  -3  18   1   47.39    6.77  10    0.90
  -2  18   1  288.82    9.83  10    0.95
  -3  19   1  104.50    8.64  10    0.85
  -2  19   1   98.74    8.22  10    0.90
  -3  20   1  201.69   10.66  10    0.81
  -2  20   1  438.33   13.33  10    0.85
  -3  21   1   29.67    9.89  10    0.77
  -3  22   1  156.45   13.62  10    0.74
  -3  23   1   72.64   14.19  10    0.71
  -3  24   1   65.22   16.42  10    0.68
  -3  25   1  100.90   18.92  10    0.65
  -3  26   1  121.19   22.19  10    0.63
  -3  27   1  188.59   26.27  10    0.61
  -3  28   1   19.92   25.25  10    0.58
  -3  29   1  111.64   31.09  10    0.56
  -1   0  -2   22.98    0.25  11    3.12
  -2   0  -3    1.92    0.46  11    2.00
  -2   0  -4   43.77    1.57  11    1.56
  -3   1  -4  244.42    2.91  11    1.59
  -2   1  -4  169.27    2.07  11    1.70
  -3   0  -5    5.14    2.51  11    1.22
  -2   0  -5  143.03    3.58  11    1.27
  -3   1  -5   46.11    2.85  11    1.31
  -2   1  -5  115.35    3.28  11    1.37
  -4   0  -6   55.54    5.34  11    1.00
  -3   0  -6    3.76    4.04  11    1.04
  -4   1  -6  248.88    7.26  11    1.06
  -3   1  -6  474.90    8.90  11    1.10
  -2   1  -6   16.10    3.45  11    1.14
  -3   2  -6  216.48    6.41  11    1.16
  -5   0  -7   26.97    7.02  11    0.85
  -4   0  -7   38.93    6.86  11    0.88
  -3   0  -7  330.61   10.41  11    0.90
  -5   1  -7   63.40    7.57  11    0.89
  -4   1  -7  151.87    8.47  11    0.92
  -3   1  -7  281.95    9.18  11    0.95
  -5   2  -7  185.17    9.01  11    0.93
  -4   2  -7   37.19    6.15  11    0.96
  -3   2  -7   48.90    5.87  11    1.00
  -5   0  -8  159.52   12.60  11    0.76
  -4   0  -8   41.29    9.32  11    0.78
  -3   0  -8  196.63   11.35  11    0.80
  -5   1  -8  129.22   10.78  11    0.79
  -4   1  -8   58.16    9.10  11    0.82
  -3   1  -8   67.79    8.92  11    0.84
  -6   2  -8  181.50   12.21  11    0.80
  -5   2  -8  122.47   10.04  11    0.82
  -4   2  -8   49.44    8.22  11    0.85
  -3   2  -8  276.79   11.55  11    0.87
  -6   0  -9   15.06   14.86  11    0.67
  -5   0  -9    4.71   12.71  11    0.68
  -4   0  -9  354.12   18.18  11    0.70
  -6   1  -9  203.51   16.39  11    0.69
  -5   1  -9  107.26   14.46  11    0.71
  -4   1  -9   21.18   11.54  11    0.73
  -3   1  -9   22.36   10.78  11    0.74
  -6   2  -9   36.31   12.36  11    0.72
  -5   2  -9   56.80   12.91  11    0.74
  -4   2  -9   90.16   11.93  11    0.76
  -3   2  -9   84.77   11.85  11    0.77
  -4   3  -9  -10.04    9.83  11    0.78
  -7   0 -10  115.05   23.79  11    0.60
  -6   0 -10   49.02   19.95  11    0.61
  -5   0 -10  465.28   26.16  11    0.62
  -4   0 -10  192.42   19.96  11    0.63
  -7   1 -10  125.00   22.17  11    0.62
  -6   1 -10  310.41   24.21  11    0.63
  -5   1 -10   34.88   17.41  11    0.65
  -4   1 -10   22.45   15.88  11    0.66
  -3   1 -10   19.57   15.07  11    0.67
  -7   2 -10   72.54   20.27  11    0.64
  -6   2 -10   88.78   18.64  11    0.65
  -5   2 -10  217.78   20.71  11    0.67
  -4   2 -10   78.50   16.38  11    0.68
  -7   3 -10  271.66   23.86  11    0.66
  -6   3 -10   40.91   17.06  11    0.67
  -5   3 -10  100.58   15.92  11    0.69
  -4   3 -10   84.78   15.51  11    0.70
  -7   0 -11  251.11   34.78  11    0.55
  -6   0 -11   19.97   25.47  11    0.56
  -5   0 -11   14.08   24.49  11    0.57
  -7   1 -11   81.12   28.34  11    0.57
  -6   1 -11   88.27   25.22  11    0.58
  -5   1 -11   -4.75   23.30  11    0.59
  -4   1 -11  321.06   28.99  11    0.60
  -7   2 -11   55.27   25.86  11    0.59
  -6   2 -11   18.47   24.53  11    0.60
  -5   2 -11  143.71   24.99  11    0.61
  -4   2 -11  197.21   23.93  11    0.62
  -7   3 -11    9.85   23.05  11    0.60
  -6   3 -11   39.42   21.26  11    0.62
  -5   3 -11   41.87   20.00  11    0.63
  -4   3 -11   94.07   21.40  11    0.64
  -4   4 -11   76.22   21.89  11    0.66
  -4   1 -12  157.00   36.27  11    0.55
  -4   2 -12  114.56   31.10  11    0.57
  -4   3 -12   94.58   29.15  11    0.58
  -1  -2  -2   25.73    0.28  12    3.26
  -1  -3  -3   39.52    0.62  12    2.21
  -2  -4  -4  343.23    3.24  12    1.63
  -1  -4  -4  142.53    2.11  12    1.66
  -2  -6  -5  344.92    6.01  12    1.21
  -1  -6  -5  219.37    4.84  12    1.21
  -2  -5  -5  181.36    4.10  12    1.32
  -1  -5  -5   61.13    2.77  12    1.33
  -2  -7  -6  557.79    9.86  12    1.02
  -1  -7  -6  121.59    5.86  12    1.02
  -3  -6  -6   75.88    4.95  12    1.09
  -2  -6  -6  383.24    8.04  12    1.11
  -1  -6  -6  145.42    5.51  12    1.11
  -1  -5  -6   70.74    4.03  12    1.20
  -3  -9  -7   44.94    8.09  12    0.83
  -3  -8  -7   57.59    7.23  12    0.88
  -2  -8  -7   78.01    7.48  12    0.89
  -1  -8  -7  477.10   12.38  12    0.88
  -3  -7  -7  136.34    7.55  12    0.94
  -2  -7  -7    5.81    5.96  12    0.95
  -1  -7  -7  145.50    8.10  12    0.95
  -2  -6  -7  137.58    7.29  12    1.01
  -1  -6  -7  449.96   10.10  12    1.01
  -3 -10  -8   75.16   11.55  12    0.74
  -3  -9  -8  133.78   11.37  12    0.78
  -2  -9  -8  137.03   10.90  12    0.78
  -1  -9  -8   22.45    8.98  12    0.78
  -4  -8  -8    5.88    8.17  12    0.82
  -3  -8  -8   29.05    8.15  12    0.83
  -2  -8  -8  249.59   11.97  12    0.83
  -1  -8  -8   16.64    8.05  12    0.83
  -2  -7  -8  172.22    9.95  12    0.88
  -1  -7  -8  131.20    9.31  12    0.88
  -4 -12  -9    6.22   16.96  12    0.63
  -4 -11  -9   50.32   16.45  12    0.66
  -3 -11  -9   18.94   15.47  12    0.66
  -2 -11  -9   91.73   16.33  12    0.66
  -4 -10  -9  114.21   15.32  12    0.70
  -3 -10  -9   95.72   14.83  12    0.70
  -2 -10  -9  618.14   21.97  12    0.70
  -1 -10  -9   37.27   12.68  12    0.70
  -4  -9  -9    6.70   11.32  12    0.73
  -3  -9  -9   26.63   12.01  12    0.74
  -2  -9  -9  195.70   14.71  12    0.74
  -1  -9  -9   94.30   13.49  12    0.74
  -3  -8  -9  141.70   13.23  12    0.77
  -2  -8  -9  228.60   13.69  12    0.78
  -1  -8  -9  629.77   19.52  12    0.78
  -4 -13 -10  160.66   26.94  12    0.57
  -4 -12 -10  308.79   27.56  12    0.60
  -3 -12 -10   71.16   21.91  12    0.60
  -2 -12 -10  144.49   22.93  12    0.60
  -4 -11 -10   97.80   21.58  12    0.63
  -3 -11 -10   59.16   19.97  12    0.63
  -2 -11 -10   57.53   19.36  12    0.63
  -1 -11 -10   16.84   18.47  12    0.63
  -5 -10 -10   11.26   17.48  12    0.65
  -4 -10 -10  345.58   22.51  12    0.66
  -3 -10 -10   88.67   18.29  12    0.66
  -2 -10 -10   54.88   16.59  12    0.67
  -1 -10 -10  179.69   19.79  12    0.66
  -3  -9 -10  158.04   17.33  12    0.69
  -2  -9 -10   18.15   13.62  12    0.70
  -1  -9 -10    3.15   14.31  12    0.70
  -4 -13 -11   41.47   29.56  12    0.55
  -3 -13 -11   20.74   28.96  12    0.55
  -2 -13 -11   -9.18   27.20  12    0.55
  -4 -12 -11  159.83   27.35  12    0.58
  -3 -12 -11   96.22   26.35  12    0.58
  -2 -12 -11   38.12   25.11  12    0.58
  -1 -12 -11  132.31   27.28  12    0.58
  -5 -11 -11   90.92   26.48  12    0.60
  -4 -11 -11  122.43   25.34  12    0.60
  -3 -11 -11    1.66   23.26  12    0.60
  -2 -11 -11   62.49   23.11  12    0.60
  -1 -11 -11   61.73   23.31  12    0.60
  -4 -10 -11   13.85   21.88  12    0.63
  -3 -10 -11  108.75   22.64  12    0.63
  -2 -10 -11    3.35   20.95  12    0.63
  -1 -10 -11   39.53   20.84  12    0.63
  -2  -9 -11   38.01   18.83  12    0.66
  -1 -12 -12   40.83   30.03  12    0.55
  -1 -11 -12   -3.77   27.80  12    0.57
  -2 -10 -12   18.43   24.44  12    0.60
 -14 -24   6   37.76   31.97  13    0.54
 -15 -23   6   60.36   27.79  13    0.57
 -14 -23   6   24.27   26.71  13    0.56
 -16 -22   6  -57.71   23.87  13    0.59
 -15 -22   6   34.26   25.07  13    0.59
 -14 -22   6  134.17   26.07  13    0.59
 -13 -22   6   64.91   24.33  13    0.58
 -15 -21   6  156.70   23.60  13    0.62
 -14 -21   6   85.10   21.95  13    0.62
 -13 -21   6   63.94   21.91  13    0.61
 -15 -20   6   99.32   20.36  13    0.65
 -14 -20   6   45.47   18.51  13    0.65
 -13 -20   6   25.96   17.93  13    0.64
 -14 -19   6   34.16   14.84  13    0.68
 -14 -24   5   50.39   30.39  13    0.54
 -15 -23   5  -16.12   26.13  13    0.57
 -14 -23   5   37.04   28.07  13    0.57
 -16 -22   5    0.28   25.56  13    0.60
 -15 -22   5  -49.80   23.40  13    0.60
 -14 -22   5  129.73   25.93  13    0.59
 -13 -22   5  -11.45   23.00  13    0.59
 -16 -21   5  295.81   28.86  13    0.62
 -15 -21   5  144.90   23.25  13    0.63
 -14 -21   5   15.22   20.15  13    0.62
 -13 -21   5   76.65   20.18  13    0.62
 -12 -21   5  135.74   21.35  13    0.61
 -15 -20   5   87.08   19.53  13    0.66
 -14 -20   5  181.40   20.84  13    0.66
 -13 -20   5  131.88   20.06  13    0.65
 -12 -20   5  121.60   18.92  13    0.65
 -14 -19   5   77.35   15.77  13    0.69
 -13 -19   5   45.92   15.88  13    0.69
 -12 -19   5   12.68   14.33  13    0.68
 -11 -19   5    8.97   13.93  13    0.67
 -13 -18   5   64.32   13.01  13    0.73
 -12 -18   5  244.42   16.50  13    0.72
 -11 -18   5  434.51   19.34  13    0.71
 -12 -17   5   25.07   10.66  13    0.76
 -11 -17   5   36.60   11.17  13    0.76
 -12 -16   5   33.64   10.21  13    0.81
 -11 -16   5  455.96   15.70  13    0.80
 -13 -22   4   85.88   24.91  13    0.59
 -13 -21   4  128.63   22.83  13    0.62
 -13 -20   4   79.40   19.67  13    0.65
 -12 -20   4  167.27   19.79  13    0.65
 -13 -19   4   91.68   15.78  13    0.69
 -12 -19   4  106.68   15.69  13    0.69
 -11 -19   4  196.66   16.61  13    0.68
 -13 -18   4   26.58   12.00  13    0.73
 -12 -18   4  233.57   16.08  13    0.73
 -11 -18   4   16.64   11.91  13    0.72
 -13 -17   4   15.58   11.07  13    0.77
 -12 -17   4   20.32   10.55  13    0.77
 -11 -17   4   56.91   10.99  13    0.77
 -10 -17   4   24.39    9.98  13    0.76
 -12 -16   4   86.20   10.62  13    0.82
 -11 -16   4  103.89   10.59  13    0.82
 -10 -16   4  233.82   11.43  13    0.81
 -11 -15   4  120.69    9.11  13    0.87
 -10 -15   4   17.44    7.44  13    0.87
  -9 -15   4    5.97    7.01  13    0.86
 -10 -14   4  695.48   14.18  13    0.93
  -9 -14   4  191.20    8.54  13    0.92
  -9 -13   4  124.87    6.90  13    0.99
  -9 -12   4   56.93    5.29  13    1.07
 -10 -16   3  268.34   12.65  13    0.81
 -10 -15   3   26.50    7.51  13    0.87
  -9 -15   3  423.70   12.73  13    0.87
 -10 -14   3  256.26    9.98  13    0.94
  -9 -14   3  220.53    9.18  13    0.94
 -10 -13   3   26.83    5.99  13    1.01
  -9 -13   3  750.27   13.11  13    1.01
  -8 -13   3  331.64    8.36  13    1.00
  -9 -12   3   55.13    4.81  13    1.09
  -8 -12   3  101.60    5.29  13    1.09
  -7 -12   3  110.16    4.99  13    1.07
  -8 -11   3  281.32    6.01  13    1.19
  -7 -11   3   86.46    4.09  13    1.18
  -7 -10   3   43.55    2.72  13    1.30
  -6 -10   2   58.78    2.77  13    1.30
  -6  -9   2   11.63    1.61  13    1.46
  -6  -8   2   42.61    1.56  13    1.64
  -5  -8   2  112.08    1.87  13    1.63
  -5  -7   2   86.65    1.27  13    1.86
  -3  -5   1   93.68    0.60  13    2.60
  -3  -4   1   47.61    0.38  13    3.28
  -7 -29   4    2.84   22.32  14    0.61
  -6 -29   4   38.21   25.46  14    0.59
  -6 -28   4    6.68   21.43  14    0.61
  -6 -27   4   12.36   19.12  14    0.64
  -6 -30   3   60.75   28.59  14    0.57
  -5 -30   3   49.06   30.33  14    0.55
  -7 -29   3  103.38   24.53  14    0.61
  -6 -29   3   21.01   24.04  14    0.59
  -5 -29   3  265.84   29.65  14    0.57
  -7 -28   3  -18.68   19.44  14    0.63
  -6 -28   3   60.75   23.23  14    0.62
  -5 -28   3  128.63   25.77  14    0.60
  -4 -28   3  100.39   26.36  14    0.57
  -6 -27   3   62.23   19.65  14    0.64
  -5 -27   3  281.99   24.62  14    0.62
  -4 -27   3   52.07   22.09  14    0.60
  -6 -26   3   60.62   17.25  14    0.67
  -5 -26   3   55.01   17.99  14    0.65
  -4 -26   3   58.11   19.53  14    0.63
  -6 -25   3    9.18   14.19  14    0.70
  -5 -25   3  280.37   19.49  14    0.68
  -4 -25   3   38.35   16.81  14    0.66
  -6 -24   3    6.99   12.59  14    0.74
  -5 -24   3   42.36   13.39  14    0.72
  -4 -24   3   27.58   14.27  14    0.69
  -5 -23   3  183.28   14.12  14    0.75
  -4 -23   3   54.87   13.21  14    0.72
  -5 -22   3   77.16   10.64  14    0.79
  -4 -22   3   72.83   12.02  14    0.76
  -5 -21   3   20.92    8.38  14    0.83
  -6 -30   2   19.87   30.30  14    0.56
  -5 -30   2   53.64   32.52  14    0.55
  -6 -29   2  195.59   30.13  14    0.59
  -5 -29   2   71.24   29.59  14    0.57
  -6 -28   2  105.95   23.61  14    0.61
  -5 -28   2   46.77   24.67  14    0.59
  -6 -27   2   63.91   20.77  14    0.64
  -5 -27   2   82.72   22.25  14    0.62
  -4 -27   2   17.29   21.81  14    0.60
  -6 -26   2  165.81   19.59  14    0.67
  -5 -26   2  240.60   22.70  14    0.65
  -4 -26   2   49.94   18.92  14    0.63
  -6 -25   2  276.98   19.53  14    0.70
  -5 -25   2   47.82   15.91  14    0.68
  -4 -25   2   35.79   16.51  14    0.65
  -6 -24   2   57.20   13.24  14    0.73
  -5 -24   2   18.45   13.19  14    0.71
  -4 -24   2  123.94   16.18  14    0.69
  -6 -23   2   45.57   11.97  14    0.77
  -5 -23   2  195.87   14.19  14    0.75
  -4 -23   2  122.59   14.27  14    0.72
  -5 -22   2   28.03   10.31  14    0.79
  -4 -22   2  156.14   12.95  14    0.76
  -5 -21   2   43.17    8.98  14    0.84
  -4 -21   2  127.88   10.87  14    0.81
  -3 -21   2  157.09   12.01  14    0.77
  -5 -20   2   13.64    7.14  14    0.88
  -4 -20   2   38.95    8.74  14    0.85
  -3 -20   2   28.43    8.51  14    0.81
  -4 -19   2  391.26   12.22  14    0.91
  -3 -19   2  185.76    9.53  14    0.86
  -4 -18   2   48.06    6.51  14    0.97
  -3 -18   2  364.92   10.48  14    0.92
  -4 -17   2   59.38    5.49  14    1.03
  -3 -17   2  516.16   11.27  14    0.98
  -4 -16   2  198.90    6.69  14    1.11
  -3 -16   2  303.24    7.56  14    1.05
  -3 -15   2  154.78    5.24  14    1.13
  -3 -14   2  312.00    5.92  14    1.23
  -3 -19   1   95.85    8.91  14    0.85
  -3 -18   1   47.68    7.06  14    0.91
  -3 -17   1   83.53    6.42  14    0.97
  -3 -16   1   41.93    4.97  14    1.04
  -3 -15   1   79.07    4.56  14    1.13
  -3 -14   1  568.10    7.76  14    1.22
  -3 -13   1   76.60    3.13  14    1.34
  -2 -13   1   31.08    2.63  14    1.25
  -3 -12   1   16.42    1.70  14    1.47
  -2 -12   1   62.33    2.41  14    1.37
  -2 -11   1    6.29    1.27  14    1.52
  -2 -10   1  401.59    3.07  14    1.71
  -2  -9   1   11.94    0.67  14    1.93
  -2  -8   1  143.73    1.09  14    2.21
   3  -1  -1   47.39    0.30  15    4.07
   7  -3  -2  117.84    1.40  15    1.87
   6  -2  -2   32.94    0.68  15    2.03
   7  -2  -2  139.54    1.75  15    1.73
  11  -5  -3    6.28    2.94  15    1.20
   9  -4  -3  203.59    3.53  15    1.43
  10  -4  -3   25.41    2.68  15    1.28
  11  -4  -3    0.44    3.09  15    1.16
   9  -3  -3   68.89    2.62  15    1.36
  10  -3  -3   99.60    3.79  15    1.22
  11  -3  -3   46.99    4.03  15    1.10
  13  -6  -4   43.87    5.72  15    1.01
  14  -6  -4  267.04    9.59  15    0.93
  15  -6  -4  133.65    9.51  15    0.87
  11  -5  -4  115.32    5.01  15    1.15
  12  -5  -4  171.12    6.48  15    1.06
  13  -5  -4  313.58    9.53  15    0.98
  14  -5  -4  104.91    7.76  15    0.90
  15  -5  -4  299.04   11.99  15    0.84
  11  -4  -4  169.67    6.12  15    1.10
  12  -4  -4   92.04    5.53  15    1.02
  13  -4  -4   63.89    6.03  15    0.94
  14  -4  -4  113.44    8.18  15    0.87
  17  -8  -5  187.38   13.87  15    0.78
  18  -8  -5   -2.14   11.43  15    0.73
  19  -8  -5   56.63   14.45  15    0.69
  15  -7  -5  173.10    9.95  15    0.86
  16  -7  -5  545.24   16.24  15    0.81
  17  -7  -5   71.98   11.93  15    0.76
  18  -7  -5  188.23   15.63  15    0.72
  19  -7  -5   43.03   15.50  15    0.67
  14  -6  -5  149.51    9.21  15    0.90
  15  -6  -5   54.30    8.75  15    0.84
  16  -6  -5  261.04   13.22  15    0.79
  17  -6  -5   28.83   11.51  15    0.74
  18  -6  -5  112.23   14.77  15    0.70
  19  -6  -5  423.81   23.01  15    0.65
  14  -5  -5   22.22    7.32  15    0.87
  15  -5  -5  305.61   12.72  15    0.81
  16  -5  -5  104.61   11.25  15    0.76
  17  -5  -5   58.15   12.22  15    0.72
  18  -5  -5   30.67   13.77  15    0.67
  22 -10  -6  263.31   27.95  15    0.60
  19  -9  -6  148.44   17.91  15    0.69
  20  -9  -6  186.12   20.39  15    0.66
  21  -9  -6    2.21   18.39  15    0.62
  22  -9  -6   90.11   25.29  15    0.59
  17  -8  -6   90.54   12.81  15    0.75
  18  -8  -6  209.99   16.51  15    0.71
  19  -8  -6   60.71   15.85  15    0.68
  20  -8  -6  164.39   21.90  15    0.64
  21  -8  -6   96.34   22.68  15    0.61
  22  -8  -6   87.68   26.08  15    0.58
  17  -7  -6  142.96   14.12  15    0.74
  18  -7  -6   27.16   13.80  15    0.70
  19  -7  -6  192.49   19.15  15    0.66
  20  -7  -6   81.81   19.48  15    0.63
  21  -7  -6  187.57   25.63  15    0.59
  22  -7  -6   41.91   26.50  15    0.56
  17  -6  -6  253.82   16.34  15    0.72
  18  -6  -6   92.23   15.73  15    0.68
  19  -6  -6   38.46   17.31  15    0.64
  20  -6  -6   35.29   20.11  15    0.61
  21  -6  -6   59.66   23.83  15    0.58
  22  -6  -6   30.85   28.06  15    0.55
  16  -5  -6   79.70   12.66  15    0.73
  17  -5  -6   95.43   14.63  15    0.69
  21 -10  -7   42.22   22.26  15    0.62
  19  -9  -7   44.77   19.23  15    0.67
  20  -9  -7  269.50   24.81  15    0.64
  21  -9  -7   21.41   22.63  15    0.61
  22  -9  -7   60.17   26.20  15    0.58
  19  -8  -7   65.80   18.19  15    0.65
  20  -8  -7   81.74   21.47  15    0.62
  21  -8  -7  206.60   28.30  15    0.60
  22  -8  -7   14.44   27.41  15    0.57
  19  -7  -7  105.21   21.27  15    0.64
  20  -7  -7  -13.26   21.54  15    0.61
  21  -7  -7   55.46   24.95  15    0.58
  22  -7  -7  163.25   31.25  15    0.55
  19  -6  -7   96.72   20.32  15    0.62
  20  -6  -7   11.57   22.81  15    0.59
  22  -7  -8  147.06   34.64  15    0.54
   3   1  -1   43.07    0.30  16    3.99
   6   1  -2   60.15    0.72  16    2.29
   6   2  -2   33.43    0.70  16    1.99
   7   2  -2  138.07    1.68  16    1.81
   8   2  -3  138.51    2.34  16    1.57
   9   2  -3  144.10    2.97  16    1.46
  10   2  -3  167.96    3.68  16    1.36
   9   3  -3   60.41    2.62  16    1.33
  10   3  -3   89.46    3.38  16    1.25
  11   2  -4   25.66    3.24  16    1.22
  12   2  -4   27.99    4.00  16    1.14
  11   3  -4   64.36    4.21  16    1.13
  12   3  -4   21.14    4.15  16    1.07
  13   3  -4  383.28    9.26  16    1.02
  14   3  -4  132.63    7.42  16    0.96
  12   4  -4   76.58    5.53  16    1.00
  13   4  -4   50.70    5.85  16    0.95
  14   4  -4  109.25    7.96  16    0.90
  13   2  -5   68.55    6.60  16    1.03
  13   3  -5   82.49    6.67  16    0.98
  14   3  -5   50.41    6.77  16    0.94
  15   3  -5   83.19    8.01  16    0.89
  16   3  -5   33.66    7.86  16    0.85
  17   3  -5   96.31   10.22  16    0.81
  13   4  -5  233.37    9.52  16    0.92
  14   4  -5  111.94    8.35  16    0.88
  15   4  -5  342.80   12.53  16    0.85
  16   4  -5  315.93   12.84  16    0.81
  17   4  -5  520.89   17.29  16    0.78
  15   5  -5  302.04   12.80  16    0.80
  16   5  -5  111.11   11.28  16    0.77
  17   5  -5   61.85   11.41  16    0.74
  17   6  -5   23.63   12.57  16    0.70
  16   3  -6  420.87   15.00  16    0.83
  17   3  -6   11.62    9.40  16    0.79
  18   3  -6   22.96   10.90  16    0.76
  16   4  -6  313.79   14.33  16    0.79
  17   4  -6  205.45   14.05  16    0.76
  18   4  -6  511.41   20.16  16    0.73
  19   4  -6  137.78   15.00  16    0.70
  20   4  -6    9.46   13.87  16    0.68
  21   4  -6   27.97   16.86  16    0.65
  15   5  -6   82.27   11.09  16    0.77
  16   5  -6   87.33   12.00  16    0.75
  17   5  -6   99.42   12.96  16    0.72
  18   5  -6  192.42   16.55  16    0.70
  19   5  -6    8.20   14.92  16    0.67
  20   5  -6   89.04   17.92  16    0.65
  21   5  -6   15.20   19.84  16    0.63
  17   6  -6  257.29   17.54  16    0.69
  18   6  -6   88.34   16.59  16    0.66
  19   6  -6   36.68   17.44  16    0.64
  20   6  -6   42.93   19.00  16    0.62
  21   6  -6   79.90   22.77  16    0.60
  20   7  -6   12.32   21.07  16    0.59
  21   7  -6  176.76   26.75  16    0.58
  19   3  -7   39.15   15.69  16    0.71
  18   4  -7  189.84   17.30  16    0.71
  19   4  -7  133.10   17.40  16    0.69
  20   4  -7   51.58   16.34  16    0.66
  21   4  -7  454.71   26.18  16    0.64
  22   4  -7    0.15   21.13  16    0.62
  18   5  -7  331.70   21.48  16    0.68
  19   5  -7   51.44   17.42  16    0.66
  20   5  -7   25.27   18.73  16    0.64
  21   5  -7   44.88   20.81  16    0.62
  22   5  -7  107.06   25.67  16    0.60
  18   6  -7   72.99   17.95  16    0.65
  19   6  -7   72.55   19.79  16    0.63
  20   6  -7   65.85   20.56  16    0.61
  21   6  -7   33.93   23.48  16    0.59
  22   6  -7   63.15   25.11  16    0.58
  20   7  -7   10.31   24.09  16    0.58
  21   7  -7   53.35   26.08  16    0.57
  22   7  -7  223.16   32.35  16    0.55
  21   4  -8   22.63   19.72  16    0.63
  22   4  -8  225.82   27.40  16    0.61
  21   5  -8  152.57   25.61  16    0.60
  22   5  -8  139.08   29.67  16    0.59
  21   6  -8  101.22   26.14  16    0.58
  22   6  -8   81.71   27.82  16    0.57
  21   7  -8   70.43   27.80  16    0.56
  22   7  -8  207.28   35.15  16    0.54
 -21  13   5   93.43   28.55   1    0.55
 -20  13   5   -8.22   22.55   1    0.59
 -19  13   5   21.18   19.04   1    0.63
 -20  14   5  254.33   25.92   1    0.60
 -19  14   5   36.16   17.97   1    0.64
 -20  15   5   44.14   22.53   1    0.60
 -20  16   5  221.89   25.67   1    0.60
 -17  10   4   46.19   13.78   1    0.68
 -18  11   4   87.92   17.98   1    0.63
 -17  11   4  127.89   14.23   1    0.69
 -16  11   4   78.64   11.25   1    0.74
 -15  11   4  340.63   14.77   1    0.81
 -19  12   4   67.89   19.40   1    0.60
 -18  12   4   99.02   17.33   1    0.64
 -17  12   4  101.95   14.06   1    0.69
 -16  12   4  246.38   14.99   1    0.75
 -20  13   4   24.57   22.54   1    0.56
 -19  13   4  151.56   21.87   1    0.60
 -18  13   4   48.13   16.38   1    0.65
 -17  13   4   50.73   12.35   1    0.70
 -21  14   4  -28.52   26.53   1    0.53
 -20  14   4  -16.27   22.17   1    0.57
 -19  14   4  105.03   19.58   1    0.61
 -18  14   4   23.67   15.33   1    0.65
 -17  14   4   69.96   13.86   1    0.70
 -20  15   4  106.42   23.99   1    0.57
 -19  15   4   65.50   18.54   1    0.61
 -18  15   4  117.77   17.92   1    0.66
 -20  16   4   37.48   20.49   1    0.58
 -19  16   4   36.93   18.31   1    0.62
 -13   8   3  202.70    9.38   1    0.89
 -12   8   3   74.72    5.63   1    0.99
 -11   8   3   67.75    4.85   1    1.11
 -14   9   3  225.22   11.27   1    0.82
 -13   9   3  101.53    7.21   1    0.90
 -12   9   3  414.05   10.50   1    1.00
 -15  10   3  139.60   11.30   1    0.75
 -14  10   3   27.03    7.58   1    0.83
 -13  10   3  324.72   10.48   1    0.91
 -16  11   3  157.51   14.08   1    0.70
 -15  11   3   29.18    9.15   1    0.76
 -14  11   3  130.08    9.17   1    0.84
 -13  11   3  230.98    9.46   1    0.92
 -17  12   3   97.55   15.17   1    0.65
 -16  12   3   59.86   11.96   1    0.71
 -15  12   3   14.31    8.09   1    0.77
 -14  12   3  191.86   10.27   1    0.84
 -18  13   3  192.13   19.93   1    0.61
 -17  13   3  173.48   16.40   1    0.66
 -16  13   3   26.35    9.90   1    0.71
 -15  13   3  148.37   11.97   1    0.77
 -19  14   3   39.56   18.57   1    0.57
 -18  14   3  -11.51   15.09   1    0.62
 -17  14   3   20.02   11.94   1    0.66
 -16  14   3   -2.25   11.18   1    0.72
 -20  15   3   79.41   24.70   1    0.54
  -9   6   2  127.02    3.43   1    1.29
  -8   6   2   37.82    1.79   1    1.50
 -10   7   2  261.63    6.25   1    1.14
  -9   7   2   81.85    3.08   1    1.31
 -11   8   2   14.09    3.81   1    1.02
 -10   8   2   66.22    3.61   1    1.16
 -12   9   2  137.87    7.27   1    0.92
 -11   9   2   27.99    3.94   1    1.03
 -10   9   2   31.66    3.32   1    1.16
 -13  10   2  114.03    8.04   1    0.84
  -4   3   1   68.75    0.49   1    3.00
  -5   4   1   40.28    0.51   1    2.31
 -23   1   3   66.03   25.21   2    0.57
 -22   1   3  138.32   23.62   2    0.60
 -23   2   3   87.63   23.78   2    0.58
 -22   2   3  188.24   22.40   2    0.61
 -21   2   3   22.36   16.66   2    0.65
 -20   2   3   50.23   14.53   2    0.69
 -19   2   3  124.91   13.92   2    0.74
 -23   3   3   94.33   23.67   2    0.59
 -22   3   3   61.96   20.50   2    0.63
 -20   0   2   29.13   16.57   2    0.61
 -19   0   2  238.06   19.01   2    0.65
 -18   0   2    2.11   11.51   2    0.69
 -17   0   2   52.80   11.42   2    0.74
 -16   0   2  174.26   11.77   2    0.79
 -22   1   2  138.08   27.14   2    0.56
 -21   1   2  121.97   24.04   2    0.59
 -20   1   2   45.04   17.71   2    0.63
 -19   1   2  132.43   15.48   2    0.67
 -18   1   2  138.38   13.64   2    0.71
 -17   1   2  179.50   11.95   2    0.76
 -16   1   2   39.37    7.58   2    0.82
 -15   1   2  122.79    8.00   2    0.89
 -14   1   2  122.58    7.24   2    0.96
 -22   2   2   52.95   22.33   2    0.58
 -21   2   2  245.19   24.92   2    0.61
 -20   2   2  145.22   18.30   2    0.65
 -19   2   2  129.01   14.61   2    0.69
 -18   2   2   70.09   11.06   2    0.73
 -17   2   2  217.34   11.89   2    0.79
 -16   2   2  139.30    9.69   2    0.85
 -15   2   2   72.50    6.97   2    0.92
 -22   3   2  106.50   22.66   2    0.59
 -21   3   2  179.73   20.17   2    0.62
 -20   3   2  115.89   15.79   2    0.66
 -19   3   2   -8.41   11.55   2    0.70
 -18   3   2   11.68    9.65   2    0.75
 -17   3   2   44.10    8.78   2    0.81
 -22   4   2    2.51   18.39   2    0.60
 -21   4   2   47.38   17.36   2    0.64
 -20   4   2  153.28   15.95   2    0.67
 -19   4   2  295.96   16.05   2    0.72
 -22   5   2   48.58   18.61   2    0.61
 -21   5   2  114.51   18.16   2    0.65
 -10   0   1  416.54    6.05   2    1.22
  -9   0   1   14.39    1.73   2    1.38
  -8   0   1  108.06    2.21   2    1.58
 -14   1   1   49.77    6.31   2    0.87
 -13   1   1  448.07   10.75   2    0.95
 -12   1   1  360.04    8.54   2    1.04
 -11   1   1  309.92    6.44   2    1.15
 -10   1   1   96.38    3.16   2    1.29
  -9   1   1    3.87    1.37   2    1.47
  -8   1   1  109.25    1.87   2    1.69
 -19   2   1  188.62   18.05   2    0.63
 -18   2   1  104.65   13.29   2    0.67
 -17   2   1    8.97    9.60   2    0.72
 -16   2   1   21.78    8.03   2    0.77
 -15   2   1   73.18    7.61   2    0.83
 -14   2   1  308.33   10.21   2    0.90
 -13   2   1  278.04    7.75   2    0.98
 -12   2   1  283.39    6.85   2    1.08
 -11   2   1   74.37    3.47   2    1.20
 -10   2   1   43.94    2.36   2    1.35
 -22   3   1   47.06   23.86   2    0.55
 -21   3   1  101.05   22.10   2    0.58
 -20   3   1   95.13   19.13   2    0.61
 -19   3   1   24.71   14.29   2    0.65
 -18   3   1   34.15   11.22   2    0.69
   0  -6  -2  103.91    0.72   3    2.39
   0  -5  -2   84.39    0.56   3    2.59
   0  -9  -3  100.22    1.92   3    1.60
   0  -8  -3  196.38    2.41   3    1.68
   0  -7  -3   98.92    1.44   3    1.76
   0 -12  -4  190.82    4.84   3    1.20
   0 -11  -4  182.43    4.46   3    1.25
   1 -11  -4  235.09    5.44   3    1.16
   0 -10  -4  116.63    3.29   3    1.29
   0  -9  -4   10.43    1.66   3    1.34
   0 -15  -5   42.38    5.84   3    0.96
   0 -14  -5  147.13    6.66   3    0.99
   1 -14  -5  233.46    8.59   3    0.94
   0 -13  -5   68.54    5.16   3    1.02
   1 -13  -5  146.17    6.87   3    0.97
   0 -12  -5   81.04    4.58   3    1.05
   0 -19  -6  133.50   13.11   3    0.78
   0 -18  -6   36.46    9.01   3    0.80
   0 -17  -6  119.78    9.57   3    0.82
   1 -17  -6  199.92   11.45   3    0.79
   0 -16  -6  396.70   13.53   3    0.84
   1 -16  -6   31.92    7.99   3    0.81
  -1 -15  -6  226.72   10.10   3    0.89
   0 -15  -6  504.71   12.85   3    0.86
   1 -15  -6    8.03    7.12   3    0.82
   0 -14  -6   33.42    6.00   3    0.88
   0 -22  -7  -19.89   14.54   3    0.67
   0 -21  -7   -0.27   13.24   3    0.68
   1 -21  -7   -4.82   15.30   3    0.66
   0 -20  -7  165.65   15.13   3    0.70
   1 -20  -7  322.91   19.15   3    0.68
  -1 -19  -7   39.95   11.52   3    0.74
   0 -19  -7   62.45   12.90   3    0.72
   1 -19  -7   40.58   12.44   3    0.69
  -1 -18  -7  186.29   13.18   3    0.75
   0 -18  -7   61.53   11.24   3    0.73
   1 -18  -7  -18.86   11.52   3    0.71
  -1 -17  -7   23.09    9.60   3    0.77
   0 -17  -7   48.67    9.25   3    0.75
   1 -17  -7   82.18   11.92   3    0.72
   0 -16  -7   84.68    9.85   3    0.76
   0 -24  -8  151.17   23.56   3    0.60
   1 -24  -8   56.20   25.05   3    0.58
  -1 -23  -8   88.43   20.48   3    0.63
   0 -23  -8   38.42   20.09   3    0.61
   1 -23  -8  129.07   25.67   3    0.59
   2 -23  -8  140.19   28.26   3    0.57
  -1 -22  -8   51.39   18.37   3    0.64
   0 -22  -8   25.30   17.93   3    0.62
   1 -22  -8   62.82   21.03   3    0.60
   2 -22  -8   15.12   23.39   3    0.58
  -1 -21  -8  310.13   22.09   3    0.65
   0 -21  -8  200.72   21.32   3    0.64
   1 -21  -8    0.47   18.69   3    0.62
  -1 -20  -8  248.81   19.96   3    0.66
   0 -20  -8   95.76   16.95   3    0.65
   1 -20  -8   52.68   18.38   3    0.63
   0 -19  -8   32.18   14.68   3    0.66
   1 -19  -8   70.49   17.10   3    0.64
   0 -18  -8   58.24   13.36   3    0.67
   1 -18  -8   40.88   14.07   3    0.65
   0 -23  -9   74.91   23.97   3    0.57
   1 -23  -9  146.98   29.32   3    0.55
  -1 -22  -9  194.11   25.77   3    0.59
   0 -22  -9    4.32   21.49   3    0.58
   1 -22  -9   71.19   26.81   3    0.56
   0 -21  -9   42.77   20.43   3    0.59
   1 -21  -9  147.57   25.78   3    0.57
   1 -20  -9  335.23   26.87   3    0.58
   2  -4  -2   31.23    0.30   4    2.94
   3  -6  -3  223.56    1.61   4    1.96
   3  -5  -3   61.76    0.87   4    1.96
   4  -9  -4  365.17    4.74   4    1.45
   4  -8  -4   37.46    1.75   4    1.47
   4  -7  -4   72.69    2.13   4    1.47
   5 -11  -5  124.82    4.75   4    1.17
   5 -10  -5    7.08    2.84   4    1.18
   6 -10  -5  143.27    5.85   4    1.07
   4  -9  -5  112.71    3.68   4    1.29
   5  -9  -5   56.15    3.47   4    1.18
   6 -13  -6   44.60    5.65   4    0.97
   6 -12  -6   74.91    5.61   4    0.98
   7 -12  -6  355.33   11.64   4    0.91
   5 -11  -6  653.65   11.24   4    1.06
   6 -11  -6  160.94    7.06   4    0.98
   6 -10  -6   58.22    4.93   4    0.98
   7 -16  -7  205.05   12.31   4    0.83
   7 -15  -7  332.41   12.79   4    0.84
   6 -14  -7   74.16    7.48   4    0.89
   7 -14  -7  114.10    8.98   4    0.84
   8 -14  -7   67.19    9.80   4    0.79
   6 -13  -7  223.87    9.47   4    0.90
   7 -13  -7  102.90    8.78   4    0.84
   6 -12  -7  323.49    9.98   4    0.90
   7 -12  -7   49.25    7.53   4    0.84
   8 -18  -8  166.73   15.73   4    0.73
   8 -17  -8   11.55   11.01   4    0.73
   9 -17  -8   86.73   14.67   4    0.69
   7 -16  -8  172.28   12.72   4    0.77
   8 -16  -8   54.84   11.38   4    0.74
   9 -16  -8   21.19   12.49   4    0.69
   7 -15  -8  140.72   10.81   4    0.78
   8 -15  -8   52.44   10.91   4    0.74
   9 -15  -8   21.82   10.99   4    0.69
   7 -14  -8  174.67   11.07   4    0.78
   8 -14  -8  482.84   17.72   4    0.74
   7 -13  -8   55.70    8.85   4    0.78
   9 -20  -9   34.05   18.41   4    0.65
   9 -19  -9   42.30   17.31   4    0.65
  10 -19  -9   76.01   19.43   4    0.62
   8 -18  -9   81.82   15.08   4    0.69
   9 -18  -9   20.00   15.30   4    0.65
  10 -18  -9  363.48   24.68   4    0.62
   8 -17  -9   -2.40   11.65   4    0.69
   9 -17  -9    8.81   14.50   4    0.66
  10 -17  -9   64.60   18.44   4    0.62
   8 -16  -9   59.22   12.22   4    0.69
   9 -16  -9  112.56   16.73   4    0.66
   8 -15  -9   16.74   11.02   4    0.69
   9 -15  -9   52.85   13.48   4    0.65
   8 -14  -9  128.97   13.46   4    0.69
   9 -21 -10   34.38   21.99   4    0.61
  10 -21 -10   83.50   23.87   4    0.59
  11 -21 -10   -9.47   26.28   4    0.56
   9 -20 -10  137.05   23.12   4    0.61
  10 -20 -10  126.67   24.26   4    0.59
  11 -20 -10   -5.22   25.57   4    0.56
  12 -20 -10   -9.27   32.92   4    0.53
   8 -19 -10   79.98   19.51   4    0.64
   9 -19 -10  -11.78   17.62   4    0.62
  10 -19 -10   67.11   23.11   4    0.59
  11 -19 -10   12.15   25.08   4    0.56
   8 -18 -10   54.04   16.65   4    0.64
   9 -18 -10  244.89   22.15   4    0.62
  10 -18 -10   23.78   21.66   4    0.59
   9 -17 -10   20.98   16.98   4    0.62
  10 -17 -10   36.23   20.68   4    0.59
   9 -16 -10   85.25   18.41   4    0.62
   9 -19 -11   78.97   22.53   4    0.58
  10 -19 -11   15.41   21.73   4    0.56
  10 -18 -11   28.05   23.33   4    0.56
  10 -17 -11   28.72   21.73   4    0.56
   0  -2  -2   71.61    0.42   5    3.31
   0  -3  -3   63.88    0.70   5    2.21
   0  -2  -3   53.67    0.52   5    2.39
   0  -4  -4  118.19    1.85   5    1.66
   0  -3  -4   91.68    1.43   5    1.76
  -1  -5  -5   51.52    2.49   5    1.40
   0  -5  -5   34.48    2.28   5    1.32
   0  -4  -5   26.15    1.83   5    1.40
  -1  -6  -6  131.13    5.11   5    1.16
   0  -6  -6   75.28    4.32   5    1.10
  -1  -5  -6   68.12    3.79   5    1.21
   0  -5  -6    4.80    2.66   5    1.15
   0  -4  -6   30.89    2.69   5    1.20
  -1  -7  -7  141.17    6.76   5    0.99
   0  -7  -7  130.30    6.98   5    0.95
  -1  -6  -7  402.26    9.50   5    1.03
   0  -6  -7  393.06    9.25   5    0.98
   0  -5  -7  442.10    9.30   5    1.02
  -1  -8  -8   18.99    6.89   5    0.86
   0  -8  -8  200.60   10.50   5    0.83
  -1  -7  -8  116.31    9.00   5    0.89
   0  -7  -8   14.73    6.31   5    0.86
  -1  -6  -8  177.77    8.78   5    0.92
   0  -6  -8  294.20   10.22   5    0.88
  -1  -9  -9   88.33   11.22   5    0.76
   0  -9  -9  173.26   13.00   5    0.74
  -1  -8  -9  552.61   16.58   5    0.79
   0  -8  -9  521.75   17.05   5    0.76
  -1  -7  -9   25.12    8.43   5    0.81
   0  -7  -9  387.69   14.51   5    0.78
  -1  -6  -9  259.57   12.29   5    0.82
   0  -6  -9  101.17    9.26   5    0.80
   0 -11 -10  142.92   20.37   5    0.64
  -2 -10 -10   52.71   14.05   5    0.70
  -1 -10 -10  168.18   15.94   5    0.68
   0 -10 -10  261.10   19.47   5    0.66
  -1  -9 -10   13.73   11.59   5    0.70
   0  -9 -10  136.23   15.41   5    0.68
  -1  -8 -10  142.58   14.03   5    0.72
   0  -8 -10  327.07   17.83   5    0.70
  -1  -7 -10    6.13    9.56   5    0.74
   0  -7 -10  210.15   14.04   5    0.71
   0 -12 -11  -43.58   22.49   5    0.59
  -2 -11 -11   55.95   20.04   5    0.64
  -1 -11 -11   66.69   18.92   5    0.62
   0 -11 -11    3.84   19.32   5    0.60
  -2 -10 -11   22.99   16.07   5    0.65
  -1 -10 -11   61.02   17.43   5    0.64
   0 -10 -11   28.47   18.21   5    0.62
  -1  -9 -11    5.88   15.33   5    0.65
   0  -9 -11  288.88   22.51   5    0.63
  -1  -8 -11   22.02   14.75   5    0.66
   0  -8 -11   16.85   14.85   5    0.64
  -1  -7 -11   41.33   13.35   5    0.68
   0  -7 -11   42.45   13.80   5    0.66
   0 -13 -12  -26.80   32.34   5    0.54
  -1 -12 -12   15.13   24.06   5    0.57
   0 -12 -12   49.02   26.03   5    0.55
  -1 -11 -12   -3.14   22.19   5    0.58
   0 -11 -12   51.81   23.66   5    0.56
  -2 -10 -12    1.56   22.15   5    0.60
  -1 -10 -12  121.23   22.89   5    0.59
   0 -10 -12  198.73   26.40   5    0.58
  -1  -9 -12  163.13   22.57   5    0.60
   0  -9 -12   62.77   21.83   5    0.59
   1  -9 -12  129.58   22.84   5    0.57
  -1  -8 -12   36.53   19.11   5    0.61
   0  -8 -12  125.73   20.80   5    0.60
   1  -8 -12  122.31   20.88   5    0.58
  -3  -1  -3  178.06    1.73   6    1.93
  -4  -1  -4   35.67    1.88   6    1.47
  -3  -1  -4  236.66    3.18   6    1.48
  -3   0  -4   12.79    1.15   6    1.54
  -4  -2  -5  122.66    4.43   6    1.15
  -5  -1  -5  271.28    5.71   6    1.19
  -4  -1  -5  381.96    6.79   6    1.20
  -4   0  -5   57.17    2.99   6    1.23
  -6  -2  -6   14.32    5.31   6    0.97
  -5  -2  -6   31.41    4.99   6    0.97
  -5  -1  -6  244.30    8.06   6    1.00
  -4  -1  -6  245.58    7.58   6    1.00
  -5   0  -6  357.49    8.91   6    1.03
  -6  -3  -7   72.41    9.32   6    0.82
  -7  -2  -7  250.79   11.55   6    0.84
  -6  -2  -7   30.67    7.35   6    0.84
  -5  -2  -7  178.13    9.97   6    0.84
  -6  -1  -7  447.08   13.00   6    0.86
  -5  -1  -7   74.51    7.40   6    0.86
  -6   0  -7  107.81    7.96   6    0.88
  -5   0  -7   30.78    5.70   6    0.88
  -8  -3  -8  156.06   15.60   6    0.72
  -7  -3  -8  302.30   15.14   6    0.72
  -6  -3  -8   20.87   10.88   6    0.72
  -8  -2  -8    0.03   10.51   6    0.74
  -7  -2  -8   54.71   11.04   6    0.74
  -6  -2  -8  186.22   12.87   6    0.74
  -7  -1  -8   37.60    9.58   6    0.76
  -6  -1  -8  206.24   12.26   6    0.76
  -5  -1  -8  125.29   10.65   6    0.75
  -7   0  -8  182.26   12.37   6    0.77
  -6   0  -8  138.71   10.59   6    0.77
  -8  -4  -9  351.84   25.74   6    0.63
  -7  -4  -9  482.82   26.85   6    0.63
  -9  -3  -9   17.10   17.68   6    0.64
  -8  -3  -9   70.05   17.61   6    0.65
  -7  -3  -9   31.90   16.39   6    0.65
  -9  -2  -9   -2.05   16.01   6    0.66
  -8  -2  -9   39.17   15.57   6    0.66
  -7  -2  -9  270.24   19.68   6    0.66
  -6  -2  -9   28.64   14.28   6    0.66
  -8  -1  -9  467.94   23.17   6    0.67
  -7  -1  -9   68.12   13.44   6    0.67
  -6  -1  -9  179.59   16.45   6    0.67
  -8   0  -9  124.75   14.99   6    0.68
  -7   0  -9   29.58   11.83   6    0.69
  -8  -5 -10   61.73   29.16   6    0.56
  -9  -4 -10   49.95   25.03   6    0.57
  -8  -4 -10   60.71   24.69   6    0.57
  -9  -3 -10  237.56   27.84   6    0.59
  -8  -3 -10  137.95   25.25   6    0.59
  -7  -3 -10  291.32   28.65   6    0.58
  -9  -2 -10   10.95   21.18   6    0.60
  -8  -2 -10   61.95   22.36   6    0.60
  -7  -2 -10   96.21   21.11   6    0.60
  -9  -1 -10  187.32   23.80   6    0.61
  -8  -1 -10   61.61   20.05   6    0.61
  -7  -1 -10   82.02   19.82   6    0.61
  -6  -1 -10  263.11   22.17   6    0.60
  -9   0 -10    8.20   18.03   6    0.61
  -8   0 -10   18.43   18.23   6    0.62
  -7   0 -10  102.31   17.49   6    0.62
  -7  -2 -11   48.85   27.01   6    0.54
  -7  -1 -11   60.00   24.50   6    0.55
 -12  20   3   53.83   12.39   7    0.73
 -13  21   3  187.75   18.97   7    0.67
 -14  22   3   37.29   20.86   7    0.62
 -13  22   3   28.55   16.81   7    0.66
 -15  23   3  110.09   27.51   7    0.58
 -14  23   3  112.76   21.74   7    0.61
 -13  23   3   10.22   18.15   7    0.65
 -15  24   3  198.63   29.08   7    0.57
 -14  24   3   44.98   23.16   7    0.60
 -13  24   3   64.32   19.56   7    0.63
 -14  25   3   76.94   25.61   7    0.59
 -13  25   3  200.57   24.78   7    0.62
  -8  13   2   17.78    4.04   7    1.11
  -9  14   2   55.21    6.15   7    0.98
  -9  15   2   75.98    6.55   7    0.95
 -10  16   2  129.11    9.12   7    0.85
  -9  16   2   31.61    6.41   7    0.92
 -11  17   2   51.50   10.56   7    0.77
 -10  17   2  155.23   10.17   7    0.83
  -9  17   2  310.65   11.28   7    0.89
 -12  18   2  261.19   18.22   7    0.70
 -11  18   2   18.69    8.97   7    0.75
 -10  18   2  167.27   10.94   7    0.81
  -9  18   2   14.61    6.62   7    0.86
 -12  19   2   79.03   13.80   7    0.69
 -11  19   2   68.03   10.98   7    0.74
 -10  19   2   19.64    8.70   7    0.79
 -13  20   2    8.40   18.19   7    0.63
 -12  20   2   50.13   14.00   7    0.67
 -11  20   2  124.28   14.36   7    0.72
 -10  20   2  206.43   13.20   7    0.76
 -13  21   2  145.92   21.23   7    0.62
 -12  21   2  265.03   20.42   7    0.66
 -11  21   2    9.57   12.22   7    0.70
 -10  21   2   20.55   10.88   7    0.74
 -14  22   2  190.91   27.09   7    0.57
 -13  22   2  129.61   22.63   7    0.61
 -12  22   2  157.12   20.15   7    0.65
 -11  22   2   83.93   14.37   7    0.68
 -14  23   2  110.08   27.77   7    0.56
 -13  23   2  102.84   22.81   7    0.60
 -12  23   2   28.63   17.42   7    0.63
 -11  23   2   89.10   14.94   7    0.67
 -14  24   2  153.28   32.36   7    0.55
 -13  24   2    1.08   23.65   7    0.59
 -12  24   2  126.77   19.23   7    0.62
 -14  25   2  -36.00   31.67   7    0.55
 -13  25   2  119.53   24.48   7    0.57
 -12  25   2   52.38   19.29   7    0.60
 -13  26   2   41.37   23.14   7    0.56
  -5   8   1  205.55    2.15   7    1.71
  -6   9   1  170.65    3.59   7    1.40
  -5   9   1  257.37    2.79   7    1.62
  -6  10   1   83.90    2.65   7    1.35
  -5  10   1  136.53    2.56   7    1.53
  -7  11   1   20.60    2.98   7    1.15
  -6  11   1   61.58    2.83   7    1.29
  -7  12   1   99.14    4.61   7    1.11
  -6  12   1  108.95    3.59   7    1.23
  -7  13   1  113.16    5.19   7    1.07
  -8  14   1  439.47   10.66   7    0.94
  -7  14   1  213.31    6.96   7    1.03
  -8  15   1   27.11    5.47   7    0.91
  -8  16   1   18.96    6.17   7    0.89
  -9  17   1   34.12    7.22   7    0.80
  -9  18   1   20.51    7.83   7    0.77
 -10  20   1   76.72   11.43   7    0.69
 -11  26   4   84.51   23.34   8    0.62
 -11  27   4   94.29   22.96   8    0.60
  -8  19   3   93.75    9.82   8    0.86
  -8  20   3   10.56    9.33   8    0.82
  -9  21   3  141.49   13.31   8    0.75
  -9  22   3   66.38   12.66   8    0.73
 -10  23   3    0.83   14.66   8    0.67
  -9  23   3   75.71   13.89   8    0.70
 -11  24   3  153.77   24.96   8    0.61
 -10  24   3   -3.56   16.41   8    0.65
  -9  24   3  123.61   15.99   8    0.68
 -11  25   3   72.32   24.67   8    0.60
 -10  25   3   84.84   19.78   8    0.63
  -9  25   3    2.37   16.21   8    0.66
 -12  26   3   16.71   29.73   8    0.55
 -11  26   3   30.64   24.90   8    0.58
 -10  26   3   97.54   22.13   8    0.61
  -9  26   3  150.43   21.42   8    0.64
 -11  27   3   24.86   24.93   8    0.57
 -10  27   3  205.91   27.39   8    0.59
  -9  27   3   89.14   19.59   8    0.62
  -8  27   3   58.24   18.53   8    0.64
 -10  28   3   32.10   24.01   8    0.58
  -9  28   3   49.78   20.29   8    0.60
  -6  14   2  148.98    5.48   8    1.12
  -6  15   2    2.27    4.01   8    1.07
  -7  16   2  173.24    8.05   8    0.94
  -6  16   2  143.56    6.74   8    1.02
  -7  17   2  260.97    9.50   8    0.91
  -6  17   2  111.62    7.04   8    0.97
  -8  18   2  324.92   13.27   8    0.81
  -7  18   2    6.66    6.70   8    0.87
  -6  18   2   63.81    6.46   8    0.93
  -8  19   2   86.26    9.89   8    0.78
  -7  19   2   55.91    8.48   8    0.83
  -6  19   2   96.69    8.07   8    0.89
  -8  20   2  144.38   11.98   8    0.75
  -7  20   2   41.60    8.33   8    0.80
  -6  20   2   85.98    8.46   8    0.85
  -8  21   2   78.61   12.25   8    0.73
  -7  21   2   70.58    9.59   8    0.77
  -9  22   2  247.90   18.10   8    0.66
  -8  22   2   40.86   12.40   8    0.70
  -7  22   2  244.61   13.77   8    0.74
  -9  23   2   53.77   17.08   8    0.64
  -8  23   2  140.35   14.87   8    0.68
  -7  23   2   90.01   11.90   8    0.72
  -9  24   2  162.64   20.15   8    0.63
  -8  24   2  -28.39   14.31   8    0.66
  -9  25   2   53.01   19.28   8    0.61
  -8  25   2   29.65   16.61   8    0.64
  -9  26   2  123.58   22.91   8    0.59
  -8  26   2   70.94   18.55   8    0.62
  -9  27   2  195.52   25.23   8    0.57
  -9  28   2  -18.80   26.50   8    0.56
  -3   7   1    4.51    0.36   8    2.25
  -3   8   1   94.76    1.08   8    2.04
  -4   9   1   10.61    1.09   8    1.62
  -3   9   1   99.47    1.37   8    1.85
  -4  10   1   44.94    1.75   8    1.51
  -3  10   1   56.42    1.39   8    1.70
  -4  11   1   80.51    2.37   8    1.41
  -4  12   1   17.61    2.03   8    1.32
  -4  13   1   78.59    3.18   8    1.23
  -5  15   1  102.59    5.21   8    1.01
  -5  16   1    7.92    4.33   8    0.96
   3  24   6    9.95   16.37   9    0.65
   3  25   6   58.21   20.69   9    0.62
   4  25   6   19.37   20.28   9    0.62
   3  26   6   -6.89   21.09   9    0.59
   4  26   6   -8.38   21.41   9    0.59
   2  20   5  249.52   14.47   9    0.78
   2  21   5   23.16   11.74   9    0.74
   3  21   5  176.02   13.98   9    0.74
   2  22   5   45.45   12.72   9    0.70
   3  22   5   45.42   12.65   9    0.70
   4  22   5   -5.93   12.94   9    0.70
   2  23   5   62.18   16.60   9    0.66
   3  23   5  121.88   16.62   9    0.67
   4  23   5  153.81   16.87   9    0.67
   5  23   5   45.49   14.80   9    0.66
   2  24   5  120.85   20.71   9    0.63
   3  24   5  121.85   19.96   9    0.63
   4  24   5    8.56   16.76   9    0.64
   5  24   5   19.95   15.77   9    0.63
   2  25   5   52.92   23.85   9    0.60
   3  25   5   84.34   21.11   9    0.60
   4  25   5   20.92   19.10   9    0.61
   5  25   5   87.65   19.77   9    0.61
   2  26   5  -38.10   22.91   9    0.57
   3  26   5   81.33   24.81   9    0.58
   4  26   5   -9.33   23.45   9    0.58
   5  26   5   32.13   22.51   9    0.58
   3  27   5   35.36   25.59   9    0.55
   4  27   5   57.19   27.30   9    0.55
   5  27   5  -28.40   25.14   9    0.55
   2  16   4  335.52    9.37   9    0.97
   2  17   4  210.37    9.15   9    0.91
   3  17   4  394.51   11.52   9    0.91
   2  18   4   16.80    6.89   9    0.85
   3  18   4  118.37    9.28   9    0.85
   4  18   4   11.74    6.82   9    0.85
   2  19   4    9.01    8.09   9    0.80
   3  19   4  262.27   12.76   9    0.80
   4  19   4  128.92    9.74   9    0.80
   2  20   4  561.65   17.89   9    0.75
   3  20   4  277.97   14.29   9    0.76
   4  20   4  167.84   12.09   9    0.76
   2  21   4   79.10   12.92   9    0.71
   3  21   4  257.17   15.97   9    0.71
   4  21   4  236.40   14.78   9    0.72
   3  22   4  137.96   15.43   9    0.68
   4  22   4  110.41   14.06   9    0.68
   5  22   4   65.07   13.85   9    0.68
   4  23   4   34.08   15.05   9    0.64
   5  23   4   32.45   14.99   9    0.64
   5  24   4  126.83   19.74   9    0.61
   2  13   3   44.52    3.58   9    1.19
   2  14   3  361.96    7.70   9    1.09
   3  14   3   14.65    3.45   9    1.09
   2  15   3   20.42    4.38   9    1.01
   3  15   3  167.99    6.36   9    1.01
   2  16   3   36.40    5.51   9    0.93
   3  16   3   -4.88    4.46   9    0.94
   3  17   3   58.08    6.71   9    0.87
   4  18   3  233.37   10.84   9    0.81
   1   8   2   24.30    0.72   9    1.95
   1   9   2  135.48    1.84   9    1.71
   2   9   2  178.60    2.26   9    1.70
   1  10   2   81.06    2.02   9    1.50
   2  10   2  180.20    2.69   9    1.51
   2  11   2  169.30    3.38   9    1.36
   1   5   1   74.14    0.44   9    3.03
   0  16   1   77.01    4.19  10    1.17
   0  17   1  238.69    7.15  10    1.09
   0  18   1  145.85    6.78  10    1.02
   0  19   1  301.51    9.94  10    0.96
   0  20   1  294.01   10.82  10    0.91
   1  20   1  121.20    7.62  10    0.93
   0  21   1  179.34    9.81  10    0.86
   1  21   1   43.05    7.31  10    0.88
   0  22   1  126.84   10.36  10    0.82
   1  22   1  263.49   12.16  10    0.83
   0  23   1   13.42    8.92  10    0.78
   1  23   1   33.43    9.72  10    0.80
   2  23   1   48.21    8.94  10    0.80
   0  24   1   86.16   11.93  10    0.75
   1  24   1   46.00   11.01  10    0.76
   2  24   1   13.38    9.16  10    0.77
   0  25   1  226.00   15.73  10    0.71
   1  25   1    5.58   11.69  10    0.73
   2  25   1   18.13   10.56  10    0.73
   0  26   1   26.10   13.93  10    0.69
   1  26   1    6.62   12.44  10    0.70
   2  26   1   99.31   14.85  10    0.70
   0  27   1   45.66   16.00  10    0.66
   1  27   1   27.81   13.98  10    0.67
   2  27   1  -21.42   13.14  10    0.67
   0  28   1   58.44   18.62  10    0.63
   1  28   1   54.42   17.89  10    0.64
   2  28   1   22.46   16.36  10    0.65
   0  29   1   66.26   21.26  10    0.61
   1  29   1   40.48   19.06  10    0.62
   2  29   1    0.85   17.07  10    0.62
   0  30   1   57.13   23.50  10    0.59
   1  30   1   24.16   22.20  10    0.60
   2  30   1   42.97   19.48  10    0.60
   0  31   1  253.08   29.62  10    0.57
   1  31   1  139.72   26.78  10    0.58
   2  31   1   34.61   21.78  10    0.58
   1  11   0   84.20    2.00  10    1.53
   1  12   0  373.25    4.38  10    1.40
   1  13   0   56.58    2.54  10    1.29
   1  14   0  253.19    5.19  10    1.20
   1  15   0   22.26    2.98  10    1.12
   1  16   0  130.97    5.41  10    1.05
   1  17   0  361.43    8.71  10    0.98
   1  18   0  464.56   10.73  10    0.93
   1  19   0  226.84    9.33  10    0.88
   1  20   0  115.75    8.48  10    0.83
   1  21   0   27.95    7.73  10    0.79
   2  21   0   97.82    9.01  10    0.80
   1  22   0  782.18   18.67  10    0.76
   2  22   0   -1.50    8.15  10    0.77
   1  23   0   65.37   10.95  10    0.72
   2  23   0  123.22   11.71  10    0.73
   1  24   0   24.63   11.10  10    0.69
   2  24   0   -5.84   10.21  10    0.70
   1  25   0   92.91   15.14  10    0.66
   2  25   0   96.74   14.01  10    0.67
   2  26   0   80.60   16.38  10    0.65
   2  27   0  229.83   20.45  10    0.62
   2  28   0  109.76   20.87  10    0.60
   2  29   0   92.18   22.57  10    0.58
   2  30   0   40.37   23.75  10    0.56
   0   1  -2   31.69    0.29  11    3.86
   0   1  -3    2.69    0.22  11    2.46
   0   1  -4  257.53    2.21  11    1.79
   0   2  -4   25.89    0.78  11    1.93
   0   1  -5   79.65    2.36  11    1.41
   0   2  -5  120.96    2.44  11    1.50
  -1   2  -6   11.20    2.73  11    1.22
   0   2  -6   24.48    2.65  11    1.23
   0   3  -6   80.97    3.22  11    1.29
  -1   2  -7   70.50    5.25  11    1.04
   0   2  -7   25.53    4.11  11    1.04
  -1   3  -7  317.79    8.05  11    1.08
   0   3  -7   50.16    4.21  11    1.08
  -1   2  -8  147.72    8.79  11    0.90
   0   2  -8  151.44    8.32  11    0.90
  -1   3  -8  284.15    9.37  11    0.93
   0   3  -8  245.08    8.81  11    0.93
   1   3  -8  260.38    8.53  11    0.92
   0   4  -8  283.05    9.25  11    0.96
  -1   2  -9   83.15   10.05  11    0.79
   0   2  -9  154.13   10.52  11    0.79
  -1   3  -9  313.72   12.46  11    0.82
   0   3  -9  162.78   10.16  11    0.82
   1   3  -9  267.41   11.11  11    0.81
  -1   4  -9   13.54    7.54  11    0.84
   0   4  -9  319.69   12.07  11    0.85
  -1   2 -10   87.74   13.77  11    0.70
   0   2 -10   -1.35   10.71  11    0.70
  -1   3 -10  135.88   12.36  11    0.73
   0   3 -10  104.67   12.52  11    0.73
   1   3 -10  117.00   11.62  11    0.72
  -1   4 -10  208.51   14.63  11    0.75
   0   4 -10  139.23   11.72  11    0.75
   1   4 -10  178.22   11.81  11    0.75
   0   5 -10   90.51   10.33  11    0.77
  -1   2 -11   69.38   19.26  11    0.64
  -1   3 -11   58.87   15.58  11    0.66
   0   3 -11  263.13   19.72  11    0.66
   1   3 -11  201.49   17.14  11    0.65
  -2   4 -11   28.19   15.84  11    0.67
  -1   4 -11   26.82   13.54  11    0.68
   0   4 -11  297.89   18.66  11    0.68
   1   4 -11  107.20   14.40  11    0.67
  -1   5 -11   78.38   14.79  11    0.69
   0   5 -11   14.25   12.53  11    0.69
   1   5 -11  100.06   13.22  11    0.69
  -1   2 -12    4.74   22.35  11    0.58
  -1   3 -12   96.54   21.74  11    0.60
   0   3 -12   88.45   22.14  11    0.60
   1   3 -12   23.60   17.87  11    0.59
  -2   4 -12   42.45   21.29  11    0.61
  -1   4 -12   -8.72   18.23  11    0.61
   0   4 -12  121.96   19.87  11    0.61
   1   4 -12    8.01   18.30  11    0.61
  -2   5 -12   22.79   18.47  11    0.63
  -1   5 -12  136.14   22.04  11    0.63
   0   5 -12  131.19   19.71  11    0.63
   1   5 -12  266.23   21.26  11    0.63
   0   6 -12    6.24   15.79  11    0.64
   1   6 -12  108.04   17.91  11    0.64
  -1   2 -13   17.29   29.57  11    0.53
   0   3 -13   21.92   26.95  11    0.55
   0   4 -13  -59.03   24.30  11    0.56
   1   4 -13  175.19   27.43  11    0.56
   2   4 -13   98.54   23.81  11    0.55
   0   5 -13  139.65   26.01  11    0.58
   1   5 -13  136.22   23.91  11    0.57
   1   6 -13   71.20   20.65  11    0.59
   1  -2  -3  153.17    0.86  12    2.38
   1  -3  -4  236.28    2.24  12    1.76
   1  -2  -4   95.76    1.11  12    1.97
   1  -4  -5   57.55    2.13  12    1.40
   1  -3  -5   83.82    2.01  12    1.53
   1  -5  -6   39.34    3.37  12    1.15
   1  -4  -6    1.75    2.06  12    1.25
   2  -4  -6  134.42    3.97  12    1.19
   1  -6  -7  227.42    7.75  12    0.98
   1  -5  -7  174.72    6.12  12    1.05
   2  -5  -7   24.04    3.99  12    1.01
   1  -4  -7   13.65    3.41  12    1.12
   2  -4  -7   17.93    3.28  12    1.08
   1  -7  -8   36.48    7.21  12    0.86
   1  -6  -8  148.07    7.55  12    0.91
   2  -6  -8   49.30    6.64  12    0.88
   1  -5  -8   34.53    5.67  12    0.96
   2  -5  -8   56.63    5.67  12    0.94
   2  -4  -8   36.77    4.71  12    0.99
   1  -8  -9  137.21   12.47  12    0.76
   1  -7  -9  137.23   10.08  12    0.80
   2  -7  -9  119.34    9.95  12    0.78
   1  -6  -9  224.73   10.76  12    0.84
   2  -6  -9   68.86    8.27  12    0.82
   3  -6  -9   98.49    8.60  12    0.79
   2  -5  -9   11.33    6.06  12    0.86
   2  -4  -9   83.39    7.61  12    0.90
   1  -8 -10  214.43   16.20  12    0.71
   2  -8 -10   44.90   11.72  12    0.70
   1  -7 -10   67.39   10.93  12    0.75
   2  -7 -10  268.94   15.01  12    0.73
   3  -7 -10  102.90   12.33  12    0.71
   1  -6 -10    6.22    9.30  12    0.78
   2  -6 -10  202.52   12.69  12    0.77
   3  -6 -10  344.32   14.63  12    0.75
   2  -5 -10   37.60    8.32  12    0.80
   1  -9 -11  275.95   23.26  12    0.64
   2  -9 -11  138.57   19.80  12    0.63
   1  -8 -11   63.24   14.74  12    0.67
   2  -8 -11  250.20   19.69  12    0.66
   3  -8 -11   34.81   14.60  12    0.64
   1  -7 -11   92.47   14.33  12    0.70
   2  -7 -11   15.20   12.16  12    0.69
   3  -7 -11   81.47   13.36  12    0.67
   4  -7 -11   38.42   13.18  12    0.65
   2  -6 -11  201.00   15.68  12    0.72
   3  -6 -11   16.68   10.36  12    0.70
   1 -10 -12  132.49   26.50  12    0.59
   2 -10 -12   95.89   23.81  12    0.58
   1  -9 -12  100.80   22.32  12    0.61
   2  -9 -12    2.10   19.33  12    0.60
   3  -9 -12   77.19   23.94  12    0.59
   1  -8 -12   67.93   19.30  12    0.63
   2  -8 -12    2.83   16.13  12    0.62
   3  -8 -12   96.48   20.34  12    0.61
   4  -8 -12  162.71   21.31  12    0.60
   2  -7 -12  121.64   20.02  12    0.65
   3  -7 -12  118.17   17.58  12    0.64
   3  -6 -12   32.36   14.92  12    0.66
   3 -10 -13    6.79   28.06  12    0.54
   2  -9 -13   41.49   22.80  12    0.57
   3  -9 -13   20.94   23.87  12    0.56
   4  -9 -13  -11.57   22.48  12    0.55
   1  -8 -13   78.58   24.05  12    0.60
   2  -8 -13   84.74   24.23  12    0.59
   3  -8 -13  125.46   22.18  12    0.58
   4  -8 -13   76.17   22.60  12    0.57
   2  -7 -13   37.84   19.97  12    0.61
   3  -7 -13   65.79   20.90  12    0.60
   3  -6 -13   43.01   18.67  12    0.62
 -15 -24   3  265.45   38.14  13    0.53
 -15 -23   3  130.29   31.59  13    0.56
 -16 -22   3   71.21   22.96  13    0.58
 -15 -22   3   71.32   25.28  13    0.58
 -17 -21   3   22.91   22.14  13    0.60
 -16 -21   3   33.90   20.10  13    0.61
 -15 -21   3   59.17   20.34  13    0.61
 -14 -21   3  237.86   24.82  13    0.61
 -16 -20   3   95.90   19.85  13    0.63
 -15 -20   3  284.74   22.18  13    0.64
 -14 -20   3   35.22   17.42  13    0.64
 -15 -19   3  302.43   20.97  13    0.67
 -14 -19   3    8.41   14.10  13    0.68
 -14 -18   3  161.97   15.83  13    0.71
 -13 -17   3   17.59   11.24  13    0.76
 -16 -22   2   34.41   24.65  13    0.56
 -15 -22   2  161.62   27.59  13    0.56
 -17 -21   2  117.81   23.82  13    0.58
 -16 -21   2   71.04   22.03  13    0.59
 -15 -21   2    2.43   21.33  13    0.59
 -14 -21   2   40.00   21.24  13    0.59
 -16 -20   2    0.73   18.02  13    0.61
 -15 -20   2   26.13   16.39  13    0.62
 -14 -20   2   33.57   17.95  13    0.62
 -13 -20   2   21.52   16.02  13    0.63
 -16 -19   2   14.57   15.90  13    0.64
 -15 -19   2   43.40   16.05  13    0.65
 -14 -19   2  173.63   18.10  13    0.66
 -13 -19   2   44.32   15.31  13    0.66
 -15 -18   2   89.17   14.75  13    0.68
 -14 -18   2   71.34   13.40  13    0.69
 -13 -18   2  282.18   17.67  13    0.70
 -12 -18   2  291.29   16.63  13    0.70
 -14 -17   2  129.75   13.34  13    0.73
 -13 -17   2   72.39   11.57  13    0.74
 -12 -17   2   45.85   10.42  13    0.74
 -11 -17   2   56.93   10.41  13    0.75
 -13 -16   2   25.59    9.21  13    0.78
 -12 -16   2   58.27    9.31  13    0.79
 -11 -16   2  120.14    9.86  13    0.80
 -10 -16   2  129.69   10.29  13    0.80
 -12 -15   2  413.41   15.14  13    0.84
 -11 -15   2   21.02    6.88  13    0.85
 -10 -15   2  238.82   10.73  13    0.85
 -11 -14   2   25.45    6.48  13    0.91
 -10 -14   2   64.96    6.46  13    0.92
 -10 -13   2   88.74    6.09  13    0.98
  -9 -12   2  159.83    6.44  13    1.08
 -12 -17   1  312.28   15.78  13    0.71
 -11 -15   1  160.93   10.13  13    0.80
 -10 -14   1   93.90    7.37  13    0.87
 -10 -13   1   41.67    5.38  13    0.93
  -9 -13   1  357.42    9.44  13    0.94
  -9 -12   1  200.02    6.83  13    1.02
  -9 -11   1  158.82    5.24  13    1.10
  -8 -11   1  110.35    4.43  13    1.12
  -8 -10   1   45.22    2.97  13    1.23
  -7 -10   1   91.03    3.46  13    1.25
  -7  -9   1   49.32    2.18  13    1.38
  -6  -9   1  172.25    3.18  13    1.40
  -6  -8   1  123.17    2.24  13    1.58
  -5  -8   1  189.83    2.64  13    1.59
  -5  -7   1  107.03    1.34  13    1.83
  -8 -29   1  227.04   26.75  14    0.60
  -8 -28   1   35.05   19.94  14    0.62
  -8 -27   1   60.57   18.69  14    0.65
  -7 -27   1  -21.50   17.92  14    0.64
  -7 -26   1  257.86   23.26  14    0.67
  -7 -25   1  107.07   14.93  14    0.70
  -7 -24   1  114.54   13.79  14    0.73
  -6 -21   1  117.07   10.20  14    0.84
  -6 -30   0  -12.13   27.03  14    0.53
  -8 -29   0    5.34   23.24  14    0.58
  -7 -29   0  121.92   26.24  14    0.57
  -6 -29   0  217.39   29.59  14    0.56
  -9 -28   0  111.64   21.90  14    0.60
  -8 -28   0    6.73   20.33  14    0.60
  -7 -28   0   17.52   21.64  14    0.59
  -6 -28   0    8.48   21.99  14    0.58
  -9 -27   0  -19.28   16.88  14    0.63
  -8 -27   0   43.81   17.70  14    0.62
  -7 -27   0   20.89   18.69  14    0.61
  -6 -27   0  254.19   25.95  14    0.60
  -8 -26   0   49.54   17.45  14    0.65
  -7 -26   0  344.02   23.55  14    0.64
  -6 -26   0  211.50   21.19  14    0.63
  -8 -25   0   76.64   14.39  14    0.68
  -7 -25   0   81.35   15.92  14    0.67
  -6 -25   0   74.56   16.17  14    0.66
  -5 -25   0    9.89   14.91  14    0.64
  -8 -24   0   17.76   12.27  14    0.71
  -7 -24   0  280.97   17.15  14    0.70
  -6 -24   0  121.57   15.18  14    0.69
  -5 -24   0  265.69   17.96  14    0.67
  -7 -23   0   49.74   11.42  14    0.73
  -6 -23   0   99.47   12.68  14    0.72
  -5 -23   0   43.11   12.57  14    0.71
  -7 -22   0   43.18    9.74  14    0.77
  -6 -22   0  312.54   14.99  14    0.76
  -5 -22   0  143.14   12.10  14    0.74
  -7 -21   0  108.06   10.29  14    0.81
  -6 -21   0   27.14    8.16  14    0.80
  -5 -21   0   44.73    9.30  14    0.78
  -6 -20   0   22.90    7.60  14    0.84
  -5 -20   0  427.70   14.00  14    0.83
  -4 -20   0  169.99   10.13  14    0.80
  -6 -19   0   23.13    6.48  14    0.89
  -5 -19   0  154.47    9.01  14    0.88
  -4 -19   0  129.81    8.76  14    0.85
  -6 -18   0  189.82    8.31  14    0.94
  -5 -18   0   71.32    6.38  14    0.93
  -4 -18   0   11.71    5.74  14    0.90
  -5 -17   0  290.91    8.29  14    0.99
  -4 -17   0  277.12    8.45  14    0.96
  -5 -16   0  176.36    6.31  14    1.06
  -4 -16   0   53.07    4.85  14    1.03
  -5 -15   0   95.83    4.64  14    1.13
  -4 -15   0   17.34    3.57  14    1.11
  -3 -15   0   26.92    3.82  14    1.07
  -4 -14   0   59.06    3.36  14    1.20
  -3 -14   0  116.24    4.41  14    1.16
  -4 -13   0   16.81    2.23  14    1.30
  -3 -13   0   84.99    3.17  14    1.26
  -4 -12   0   41.80    2.10  14    1.41
  -3 -12   0  123.58    2.99  14    1.38
  -3 -11   0  104.35    2.28  14    1.52
  -3 -10   0   85.88    1.61  14    1.68
  -2 -10   0  228.50    2.49  14    1.60
  -3  -9   0  155.16    1.57  14    1.88
  -2  -9   0  163.35    1.71  14    1.81
  -2  -8   0   26.76    0.62  14    2.07
  -2  -7   0   65.18    0.58  14    2.39
  -2  -6   0   29.79    0.35  14    2.82
  -1  -5   0  112.78    0.49  14    3.21
  -1  -4   0   52.28    0.31  14    4.13
  -7 -29  -1   -0.41   24.83  14    0.54
  -7 -28  -1  191.44   26.88  14    0.56
  -7 -27  -1   15.76   21.05  14    0.58
  -7 -26  -1   16.78   17.81  14    0.61
  -6 -25  -1   75.44   15.82  14    0.62
  -6 -24  -1   83.87   14.88  14    0.65
  -6 -23  -1  397.72   18.71  14    0.68
   4  -2  -2   42.51    0.38  15    2.81
   6  -3  -3   42.39    0.88  15    1.87
   7  -3  -3  154.50    2.04  15    1.69
   9  -5  -4   20.56    2.14  15    1.35
   8  -4  -4   27.07    1.79  15    1.40
   9  -4  -4  449.77    5.46  15    1.30
  10  -6  -5  347.05    6.85  15    1.16
  11  -6  -5    6.16    3.66  15    1.09
  10  -5  -5  177.63    5.30  15    1.12
  11  -5  -5  240.15    6.70  15    1.06
  10  -4  -5  237.88    6.44  15    1.07
  11  -4  -5  120.96    5.59  15    1.01
  12  -7  -6  500.86   11.32  15    0.96
  13  -7  -6   34.17    6.55  15    0.91
  14  -7  -6   75.32    8.86  15    0.87
  12  -6  -6  167.71    7.48  15    0.94
  13  -6  -6   21.49    6.16  15    0.89
  14  -6  -6   44.47    7.96  15    0.84
  11  -5  -6  153.29    6.76  15    0.94
  12  -5  -6   43.73    6.02  15    0.90
  13  -5  -6   94.90    7.98  15    0.86
  14  -8  -7   52.58    8.48  15    0.82
  15  -8  -7  114.24   11.14  15    0.79
  16  -8  -7  222.89   13.93  15    0.75
  13  -7  -7  341.18   11.86  15    0.83
  14  -7  -7   55.15    8.16  15    0.80
  15  -7  -7   24.78    9.40  15    0.77
  16  -7  -7  122.86   12.38  15    0.73
  13  -6  -7  357.06   12.68  15    0.81
  14  -6  -7   74.97    9.85  15    0.78
  15  -6  -7   95.99   11.15  15    0.75
  16  -6  -7  348.84   19.20  15    0.71
  18 -10  -8  233.30   18.42  15    0.68
  19 -10  -8   41.33   17.88  15    0.65
  15  -9  -8  156.81   12.54  15    0.74
  16  -9  -8  281.42   16.79  15    0.72
  17  -9  -8  134.72   15.99  15    0.69
  18  -9  -8   46.43   15.34  15    0.66
  15  -8  -8    8.28    9.25  15    0.73
  16  -8  -8   24.62   11.07  15    0.70
  17  -8  -8  152.21   16.13  15    0.68
  18  -8  -8   -3.10   15.57  15    0.65
  15  -7  -8  121.45   12.44  15    0.71
  16  -7  -8   45.54   13.05  15    0.68
  17  -7  -8  131.99   16.47  15    0.66
  18  -7  -8   44.08   18.69  15    0.63
  19 -11  -9  209.57   23.27  15    0.62
  20 -11  -9   74.70   23.12  15    0.60
  17 -10  -9  134.49   17.15  15    0.66
  18 -10  -9   38.79   17.11  15    0.64
  19 -10  -9   89.45   21.70  15    0.62
  20 -10  -9   90.73   23.06  15    0.59
  17  -9  -9    2.52   14.23  15    0.64
  18  -9  -9  148.60   19.64  15    0.62
  19  -9  -9  100.93   20.45  15    0.60
  20  -9  -9   40.48   22.72  15    0.58
  17  -8  -9  118.06   17.19  15    0.63
  18  -8  -9   18.48   18.12  15    0.61
  19  -8  -9   80.38   22.29  15    0.59
  20  -8  -9   93.97   24.86  15    0.57
  19 -11 -10   99.77   21.47  15    0.59
  19 -10 -10   82.86   21.70  15    0.58
  19  -9 -10  165.78   25.99  15    0.57
  20  -9 -10   72.62   28.52  15    0.55
  19  -8 -10  355.25   29.92  15    0.55
  20  -8 -10   92.51   28.01  15    0.54
   4   1  -2   41.07    0.39  16    2.81
   6   1  -3   32.08    0.75  16    1.99
   8   1  -4   36.51    1.65  16    1.53
   8   2  -4  338.73    4.38  16    1.41
  10   1  -5  175.63    4.47  16    1.25
   9   2  -5   65.74    3.28  16    1.19
  10   2  -5   12.60    2.74  16    1.17
  11   2  -5  164.54    5.30  16    1.13
  11   3  -5  139.72    6.05  16    1.05
  11   2  -6  291.09    7.69  16    1.02
  12   2  -6   28.04    4.89  16    1.00
  13   2  -6   65.37    6.02  16    0.97
  12   3  -6  166.38    7.60  16    0.94
  13   3  -6   72.32    6.59  16    0.92
  13   4  -6   55.89    7.48  16    0.86
  13   1  -7   22.31    5.57  16    0.93
  13   2  -7  253.40    9.59  16    0.88
  14   2  -7   78.32    7.82  16    0.87
  15   2  -7  191.86   10.49  16    0.84
  13   3  -7  400.11   12.75  16    0.84
  14   3  -7   58.96    8.29  16    0.83
  15   3  -7  156.40   10.50  16    0.81
  14   4  -7   61.24    8.56  16    0.78
  15   4  -7  218.69   12.37  16    0.77
  15   1  -8   74.66    8.99  16    0.81
  15   2  -8   21.91    7.68  16    0.78
  16   2  -8   41.03    9.41  16    0.77
  17   2  -8  147.97   12.60  16    0.75
  14   3  -8  164.29   11.36  16    0.76
  15   3  -8   11.15    8.52  16    0.75
  16   3  -8   52.69   10.61  16    0.74
  17   3  -8   53.10   11.80  16    0.72
  18   3  -8   -0.58   13.13  16    0.70
  15   4  -8   79.91   11.06  16    0.71
  16   4  -8    5.82   10.89  16    0.70
  17   4  -8  257.39   16.65  16    0.69
  17   5  -8   61.30   15.64  16    0.66
  17   2  -9  378.44   18.32  16    0.70
  18   2  -9   46.95   13.10  16    0.69
  16   3  -9   49.63   12.18  16    0.68
  17   3  -9   45.68   12.53  16    0.67
  18   3  -9   16.13   14.61  16    0.66
  19   3  -9  197.27   20.45  16    0.65
  20   3  -9   34.24   18.28  16    0.64
  17   4  -9   79.10   16.55  16    0.65
  18   4  -9  150.77   19.29  16    0.64
  19   4  -9  125.55   19.44  16    0.63
  20   4  -9  -12.89   18.34  16    0.62
  18   5  -9   96.24   20.09  16    0.61
  19   5  -9  264.24   25.24  16    0.60
  19   2 -10   98.39   18.37  16    0.63
  20   2 -10   84.48   19.00  16    0.62
  18   3 -10  146.30   19.96  16    0.62
  19   3 -10   20.25   17.30  16    0.61
  20   3 -10    5.60   19.86  16    0.60
  21   3 -10  258.89   28.68  16    0.59
  18   4 -10  391.82   27.00  16    0.60
  19   4 -10   29.24   20.24  16    0.59
  20   4 -10   82.60   23.39  16    0.58
  21   4 -10   74.22   24.18  16    0.57
  19   5 -10   -4.90   22.08  16    0.57
  20   5 -10   24.30   23.99  16    0.56
  21   5 -10    2.19   25.36  16    0.56
  20   3 -11   12.85   20.51  16    0.57
 -17  10  10  182.62   17.69   1    0.68
 -18  11  10    4.71   14.96   1    0.66
 -17  11  10   68.17   13.50   1    0.69
 -16  11  10   30.90   10.49   1    0.71
 -18  12  10   -4.94   14.41   1    0.66
 -17  12  10   50.86   12.86   1    0.69
 -16  12  10   56.76   11.49   1    0.72
 -18  13  10   23.53   14.71   1    0.67
 -17  13  10    8.58   12.54   1    0.70
 -16  13  10   64.73   13.00   1    0.72
 -17  14  10  178.61   17.68   1    0.70
 -15   9   9  163.13   12.45   1    0.76
 -16  10   9  126.80   13.13   1    0.74
 -15  10   9   62.25    9.99   1    0.77
 -14  10   9   31.66    8.27   1    0.81
 -17  11   9  178.33   15.89   1    0.71
 -16  11   9   63.78   10.97   1    0.74
 -15  11   9   14.27    9.08   1    0.78
 -14  11   9  164.85   11.51   1    0.81
 -17  12   9  229.25   16.99   1    0.72
 -16  12   9  249.86   15.41   1    0.75
 -15  12   9  145.82   12.35   1    0.78
 -17  13   9  109.24   14.70   1    0.72
 -16  13   9   13.15   10.15   1    0.75
 -13   8   8   57.45    7.10   1    0.88
 -14   9   8   20.45    7.59   1    0.84
 -13   9   8   90.55    7.87   1    0.89
 -15  10   8  239.68   13.02   1    0.81
 -14  10   8   17.39    6.96   1    0.85
 -13  10   8  325.32   12.29   1    0.89
 -15  11   8   43.41    9.03   1    0.81
 -14  11   8   57.90    8.36   1    0.85
 -14  12   8    1.63    8.05   1    0.86
 -13   8   7  107.41    8.49   1    0.92
 -12   8   7   95.36    6.47   1    0.98
 -11   8   7  108.24    6.47   1    1.04
 -13   9   7   31.88    6.21   1    0.93
 -12   9   7   71.38    6.15   1    0.99
 -11   9   7  330.86    9.76   1    1.04
 -13  10   7   58.47    7.06   1    0.94
 -12  10   7  378.70   11.41   1    0.99
 -10   6   6   49.78    3.80   1    1.15
 -11   7   6  318.57    8.57   1    1.09
 -10   7   6   28.88    3.49   1    1.17
 -11   8   6   80.90    5.06   1    1.10
 -10   8   6  240.04    6.53   1    1.18
 -11   9   6   42.05    4.56   1    1.10
  -9   6   5   74.67    3.14   1    1.33
  -8   6   5   20.12    1.76   1    1.44
  -9   7   5   74.23    3.12   1    1.34
  -7   5   4   76.54    1.69   1    1.70
  -7   6   4  133.37    2.29   1    1.71
  -5   3   3   25.03    0.49   1    2.29
  -5   4   3   19.01    0.46   1    2.35
 -22  -1   9   19.33   16.10   2    0.64
 -21  -1   9   39.46   15.18   2    0.66
 -22   0   9  256.50   21.75   2    0.65
 -21   0   9   13.42   12.72   2    0.68
 -22   1   9   12.15   15.49   2    0.67
 -21   1   9   28.76   12.86   2    0.69
 -22   2   9   38.00   14.81   2    0.68
 -21   2   9  490.74   23.02   2    0.71
 -20   2   9   43.57   11.20   2    0.73
 -20  -1   8   22.84   11.75   2    0.70
 -19  -1   8   36.30   10.41   2    0.73
 -22   0   8  296.36   21.57   2    0.66
 -21   0   8  224.76   18.60   2    0.69
 -20   0   8  133.18   13.58   2    0.72
 -19   0   8   11.90    9.38   2    0.75
 -22   1   8  163.87   18.29   2    0.68
 -21   1   8   19.51   12.20   2    0.71
 -20   1   8   15.20    9.67   2    0.74
 -19   1   8   62.67   10.60   2    0.77
 -18   1   8  145.98   11.72   2    0.80
 -22   2   8   21.43   13.71   2    0.69
 -21   2   8  109.46   14.50   2    0.72
 -20   2   8  163.78   14.14   2    0.75
 -19   2   8  174.67   13.43   2    0.79
 -21   3   8   47.03   12.98   2    0.73
 -17  -1   7  238.56   12.32   2    0.82
 -20   0   7    5.29   10.89   2    0.73
 -19   0   7  282.83   15.42   2    0.77
 -18   0   7   -1.97    8.04   2    0.80
 -17   0   7  140.08    9.96   2    0.84
 -16   0   7   10.43    5.62   2    0.89
 -19   1   7   12.14    9.28   2    0.79
 -18   1   7  197.16   12.32   2    0.83
 -17   1   7  241.86   11.69   2    0.87
 -16   1   7  126.96    8.56   2    0.91
 -19   2   7   32.05    9.46   2    0.80
 -18   2   7  104.87    9.77   2    0.84
 -17   2   7  192.95   11.22   2    0.89
 -17   0   6  440.59   14.42   2    0.86
 -16   0   6   18.30    5.94   2    0.91
 -15   0   6  295.32    9.63   2    0.96
 -14   0   6   91.38    6.04   2    1.02
 -16   1   6   24.21    6.45   2    0.94
 -15   1   6  264.42    9.33   2    0.99
 -14   1   6  151.00    6.96   2    1.05
 -16   2   6  179.64    8.94   2    0.96
 -14   0   5  159.93    6.81   2    1.04
 -13   0   5  389.50    8.62   2    1.11
 -12   0   5  278.93    6.36   2    1.19
 -13   1   5   83.72    4.64   2    1.16
 -12   1   5   14.23    2.88   2    1.24
 -11   0   4  143.83    3.85   2    1.32
 -10   0   4    5.46    1.47   2    1.44
 -11   1   4   92.23    3.23   2    1.38
 -10   1   4   14.28    1.66   2    1.51
  -8   0   3   23.17    0.94   2    1.82
  -7   0   3   97.22    1.19   2    2.03
  -8   1   3  186.59    1.91   2    1.92
  -5   0   2   31.25    0.35   2    2.88
  -4 -25  -1   28.17    8.98   3    0.82
  -3 -23  -1    7.45    6.31   3    0.88
  -3 -22  -1  309.54   11.76   3    0.92
  -3 -21  -1   13.62    5.35   3    0.97
  -3 -20  -1    8.54    4.51   3    1.02
  -2 -20  -1   26.23    5.17   3    0.99
  -3 -19  -1   50.70    5.06   3    1.08
  -2 -19  -1  225.88    7.57   3    1.05
  -2 -18  -1  200.79    6.63   3    1.11
  -2 -17  -1   23.50    3.23   3    1.18
  -2 -16  -1   40.68    3.17   3    1.26
  -2 -15  -1  137.02    3.87   3    1.35
  -1 -15  -1  138.38    4.11   3    1.29
  -2 -14  -1    3.18    1.61   3    1.45
  -1 -14  -1   91.82    2.96   3    1.39
  -2 -13  -1   51.59    2.08   3    1.57
  -1 -13  -1    8.78    1.37   3    1.50
  -1 -12  -1   10.16    1.10   3    1.63
  -1 -11  -1  186.39    2.26   3    1.79
  -1 -10  -1  125.09    1.39   3    1.97
  -4 -30  -2   38.78   15.96   3    0.68
  -3 -30  -2   19.30   16.30   3    0.66
  -2 -30  -2   93.13   18.99   3    0.64
  -4 -29  -2   36.00   14.25   3    0.70
  -3 -29  -2    5.56   12.87   3    0.69
  -2 -29  -2   24.02   15.19   3    0.67
  -4 -28  -2   92.25   13.90   3    0.73
  -3 -28  -2   14.69   11.96   3    0.71
  -2 -28  -2   55.18   13.52   3    0.69
  -4 -27  -2   75.91   12.37   3    0.75
  -3 -27  -2   18.54   11.60   3    0.74
  -2 -27  -2   20.65   11.27   3    0.72
  -4 -26  -2   57.82   11.86   3    0.78
  -3 -26  -2   75.14   11.46   3    0.77
  -2 -26  -2  129.05   12.45   3    0.75
  -3 -25  -2   74.05   11.02   3    0.80
  -2 -25  -2   30.52    9.47   3    0.78
  -3 -24  -2   32.99    8.97   3    0.84
  -2 -24  -2   40.81    8.83   3    0.82
  -3 -23  -2    2.36    6.97   3    0.87
  -2 -23  -2   29.52    7.62   3    0.85
  -3 -22  -2   85.94    8.01   3    0.92
  -2 -22  -2    9.80    6.49   3    0.89
  -3 -21  -2   99.27    7.64   3    0.96
  -2 -21  -2   84.89    7.54   3    0.94
  -3 -20  -2   56.72    6.36   3    1.01
  -2 -20  -2   10.28    5.45   3    0.98
  -2 -19  -2   79.10    6.10   3    1.04
  -1 -18  -2   14.91    4.27   3    1.06
  -1 -17  -2  113.89    5.38   3    1.12
  -2 -30  -3    7.14   16.92   3    0.64
  -4 -29  -3   67.48   16.28   3    0.69
  -3 -29  -3  154.28   18.26   3    0.68
  -2 -29  -3   22.20   15.64   3    0.66
  -3 -28  -3   78.81   14.99   3    0.70
  -2 -28  -3  154.60   17.35   3    0.69
  -2 -27  -3  130.05   15.42   3    0.71
  -2 -26  -3   65.24   12.40   3    0.74
   3 -16  -2  289.72    6.31   4    1.26
   3 -15  -2  139.60    4.18   4    1.33
   4 -15  -2   76.75    3.78   4    1.23
   3 -14  -2  305.24    4.89   4    1.41
   3 -13  -2   17.75    1.65   4    1.49
   3 -12  -2   73.67    2.09   4    1.58
   3 -11  -2   17.45    1.16   4    1.68
   3 -10  -2  109.34    1.70   4    1.79
   5 -24  -3   32.10    8.27   4    0.82
   5 -23  -3  197.89   11.01   4    0.85
   6 -23  -3   32.23    8.13   4    0.81
   5 -22  -3   81.98    8.41   4    0.88
   6 -22  -3   77.44    9.18   4    0.83
   4 -21  -3  148.66    9.03   4    0.96
   5 -21  -3    8.77    6.03   4    0.91
   4 -20  -3   66.88    6.18   4    1.00
   5 -20  -3  162.66    8.46   4    0.95
   4 -19  -3   80.52    6.27   4    1.04
   5 -19  -3   49.55    5.78   4    0.98
   4 -18  -3  187.35    7.29   4    1.09
   5 -18  -3   79.13    6.07   4    1.02
   4 -17  -3  256.23    7.33   4    1.13
   5 -17  -3  139.09    6.65   4    1.06
   4 -16  -3  286.17    6.83   4    1.18
   6 -29  -4   27.78   14.83   4    0.68
   6 -28  -4   38.74   13.31   4    0.70
   7 -28  -4   -6.71   14.47   4    0.68
   6 -27  -4   21.95   11.76   4    0.72
   7 -27  -4    8.66   13.92   4    0.69
   6 -26  -4  231.19   15.64   4    0.75
   7 -26  -4   74.72   13.66   4    0.71
   5 -25  -4  210.17   14.45   4    0.80
   6 -25  -4   32.77   10.96   4    0.77
   7 -25  -4   86.15   11.94   4    0.73
   5 -24  -4  152.25   12.27   4    0.83
   6 -24  -4   47.42   10.23   4    0.79
   7 -24  -4    8.28    9.67   4    0.75
   5 -23  -4   87.01    9.56   4    0.85
   6 -23  -4   96.10   10.43   4    0.81
   5 -22  -4   25.09    7.81   4    0.88
   6 -22  -4   89.66    9.55   4    0.84
   5 -21  -4   54.74    7.55   4    0.91
   6 -21  -4  156.61   10.15   4    0.87
   6 -20  -4  150.41    8.93   4    0.89
   6 -28  -5   97.10   15.22   4    0.70
   6 -27  -5   26.65   12.51   4    0.72
   7 -26  -5   -2.60   12.32   4    0.71
   8 -26  -5   89.31   16.45   4    0.68
  -3  -5  -2   59.26    0.71   5    2.34
  -5  -8  -3    5.21    1.44   5    1.48
  -4  -8  -3   12.36    1.41   5    1.51
  -4  -7  -3  120.21    2.20   5    1.65
  -6 -11  -4  117.79    5.40   5    1.10
  -6 -10  -4   64.93    4.06   5    1.17
  -5 -10  -4  563.78    8.87   5    1.19
  -6  -9  -4   16.93    3.28   5    1.24
  -5  -9  -4  109.49    4.13   5    1.27
  -4  -9  -4  102.40    3.78   5    1.28
  -5  -8  -4  135.91    3.88   5    1.35
  -8 -14  -5  146.58    9.36   5    0.86
  -7 -14  -5  276.46   11.63   5    0.87
  -8 -13  -5  354.34   12.26   5    0.91
  -7 -13  -5   13.54    5.87   5    0.92
  -8 -12  -5   11.33    5.96   5    0.95
  -7 -12  -5  226.69    9.13   5    0.97
  -6 -12  -5   72.55    6.03   5    0.98
  -7 -11  -5  204.22    8.38   5    1.01
  -6 -11  -5   36.27    4.99   5    1.03
  -5 -11  -5  209.02    7.74   5    1.04
  -6 -10  -5  170.39    7.21   5    1.08
  -9 -17  -6   76.19   12.52   5    0.72
 -10 -16  -6   98.94   12.41   5    0.74
  -9 -16  -6  321.38   16.41   5    0.75
  -8 -16  -6   97.91   11.73   5    0.75
 -10 -15  -6   67.37   11.42   5    0.77
  -9 -15  -6  238.92   14.12   5    0.78
  -8 -15  -6  289.64   14.32   5    0.79
  -7 -15  -6   73.31    9.96   5    0.79
  -9 -14  -6  116.60   10.98   5    0.81
  -8 -14  -6  124.92   10.72   5    0.82
  -7 -14  -6   83.47    9.29   5    0.83
  -8 -13  -6   14.69    8.10   5    0.86
  -7 -13  -6  116.22    9.55   5    0.87
  -6 -13  -6   92.65    8.34   5    0.87
  -7 -12  -6  228.75   10.87   5    0.91
 -10 -18  -7   33.91   15.87   5    0.66
  -9 -18  -7   -0.76   14.57   5    0.66
 -10 -17  -7  109.24   16.40   5    0.68
  -9 -17  -7  252.00   19.09   5    0.69
  -8 -17  -7   29.73   13.49   5    0.69
 -10 -16  -7   65.60   14.20   5    0.71
  -9 -16  -7  109.77   14.68   5    0.72
  -8 -16  -7  187.14   15.71   5    0.72
  -9 -15  -7  204.99   15.29   5    0.74
  -8 -15  -7   73.00   11.82   5    0.75
  -7 -15  -7    4.63    9.43   5    0.75
  -9 -14  -7   23.72   10.36   5    0.77
  -8 -14  -7   82.92   11.72   5    0.78
  -8 -18  -8   98.38   19.36   5    0.64
  -9 -17  -8   17.15   16.68   5    0.66
  -8 -17  -8   51.49   16.02   5    0.66
  -9 -16  -8  268.50   20.59   5    0.68
  -4  -2  -1   82.38    0.57   6    2.88
  -8  -5  -2  189.96    4.37   6    1.35
  -9  -4  -2  145.12    4.01   6    1.35
  -8  -4  -2  104.45    2.87   6    1.44
  -7  -4  -2   44.16    1.78   6    1.54
  -7  -3  -2  104.46    2.18   6    1.65
  -6  -3  -2   36.60    1.20   6    1.78
 -14  -7  -3   90.10    8.66   6    0.85
 -13  -7  -3  172.62    9.32   6    0.88
 -12  -7  -3  110.70    7.72   6    0.92
 -11  -7  -3  274.95    9.52   6    0.96
 -14  -6  -3   62.16    7.82   6    0.88
 -13  -6  -3   54.91    6.96   6    0.92
 -12  -6  -3  281.98    9.82   6    0.96
 -11  -6  -3   88.87    6.00   6    1.00
 -10  -6  -3  195.99    7.04   6    1.05
 -12  -5  -3   40.73    5.51   6    1.00
 -11  -5  -3  200.81    7.20   6    1.05
 -10  -5  -3   19.08    3.74   6    1.10
  -9  -5  -3   84.89    4.42   6    1.16
 -10  -4  -3  191.37    6.39   6    1.15
  -9  -4  -3  173.15    5.30   6    1.22
 -16 -10  -4  187.41   17.58   6    0.67
 -17  -9  -4   47.15   13.78   6    0.68
 -16  -9  -4  121.83   15.01   6    0.70
 -15  -9  -4   45.35   11.34   6    0.72
 -18  -8  -4  212.95   19.73   6    0.68
 -17  -8  -4   77.44   13.76   6    0.70
 -16  -8  -4    4.97   10.49   6    0.72
 -15  -8  -4   40.22   10.82   6    0.75
 -14  -8  -4   28.83    9.67   6    0.77
 -13  -8  -4  336.30   14.65   6    0.80
 -17  -7  -4   36.50   12.30   6    0.72
 -16  -7  -4   18.87   10.74   6    0.74
 -15  -7  -4  402.85   17.40   6    0.77
 -14  -7  -4  110.70   10.83   6    0.80
 -13  -7  -4  158.62   10.81   6    0.83
 -12  -7  -4   23.23    7.20   6    0.86
 -15  -6  -4   95.45   10.90   6    0.79
 -14  -6  -4  144.43   11.25   6    0.82
 -13  -6  -4   17.91    7.51   6    0.86
 -12  -6  -4   68.44    7.50   6    0.89
 -11  -6  -4  356.49   11.34   6    0.92
 -14  -5  -4  170.40   11.94   6    0.85
 -13  -5  -4   96.27    8.89   6    0.89
 -12  -5  -4   75.91    7.85   6    0.92
 -16  -9  -5   67.09   17.32   6    0.66
 -15  -9  -5  258.14   20.83   6    0.68
 -16  -8  -5  218.81   18.63   6    0.68
 -15  -8  -5   25.97   12.90   6    0.70
 -14  -8  -5   45.34   12.19   6    0.72
 -17  -7  -5  222.97   20.27   6    0.68
 -16  -7  -5  384.78   22.00   6    0.70
 -15  -7  -5  117.55   14.15   6    0.72
 -14  -7  -5    9.30   10.00   6    0.75
 -17  -6  -5   56.52   15.60   6    0.70
 -16  -6  -5  161.35   16.54   6    0.72
 -18  15   9  370.34   23.30   7    0.66
 -17  15   9   -6.36   12.41   7    0.70
 -18  16   9  302.26   23.30   7    0.66
 -17  16   9  143.58   16.99   7    0.69
 -17  17   9  102.43   16.35   7    0.69
 -17  13   8  270.43   17.53   7    0.70
 -16  13   8   93.49   11.17   7    0.74
 -17  14   8   -0.69   11.33   7    0.70
 -16  14   8   23.14    9.84   7    0.74
 -15  14   8   68.02   10.44   7    0.79
 -17  15   8   37.59   13.55   7    0.70
 -16  15   8  146.16   14.39   7    0.74
 -15  15   8   63.09   11.28   7    0.78
 -18  16   8  194.15   20.58   7    0.65
 -17  16   8  290.07   19.28   7    0.69
 -16  16   8  138.89   15.18   7    0.73
 -18  17   8   12.65   16.97   7    0.65
 -17  17   8   14.95   14.53   7    0.69
 -16  17   8   31.59   12.13   7    0.72
 -17  18   8   88.65   16.96   7    0.68
 -16  18   8   -8.07   12.86   7    0.72
 -15  12   7   85.58   10.04   7    0.79
 -14  12   7   -0.29    6.91   7    0.85
 -13  12   7   62.43    7.25   7    0.91
 -15  13   7   17.30    8.59   7    0.79
 -14  13   7  141.61   10.61   7    0.84
 -13  13   7    7.69    6.67   7    0.90
 -16  14   7   -1.31   10.46   7    0.74
 -15  14   7   63.86   10.71   7    0.78
 -14  14   7   36.13    8.72   7    0.84
 -16  15   7  101.85   12.88   7    0.73
 -15  15   7   11.51    9.42   7    0.78
 -14  15   7  219.91   13.01   7    0.83
 -16  16   7   40.50   11.56   7    0.72
 -15  16   7   67.91   11.64   7    0.77
 -12  10   6  330.66    9.85   7    0.99
 -11  10   6  144.91    6.72   7    1.07
 -13  11   6  290.23   10.83   7    0.91
 -12  11   6  436.02   11.37   7    0.99
 -13  12   6  105.01    7.97   7    0.91
 -12  12   6   17.48    5.84   7    0.97
 -14  13   6   56.61    8.91   7    0.83
 -13  13   6   51.09    7.41   7    0.90
 -12  13   6   36.00    6.57   7    0.96
 -14  14   6   64.59    9.62   7    0.83
 -11   9   5   22.46    4.09   7    1.08
 -10   9   5  144.96    5.15   7    1.18
 -11  10   5  313.58    8.20   7    1.07
 -10  10   5  110.93    5.07   7    1.17
 -11  11   5  438.94   10.18   7    1.06
 -10  11   5  144.33    5.78   7    1.15
  -8   7   4  165.54    3.24   7    1.48
  -9   8   4  252.47    5.13   7    1.31
  -8   8   4  116.26    3.01   7    1.46
  -9   9   4  242.57    5.15   7    1.29
  -8   9   4   86.02    2.91   7    1.43
  -6   5   3  233.80    1.86   7    1.98
  -6   6   3  185.01    1.83   7    1.95
  -7   7   3   48.26    1.55   7    1.65
  -4   4   2   52.94    0.48   7    2.92
 -16  17   9   25.42   14.56   8    0.66
 -15  17   9   42.01   13.53   8    0.70
 -14  17   9   62.35   12.74   8    0.73
 -16  18   9   86.61   18.15   8    0.65
 -15  18   9   72.28   15.95   8    0.69
 -14  18   9  209.18   17.50   8    0.72
 -15  19   9   13.06   14.54   8    0.68
 -14  19   9    6.43   14.49   8    0.71
 -14  15   8  115.13   12.37   8    0.75
 -13  15   8  155.43   11.61   8    0.80
 -15  16   8   11.88   12.17   8    0.70
 -14  16   8  122.32   12.97   8    0.74
 -13  16   8  407.12   17.37   8    0.79
 -15  17   8   23.10   13.12   8    0.69
 -14  17   8   31.50   11.57   8    0.74
 -13  17   8  196.44   14.46   8    0.78
 -15  18   8   52.54   15.04   8    0.69
 -14  18   8  127.80   14.68   8    0.72
 -13  18   8   17.22   11.31   8    0.76
 -15  19   8  201.87   19.98   8    0.68
 -14  19   8   11.09   13.23   8    0.71
 -13  19   8  198.67   15.46   8    0.75
 -15  20   8   72.81   18.40   8    0.67
 -12  13   7   18.13    6.77   8    0.88
 -11  13   7  726.70   15.90   8    0.94
 -13  14   7  196.62   12.55   8    0.81
 -12  14   7   65.80    7.95   8    0.87
 -11  14   7  404.14   13.28   8    0.92
 -13  15   7  144.11   11.40   8    0.80
 -12  15   7  133.15   10.39   8    0.85
 -11  15   7   76.87    8.57   8    0.90
 -13  16   7   21.30    9.55   8    0.79
 -12  16   7   99.51   10.35   8    0.84
 -11  16   7  416.43   15.35   8    0.89
 -13  17   7   51.69   10.74   8    0.77
 -12  17   7   59.42   10.11   8    0.82
 -10  11   6  351.73    9.02   8    1.05
 -11  12   6  167.97    8.37   8    0.95
 -10  12   6    5.58    4.66   8    1.03
 -11  13   6   53.40    6.84   8    0.94
 -10  13   6   31.30    5.48   8    1.01
 -11  14   6   55.37    7.23   8    0.92
 -10  14   6   45.70    6.19   8    0.99
 -11  15   6  308.05   11.82   8    0.90
  -9  10   5  112.02    4.85   8    1.16
  -8  10   5  187.35    5.19   8    1.28
  -9  11   5  420.31    8.37   8    1.14
  -8  11   5  122.97    4.73   8    1.24
  -9  12   5  426.59    8.94   8    1.11
  -8  12   5   27.08    3.76   8    1.20
 -10  13   5  110.02    6.88   8    1.00
  -7   8   4   81.44    2.40   8    1.49
  -7   9   4  139.62    3.28   8    1.45
  -5   6   3  154.23    1.47   8    2.06
  -5   7   3  200.91    1.80   8    1.98
  -5  18  11   77.75   15.01   9    0.70
  -6  19  11   25.14   14.91   9    0.67
  -5  19  11  140.79   18.08   9    0.68
  -5  16  10   60.20   10.75   9    0.77
  -5  17  10    9.21   10.48   9    0.75
  -4  17  10   -8.58   10.77   9    0.77
  -6  18  10   19.48   11.75   9    0.70
  -5  18  10   31.51   11.64   9    0.72
  -4  18  10   31.74   11.72   9    0.74
  -6  19  10   37.76   14.20   9    0.68
  -5  19  10  167.56   16.20   9    0.70
  -4  19  10   29.01   13.14   9    0.72
  -3  19  10   23.46   12.02   9    0.73
  -5  20  10   17.92   14.54   9    0.68
  -4  20  10   14.87   13.88   9    0.69
  -5  21  10   79.50   18.13   9    0.65
  -4  21  10   -9.26   14.94   9    0.67
  -4  22  10   14.37   16.70   9    0.65
  -4  15   9   19.36    7.51   9    0.85
  -5  16   9  100.32    9.93   9    0.80
  -4  16   9   88.08   10.02   9    0.82
  -5  17   9  200.58   13.23   9    0.77
  -4  17   9   48.70    9.77   9    0.79
  -3  17   9   64.61    9.95   9    0.81
  -5  18   9   25.32   10.03   9    0.74
  -4  18   9   47.82   10.77   9    0.76
  -3  18   9   67.56   11.13   9    0.78
  -4  19   9    0.63   10.58   9    0.73
  -4  20   9  115.95   15.38   9    0.71
  -4  13   8   23.26    5.55   9    0.96
  -4  14   8  118.56    8.35   9    0.92
  -3  14   8   -6.22    5.81   9    0.95
  -5  15   8  309.81   12.96   9    0.85
  -4  15   8  159.75    9.28   9    0.88
  -3  15   8   60.44    7.27   9    0.91
  -4  16   8  219.11   11.47   9    0.85
  -3  16   8   10.73    7.35   9    0.87
  -4  17   8  197.22   12.52   9    0.81
  -3  17   8   84.00    9.39   9    0.83
  -4  12   7  101.32    5.73   9    1.04
  -3  12   7  212.09    7.43   9    1.08
  -4  13   7   40.48    5.31   9    1.00
  -3  13   7   17.44    4.89   9    1.03
  -4  14   7   12.08    5.44   9    0.95
  -3  14   7  152.56    7.35   9    0.98
  -3  15   7  487.91   12.96   9    0.94
  -3  16   7   79.87    8.30   9    0.89
  -3  10   6  245.65    5.64   9    1.26
  -3  11   6   91.87    4.30   9    1.19
  -2  11   6  132.09    5.05   9    1.24
  -3  12   6  139.56    5.44   9    1.13
  -2  12   6    2.60    3.18   9    1.17
  -3  13   6  250.39    7.55   9    1.06
  -3   9   5   39.93    2.20   9    1.41
  -2   9   5  246.99    4.15   9    1.48
  -2  10   5   78.60    2.95   9    1.39
  -2  11   5  188.80    4.64   9    1.29
  -2   7   4  157.30    1.89   9    1.84
  -2   8   4  201.60    2.51   9    1.69
  -1   6   3  111.73    0.93   9    2.34
  -1   4   2   97.48    0.54   9    3.38
  -8  24   7  156.43   16.20  10    0.73
  -9  25   7  147.10   17.67  10    0.69
  -8  25   7  156.23   16.82  10    0.71
  -9  26   7   32.34   15.73  10    0.67
  -8  26   7   11.34   15.38  10    0.69
  -7  20   6   12.33    7.34  10    0.87
  -7  21   6   30.30    8.12  10    0.84
  -8  22   6   26.51    9.91  10    0.78
  -7  22   6   11.43    8.52  10    0.81
  -9  23   6  130.99   13.89  10    0.72
  -8  23   6   10.24    9.63  10    0.75
  -7  23   6   90.50   11.93  10    0.78
  -9  24   6   28.06   13.54  10    0.70
  -8  24   6  123.35   13.92  10    0.73
  -7  24   6    2.93   10.47  10    0.76
  -9  25   6   77.70   15.42  10    0.68
  -8  25   6  215.48   17.23  10    0.70
  -7  25   6   73.57   13.15  10    0.73
  -6  25   6   81.40   12.81  10    0.75
  -9  26   6  -18.56   16.37  10    0.66
  -8  26   6   23.93   15.08  10    0.68
  -7  26   6   44.51   13.39  10    0.71
  -9  27   6    5.13   17.05  10    0.64
  -8  27   6   24.39   16.60  10    0.66
  -7  27   6  376.40   23.30  10    0.68
  -6  17   5  144.23    7.29  10    1.02
  -6  18   5   95.94    7.31  10    0.98
  -7  19   5   78.73    7.65  10    0.89
  -6  19   5  153.49    8.45  10    0.94
  -7  20   5  421.17   13.91  10    0.86
  -6  20   5   47.16    7.70  10    0.90
  -7  21   5  190.93   11.45  10    0.83
  -6  21   5   33.29    7.96  10    0.87
  -5  21   5   27.19    7.57  10    0.90
  -7  22   5   16.72    9.12  10    0.80
  -6  22   5   37.61    8.53  10    0.83
  -7  23   5   83.72   11.87  10    0.77
  -6  23   5  135.15   12.24  10    0.80
  -7  24   5   23.83   11.29  10    0.74
  -7  25   5  127.65   14.82  10    0.72
  -7  26   5   14.14   13.88  10    0.69
  -5  14   4  280.40    6.35  10    1.23
  -5  15   4  119.19    5.10  10    1.17
  -6  16   4  365.23    9.38  10    1.04
  -5  16   4   52.76    4.38  10    1.11
  -6  17   4  171.38    8.08  10    1.00
  -5  17   4   24.29    4.65  10    1.06
  -6  18   4  118.62    7.66  10    0.95
  -5  18   4  206.09    7.92  10    1.01
  -5  19   4   50.22    6.56  10    0.96
  -4  11   3  266.12    3.54  10    1.55
  -4  12   3  384.75    4.77  10    1.45
  -4  13   3    7.25    2.03  10    1.36
  -4  14   3   65.98    3.33  10    1.28
  -4  15   3  264.48    6.19  10    1.21
  -3   8   2   24.75    0.65  10    2.09
  -3   9   2  140.56    1.67  10    1.91
  -4   2  -3   29.22    0.91  11    1.90
  -5   2  -4  111.99    3.00  11    1.43
  -6   3  -4  224.74    4.49  11    1.36
  -5   3  -4   40.47    2.05  11    1.49
  -8   3  -5  306.21    8.48  11    1.03
  -7   3  -5  146.43    5.87  11    1.10
  -6   3  -5  123.16    4.71  11    1.19
  -8   4  -5  172.20    7.01  11    1.06
  -7   4  -5  141.70    5.98  11    1.14
  -6   4  -5  219.79    5.90  11    1.22
  -8   5  -5  190.80    7.41  11    1.08
  -8   3  -6  361.40   11.13  11    0.93
  -7   3  -6   26.53    5.26  11    0.98
  -9   4  -6  476.78   13.75  11    0.90
  -8   4  -6   79.01    6.88  11    0.95
  -7   4  -6  103.39    6.62  11    1.01
  -9   5  -6   20.74    6.48  11    0.92
  -8   5  -6  175.85    8.29  11    0.97
  -7   5  -6  124.10    7.10  11    1.03
 -11   4  -7   12.74    9.36  11    0.74
 -10   4  -7   28.40    9.21  11    0.78
  -9   4  -7   19.92    8.48  11    0.82
  -8   4  -7   72.76    8.54  11    0.86
 -11   5  -7   13.62    8.75  11    0.76
 -10   5  -7  263.33   14.16  11    0.79
  -9   5  -7  270.08   12.73  11    0.84
  -8   5  -7  103.62    8.77  11    0.88
 -11   6  -7    5.54    9.02  11    0.77
 -10   6  -7  225.64   12.55  11    0.81
  -9   6  -7   37.51    8.74  11    0.85
  -8   6  -7    8.60    6.48  11    0.89
 -11   7  -7   46.54   10.74  11    0.78
 -10   4  -8  104.64   13.26  11    0.72
  -9   4  -8  117.22   12.81  11    0.75
 -12   5  -8  179.44   18.05  11    0.67
 -11   5  -8  170.48   15.91  11    0.70
 -10   5  -8  165.68   14.40  11    0.73
  -9   5  -8   55.83   10.48  11    0.76
 -12   6  -8   27.99   12.99  11    0.68
 -11   6  -8   24.04   11.68  11    0.71
 -10   6  -8   30.71   10.83  11    0.74
  -9   6  -8  123.08   12.46  11    0.78
 -12   7  -8   67.68   14.00  11    0.69
 -11   7  -8  -12.60   10.73  11    0.72
 -10   7  -8   58.64   11.50  11    0.75
  -9   7  -8   30.87   10.59  11    0.79
 -11   5  -9   27.46   17.95  11    0.65
 -10   5  -9   27.47   14.56  11    0.67
 -11   6  -9   -5.53   15.21  11    0.66
 -10   6  -9    0.67   13.90  11    0.69
 -11   7  -9   22.53   16.42  11    0.67
 -10   7  -9  322.86   20.56  11    0.70
 -10   8  -9   78.49   14.68  11    0.70
  -3  -2  -3  193.65    1.40  12    2.16
  -4  -3  -4  223.01    3.16  12    1.59
  -3  -3  -4  318.97    3.08  12    1.70
  -5  -4  -5  118.58    4.31  12    1.25
  -4  -4  -5   60.82    2.92  12    1.32
  -5  -3  -5   78.19    3.36  12    1.32
  -4  -3  -5   11.45    2.04  12    1.40
  -7  -5  -6  115.27    6.69  12    0.98
  -6  -5  -6  151.47    6.77  12    1.03
  -5  -5  -6   15.26    4.07  12    1.08
  -7  -4  -6  104.48    6.28  12    1.03
  -6  -4  -6   41.70    4.58  12    1.08
  -5  -4  -6  299.15    7.71  12    1.14
  -8  -6  -7   11.95    6.57  12    0.84
  -7  -6  -7  104.23    8.34  12    0.88
  -6  -6  -7  180.13    9.30  12    0.91
  -8  -5  -7  107.45    8.98  12    0.88
  -7  -5  -7  229.49   10.23  12    0.92
  -6  -5  -7  219.27    9.19  12    0.95
  -8  -4  -7   87.14    8.12  12    0.91
  -7  -4  -7  546.66   13.97  12    0.95
  -6  -4  -7   17.37    5.40  12    0.99
  -9  -7  -8   38.57   10.06  12    0.74
  -8  -7  -8   20.94    9.31  12    0.77
  -7  -7  -8  487.44   18.13  12    0.79
  -6  -7  -8  152.76   10.96  12    0.82
  -9  -6  -8  124.66   12.05  12    0.76
  -8  -6  -8   97.37   10.60  12    0.79
  -7  -6  -8   91.89   10.23  12    0.82
  -6  -6  -8   20.85    7.56  12    0.85
  -9  -5  -8   66.12   10.02  12    0.79
  -8  -5  -8   57.71    9.54  12    0.82
  -7  -5  -8  286.14   12.98  12    0.85
  -6  -5  -8   14.58    7.01  12    0.88
 -10  -8  -9   89.17   17.24  12    0.66
  -9  -8  -9   13.45   13.97  12    0.68
  -8  -8  -9  257.59   18.34  12    0.70
  -7  -8  -9  164.27   15.01  12    0.72
 -10  -7  -9  306.77   20.21  12    0.68
  -9  -7  -9   49.83   12.98  12    0.70
  -8  -7  -9   33.46   11.58  12    0.72
  -7  -7  -9   28.06   10.56  12    0.74
 -10  -6  -9   13.17   12.57  12    0.70
  -9  -6  -9   84.99   13.11  12    0.72
  -8  -6  -9  156.75   14.83  12    0.75
  -7  -6  -9  302.27   15.80  12    0.77
 -10  -5  -9   29.15   12.52  12    0.72
  -9  -5  -9  128.70   14.16  12    0.74
  -8  -5  -9  110.77   12.78  12    0.77
  -7  -5  -9   23.12    9.58  12    0.79
  -8  -9 -10   15.42   16.21  12    0.64
  -8  -8 -10  113.78   18.41  12    0.66
  -8  -7 -10   96.78   16.86  12    0.68
  -9  -6 -10   94.56   18.40  12    0.68
  -8  -6 -10   83.80   15.32  12    0.70
  -8  -5 -10   43.15   13.86  12    0.72
 -16 -18   9   74.74   18.48  13    0.64
 -17 -17   9   91.76   17.79  13    0.66
 -16 -17   9   40.76   15.77  13    0.66
 -17 -16   9  138.01   17.34  13    0.69
 -16 -16   9  145.41   16.40  13    0.69
 -15 -16   9  112.92   15.78  13    0.69
 -17 -15   9   15.25   12.56  13    0.71
 -16 -15   9   34.36   12.57  13    0.71
 -16 -14   9  356.46   18.70  13    0.73
 -16 -18   8   -8.77   14.64  13    0.67
 -16 -17   8   19.40   12.94  13    0.69
 -15 -17   8   -2.52   12.42  13    0.69
 -17 -16   8  256.49   17.46  13    0.71
 -16 -16   8  147.04   14.77  13    0.72
 -15 -16   8   23.33   11.72  13    0.72
 -17 -15   8   59.70   12.85  13    0.74
 -16 -15   8  130.77   13.80  13    0.75
 -15 -15   8   51.46   11.07  13    0.75
 -14 -15   8  122.46   12.69  13    0.75
 -16 -14   8    3.37   10.24  13    0.77
 -15 -14   8   67.51   10.78  13    0.78
 -14 -14   8  230.09   13.77  13    0.78
 -15 -13   8   67.21   10.84  13    0.81
 -14 -13   8    6.90    7.71  13    0.81
 -14 -16   7   -7.67    8.91  13    0.76
 -14 -15   7  257.29   14.08  13    0.79
 -14 -14   7   35.74    8.76  13    0.82
 -13 -14   7  208.09   11.82  13    0.82
 -14 -13   7  115.30   10.08  13    0.86
 -13 -13   7    8.91    6.73  13    0.86
 -12 -13   7   19.85    7.44  13    0.86
 -13 -12   7   55.75    6.99  13    0.90
 -12 -12   7  142.92    8.84  13    0.90
 -13 -11   7   63.88    7.98  13    0.94
 -12 -13   6   46.45    6.72  13    0.91
 -12 -12   6   29.94    5.86  13    0.96
 -11 -12   6  159.94    8.01  13    0.96
 -12 -11   6  464.10   11.86  13    1.01
 -11 -11   6  265.54    8.62  13    1.01
 -10 -11   6  397.71   10.54  13    1.01
 -11 -10   6  150.20    6.74  13    1.06
 -10 -11   5  127.73    6.03  13    1.09
 -10 -10   5  102.09    4.98  13    1.15
  -9 -10   5  117.13    4.97  13    1.15
 -10  -9   5  136.98    4.87  13    1.22
  -9  -9   5   80.43    3.82  13    1.23
  -9  -8   5  207.76    5.14  13    1.30
  -8  -9   4   88.46    3.39  13    1.34
  -8  -8   4  120.06    3.11  13    1.44
  -8  -7   4  157.51    3.27  13    1.55
  -7  -7   4   26.23    1.48  13    1.56
  -6  -6   3  184.19    1.86  13    1.92
  -4  -4   2   54.79    0.49  13    2.88
  -9 -26   7   51.66   17.10  14    0.66
  -8 -26   7   18.86   17.10  14    0.64
 -10 -25   7   42.38   14.44  14    0.69
  -9 -25   7  144.09   17.43  14    0.68
  -8 -25   7  176.01   18.18  14    0.67
 -10 -24   7   33.20   12.91  14    0.72
  -9 -24   7   53.46   13.22  14    0.71
  -8 -24   7  128.60   15.67  14    0.69
  -9 -23   7   85.72   12.92  14    0.73
  -9 -22   7  113.95   12.11  14    0.76
  -9 -27   6   12.73   17.08  14    0.66
  -8 -27   6   50.92   16.66  14    0.64
  -9 -26   6  -15.65   14.33  14    0.68
  -8 -26   6   10.32   15.45  14    0.67
 -10 -25   6   67.76   13.69  14    0.72
  -9 -25   6   50.48   13.68  14    0.71
  -8 -25   6  198.56   17.52  14    0.70
 -10 -24   6  102.82   14.40  14    0.75
  -9 -24   6   35.83   11.81  14    0.74
  -8 -24   6  136.61   14.86  14    0.72
  -9 -23   6  135.52   13.57  14    0.77
  -8 -23   6   16.96    9.72  14    0.75
  -7 -23   6  108.72   13.42  14    0.73
  -9 -22   6   35.42   10.18  14    0.80
  -8 -22   6   39.32   10.02  14    0.78
  -7 -22   6    2.90    9.43  14    0.76
  -8 -21   6   54.42    8.94  14    0.82
  -7 -21   6   36.32    8.78  14    0.80
  -8 -20   6  102.24    9.67  14    0.85
  -7 -20   6   20.24    7.34  14    0.83
  -8 -19   6   10.23    6.91  14    0.89
  -7 -23   5   70.57   11.84  14    0.76
  -7 -22   5    5.49    8.78  14    0.80
  -8 -21   5   67.77    9.21  14    0.85
  -7 -21   5  203.01   11.73  14    0.83
  -8 -20   5   26.37    7.29  14    0.89
  -7 -20   5  427.73   13.72  14    0.87
  -6 -20   5   40.84    7.86  14    0.85
  -7 -19   5   92.08    8.14  14    0.92
  -6 -19   5  154.86    8.97  14    0.89
  -7 -18   5   52.45    6.32  14    0.96
  -6 -18   5  103.69    7.44  14    0.94
  -7 -17   5   48.68    5.81  14    1.01
  -6 -17   5  142.25    7.21  14    0.98
  -6 -18   4   98.81    6.67  14    0.99
  -6 -17   4  157.63    7.19  14    1.04
  -5 -17   4   23.36    4.97  14    1.01
  -6 -16   4  343.26    8.51  14    1.10
  -5 -16   4   54.26    4.68  14    1.07
  -6 -15   4  259.67    7.08  14    1.17
  -5 -15   4  113.21    5.04  14    1.14
  -5 -14   4  273.69    6.18  14    1.21
  -5 -13   4  122.59    4.02  14    1.29
  -4 -13   3    6.44    2.08  14    1.34
  -5 -12   3   64.83    2.50  14    1.49
  -4 -12   3  377.55    4.83  14    1.45
  -4 -11   3  272.44    3.48  14    1.57
  -4 -10   3   90.01    1.93  14    1.70
  -3  -9   2  137.84    1.45  14    1.97
  -3  -8   2   23.58    0.58  14    2.21
   8  -6  -1    8.77    0.99  15    1.72
   7  -5  -1  106.02    1.38  15    1.98
   8  -5  -1  112.13    1.92  15    1.70
   6  -4  -1  130.67    1.01  15    2.31
   7  -4  -1  114.92    1.46  15    1.94
   5  -3  -1   57.00    0.52  15    2.77
  17 -13  -2   33.21    9.05  15    0.81
  16 -12  -2   17.99    7.28  15    0.86
  17 -12  -2   35.48    8.76  15    0.80
  15 -11  -2   35.25    7.02  15    0.92
  16 -11  -2  399.31   14.17  15    0.86
  17 -11  -2   23.38    7.89  15    0.80
  14 -10  -2  590.87   13.39  15    0.99
  15 -10  -2  250.58   10.61  15    0.91
  16 -10  -2   54.17    7.94  15    0.85
  12  -9  -2  144.34    5.75  15    1.16
  13  -9  -2  255.16    7.66  15    1.07
  14  -9  -2   95.85    6.47  15    0.98
  15  -9  -2  371.80   12.56  15    0.91
  11  -8  -2   10.15    2.68  15    1.27
  12  -8  -2   80.93    4.50  15    1.16
  13  -8  -2    2.27    3.79  15    1.06
  14  -8  -2   15.30    4.93  15    0.97
  10  -7  -2  238.39    4.56  15    1.40
  11  -7  -2   12.07    2.57  15    1.26
  12  -7  -2   48.96    4.08  15    1.14
  10  -6  -2   22.85    2.13  15    1.38
  20 -15  -3  121.69   16.38  15    0.69
  19 -14  -3   53.66   11.78  15    0.73
  20 -14  -3   83.84   14.52  15    0.69
  17 -13  -3  149.27   12.66  15    0.82
  18 -13  -3  225.28   15.07  15    0.77
  19 -13  -3   19.65   10.85  15    0.73
  20 -13  -3  193.67   17.64  15    0.69
  21 -13  -3   94.93   18.14  15    0.65
  16 -12  -3   56.23    8.22  15    0.88
  17 -12  -3  110.49   11.00  15    0.82
  18 -12  -3   67.53   11.07  15    0.77
  19 -12  -3  216.67   15.45  15    0.73
  20 -12  -3  192.28   17.40  15    0.68
  21 -12  -3   47.39   17.74  15    0.65
  15 -11  -3   18.25    6.47  15    0.94
  16 -11  -3  162.74   10.38  15    0.87
  17 -11  -3  111.21   10.25  15    0.82
  18 -11  -3  -13.33    9.28  15    0.77
  19 -11  -3   54.82   11.80  15    0.72
  15 -10  -3  124.15    8.76  15    0.93
  16 -10  -3   74.32    8.30  15    0.87
  17 -10  -3  217.28   12.66  15    0.81
  18 -10  -3   70.46   10.40  15    0.76
  15  -9  -3  208.85    9.84  15    0.92
  16  -9  -3   33.83    7.39  15    0.86
  20 -15  -4  127.09   16.27  15    0.70
  20 -14  -4   18.89   13.37  15    0.70
  21 -14  -4   -6.70   15.77  15    0.66
  20 -13  -4   -7.00   12.37  15    0.70
  21 -13  -4   97.31   18.08  15    0.66
  20 -12  -4  133.92   16.08  15    0.69
  21 -12  -4   85.96   18.35  15    0.65
   5   0  -1    8.17    0.21  16    3.07
   6   0  -1   54.02    0.54  16    2.52
  10  -1  -2   18.69    1.47  16    1.61
  11  -1  -2  152.01    3.45  16    1.44
  12  -1  -2  161.41    4.54  16    1.31
   9   0  -2  315.86    3.03  16    1.72
  10   0  -2  192.43    3.10  16    1.54
  11   0  -2   33.99    2.29  16    1.39
  12   0  -2   11.29    2.43  16    1.26
  13  -1  -3    0.93    2.79  16    1.23
  14  -1  -3  100.36    5.21  16    1.14
  15  -1  -3  189.50    7.66  16    1.06
  16  -1  -3   16.74    4.90  16    0.98
  17  -1  -3   32.61    6.63  16    0.92
  18  -1  -3  102.92    8.62  16    0.86
  13   0  -3  147.99    5.13  16    1.19
  14   0  -3    3.18    3.57  16    1.10
  15   0  -3   51.57    5.37  16    1.02
  16   0  -3  190.15    8.68  16    0.96
  17   0  -3   56.26    6.72  16    0.89
  18   0  -3    3.56    6.56  16    0.84
  19   0  -3   25.94    8.26  16    0.79
  13   1  -3    0.44    3.20  16    1.14
  14   1  -3   92.09    5.48  16    1.06
  15   1  -3  166.52    7.46  16    0.99
  16   1  -3   12.98    5.73  16    0.92
  17   1  -3   46.96    7.28  16    0.87
  20  -2  -4   -4.61    8.82  16    0.80
  21  -2  -4  186.11   14.87  16    0.76
  22  -2  -4   49.87   12.48  16    0.72
  23  -2  -4   49.09   13.86  16    0.69
  17  -1  -4  171.58    9.71  16    0.94
  18  -1  -4   41.91    7.91  16    0.88
  19  -1  -4   70.45    9.60  16    0.83
  20  -1  -4  174.19   12.33  16    0.79
  21  -1  -4  107.38   12.44  16    0.75
  22  -1  -4  176.02   16.88  16    0.71
  23  -1  -4   -4.25   14.13  16    0.67
  17   0  -4  291.74   11.16  16    0.91
  18   0  -4   20.80    7.16  16    0.86
  19   0  -4   90.78    9.84  16    0.81
  20   0  -4   22.03    9.32  16    0.77
  21   0  -4   -3.40   10.25  16    0.73
  22   0  -4  136.16   15.97  16    0.69
  23   0  -4   55.00   16.46  16    0.66
  17   1  -4  169.71    9.73  16    0.88
  18   1  -4   45.90    8.34  16    0.83
  19   1  -4   78.06   10.37  16    0.79
  20   1  -4  156.97   13.41  16    0.75
  21   1  -4   90.16   13.44  16    0.71
  22   1  -4  147.83   17.71  16    0.68
  23   1  -4   14.29   15.71  16    0.65
  22  -2  -5   50.20   12.62  16    0.73
  23  -2  -5   23.92   14.16  16    0.70
  21  -1  -5  156.32   13.68  16    0.75
  22  -1  -5  279.23   18.55  16    0.72
  23  -1  -5    4.22   14.43  16    0.69
  21   0  -5   32.51   11.15  16    0.74
  22   0  -5  285.58   18.79  16    0.70
  23   0  -5    6.42   14.50  16    0.67
  22   1  -5  290.64   19.49  16    0.69
  23   1  -5   14.63   16.18  16    0.66
 -18  13   8   52.04   14.74   1    0.70
 -17  13   8  227.66   16.88   1    0.74
 -19  14   8   21.63   16.45   1    0.66
 -18  14   8   17.77   13.56   1    0.70
 -17  14   8   -0.60   11.50   1    0.74
 -19  15   8   83.30   18.92   1    0.67
 -18  15   8   43.54   14.70   1    0.70
 -17  15   8   62.85   12.97   1    0.74
 -18  16   8  218.89   19.08   1    0.70
 -18  17   8   -3.29   16.05   1    0.70
 -16  11   7   40.85   10.45   1    0.78
 -17  12   7   13.04   10.61   1    0.74
 -16  12   7  203.84   13.57   1    0.79
 -15  12   7   68.96   10.02   1    0.84
 -17  13   7  209.10   15.09   1    0.74
 -16  13   7   24.37   10.41   1    0.79
 -15  13   7   13.36    8.49   1    0.84
 -18  14   7  -16.40   12.78   1    0.70
 -17  14   7   30.67   11.75   1    0.74
 -16  14   7  -17.81    9.34   1    0.79
 -15  14   7   56.39   10.61   1    0.83
 -19  15   7   56.43   17.12   1    0.67
 -18  15   7    9.48   14.15   1    0.70
 -17  15   7  312.22   17.84   1    0.74
 -16  15   7  109.60   12.96   1    0.79
 -19  16   7   -5.12   17.35   1    0.67
 -18  16   7  140.54   17.61   1    0.70
 -17  16   7  252.82   16.98   1    0.74
 -18  17   7   17.68   16.12   1    0.70
 -17  17   7  132.98   15.97   1    0.74
 -14  10   6   53.81    7.39   1    0.90
 -13  10   6  263.44   10.02   1    0.96
 -15  11   6  187.68   11.49   1    0.84
 -14  11   6   40.12    7.00   1    0.90
 -13  11   6  273.07   10.06   1    0.97
 -16  12   6   97.71   10.82   1    0.79
 -15  12   6   78.52    9.22   1    0.84
 -14  12   6   16.03    6.70   1    0.90
 -13  12   6   88.29    7.89   1    0.96
 -16  13   6   -8.22    9.13   1    0.79
 -15  13   6  264.09   12.45   1    0.84
 -14  13   6   48.46    7.97   1    0.90
 -16  14   6   28.10   10.58   1    0.79
 -15  14   6   26.65    8.99   1    0.84
 -15  15   6  236.78   15.13   1    0.84
 -11   8   5   30.58    3.96   1    1.14
 -12   9   5   95.73    5.84   1    1.05
 -11   9   5   21.60    3.75   1    1.14
 -10   9   5  124.08    5.12   1    1.24
 -13  10   5   17.73    5.44   1    0.97
 -12  10   5  148.19    6.80   1    1.05
 -11  10   5  300.00    8.08   1    1.14
 -14  11   5  157.94    9.63   1    0.90
 -13  11   5   21.95    5.77   1    0.97
 -12  11   5   12.75    4.78   1    1.05
 -13  12   5   78.59    7.65   1    0.97
  -9   7   4   44.55    2.40   1    1.40
 -10   8   4  259.66    5.44   1    1.27
  -9   8   4  246.10    4.40   1    1.40
 -11   9   4  156.12    5.72   1    1.15
 -10   9   4  288.56    6.09   1    1.26
 -10  10   4    8.03    3.19   1    1.25
  -7   5   3  150.20    1.91   1    1.80
  -8   6   3  119.33    2.32   1    1.58
  -7   6   3  276.46    2.53   1    1.80
  -8   7   3   58.56    1.94   1    1.58
  -5   4   2   99.73    0.68   1    2.53
  -5   5   2   42.58    0.60   1    2.51
 -23   1   7   65.90   18.44   2    0.65
 -23   2   7   36.49   17.76   2    0.66
 -23   3   7   44.30   17.12   2    0.67
 -22   3   7   45.09   15.60   2    0.71
 -23   4   7   97.41   18.21   2    0.68
 -22   4   7   51.54   14.76   2    0.72
 -21   1   6   61.57   14.61   2    0.71
 -20   1   6   93.15   12.32   2    0.75
 -23   2   6  128.08   20.70   2    0.65
 -22   2   6   89.13   16.49   2    0.69
 -21   2   6  173.94   15.49   2    0.72
 -20   2   6    9.48   10.56   2    0.76
 -19   2   6   42.72    9.98   2    0.81
 -23   3   6   55.11   17.29   2    0.66
 -22   3   6  218.87   18.74   2    0.70
 -21   3   6   20.32   11.81   2    0.74
 -20   3   6   43.44   10.79   2    0.78
 -19   3   6  121.09   11.34   2    0.82
 -23   4   6   99.71   18.08   2    0.67
 -22   4   6  143.12   16.78   2    0.71
 -21   4   6    6.43   11.35   2    0.75
 -20   4   6   -5.27    9.81   2    0.79
 -23   5   6  135.32   19.88   2    0.68
 -22   5   6   40.30   14.12   2    0.72
 -18   1   5   22.16    8.95   2    0.83
 -17   1   5  120.60    9.01   2    0.88
 -21   2   5  123.17   14.90   2    0.71
 -20   2   5   70.38   11.59   2    0.75
 -19   2   5  373.66   15.43   2    0.80
 -18   2   5  328.57   13.49   2    0.85
 -17   2   5   37.56    7.14   2    0.90
 -16   2   5   49.55    6.66   2    0.97
 -22   3   5   58.68   16.36   2    0.68
 -21   3   5   55.87   13.76   2    0.72
 -20   3   5   58.91   11.99   2    0.77
 -19   3   5   65.50   10.21   2    0.81
 -18   3   5   54.13    8.45   2    0.86
 -17   3   5   93.70    8.42   2    0.92
 -16   3   5   14.51    5.94   2    0.99
 -21   4   5   72.15   13.84   2    0.73
 -20   4   5  114.58   12.66   2    0.78
 -19   4   5  251.44   13.67   2    0.83
 -18   4   5   21.18    8.36   2    0.88
 -20   5   5   79.16   13.84   2    0.79
 -19   5   5   45.17   10.64   2    0.84
 -15   1   4  280.06    9.49   2    0.99
 -14   1   4  349.85    8.57   2    1.07
 -13   1   4   50.90    4.10   2    1.16
 -18   2   4  343.74   14.70   2    0.82
 -17   2   4  245.86   11.45   2    0.88
 -16   2   4   19.92    5.91   2    0.95
 -15   2   4  274.75    9.19   2    1.02
 -14   2   4   31.35    4.48   2    1.11
 -13   2   4  148.11    5.18   2    1.20
 -17   3   4   53.93    8.27   2    0.90
 -16   3   4   52.05    6.58   2    0.97
 -15   3   4  253.07    8.58   2    1.04
 -14   3   4  141.86    6.08   2    1.13
 -16   4   4  329.25   12.16   2    0.99
 -12   1   3  272.99    5.95   2    1.24
 -11   1   3  218.75    4.19   2    1.37
 -10   1   3   59.95    2.09   2    1.53
 -13   2   3   59.95    4.24   2    1.17
 -12   2   3   20.40    2.68   2    1.28
 -11   2   3   73.04    2.81   2    1.42
 -10   2   3  147.20    2.86   2    1.58
 -12   3   3   93.36    4.27   2    1.31
  -9   1   2   79.49    1.89   2    1.65
  -8   1   2  110.52    1.44   2    1.90
  -7   1   2   98.30    0.95   2    2.21
  -8   2   2  134.35    1.72   2    1.97
  -4   1   1   54.26    0.44   2    3.94
  -1  -7  -1  139.05    0.80   3    2.79
  -1  -6  -1  192.53    0.82   3    3.21
  -2 -14  -2   78.73    3.15   3    1.40
  -2 -13  -2    1.30    1.54   3    1.49
  -1 -13  -2   77.81    2.63   3    1.45
  -2 -12  -2   13.76    1.51   3    1.60
  -1 -12  -2   42.54    1.76   3    1.55
  -1 -11  -2   53.27    1.54   3    1.68
  -1 -10  -2   76.74    1.44   3    1.82
  -1  -9  -2  127.14    1.40   3    1.97
  -3 -21  -3  166.11    9.95   3    0.93
  -3 -20  -3  133.06    8.33   3    0.97
  -2 -20  -3   71.89    7.55   3    0.95
  -3 -19  -3   14.98    5.87   3    1.02
  -2 -19  -3  102.86    7.04   3    1.00
  -1 -19  -3   28.85    5.72   3    0.97
  -3 -18  -3    6.44    4.98   3    1.07
  -2 -18  -3  211.09    7.54   3    1.05
  -1 -18  -3  221.76    8.78   3    1.02
  -2 -17  -3   18.49    4.33   3    1.10
  -1 -17  -3  112.15    6.01   3    1.07
  -2 -16  -3   55.10    4.33   3    1.16
  -1 -16  -3   63.56    4.67   3    1.13
  -2 -15  -3   19.28    3.14   3    1.23
  -1 -15  -3  104.59    4.49   3    1.19
  -2 -14  -3  314.01    5.97   3    1.29
  -1 -14  -3   70.72    3.65   3    1.26
  -1 -13  -3   43.78    2.77   3    1.33
  -4 -28  -4   15.33   16.06   3    0.70
  -4 -27  -4  119.92   16.07   3    0.72
  -3 -27  -4  205.47   18.23   3    0.71
  -4 -26  -4   39.07   12.55   3    0.75
  -3 -26  -4   27.24   12.42   3    0.74
  -2 -26  -4   45.01   14.25   3    0.72
  -4 -25  -4   27.25   12.26   3    0.77
  -3 -25  -4  161.60   14.74   3    0.76
  -2 -25  -4  186.67   15.07   3    0.75
  -4 -24  -4   85.04   13.05   3    0.80
  -3 -24  -4   45.97   10.96   3    0.79
  -2 -24  -4   67.15   12.04   3    0.78
  -3 -23  -4   96.84   11.10   3    0.82
  -2 -23  -4  310.03   14.13   3    0.81
  -3 -22  -4  172.94   11.35   3    0.85
  -2 -22  -4  171.79   11.54   3    0.84
  -3 -21  -4  243.30   12.11   3    0.89
  -2 -21  -4   81.63    9.30   3    0.87
  -3 -20  -4  259.24   11.66   3    0.92
  -2 -20  -4  516.27   14.43   3    0.91
  -3 -19  -4  257.92   11.31   3    0.96
  -2 -19  -4    6.64    6.30   3    0.95
  -2 -18  -4   15.77    5.90   3    0.99
  -3 -28  -5   78.08   18.90   3    0.67
  -2 -28  -5  -18.76   16.97   3    0.65
  -4 -27  -5   53.64   16.65   3    0.70
  -3 -27  -5   12.12   15.49   3    0.69
  -2 -27  -5   52.70   16.81   3    0.68
  -4 -26  -5   34.16   14.29   3    0.72
  -3 -26  -5  109.21   16.09   3    0.71
  -2 -26  -5    5.51   14.29   3    0.70
  -4 -25  -5   20.84   12.91   3    0.74
  -3 -25  -5   82.01   13.69   3    0.73
  -2 -25  -5  121.87   15.37   3    0.72
  -4 -24  -5   32.42   12.57   3    0.76
  -3 -24  -5  127.03   13.69   3    0.76
  -2 -24  -5  154.25   14.67   3    0.74
  -3 -23  -5  149.09   13.18   3    0.78
  -2 -23  -5   48.92   11.43   3    0.77
  -2 -22  -5   54.88   10.16   3    0.80
  -2 -27  -6   33.38   20.04   3    0.65
  -2 -26  -6   43.84   17.88   3    0.67
   2  -8  -2  207.25    1.22   4    2.31
   2  -7  -2   74.77    0.65   4    2.49
   2  -6  -2   81.11    0.58   4    2.68
   3 -13  -3   25.82    2.14   4    1.46
   3 -12  -3  319.28    3.92   4    1.54
   4 -12  -3  355.30    4.94   4    1.41
   3 -11  -3   53.58    1.76   4    1.62
   3 -10  -3   94.08    1.86   4    1.70
   3  -9  -3   47.85    1.25   4    1.78
   4 -17  -4   70.80    5.39   4    1.11
   4 -16  -4  187.52    6.16   4    1.15
   5 -16  -4   50.60    4.96   4    1.08
   4 -15  -4   29.34    3.65   4    1.20
   5 -15  -4  111.51    5.48   4    1.12
   4 -14  -4   27.53    3.31   4    1.25
   3 -13  -4   74.41    3.53   4    1.37
   4 -13  -4  266.35    5.44   4    1.29
   4 -12  -4   34.18    2.60   4    1.34
   5 -22  -5   45.36    9.51   4    0.87
   5 -21  -5   30.96    8.03   4    0.90
   5 -20  -5  408.59   12.88   4    0.92
   6 -20  -5   40.11    8.09   4    0.88
   5 -19  -5   19.00    6.38   4    0.95
   6 -19  -5  149.56    9.27   4    0.90
   5 -18  -5   69.02    6.84   4    0.98
   6 -18  -5   89.90    7.91   4    0.93
   4 -17  -5    7.21    4.98   4    1.06
   5 -17  -5  107.96    6.97   4    1.01
   4 -16  -5  245.98    8.46   4    1.10
   5 -16  -5   84.53    5.95   4    1.04
   5 -15  -5   11.89    4.32   4    1.07
   6 -26  -6   49.40   13.43   4    0.73
   6 -25  -6   86.27   13.18   4    0.75
   7 -25  -6   57.63   14.38   4    0.72
   6 -24  -6   74.14   12.59   4    0.77
   7 -24  -6   16.58   12.01   4    0.74
   8 -24  -6  123.74   15.98   4    0.71
   6 -23  -6  274.93   15.26   4    0.79
   7 -23  -6  110.75   12.89   4    0.76
   5 -22  -6   16.42    9.93   4    0.84
   6 -22  -6  158.64   12.70   4    0.81
   7 -22  -6   16.09   10.03   4    0.77
   5 -21  -6   78.83   10.14   4    0.86
   6 -21  -6   19.50    9.24   4    0.83
   7 -21  -6   29.08   10.08   4    0.79
   5 -20  -6  159.37   10.66   4    0.89
   6 -20  -6   42.56    8.67   4    0.85
   7 -20  -6   20.19    9.31   4    0.81
   5 -19  -6  100.73    9.14   4    0.91
   6 -19  -6   54.09    8.41   4    0.87
   6 -18  -6   32.26    7.51   4    0.89
   6 -27  -7   52.39   17.67   4    0.70
   6 -26  -7    8.50   15.35   4    0.71
   7 -26  -7    2.05   16.10   4    0.69
   8 -26  -7    3.04   17.11   4    0.66
   6 -25  -7  -26.34   12.66   4    0.73
   7 -25  -7   34.01   15.39   4    0.70
   8 -25  -7  207.40   19.99   4    0.68
   6 -24  -7   19.81   12.65   4    0.74
   7 -24  -7   66.97   14.34   4    0.72
   8 -24  -7  140.78   18.18   4    0.69
   6 -23  -7   90.37   13.79   4    0.76
   7 -23  -7    6.87   12.18   4    0.73
   8 -23  -7   52.05   14.21   4    0.70
   6 -22  -7   71.17   12.15   4    0.78
   7 -22  -7   -3.69   11.21   4    0.75
   7 -21  -7   82.78   12.30   4    0.76
   7 -25  -8  116.33   19.87   4    0.68
   8 -25  -8   19.96   18.55   4    0.66
   8 -24  -8   60.48   17.84   4    0.67
   8 -23  -8   30.56   16.00   4    0.68
  -2  -5  -3  199.94    1.66   5    2.02
  -2  -4  -3  209.63    1.33   5    2.22
  -3  -7  -4  183.79    3.24   5    1.48
  -3  -6  -4   68.69    1.93   5    1.59
  -3  -5  -4   90.22    1.95   5    1.69
  -2  -5  -4  331.95    3.09   5    1.70
  -5  -8  -5   88.38    4.59   5    1.22
  -4  -8  -5  194.05    5.19   5    1.23
  -4  -7  -5  126.97    4.08   5    1.30
  -3  -7  -5    2.11    2.23   5    1.31
  -3  -6  -5   26.18    2.33   5    1.38
  -5 -10  -6  179.97    8.07   5    1.01
  -4 -10  -6  134.71    7.39   5    1.01
  -5  -9  -6   32.66    4.99   5    1.05
  -4  -9  -6   43.36    4.82   5    1.06
  -5  -8  -6  299.11    8.49   5    1.10
  -4  -8  -6    9.73    4.04   5    1.11
  -3  -8  -6  396.49    8.53   5    1.11
  -4  -7  -6   76.67    4.86   5    1.15
  -3  -7  -6  100.33    5.26   5    1.16
  -5 -12  -7  150.91   10.49   5    0.85
  -7 -11  -7   67.61    9.56   5    0.88
  -6 -11  -7   19.21    7.25   5    0.89
  -5 -11  -7   80.28    8.17   5    0.89
  -6 -10  -7   73.41    7.82   5    0.92
  -5 -10  -7   65.95    7.63   5    0.93
  -4 -10  -7   17.03    6.29   5    0.93
  -5  -9  -7  110.83    7.92   5    0.96
  -4  -9  -7   23.42    5.73   5    0.96
  -5  -8  -7  142.28    8.29   5    0.99
  -4  -8  -7   43.97    6.64   5    1.00
  -6 -14  -8    6.50   11.13   5    0.74
  -7 -13  -8  128.09   13.60   5    0.76
  -6 -13  -8   42.49   11.18   5    0.77
  -7 -12  -8   -4.79   10.00   5    0.79
  -6 -12  -8  291.11   14.61   5    0.79
  -5 -12  -8   27.17    9.67   5    0.79
  -7 -11  -8   71.25   11.57   5    0.81
  -6 -11  -8  154.56   12.48   5    0.82
  -5 -11  -8   18.05    8.84   5    0.82
  -6 -10  -8  276.31   13.76   5    0.84
  -5 -10  -8   26.76    7.95   5    0.85
  -4 -10  -8   29.69    7.64   5    0.85
  -6  -9  -8    8.06    8.71   5    0.87
  -5  -9  -8   37.61    8.61   5    0.88
  -8 -15  -9   38.08   17.54   5    0.67
  -7 -15  -9   88.41   18.75   5    0.67
  -6 -15  -9   46.59   17.37   5    0.67
  -8 -14  -9  307.67   23.28   5    0.69
  -7 -14  -9    4.30   14.61   5    0.69
  -6 -14  -9   94.99   16.22   5    0.70
  -8 -13  -9  149.16   17.28   5    0.71
  -7 -13  -9  108.57   15.78   5    0.71
  -6 -13  -9   33.60   13.50   5    0.72
  -5 -13  -9  265.42   18.01   5    0.72
  -7 -12  -9   34.94   12.64   5    0.73
  -6 -12  -9  230.80   16.21   5    0.74
  -5 -12  -9  190.28   15.05   5    0.74
  -7 -11  -9  112.00   13.74   5    0.75
  -6 -11  -9  145.28   13.96   5    0.76
  -5 -11  -9  120.46   13.27   5    0.76
  -4 -11  -9   58.19   11.66   5    0.76
  -6 -10  -9  304.80   17.74   5    0.78
  -6 -14 -10   -3.91   17.75   5    0.65
  -6 -13 -10  119.20   18.83   5    0.67
  -5 -13 -10   16.04   17.11   5    0.67
  -7 -12 -10   42.69   16.46   5    0.69
  -6 -12 -10   84.12   17.90   5    0.69
  -5 -12 -10  137.60   18.43   5    0.69
  -7 -11 -10   61.57   17.95   5    0.70
  -4  -2  -2   32.79    0.60   6    2.26
  -4  -1  -2   69.15    0.67   6    2.45
  -3  -1  -2   73.66    0.58   6    2.67
  -6  -3  -3   52.02    2.11   6    1.51
  -7  -2  -3   76.15    2.46   6    1.50
  -6  -2  -3  118.40    2.32   6    1.59
  -5  -2  -3  145.20    2.25   6    1.68
  -6  -1  -3   37.36    1.52   6    1.66
  -5  -1  -3  342.91    3.28   6    1.77
  -9  -4  -4  234.46    7.50   6    1.09
  -8  -4  -4  150.76    5.99   6    1.13
 -10  -3  -4   30.26    4.92   6    1.08
  -9  -3  -4  220.47    6.80   6    1.13
  -8  -3  -4  147.37    5.15   6    1.18
  -7  -3  -4   61.59    3.73   6    1.23
  -9  -2  -4    8.84    3.73   6    1.16
  -8  -2  -4  403.66    7.57   6    1.22
  -7  -2  -4  103.57    3.90   6    1.28
  -6  -2  -4   80.57    3.38   6    1.33
  -8  -1  -4   63.48    4.07   6    1.26
 -11  -5  -5   66.67    8.38   6    0.88
 -10  -5  -5   97.96    8.31   6    0.90
 -13  -4  -5   57.01    9.53   6    0.84
 -12  -4  -5   70.87    8.95   6    0.87
 -11  -4  -5  125.44    9.03   6    0.90
 -10  -4  -5   39.16    6.56   6    0.94
  -9  -4  -5  333.61   10.55   6    0.97
 -12  -3  -5   39.46    8.14   6    0.89
 -11  -3  -5   21.02    6.69   6    0.93
 -10  -3  -5  187.52    8.94   6    0.96
  -9  -3  -5  133.68    7.30   6    1.00
  -8  -3  -5  319.17    8.91   6    1.03
 -11  -2  -5  163.69    9.68   6    0.95
 -10  -2  -5   69.55    6.68   6    0.99
  -9  -2  -5  440.71   10.65   6    1.03
  -8  -2  -5   82.43    5.63   6    1.07
 -13  -6  -6    6.32   11.50   6    0.73
 -12  -6  -6    7.46    9.85   6    0.75
 -15  -5  -6  203.93   17.98   6    0.71
 -14  -5  -6  175.99   16.31   6    0.73
 -13  -5  -6   61.79   11.89   6    0.75
 -12  -5  -6   14.18    9.78   6    0.78
 -11  -5  -6   17.57    9.45   6    0.80
 -15  -4  -6   52.77   14.16   6    0.73
 -14  -4  -6  124.26   14.33   6    0.75
 -13  -4  -6  101.08   12.20   6    0.77
 -12  -4  -6  227.18   13.39   6    0.80
 -11  -4  -6    7.58    8.46   6    0.82
 -10  -4  -6   96.79    9.84   6    0.84
 -14  -3  -6  154.30   15.32   6    0.76
 -13  -3  -6    5.79    9.73   6    0.79
 -12  -3  -6  143.17   12.31   6    0.82
 -11  -3  -6   26.43    8.33   6    0.84
 -10  -3  -6   62.61    8.33   6    0.87
  -9  -3  -6   15.05    7.11   6    0.89
 -12  -2  -6  114.21   11.12   6    0.83
 -11  -2  -6  261.45   12.71   6    0.86
 -10  -2  -6   26.06    8.43   6    0.89
 -14  -7  -7   71.95   19.96   6    0.65
 -14  -6  -7  168.32   20.92   6    0.66
 -13  -6  -7    0.35   14.74   6    0.68
 -14  -5  -7   39.71   16.76   6    0.68
 -13  -5  -7    0.40   14.44   6    0.69
 -12  -5  -7   67.25   13.87   6    0.71
 -14  -4  -7   48.57   16.75   6    0.69
 -13  -4  -7  181.19   16.91   6    0.71
 -12  -4  -7    5.39   11.66   6    0.73
 -11  -4  -7   28.73   10.22   6    0.74
 -14  -3  -7   29.88   14.25   6    0.70
 -13  -3  -7   28.48   13.14   6    0.72
 -12  -3  -7   67.10   12.07   6    0.74
 -11  -3  -7   64.58   12.23   6    0.76
 -14  -2  -7  140.83   18.29   6    0.72
 -13  -2  -7   68.53   14.36   6    0.74
 -13  -5  -8   66.34   19.77   6    0.64
 -13  -4  -8   27.13   17.29   6    0.65
 -12  -4  -8   22.66   16.84   6    0.67
 -13  -3  -8  -22.44   16.88   6    0.67
 -15  19   7   46.88   13.13   7    0.74
 -17  20   7   88.22   20.48   7    0.65
 -16  20   7   80.45   17.60   7    0.69
 -15  20   7   51.41   14.03   7    0.72
 -16  21   7   72.98   17.93   7    0.68
 -15  21   7   -3.23   15.04   7    0.71
 -15  22   7   48.55   16.96   7    0.70
 -15  17   6  111.76   14.03   7    0.74
 -14  17   6   44.04   10.85   7    0.79
 -13  17   6   18.57    9.29   7    0.84
 -15  18   6   22.43   12.10   7    0.73
 -14  18   6   68.84   12.16   7    0.78
 -13  18   6  100.30   11.46   7    0.82
 -16  19   6  153.70   19.43   7    0.68
 -15  19   6   68.39   13.82   7    0.72
 -14  19   6   -8.32   11.56   7    0.76
 -13  19   6  143.76   13.33   7    0.81
 -16  20   6   36.41   16.64   7    0.67
 -15  20   6   82.56   15.18   7    0.71
 -14  20   6   39.47   12.63   7    0.75
 -13  20   6   31.41   12.25   7    0.79
 -16  21   6   -4.44   17.27   7    0.66
 -15  21   6  129.64   17.77   7    0.70
 -14  21   6   79.86   14.49   7    0.73
 -16  22   6   -5.07   18.11   7    0.65
 -15  22   6   23.65   16.44   7    0.68
 -14  22   6  100.26   16.59   7    0.72
 -15  23   6   13.34   18.14   7    0.67
 -14  23   6   69.65   17.82   7    0.70
 -12  14   5  215.97   10.42   7    0.93
 -11  14   5  272.19   10.02   7    1.00
 -13  15   5   11.38    7.65   7    0.85
 -12  15   5   13.93    6.82   7    0.91
 -11  15   5  274.92   10.22   7    0.98
 -13  16   5  154.28   11.11   7    0.84
 -12  16   5   28.08    7.95   7    0.89
 -11  16   5  454.65   13.51   7    0.95
 -13  17   5   44.30    9.77   7    0.82
 -12  17   5   39.74    8.44   7    0.87
 -11  17   5   70.50    8.77   7    0.93
 -14  18   5   72.74   12.10   7    0.75
 -13  18   5   55.26   10.39   7    0.80
 -12  18   5  213.03   12.42   7    0.85
 -11  18   5  380.61   14.81   7    0.90
 -14  19   5   76.89   12.53   7    0.74
 -13  19   5   37.88   11.08   7    0.79
 -12  19   5   17.00    9.64   7    0.83
 -14  20   5  168.54   15.52   7    0.73
 -13  20   5  170.92   14.76   7    0.77
 -14  21   5   62.86   14.90   7    0.71
 -15  22   5    5.77   18.34   7    0.66
  -9  11   4  142.23    4.92   7    1.24
 -10  12   4  168.77    6.44   7    1.10
  -9  12   4   75.43    4.18   7    1.20
 -10  13   4  139.24    6.69   7    1.07
  -9  13   4  136.80    5.74   7    1.16
 -11  14   4   16.58    5.68   7    0.97
 -10  14   4  691.60   12.29   7    1.05
  -9  14   4  175.18    6.80   7    1.13
 -11  15   4  119.47    8.23   7    0.94
 -10  15   4    2.09    5.29   7    1.02
  -9  15   4    1.68    4.82   7    1.09
 -11  16   4   96.52    8.21   7    0.92
 -10  16   4  202.90    9.84   7    0.99
  -7   9   3   93.23    2.28   7    1.56
  -8  10   3  337.21    5.47   7    1.34
  -7  10   3   45.78    2.09   7    1.50
  -8  11   3  268.65    5.35   7    1.30
  -7  11   3   81.69    3.02   7    1.44
  -8  12   3  113.79    4.25   7    1.26
  -5   6   2   91.26    0.90   7    2.20
  -5   7   2   83.70    1.01   7    2.09
  -5   8   2  104.57    1.46   7    1.97
 -12  20   7  240.43   16.86   8    0.77
 -13  21   7   48.67   15.45   8    0.71
 -12  21   7  196.01   16.29   8    0.75
 -14  22   7   20.17   16.87   8    0.66
 -13  22   7   98.55   17.23   8    0.70
 -12  22   7   30.60   13.61   8    0.73
 -14  23   7    1.39   17.99   8    0.65
 -13  23   7   28.54   17.08   8    0.68
 -12  23   7   52.19   15.33   8    0.71
 -13  24   7   70.45   20.28   8    0.67
 -12  24   7   41.31   16.95   8    0.69
 -10  17   6  106.71    9.32   8    0.91
 -11  18   6  113.73   10.85   8    0.84
 -10  18   6  108.53    9.91   8    0.89
 -12  19   6    0.37   10.75   8    0.77
 -11  19   6   22.53    9.43   8    0.82
 -10  19   6   57.02    9.99   8    0.86
 -12  20   6   66.77   11.82   8    0.75
 -11  20   6  145.02   12.97   8    0.79
 -10  20   6  704.93   20.08   8    0.83
 -12  21   6   87.35   13.41   8    0.73
 -11  21   6   51.73   12.02   8    0.77
 -10  21   6  134.54   13.01   8    0.81
 -12  22   6  232.28   18.06   8    0.72
 -11  22   6  105.25   13.50   8    0.75
 -10  22   6   27.09   11.46   8    0.79
 -12  23   6   -3.02   15.15   8    0.70
 -11  23   6  270.00   18.42   8    0.73
 -10  23   6   21.74   13.62   8    0.76
 -12  24   6  115.62   19.35   8    0.68
 -11  24   6  410.75   23.54   8    0.71
 -12  25   6  104.80   21.10   8    0.66
  -8  14   5  126.07    6.52   8    1.13
  -9  15   5  182.84    8.33   8    1.02
  -8  15   5  135.02    7.04   8    1.09
 -10  16   5  148.18    9.19   8    0.92
  -9  16   5    8.90    5.75   8    0.98
  -8  16   5  142.45    7.82   8    1.05
 -10  17   5   89.45    8.58   8    0.89
  -9  17   5  133.18    8.69   8    0.95
  -8  17   5  118.19    8.32   8    1.01
 -10  18   5   29.94    7.85   8    0.87
  -9  18   5  115.05    9.17   8    0.92
  -8  18   5  138.01    9.20   8    0.97
 -10  19   5  114.98   10.67   8    0.84
  -9  19   5   61.87    8.55   8    0.89
 -10  20   5   96.89   10.90   8    0.82
  -9  20   5   29.53    9.21   8    0.86
 -10  21   5  123.95   12.75   8    0.79
  -7  12   4   64.79    3.54   8    1.29
  -8  13   4   17.02    3.62   8    1.14
  -7  13   4  251.34    6.01   8    1.24
  -8  14   4  381.14    8.72   8    1.10
  -7  14   4  170.18    5.76   8    1.19
  -8  15   4  267.74    8.13   8    1.06
  -7  15   4  222.40    6.99   8    1.14
  -8  16   4  140.25    7.49   8    1.02
  -8  17   4   70.90    7.18   8    0.98
  -5   9   3  110.47    1.86   8    1.77
  -6  10   3   43.38    1.94   8    1.51
  -5  10   3   10.96    1.21   8    1.67
  -6  11   3   97.65    2.86   8    1.43
  -5  11   3  176.26    3.10   8    1.57
  -6  12   3    8.51    2.23   8    1.36
  -4   7   2  110.93    0.99   8    2.20
  -4   8   2  161.54    1.47   8    2.04
  -2   4   1   40.02    0.30   8    4.08
  -1  19   9   68.09   13.80   9    0.77
  -1  20   9  376.82   19.78   9    0.74
   0  20   9   85.05   14.46   9    0.75
  -2  21   9   23.30   15.21   9    0.71
  -1  21   9  181.72   17.57   9    0.71
   0  21   9   50.05   14.70   9    0.72
  -2  22   9   17.27   16.27   9    0.68
  -1  22   9   63.21   17.04   9    0.69
   0  22   9    2.53   15.71   9    0.69
   1  22   9  240.09   21.57   9    0.69
  -2  23   9   25.51   18.58   9    0.65
  -1  23   9   91.39   20.28   9    0.66
  -1  17   8   46.63    8.77   9    0.86
  -1  18   8   31.27    9.38   9    0.83
   0  18   8   23.61    9.92   9    0.83
  -1  19   8   78.47   11.17   9    0.79
   0  19   8   21.98   10.34   9    0.80
   1  19   8  110.21   12.86   9    0.80
  -2  20   8   73.28   11.86   9    0.75
  -1  20   8   63.87   11.86   9    0.76
   0  20   8  115.40   13.39   9    0.76
   1  20   8  246.87   17.01   9    0.77
  -1  21   8    2.50   11.80   9    0.73
   0  21   8  192.89   15.63   9    0.73
   1  21   8  276.63   17.96   9    0.74
  -1  22   8   68.75   15.13   9    0.70
   0  22   8   44.48   14.75   9    0.70
   1  22   8   70.84   15.88   9    0.71
   0  23   8   46.64   16.71   9    0.67
   1  23   8   44.27   16.81   9    0.68
   1  24   8  131.42   21.96   9    0.65
  -1  15   7   40.87    6.72   9    0.98
  -1  16   7   40.29    7.14   9    0.93
   0  16   7   67.88    7.90   9    0.94
  -1  17   7   86.74    8.40   9    0.89
   0  17   7   54.49    8.04   9    0.89
   1  17   7   22.54    8.09   9    0.90
  -1  18   7   11.03    8.03   9    0.84
   0  18   7   53.07    8.85   9    0.85
   1  18   7  173.64   11.57   9    0.86
  -1  19   7   30.30    9.63   9    0.80
   0  19   7   78.71   10.28   9    0.81
   1  19   7   63.57   10.45   9    0.82
   0  20   7  163.27   13.56   9    0.78
   1  20   7  337.90   17.23   9    0.78
   1  21   7  311.30   18.67   9    0.75
  -1  13   6   80.50    5.25   9    1.13
  -1  14   6  127.00    6.43   9    1.07
   0  14   6   37.27    5.11   9    1.08
  -1  15   6   14.41    5.08   9    1.01
   0  15   6  543.41   12.13   9    1.02
   1  15   6  237.43    9.76   9    1.02
  -1  16   6   30.36    6.07   9    0.95
   0  16   6  380.94   11.64   9    0.96
   1  16   6  385.89   12.46   9    0.97
   0  17   6  102.82    7.97   9    0.91
   1  17   6   35.56    8.02   9    0.92
  -1  12   5   41.22    3.33   9    1.24
   0  12   5   86.65    3.93   9    1.26
  -1  13   5  146.66    5.24   9    1.16
   0  13   5   61.83    4.04   9    1.18
   0  14   5  144.30    5.99   9    1.11
   0   9   4    8.49    1.19   9    1.66
  -1  10   4   88.18    2.43   9    1.49
   0  10   4  120.20    2.70   9    1.53
   0  11   4  184.71    3.85   9    1.41
   0   7   3   94.21    1.04   9    2.15
   0   8   3  191.82    1.80   9    1.93
   0   5   2   81.27    0.51   9    3.06
  -5  28   6   13.92   16.71  10    0.70
  -4  24   5   70.40   12.14  10    0.82
  -4  25   5  220.03   15.15  10    0.79
  -4  26   5   73.59   12.48  10    0.76
  -5  27   5  274.56   19.74  10    0.71
  -4  27   5   45.93   13.81  10    0.73
  -3  27   5   32.68   13.49  10    0.74
  -5  28   5  142.24   19.45  10    0.69
  -4  28   5  106.11   16.59  10    0.70
  -3  28   5  -17.94   14.14  10    0.72
  -5  29   5   75.35   19.83  10    0.66
  -4  29   5   41.91   17.75  10    0.68
  -3  29   5   21.18   16.66  10    0.69
  -3  20   4  486.49   13.75  10    0.99
  -4  21   4   40.08    7.95  10    0.91
  -3  21   4  159.45    9.43  10    0.94
  -4  22   4  146.75   10.79  10    0.87
  -3  22   4   51.88    7.95  10    0.90
  -4  23   4  141.44   11.28  10    0.84
  -3  23   4    7.43    8.48  10    0.86
  -2  23   4  103.94   10.54  10    0.88
  -4  24   4  130.86   12.19  10    0.80
  -3  24   4   97.89   11.52  10    0.82
  -2  24   4    5.42    9.03  10    0.84
  -5  25   4  168.89   14.78  10    0.74
  -4  25   4   53.83   11.89  10    0.77
  -3  25   4  329.34   16.41  10    0.79
  -2  25   4  241.11   14.96  10    0.80
  -4  26   4   89.40   13.82  10    0.74
  -3  26   4   32.10   11.19  10    0.76
  -2  26   4  146.36   14.46  10    0.77
  -4  27   4   71.57   15.25  10    0.71
  -3  27   4   56.35   13.85  10    0.73
  -2  27   4   21.22   12.81  10    0.74
  -4  28   4   16.27   15.95  10    0.68
  -3  28   4  174.52   18.01  10    0.70
  -2  28   4  218.41   19.71  10    0.71
  -4  29   4   59.22   18.41  10    0.66
  -3  29   4  151.35   18.77  10    0.67
  -2  29   4  149.90   20.58  10    0.69
  -3  30   4  101.57   20.67  10    0.65
  -3  16   3  441.51    8.08  10    1.20
  -2  16   3  157.27    5.27  10    1.25
  -3  17   3    8.46    3.69  10    1.13
  -2  17   3  336.88    7.79  10    1.17
  -3  18   3   57.14    5.25  10    1.07
  -2  18   3  172.46    6.66  10    1.10
  -1  18   3   48.76    5.75  10    1.13
  -3  19   3   65.97    6.15  10    1.01
  -2  19   3   94.91    6.62  10    1.04
  -3  20   3  242.71    9.62  10    0.96
  -2  20   3  321.10   10.38  10    0.99
  -3  21   3   64.84    7.67  10    0.91
  -2  21   3   18.36    6.74  10    0.94
  -3  22   3  362.62   13.37  10    0.87
  -2  22   3  308.00   12.28  10    0.89
  -3  23   3   34.01    9.62  10    0.83
  -2  23   3  106.78   10.21  10    0.85
  -2  24   3  124.16   11.52  10    0.81
  -2  25   3  197.17   14.47  10    0.78
  -2  26   3   61.45   13.58  10    0.75
  -2  11   2   28.17    1.21  10    1.75
  -2  12   2   44.24    1.69  10    1.60
  -1  12   2  264.27    3.16  10    1.68
  -2  13   2  429.61    4.89  10    1.48
  -1  13   2   97.40    2.49  10    1.54
  -2  14   2  134.29    3.48  10    1.37
  -1  14   2  160.85    3.83  10    1.42
  -2  15   2   25.04    2.80  10    1.27
  -1   6   1   21.53    0.28  10    3.20
  -1   7   1  157.39    0.76  10    2.73
  -2   2  -3   66.34    0.68  11    2.37
  -3   2  -4  400.41    3.69  11    1.69
  -3   3  -4  315.25    2.93  11    1.76
  -2   3  -4  100.66    1.45  11    1.88
  -4   3  -5   12.52    2.20  11    1.35
  -3   3  -5  143.88    3.28  11    1.44
  -4   4  -5   60.12    2.78  11    1.39
  -3   4  -5   35.77    2.08  11    1.47
  -4   3  -6  281.80    6.99  11    1.15
  -5   4  -6  290.37    7.65  11    1.13
  -4   4  -6   23.81    3.51  11    1.19
  -3   4  -6  302.16    6.50  11    1.24
  -5   5  -6   17.31    3.86  11    1.15
  -4   5  -6   92.41    4.63  11    1.21
  -3   5  -6  232.69    5.88  11    1.26
  -5   4  -7  201.02    8.43  11    0.99
  -4   4  -7   97.64    6.35  11    1.03
  -3   4  -7   48.20    5.04  11    1.06
  -5   5  -7    9.67    5.36  11    1.01
  -4   5  -7  205.91    7.68  11    1.05
  -6   6  -7  169.53    8.91  11    0.98
  -5   6  -7  101.71    7.25  11    1.03
  -4   6  -7   83.79    6.14  11    1.07
  -6   4  -8  356.21   14.67  11    0.84
  -5   4  -8   83.08    8.44  11    0.88
  -6   5  -8   14.71    7.35  11    0.86
  -5   5  -8    8.43    6.72  11    0.89
  -4   5  -8  265.29   10.33  11    0.92
  -6   6  -8   26.19    7.50  11    0.88
  -5   6  -8  112.17    8.69  11    0.91
  -4   6  -8  199.39    9.46  11    0.94
  -7   7  -8  405.11   15.98  11    0.86
  -6   7  -8  150.75   10.67  11    0.89
  -5   7  -8  255.41   11.60  11    0.92
  -4   7  -8   29.14    7.25  11    0.95
  -7   5  -9   27.36   10.72  11    0.75
  -6   5  -9   36.69   10.05  11    0.78
  -5   5  -9  107.99   11.38  11    0.80
  -4   5  -9   28.87    8.87  11    0.82
  -7   6  -9  248.81   15.73  11    0.77
  -6   6  -9  127.73   11.88  11    0.79
  -5   6  -9   28.04    9.30  11    0.82
  -4   6  -9  116.25   11.04  11    0.84
  -7   7  -9   17.03   10.94  11    0.78
  -6   7  -9  247.34   13.98  11    0.80
  -5   7  -9   66.44   10.20  11    0.83
  -7   8  -9  185.78   14.73  11    0.78
  -6   8  -9  225.50   14.66  11    0.81
  -5   8  -9    9.75    9.43  11    0.84
  -8   5 -10   38.76   16.99  11    0.67
  -7   5 -10   94.57   17.21  11    0.69
  -6   5 -10   79.00   14.50  11    0.70
  -8   6 -10   89.26   17.85  11    0.68
  -7   6 -10   82.05   16.29  11    0.70
  -6   6 -10  179.68   16.31  11    0.72
  -5   6 -10  328.04   17.83  11    0.74
  -8   7 -10  103.39   17.47  11    0.69
  -7   7 -10  214.41   17.80  11    0.71
  -6   7 -10  259.76   17.65  11    0.73
  -5   7 -10   57.55   12.52  11    0.75
  -8   8 -10  137.92   18.63  11    0.70
  -7   8 -10   10.56   13.14  11    0.72
  -6   8 -10   12.56   12.05  11    0.74
  -5   8 -10   -3.59   10.93  11    0.76
  -8   9 -10    5.15   16.23  11    0.70
  -7   9 -10   17.82   14.43  11    0.72
  -6   9 -10  219.19   17.34  11    0.74
  -5   9 -10  156.96   17.05  11    0.76
  -6   6 -11  109.27   20.11  11    0.66
  -5   6 -11   64.67   17.53  11    0.67
  -6   7 -11    5.67   17.03  11    0.67
  -5   7 -11   95.04   18.18  11    0.68
  -6   8 -11  301.07   23.19  11    0.67
  -5   8 -11   41.20   16.78  11    0.69
  -1  -1  -2    7.22    0.16  12    3.88
  -1  -2  -3  142.81    0.81  12    2.53
  -2  -3  -4  104.50    1.67  12    1.79
  -2  -2  -4   71.00    1.16  12    1.94
  -1  -2  -4  173.93    1.55  12    2.03
  -2  -3  -5   49.45    1.94  12    1.54
  -1  -3  -5   12.45    1.35  12    1.57
  -2  -2  -5   87.58    2.17  12    1.63
  -3  -4  -6  313.82    6.33  12    1.23
  -2  -4  -6  142.44    4.38  12    1.26
  -3  -3  -6  367.40    6.19  12    1.29
  -2  -3  -6  129.63    3.95  12    1.34
  -3  -5  -7    6.87    4.41  12    1.05
  -3  -4  -7   44.53    4.64  12    1.10
  -2  -4  -7  523.05    9.22  12    1.13
  -3  -3  -7  130.23    5.70  12    1.15
  -2  -3  -7  258.78    6.73  12    1.18
  -4  -6  -8  196.33   10.08  12    0.90
  -4  -5  -8  268.75   10.63  12    0.93
  -3  -5  -8   27.03    6.18  12    0.96
  -2  -5  -8  106.14    7.08  12    0.97
  -4  -4  -8   11.87    5.96  12    0.97
  -3  -4  -8  128.68    7.87  12    0.99
  -2  -4  -8  104.37    7.00  12    1.01
  -3  -3  -8  220.66    9.19  12    1.03
  -2  -3  -8   43.45    5.84  12    1.05
  -4  -6  -9  104.59   10.29  12    0.83
  -3  -6  -9   -7.13    7.38  12    0.84
  -5  -5  -9  116.13   10.79  12    0.84
  -4  -5  -9   15.12    7.48  12    0.86
  -3  -5  -9   -2.58    7.41  12    0.87
  -2  -5  -9  100.64    8.70  12    0.89
  -5  -4  -9   31.68    8.72  12    0.87
  -4  -4  -9   55.79    8.59  12    0.89
  -3  -4  -9  210.89   10.75  12    0.91
  -2  -4  -9  165.61   10.21  12    0.92
  -5  -7 -10   44.97   12.68  12    0.73
  -4  -7 -10   34.88   11.12  12    0.74
  -5  -6 -10  342.16   17.50  12    0.75
  -4  -6 -10   23.19   10.78  12    0.77
  -3  -6 -10   42.42   10.83  12    0.78
  -2  -6 -10  142.19   12.64  12    0.79
  -5  -5 -10  157.82   13.52  12    0.78
  -4  -5 -10  286.91   15.09  12    0.79
  -3  -5 -10   24.90    9.10  12    0.81
  -2  -5 -10  270.36   15.72  12    0.81
  -4  -4 -10   73.87   10.69  12    0.82
  -3  -4 -10   72.59   10.21  12    0.83
  -5  -8 -11   17.03   17.34  12    0.66
  -4  -8 -11   48.20   18.18  12    0.67
  -6  -7 -11   25.75   18.06  12    0.67
  -5  -7 -11   99.99   17.71  12    0.68
  -4  -7 -11  268.22   19.96  12    0.69
  -3  -7 -11   13.18   14.21  12    0.70
  -6  -6 -11   78.59   17.62  12    0.69
  -5  -6 -11   91.35   15.50  12    0.70
  -4  -6 -11  163.21   16.40  12    0.71
  -3  -6 -11   50.25   13.29  12    0.72
  -6  -5 -11  160.43   18.26  12    0.71
  -5  -5 -11   14.82   13.39  12    0.72
  -4  -5 -11   56.11   13.11  12    0.73
  -3  -5 -11   28.63   12.03  12    0.74
  -4  -4 -11   64.79   13.25  12    0.75
  -3  -4 -11  254.97   17.61  12    0.76
  -3  -7 -12   75.60   19.94  12    0.66
  -3  -6 -12   62.77   18.23  12    0.68
  -4  -5 -12    7.56   16.23  12    0.68
  -3  -5 -12   20.76   15.26  12    0.69
  -3  -4 -12  166.30   19.95  12    0.71
 -17 -19   7   46.54   17.93  13    0.66
 -18 -18   7   42.19   16.76  13    0.68
 -17 -18   7   67.71   17.04  13    0.69
 -19 -17   7   -4.16   17.12  13    0.69
 -18 -17   7    9.87   14.83  13    0.70
 -17 -17   7  102.92   16.81  13    0.71
 -18 -16   7  152.09   17.48  13    0.73
 -17 -16   7  250.06   18.01  13    0.74
 -18 -19   6  126.27   20.63  13    0.66
 -17 -19   6   57.20   17.12  13    0.67
 -18 -18   6  330.35   22.46  13    0.69
 -17 -18   6   65.14   16.86  13    0.70
 -16 -18   6  122.41   16.27  13    0.70
 -19 -17   6   42.27   16.85  13    0.70
 -18 -17   6  141.24   17.41  13    0.71
 -17 -17   6   89.22   14.06  13    0.72
 -16 -17   6   24.00   11.79  13    0.73
 -15 -17   6  147.86   14.21  13    0.74
 -18 -16   6   22.52   13.06  13    0.74
 -17 -16   6  129.90   14.23  13    0.75
 -16 -16   6  121.96   13.94  13    0.77
 -15 -16   6  123.58   12.44  13    0.78
 -14 -16   6   36.71   10.63  13    0.78
 -17 -15   6   26.26   11.50  13    0.78
 -16 -15   6   98.93   11.89  13    0.80
 -15 -15   6  254.26   13.96  13    0.81
 -15 -14   6   16.76    8.97  13    0.84
 -16 -18   5   13.46   13.57  13    0.71
 -16 -17   5   29.16   11.84  13    0.74
 -15 -17   5   50.41   11.09  13    0.75
 -16 -16   5   81.43   12.28  13    0.77
 -15 -16   5   14.80    9.69  13    0.79
 -14 -16   5   69.77   10.24  13    0.80
 -16 -15   5  105.25   12.38  13    0.81
 -15 -15   5  115.81   11.34  13    0.82
 -14 -15   5  171.01   11.09  13    0.84
 -13 -15   5   16.35    7.51  13    0.85
 -16 -14   5  154.26   12.89  13    0.84
 -15 -14   5    3.69    7.68  13    0.86
 -14 -14   5   48.19    8.44  13    0.88
 -13 -14   5   41.83    7.34  13    0.89
 -12 -14   5  208.05   10.38  13    0.90
 -14 -13   5    9.47    7.33  13    0.92
 -13 -13   5  167.33    8.77  13    0.94
 -12 -13   5   54.86    6.87  13    0.95
 -13 -12   5   93.06    7.18  13    0.99
 -12 -12   5   80.24    6.85  13    1.01
 -13 -14   4  121.19    9.20  13    0.90
 -13 -13   4   48.06    7.22  13    0.95
 -12 -13   4   55.11    6.25  13    0.97
 -13 -12   4  124.38    8.41  13    1.00
 -12 -12   4   84.96    6.40  13    1.03
 -11 -12   4  129.17    6.56  13    1.05
 -12 -11   4  285.83    8.61  13    1.09
 -11 -11   4  288.23    7.80  13    1.12
 -10 -11   4  268.97    7.00  13    1.14
 -11 -10   4  213.59    6.29  13    1.18
 -10 -10   4    6.81    3.01  13    1.21
 -10  -9   4  287.79    6.23  13    1.29
 -10 -11   3    7.15    3.56  13    1.16
  -9 -10   3  119.93    3.92  13    1.27
  -9  -9   3  338.30    5.24  13    1.37
  -8  -9   3  270.60    4.31  13    1.41
  -9  -8   3  192.11    3.87  13    1.48
  -8  -8   3  146.58    2.91  13    1.53
  -7  -8   3  113.64    2.41  13    1.57
  -6  -6   2   90.13    1.10  13    2.06
  -5  -5   2   43.76    0.55  13    2.43
  -3  -3   1    0.51    0.08  13    4.12
  -9 -28   5  100.67   21.60  14    0.65
 -10 -27   5  198.56   20.80  14    0.68
 -11 -26   5  165.57   19.22  14    0.71
 -10 -26   5   59.43   15.56  14    0.71
 -10 -25   5  238.05   17.97  14    0.74
 -10 -24   5   20.74   12.33  14    0.77
 -10 -28   4   18.11   19.10  14    0.66
  -9 -28   4   46.50   19.35  14    0.65
 -11 -27   4   78.71   18.00  14    0.69
 -10 -27   4   96.38   17.52  14    0.69
  -9 -27   4   35.83   17.14  14    0.68
 -11 -26   4   93.58   16.10  14    0.72
 -10 -26   4   13.54   14.14  14    0.71
  -9 -26   4  118.61   16.42  14    0.71
  -8 -26   4  198.94   18.68  14    0.70
 -10 -25   4  171.16   15.38  14    0.74
  -9 -25   4   83.17   13.24  14    0.74
  -8 -25   4   -6.53   11.87  14    0.73
 -10 -24   4    6.86   11.52  14    0.78
  -9 -24   4  174.95   14.59  14    0.77
  -8 -24   4   93.08   12.28  14    0.76
  -9 -23   4   32.41    9.76  14    0.81
  -8 -23   4   19.10   10.16  14    0.80
  -9 -22   4    7.42    9.27  14    0.84
  -8 -22   4   38.55    9.32  14    0.84
  -8 -21   4  218.87   11.73  14    0.88
  -8 -20   4  265.42   11.66  14    0.92
  -8 -19   4  152.84   10.13  14    0.97
  -9 -28   3   20.63   18.35  14    0.65
  -9 -27   3   52.72   17.25  14    0.68
  -9 -26   3  152.27   17.53  14    0.71
  -9 -25   3   11.21   11.94  14    0.74
  -8 -25   3   58.99   12.29  14    0.73
  -9 -24   3  126.39   13.27  14    0.77
  -8 -24   3   91.61   12.44  14    0.77
  -9 -23   3   73.31   10.80  14    0.81
  -8 -23   3   74.34   10.55  14    0.80
  -9 -22   3   91.57   10.48  14    0.85
  -8 -22   3   54.80    9.31  14    0.84
  -7 -22   3  130.86   10.68  14    0.83
  -9 -21   3  146.77   11.00  14    0.89
  -8 -21   3   40.32    7.74  14    0.88
  -7 -21   3    0.12    6.99  14    0.88
  -8 -20   3   16.13    7.02  14    0.93
  -7 -20   3   94.66    8.16  14    0.92
  -6 -20   3   94.88    8.11  14    0.91
  -8 -19   3   97.37    7.92  14    0.98
  -7 -19   3  130.25    7.94  14    0.97
  -6 -19   3   43.01    6.51  14    0.96
  -7 -18   3   11.79    5.09  14    1.03
  -6 -18   3  133.72    7.13  14    1.02
  -7 -17   3  324.09    8.98  14    1.09
  -6 -17   3  304.27    8.26  14    1.08
  -6 -16   3   78.53    4.91  14    1.15
  -6 -15   3  212.60    5.99  14    1.23
  -6 -19   2  108.71    7.69  14    0.96
  -6 -18   2   58.28    5.87  14    1.02
  -6 -17   2  129.52    6.01  14    1.09
  -6 -16   2  133.40    5.44  14    1.16
  -5 -16   2   38.25    4.05  14    1.14
  -6 -15   2    7.52    2.97  14    1.24
  -5 -15   2  146.24    4.78  14    1.23
  -6 -14   2  146.45    4.52  14    1.33
  -5 -14   2  110.67    3.69  14    1.32
  -5 -13   2   85.52    2.94  14    1.43
  -4 -13   2   71.60    2.79  14    1.40
  -5 -12   2   98.37    2.50  14    1.55
  -4 -12   2  192.19    3.04  14    1.52
  -4 -11   2   82.39    1.86  14    1.67
  -4 -10   2   64.53    1.34  14    1.84
  -3  -9   1   95.12    1.10  14    2.04
  -3  -8   1   83.99    0.81  14    2.32
  -3  -7   1    4.33    0.26  14    2.66
  -2  -6   1   45.77    0.37  14    3.05
  -2  -5   1   12.59    0.21  14    3.68
   4  -3  -1   61.22    0.44  15    3.51
   8  -6  -2   31.22    1.32  15    1.75
   7  -5  -2   22.45    0.76  15    1.99
   6  -4  -2   64.88    0.75  15    2.26
   7  -4  -2   34.47    0.89  15    1.95
  12  -9  -3  358.43    8.18  15    1.17
  11  -8  -3   67.37    3.65  15    1.27
   9  -7  -3   67.56    2.43  15    1.52
  10  -7  -3  113.30    3.34  15    1.38
  11  -7  -3   72.71    3.75  15    1.26
   9  -6  -3   22.38    1.74  15    1.51
  10  -6  -3   90.52    3.06  15    1.37
  16 -12  -4  230.19   12.48  15    0.88
  14 -11  -4   60.77    7.35  15    1.00
  15 -11  -4  352.06   12.42  15    0.93
  13 -10  -4   70.05    5.75  15    1.06
  14 -10  -4   82.02    6.72  15    0.99
  15 -10  -4  345.60   11.66  15    0.93
  12  -9  -4   29.54    4.24  15    1.14
  13  -9  -4   89.54    5.83  15    1.06
  14  -9  -4   36.51    5.74  15    0.99
  15  -9  -4   68.78    7.62  15    0.92
  12  -8  -4   29.97    4.00  15    1.13
  13  -8  -4  115.04    6.11  15    1.05
  14  -8  -4   66.44    6.51  15    0.97
  12  -7  -4  202.00    6.32  15    1.12
  20 -15  -5   43.59   16.60  15    0.70
  18 -14  -5   97.01   13.33  15    0.78
  19 -14  -5   30.05   12.09  15    0.74
  17 -13  -5  112.61   12.07  15    0.82
  18 -13  -5   17.88   10.37  15    0.77
  19 -13  -5   29.15   12.69  15    0.73
  15 -12  -5  134.34    9.87  15    0.91
  16 -12  -5   42.19    8.61  15    0.86
  17 -12  -5  208.77   13.25  15    0.82
  18 -12  -5   72.09   11.92  15    0.77
  19 -12  -5  142.14   15.03  15    0.73
  15 -11  -5  136.63    9.22  15    0.91
  16 -11  -5   38.19    8.79  15    0.86
  17 -11  -5  274.16   14.22  15    0.81
  18 -11  -5  278.02   15.79  15    0.77
  19 -11  -5   63.96   12.74  15    0.72
  15 -10  -5  494.51   14.10  15    0.91
  16 -10  -5   61.14    8.60  15    0.85
  17 -10  -5   13.83    9.15  15    0.80
  14  -9  -5   14.22    5.98  15    0.95
  15  -9  -5  316.80   11.50  15    0.90
  19 -15  -6   54.67   15.04  15    0.73
  20 -15  -6   28.67   15.50  15    0.69
  18 -14  -6  198.42   15.80  15    0.76
  19 -14  -6  218.65   17.08  15    0.72
  20 -14  -6   -9.10   14.55  15    0.69
  17 -13  -6  121.28   13.24  15    0.80
  18 -13  -6   64.92   11.67  15    0.76
  19 -13  -6   69.65   14.71  15    0.72
  20 -13  -6    4.28   14.88  15    0.69
  21 -13  -6  227.25   22.02  15    0.66
  17 -12  -6   17.22   10.71  15    0.79
  18 -12  -6   35.37   11.48  15    0.75
  19 -12  -6  133.97   14.84  15    0.72
  20 -12  -6  244.50   19.90  15    0.68
  21 -12  -6   87.67   20.18  15    0.65
  17 -11  -6  177.64   13.64  15    0.79
  18 -11  -6   63.59   11.70  15    0.75
  19 -11  -6   -0.97   12.21  15    0.71
  20 -14  -7  241.96   22.58  15    0.67
  20 -13  -7  116.74   18.90  15    0.67
  20 -12  -7   22.11   16.25  15    0.67
   6   0  -2    2.62    0.25  16    2.53
   7   0  -2  309.75    1.69  16    2.21
   8   0  -3   21.72    0.99  16    1.85
   9   0  -3   27.20    1.29  16    1.69
  10   0  -3  116.50    2.51  16    1.54
  11  -1  -4   88.92    3.30  16    1.41
  12  -1  -4  140.63    4.34  16    1.31
  13  -1  -4   52.47    3.88  16    1.22
  14  -1  -4  318.75    8.16  16    1.14
  11   0  -4  133.50    3.80  16    1.36
  12   0  -4   76.21    3.64  16    1.27
  13   0  -4   63.11    4.03  16    1.18
  14   0  -4  101.00    5.60  16    1.10
  13   1  -4   40.99    4.30  16    1.13
  14   1  -4  328.49    8.96  16    1.06
  14  -1  -5  239.62    7.90  16    1.11
  15  -1  -5   19.98    5.04  16    1.04
  16  -1  -5  139.60    8.13  16    0.99
  17  -1  -5  103.86    8.49  16    0.93
  14   0  -5  176.45    7.10  16    1.07
  15   0  -5   16.43    5.33  16    1.01
  16   0  -5  336.42   10.81  16    0.96
  17   0  -5  284.13   11.23  16    0.91
  14   1  -5  219.90    7.98  16    1.03
  15   1  -5   24.96    5.55  16    0.98
  16   1  -5  145.96    8.72  16    0.93
  17   1  -5   98.01    8.78  16    0.88
  21  -2  -6  150.28   15.77  16    0.77
  17  -1  -6   59.70    8.03  16    0.91
  18  -1  -6   46.87    8.64  16    0.87
  19  -1  -6    4.30    8.74  16    0.83
  20  -1  -6   83.16   11.56  16    0.79
  21  -1  -6   58.48   12.33  16    0.75
  16   0  -6   16.07    6.91  16    0.93
  17   0  -6  414.48   14.06  16    0.88
  18   0  -6  531.97   16.22  16    0.84
  19   0  -6   -3.94    8.32  16    0.81
  20   0  -6  125.35   12.89  16    0.77
  21   0  -6   91.35   12.96  16    0.74
  16   1  -6   42.41    7.64  16    0.90
  17   1  -6   63.50    8.41  16    0.86
  18   1  -6   51.53    9.75  16    0.82
  19   1  -6  -12.32    8.82  16    0.78
  20   1  -6   99.03   12.45  16    0.75
  21   1  -6   44.58   13.85  16    0.72
  19  -2  -7   38.34   11.02  16    0.82
  20  -2  -7   74.39   12.60  16    0.79
  21  -2  -7   99.20   13.94  16    0.75
  22  -2  -7   25.15   14.16  16    0.72
  23  -2  -7   20.39   15.73  16    0.69
  19  -1  -7    4.58    9.61  16    0.80
  20  -1  -7  118.17   12.74  16    0.77
  21  -1  -7   79.02   13.16  16    0.74
  22  -1  -7  200.02   18.15  16    0.71
  23  -1  -7   47.35   16.16  16    0.68
  19   0  -7  239.76   15.13  16    0.78
  20   0  -7   10.27   10.51  16    0.75
  21   0  -7   82.61   13.68  16    0.72
  22   0  -7  119.73   17.21  16    0.69
  23   0  -7   53.71   16.65  16    0.67
  19   1  -7   24.77   10.29  16    0.76
  20   1  -7   97.67   12.86  16    0.73
  21   1  -7   75.90   14.58  16    0.71
  22   1  -7  219.99   19.83  16    0.68
  23   1  -7   31.64   17.71  16    0.65
  22  -2  -8   19.12   15.35  16    0.71
  22  -1  -8  133.62   18.85  16    0.69
  22   0  -8  321.69   22.89  16    0.68
  22   1  -8  176.10   20.20  16    0.66
 -18  18   6  264.04   20.43   1    0.69
 -18  19   6   74.81   17.01   1    0.69
 -17  15   5  207.51   16.79   1    0.73
 -16  15   5  114.22   11.78   1    0.78
 -15  15   5   92.44   10.82   1    0.83
 -17  16   5   12.79   10.44   1    0.73
 -16  16   5   69.05   10.51   1    0.77
 -15  16   5    1.07    8.51   1    0.82
 -18  17   5   31.70   13.80   1    0.68
 -17  17   5   46.79   11.34   1    0.72
 -16  17   5   15.94    9.97   1    0.77
 -19  18   5   62.91   17.74   1    0.64
 -18  18   5  105.71   15.69   1    0.68
 -17  18   5  303.42   17.10   1    0.72
 -16  18   5   10.72    9.84   1    0.76
 -18  19   5   -0.90   13.62   1    0.67
 -17  19   5   83.59   13.80   1    0.71
 -17  20   5   34.31   12.37   1    0.70
 -13  12   4  112.51    8.02   1    0.95
 -12  12   4   69.66    6.17   1    1.04
 -14  13   4  537.51   14.45   1    0.88
 -13  13   4   29.53    5.74   1    0.95
 -12  13   4   48.12    5.59   1    1.02
 -15  14   4   27.33    8.77   1    0.81
 -14  14   4   32.65    6.62   1    0.87
 -13  14   4  121.93    8.15   1    0.94
 -15  15   4  171.73   12.03   1    0.81
 -14  15   4   80.47    8.67   1    0.86
 -13  15   4  392.43   12.46   1    0.93
 -16  16   4  272.29   14.93   1    0.75
 -15  16   4  111.68    9.90   1    0.80
 -14  16   4  299.45   13.01   1    0.85
 -17  17   4   59.07   13.34   1    0.70
 -16  17   4  118.34   12.28   1    0.74
 -15  17   4   29.00    9.10   1    0.79
 -17  18   4   33.02   11.97   1    0.69
 -16  18   4  159.03   13.11   1    0.74
 -15  18   4   96.05   11.12   1    0.78
 -10   9   3   65.28    3.78   1    1.24
  -9   9   3  286.99    5.07   1    1.38
 -11  10   3  152.00    6.47   1    1.11
 -10  10   3  222.32    5.16   1    1.23
  -9  10   3  104.26    3.46   1    1.36
 -11  11   3  146.69    5.73   1    1.10
 -10  11   3   13.33    2.96   1    1.21
 -12  12   3   92.61    6.26   1    1.00
 -11  12   3  235.80    6.89   1    1.09
 -13  13   3   93.40    8.42   1    0.91
 -12  13   3  296.57    9.05   1    0.99
 -11  13   3   22.31    4.13   1    1.07
  -6   6   2   79.36    1.12   1    2.07
  -7   7   2  164.59    2.07   1    1.75
  -8   8   2   53.29    1.99   1    1.50
  -7   8   2   12.52    1.03   1    1.71
  -8   9   2  150.53    2.96   1    1.47
  -3   3   1    0.47    0.09   1    4.14
  -4   4   1   62.87    0.47   1    3.00
 -22   4   4   27.88   17.73   2    0.67
 -23   5   4  131.76   20.56   2    0.64
 -22   5   4   52.41   15.87   2    0.68
 -21   5   4    0.43   11.42   2    0.72
 -22   6   4   28.62   12.88   2    0.69
 -21   6   4  181.03   15.16   2    0.73
 -20   6   4   20.16   10.21   2    0.77
 -19   6   4   36.27    9.17   2    0.82
 -22   7   4   34.28   12.91   2    0.69
 -21   7   4   13.49   10.63   2    0.73
 -20   7   4  155.01   12.70   2    0.78
 -22   8   4   25.12   13.00   2    0.70
 -18   4   3   72.49    9.49   2    0.82
 -17   4   3   71.24    8.05   2    0.88
 -16   4   3  204.42    9.26   2    0.95
 -15   4   3    8.26    4.78   2    1.02
 -20   5   3   21.31   11.02   2    0.73
 -19   5   3   47.92    9.49   2    0.78
 -18   5   3  197.95   11.37   2    0.83
 -17   5   3   11.02    6.03   2    0.89
 -16   5   3  171.25    8.31   2    0.96
 -15   5   3   89.96    6.20   2    1.04
 -22   6   3  137.56   19.73   2    0.66
 -21   6   3  144.35   15.95   2    0.70
 -20   6   3   29.18    9.80   2    0.74
 -19   6   3  247.53   13.09   2    0.79
 -18   6   3   44.66    8.15   2    0.84
 -17   6   3   98.22    8.27   2    0.90
 -16   6   3  248.36    9.19   2    0.97
 -22   7   3  152.73   17.77   2    0.66
 -21   7   3  201.03   15.51   2    0.70
 -20   7   3  169.44   12.47   2    0.74
 -19   7   3   37.24    9.07   2    0.79
 -18   7   3   33.91    7.68   2    0.85
 -22   8   3  195.41   18.24   2    0.67
 -21   8   3  123.26   14.11   2    0.71
 -20   8   3  357.36   17.38   2    0.75
 -19   8   3   38.09    8.73   2    0.80
 -11   2   2  193.95    4.99   2    1.34
 -13   3   2   13.24    3.55   2    1.12
 -12   3   2  140.44    4.41   2    1.24
 -11   3   2   29.01    2.14   2    1.38
 -10   3   2   88.82    2.51   2    1.55
 -15   4   2    3.74    4.89   2    0.96
 -14   4   2  345.06    9.14   2    1.04
 -13   4   2  105.68    4.78   2    1.14
 -12   4   2  272.80    5.87   2    1.26
 -11   4   2   22.07    2.10   2    1.40
 -16   5   2  140.21    8.60   2    0.90
 -15   5   2   86.29    6.28   2    0.97
 -14   5   2  226.82    7.42   2    1.06
 -13   5   2   53.12    4.00   2    1.16
 -12   5   2   22.09    2.75   2    1.27
  -7   2   1  108.20    1.16   2    2.09
  -6   2   1    6.15    0.28   2    2.52
  -1  -7  -2   33.71    0.54   3    2.34
  -1  -6  -2   83.93    0.62   3    2.54
  -2 -11  -3  254.56    3.90   3    1.53
  -2 -10  -3   49.89    1.72   3    1.61
  -1 -10  -3   51.36    1.86   3    1.59
  -2  -9  -3  124.29    2.10   3    1.70
  -1  -9  -3   50.46    1.58   3    1.68
  -3 -15  -4   42.48    4.33   3    1.13
  -3 -14  -4   59.49    4.03   3    1.18
[truncated: 2,515,494 more chars]
