# Supplementary material for: Single-crystal structure analysis of non-deuterated triglycine sulfate by neutron diffraction at 20 and 298 K: a new disorder model for the 298 K structure
Source: Acta Crystallogr E Crystallogr Commun. 2022 Feb 8;78(Pt 3):306–12. doi: 10.1107/S2056989022000858 (PMC8900510; doi:10.1107/S2056989022000858)
Supplement: Supplementary file 2 [file e-78-00306-20Ksup2.hkl]

#
# h,k,l, Fc-squared, Fo-squared, sigma(Fo-squared), status flag
#
data_20K
_shelx_title ' '
_shelx_refln_list_code          4
_shelx_F_calc_maximum      131.20
_exptl_crystal_F_000       340.00
_reflns_d_resolution_high  0.5011

loop_
 _space_group_symop_operation_xyz
 'x, y, z'
 '-x, y+1/2, -z'

_cell_length_a     9.3946
_cell_length_b    12.5338
_cell_length_c     5.6630
_cell_angle_alpha  90.000
_cell_angle_beta  110.500
_cell_angle_gamma  90.000

_shelx_F_squared_multiplier     1.000

loop_
 _refln_index_h
 _refln_index_k
 _refln_index_l
 _refln_F_squared_calc
 _refln_F_squared_meas
 _refln_F_squared_sigma
 _refln_observed_status
 -19   3  10         84.54       -156.24       291.30 o
 -18   3  10       1310.39       1931.74       280.44 o
 -16   2   9       1522.42       1654.14       207.31 o
 -13   2   7       2371.64       2906.36       121.20 o
 -19 -11   8        139.51        -20.15       403.06 o
 -21 -10   8       1003.44       1062.56       413.00 o
 -20 -10   8        182.94        457.74       362.59 o
 -19 -10   8        358.12        389.23       311.48 o
 -21  -9   8        538.61        210.59       347.20 o
 -20  -9   8       1301.77       1166.45       316.62 o
 -19  -9   8        243.38        368.28       260.92 o
 -20  -8   8        166.93        226.95       249.28 o
 -19  -8   8       1797.99       1755.94       248.47 o
 -20 -11   7        240.99       -180.35       453.04 o
 -19 -11   7       2009.54       1412.41       436.87 o
 -21 -10   7        326.67       -321.32       445.47 o
 -20 -10   7        701.74       2302.39       390.26 o
 -19 -10   7       3360.26       3635.09       411.72 o
 -18 -10   7        480.89        324.52       298.61 o
 -17 -10   7        353.46        325.40       248.43 o
 -21  -9   7        293.65       -145.85       357.44 o
 -20  -9   7       1834.72       2673.92       352.93 o
 -19  -9   7        487.56        162.76       264.07 o
 -18  -9   7        692.77       1238.70       255.29 o
 -17  -9   7        833.33        860.06       226.58 o
 -16  -9   7        243.20        342.18       175.27 o
 -22  -8   7        266.72        192.44       352.34 o
 -21  -8   7       1591.40       1932.24       315.39 o
 -20  -8   7        983.30        814.26       264.57 o
 -19  -8   7        446.52        671.58       229.66 o
 -18  -8   7       1395.40       1385.32       218.97 o
 -17  -8   7         47.54        308.98       169.62 o
 -17  -7   7       1104.08       1375.79       160.49 o
 -20 -10   6        790.87        456.41       431.18 o
 -19 -10   6        519.31        644.50       365.51 o
 -18 -10   6        277.60        480.65       315.59 o
 -19  -9   6       1088.58       1234.89       305.59 o
 -18  -9   6        311.71         80.74       250.98 o
 -17  -9   6        819.12        806.99       225.68 o
 -16  -9   6        644.83        204.23       198.58 o
 -19  -8   6        366.34         90.13       248.19 o
 -18  -8   6       1426.66       1289.90       229.67 o
 -17  -8   6        680.34        828.56       189.61 o
 -16  -8   6        245.87        184.31       154.94 o
 -15  -8   6        101.20        107.61       138.21 o
 -14  -8   6        720.66        864.09       120.34 o
 -19  -7   6       1270.55       1106.88       225.72 o
 -18  -7   6        175.30        162.10       167.24 o
 -17  -7   6       1193.36       1447.69       166.84 o
 -16  -7   6       2312.88       2700.86       172.87 o
 -15  -7   6       3137.20       3461.09       159.12 o
 -14  -7   6        569.91        766.94        97.55 o
 -15  -6   6       1153.57        927.43       107.49 o
 -16  -8   5       3113.25       3286.58       219.32 o
 -15  -8   5         37.90       -142.33       142.33 o
 -14  -8   5       1927.37       2212.66       148.14 o
 -16  -7   5       4988.65       5732.54       213.81 o
 -15  -7   5       1304.89       1571.29       139.08 o
 -14  -7   5        505.86        773.98       103.76 o
 -13  -7   5        155.57        165.44        85.62 o
 -12  -7   5        727.48        818.85        79.33 o
 -16  -6   5       2048.18       2322.51       146.57 o
 -15  -6   5        480.19        560.87        95.42 o
 -14  -6   5       1120.04       1432.22        94.11 o
 -13  -6   5       1436.14       1483.60        87.89 o
 -12  -6   5        117.10        177.22        56.34 o
 -12  -5   5        130.20        242.79        47.16 o
 -13  -7   4       1142.45       1318.29       108.95 o
 -13  -6   4        364.32        464.88        72.23 o
 -12  -6   4        501.92        679.39        68.31 o
 -11  -6   4        117.17         70.46        47.99 o
 -13  -5   4       2791.90       3058.57        98.88 o
 -12  -5   4       1420.95       1521.41        67.08 o
 -11  -5   4        987.84       1136.88        52.74 o
 -10  -5   4        242.51        291.33        37.05 o
 -10  -4   4       1906.88       1952.10        52.66 o
 -10  -5   3       1958.38       2044.15        61.58 o
  -9  -5   3        438.50        514.26        33.69 o
  -9  -4   3       2441.55       2328.09        47.79 o
  -8  -4   3       2729.77       2471.61        44.77 o
  -7  -4   3       1977.53       1832.70        32.18 o
  -6  -3   2       1868.34       1653.68        20.10 o
  -5  -2   2       2168.30       1681.16        12.80 o
   3 -17  -1        527.31        499.23        66.81 o
   3 -16  -1        339.14        481.31        55.40 o
   2 -14  -1       2176.48       2309.62        57.39 o
   2 -13  -1        210.47        300.15        27.05 o
   2 -12  -1        456.02        510.49        27.07 o
   2 -11  -1         28.26         54.65        16.74 o
   2 -10  -1       7670.68       7362.33        66.72 o
   1  -7  -1       4341.38       4011.21        21.86 o
   4 -19  -2       3176.41       3370.96       153.84 o
   3 -16  -2       2993.44       3236.53        94.54 o
   3 -15  -2       1219.68       1305.09        60.74 o
   2 -14  -2       1215.97       1306.97        46.97 o
   3 -14  -2       3228.64       3532.09        81.07 o
   6 -11  -1        478.26        462.96        30.43 o
   5  -9  -1       3545.45       3479.72        48.32 o
   4  -8  -1       1378.34       1252.71        17.67 o
   4  -7  -1        931.44        881.98        14.42 o
   3  -5  -1       2264.93       1954.52        12.09 o
  12 -22  -2       1376.75       1757.07       302.92 o
  11 -21  -2         67.68        114.40       195.17 o
  11 -20  -2       1043.06        622.42       208.22 o
  10 -19  -2        149.27        187.14       137.80 o
   9 -18  -2        180.06        198.02        98.02 o
  10 -18  -2       1380.43       1458.14       157.48 o
   8 -17  -2       5240.42       5381.25       139.58 o
   9 -17  -2       2702.13       2462.25       133.89 o
   8 -16  -2       2851.03       2889.20       100.53 o
   9 -16  -2        251.32        235.85        94.05 o
   8 -15  -2        155.49        266.33        63.81 o
   9 -15  -2        675.78        581.67        95.69 o
   7 -14  -2       7371.42       7282.62       117.99 o
   8 -14  -2        755.31        828.40        71.91 o
   7 -13  -2       1303.77       1462.98        59.95 o
   8 -13  -2        145.91        214.32        58.42 o
   7 -12  -2        950.60       1035.37        50.85 o
   6 -11  -2       5359.76       5644.17        77.71 o
   7 -11  -2       2567.00       2548.46        63.07 o
   6 -10  -2        475.28        491.24        29.77 o
   5  -9  -2       4058.54       3872.40        48.23 o
   6  -9  -2         88.01        133.55        23.13 o
  12 -25  -3        250.29        205.24       268.17 o
  13 -25  -3       2446.79       1579.29       419.87 o
  12 -24  -3         47.92       -114.13       270.02 o
  13 -24  -3        433.46        401.49       371.97 o
  11 -23  -3        947.08        507.45       218.72 o
  12 -23  -3       1002.67       1182.44       281.52 o
  13 -23  -3         97.78       -356.23       356.23 o
  11 -22  -3       2327.07       2408.65       227.21 o
  12 -22  -3        507.15        642.69       259.88 o
  13 -22  -3        388.11        213.67       342.31 o
  11 -21  -3       1692.46       1612.93       204.54 o
  12 -21  -3        823.78        256.35       258.26 o
  10 -20  -3        835.11        798.05       144.31 o
  11 -20  -3       1091.12       1400.99       184.93 o
  12 -20  -3        608.39        516.76       238.11 o
  10 -19  -3        597.39        746.99       133.04 o
  11 -19  -3        952.55       1107.55       183.30 o
  10 -18  -3        879.11        934.57       129.41 o
  11 -18  -3       1071.83       1351.03       182.41 o
   9 -17  -3        339.99        138.31        87.17 o
  10 -17  -3         81.97          6.08       117.81 o
  11 -17  -3        307.20        216.77       160.46 o
   9 -16  -3        232.34        228.51        80.85 o
  10 -16  -3       2080.88       2326.30       149.91 o
   9 -15  -3       3445.69       3931.48       131.90 o
  10 -15  -3         95.20          5.77       111.12 o
   8 -14  -3       1553.69       1662.18        76.36 o
   9 -14  -3       1947.23       2187.96       103.79 o
  13 -26  -4        216.41       -167.37       323.67 o
  13 -25  -4        297.49        -52.75       326.44 o
  14 -25  -4        529.58        595.88       450.31 o
  13 -24  -4        145.70         96.21       330.17 o
  14 -24  -4       1224.86        770.74       445.11 o
  12 -23  -4         18.45        455.96       233.34 o
  13 -23  -4        353.10        532.38       314.10 o
  14 -23  -4       1506.88       1648.05       435.35 o
  12 -22  -4        356.11        432.12       227.98 o
  13 -22  -4        318.81        238.56       308.65 o
  14 -22  -4         58.99         49.41       402.46 o
  12 -21  -4        164.32        476.10       213.15 o
  13 -21  -4        944.94        944.87       313.95 o
  11 -20  -4        144.16        334.94       155.81 o
  12 -20  -4       1059.51       1233.92       237.66 o
  13 -20  -4        529.42        983.63       300.33 o
  11 -19  -4       1314.47       1211.76       175.48 o
  12 -19  -4        762.11        524.03       221.68 o
  13 -19  -4        620.59        614.89       290.20 o
  10 -18  -4       3104.88       3620.99       168.52 o
  11 -18  -4        140.71         -5.53       148.23 o
  12 -18  -4       1563.20       1462.24       233.89 o
  14 -24  -5        324.05        245.29       394.42 o
  13 -23  -5        431.64        -32.79       283.43 o
  14 -23  -5        596.64        754.47       391.06 o
  15 -23  -5        128.25        172.91       532.95 o
  -1  -5  -1       1764.49       1511.74         8.62 o
  -1  -4  -1       2125.97       1742.34         8.69 o
  -2 -10  -2       2095.57       2071.23        39.06 o
  -2  -9  -2       2422.78       2218.48        31.99 o
  -2  -8  -2        517.78        493.47        13.24 o
  -1  -7  -2        350.68        355.93         9.99 o
  -1  -6  -2       1484.09       1388.73        12.66 o
  -3 -15  -3       1578.95       1559.58        78.23 o
  -3 -14  -3         53.30         52.63        45.58 o
  -3 -13  -3        429.15        462.94        41.26 o
  -2 -13  -3        407.57        390.86        48.11 o
  -3 -12  -3       2146.10       2153.73        59.20 o
  -2 -12  -3        288.94        350.26        39.04 o
  -2 -11  -3       3089.37       3065.55        59.65 o
  -2 -10  -3        443.45        506.03        26.84 o
  -1 -10  -3        456.89        518.22        29.96 o
  -1  -9  -3        446.68        543.70        23.37 o
  -4 -20  -4       1563.27       1609.44       187.00 o
  -4 -19  -4       1012.63       1088.67       149.09 o
  -4 -18  -4         71.75         95.65       106.14 o
  -3 -18  -4        996.24       1167.47       144.76 o
  -4 -17  -4        198.10        208.97        86.06 o
  -3 -17  -4       3872.13       4374.42       167.38 o
  -4 -16  -4       2007.47       2177.35       103.91 o
  -3 -16  -4       1811.15       1899.33       109.38 o
  -3 -15  -4        370.87        422.50        68.21 o
  -2 -15  -4        607.38        629.56        82.14 o
  -3 -14  -4        587.97        652.52        59.59 o
  -2 -14  -4        546.64        559.12        67.82 o
  -2 -13  -4       1497.45       1710.60        69.99 o
  -1 -13  -4        424.57        475.52        61.63 o
  -2 -12  -4       1420.91       1438.00        56.74 o
  -5 -25  -5        649.61        -30.58       423.19 o
  -5 -24  -5        381.39        969.31       325.85 o
  -5 -23  -5        381.32        280.30       279.10 o
  -4 -23  -5       1398.64       1868.98       334.53 o
  -5 -22  -5        229.73        138.29       218.82 o
  -4 -22  -5        167.09       -245.30       245.30 o
  -5 -21  -5        873.11       1164.60       192.97 o
  -4 -21  -5        152.28        267.44       215.64 o
  -3 -21  -5       1397.19       1281.40       256.56 o
  -5 -20  -5        737.05        842.17       164.03 o
  -4 -20  -5        318.11        362.68       177.20 o
  -3 -20  -5        809.05        605.99       214.04 o
  -4 -19  -5        138.56        181.28       142.91 o
  -3 -19  -5        594.17        485.67       176.29 o
  -4 -18  -5        617.15        498.59       123.23 o
  -3 -18  -5        550.97        563.50       132.81 o
  -2 -18  -5       1274.82       1311.36       170.46 o
  -3 -17  -5       2426.42       2609.85       142.80 o
  -2 -17  -5       2418.26       2512.93       162.92 o
  -3 -16  -5        614.98        595.82        94.84 o
  -2 -16  -5       1052.99       1134.09       118.76 o
  -1 -16  -5       1646.57       1778.91       146.12 o
  -2 -15  -5       2523.64       3068.99       116.99 o
  -2 -14  -5       4530.31       5058.48       133.45 o
  -6 -25  -6        416.96        559.11       349.55 o
  -5 -25  -6       1155.31        801.04       436.39 o
  -4 -25  -6        211.49       -478.18       478.18 o
  -6 -24  -6        361.17        503.60       296.93 o
  -5 -24  -6        149.43        278.43       342.05 o
  -4 -24  -6       1502.38       1263.00       417.29 o
  -5 -23  -6         87.47        258.64       272.16 o
  -4 -23  -6        204.82        668.21       311.96 o
  -3 -23  -6        719.62        766.91       383.78 o
  -5 -22  -6        129.61        458.81       227.96 o
  -4 -22  -6        182.18        188.41       247.02 o
  -3 -22  -6        171.91       -250.49       289.16 o
  -4 -21  -6       1008.92       1148.12       242.24 o
  -3 -21  -6       1359.36       1376.20       278.54 o
  -2 -21  -6       2341.46       2176.21       328.26 o
  -4 -20  -6       3161.81       3611.52       251.17 o
  -3 -20  -6       2407.60       2325.22       245.82 o
  -2 -20  -6       2546.84       2390.31       279.65 o
  -3 -19  -6       1381.77       1673.09       192.06 o
  -2 -19  -6         63.12         42.96       190.80 o
  -3 -18  -6        451.56        525.97       145.70 o
  -2 -18  -6       1177.36       1448.01       177.07 o
  -5 -24  -7        109.41        253.06       360.35 o
  -4 -24  -7         42.56         12.87       375.04 o
  -3 -24  -7        583.06        107.41       482.60 o
  -4 -23  -7        699.37        745.96       330.90 o
  -3 -23  -7        512.45       1010.52       397.39 o
  -2 -23  -7        597.60        185.78       442.57 o
  -4 -22  -7        593.74        572.04       286.46 o
  -3 -22  -7       1378.14       1285.84       336.25 o
  -2 -22  -7          6.53       -107.05       354.17 o
  -3 -21  -7       1376.14       1568.38       274.28 o
  -2 -21  -7       1048.96       1187.45       318.58 o
  -3 -20  -7        440.55        610.21       230.37 o
  -3 -23  -8         62.96        246.41       391.17 o
  -3  -4  -1          0.44          7.79         1.89 o
  -2  -3  -1       2309.92       1825.97         8.96 o
  -6  -9  -2       1770.04       1659.13        49.68 o
  -6  -8  -2        801.36        737.82        32.44 o
  -5  -8  -2       7540.99       7041.94        86.88 o
  -5  -7  -2        545.62        556.95        24.11 o
  -4  -6  -2       4166.21       3763.97        44.36 o
  -3  -5  -2        715.41        701.37        14.21 o
  -9 -13  -3       1189.16        946.91       112.17 o
  -9 -12  -3        198.62        285.85        78.89 o
  -8 -12  -3        472.20        520.50        87.40 o
  -9 -11  -3        254.82        188.40        67.45 o
  -8 -11  -3        261.49        358.07        67.63 o
  -7 -11  -3       3359.41       3593.91       114.34 o
  -8 -10  -3        512.44        553.63        56.96 o
  -7 -10  -3         12.73        113.15        47.16 o
  -6 -10  -3       2628.65       2680.58        85.32 o
  -7  -9  -3       1264.40       1414.19        58.90 o
  -6  -9  -3        734.64        827.13        51.12 o
  -6  -8  -3       2828.95       2861.46        65.96 o
  -5  -8  -3         40.42         97.59        30.53 o
  -5  -7  -3        546.45        621.94        32.15 o
 -12 -17  -4         50.78         77.71       279.03 o
 -11 -17  -4       1799.97       1630.92       300.52 o
 -12 -16  -4        975.38        428.30       252.70 o
 -11 -16  -4       1305.27       1410.76       248.59 o
 -10 -16  -4        605.91        719.27       234.59 o
 -12 -15  -4       1100.61       1240.71       205.50 o
 -11 -15  -4        585.94        760.19       197.08 o
 -10 -15  -4       1010.57       1338.82       213.32 o
 -11 -14  -4        862.17        810.18       159.60 o
 -10 -14  -4        710.85        883.90       173.46 o
  -9 -14  -4       4824.95       5257.22       250.36 o
 -10 -13  -4       1838.90       2000.34       153.92 o
  -9 -13  -4       4116.79       4181.79       186.73 o
  -8 -13  -4        472.69        365.26       130.58 o
  -9 -12  -4        827.60        766.68       114.99 o
  -8 -12  -4       2093.31       2171.79       131.55 o
  -7 -12  -4         65.46        -97.55        97.55 o
  -8 -11  -4        123.47        209.63        78.45 o
  -7 -11  -4        483.64        708.17        89.29 o
  -7 -10  -4        807.83        947.49        76.64 o
  -6 -10  -4        444.50        358.42        70.90 o
  -7  -9  -4        517.54        615.92        60.61 o
 -13 -18  -5        581.07        853.19       416.72 o
 -12 -18  -5        121.62        320.56       412.24 o
 -11 -18  -5          2.00       -120.26       418.85 o
 -13 -17  -5        146.08       -244.79       313.01 o
 -12 -17  -5         93.43        115.46       321.01 o
 -11 -17  -5        399.08        809.95       346.02 o
 -13 -16  -5        154.64       -277.24       277.24 o
 -12 -16  -5        269.25        -83.70       262.22 o
 -11 -16  -5       1627.10       1298.36       297.57 o
 -10 -16  -5        968.47        549.73       294.38 o
 -12 -15  -5       1322.61        699.74       249.22 o
 -11 -15  -5       1068.37       1061.18       251.30 o
 -10 -15  -5        795.03       1116.29       247.42 o
  -9 -15  -5         31.91         29.36       232.95 o
 -11 -14  -5        118.53       -192.53       192.53 o
 -10 -14  -5         26.54       -185.40       185.40 o
  -9 -14  -5        461.62        348.81       201.42 o
  -8 -14  -5       1178.57       1317.98       222.36 o
 -10 -13  -5        404.63        153.22       155.04 o
  -9 -13  -5       2356.70       2075.76       194.93 o
  -8 -13  -5       3236.95       3176.16       210.18 o
  -9 -12  -5       3263.21       3463.80       180.00 o
  -8 -12  -5         68.50        146.15       124.33 o
 -12 -17  -6        110.06         91.75       392.22 o
 -11 -17  -6        402.19        248.70       421.73 o
 -10 -17  -6        241.05        659.28       439.52 o
 -12 -16  -6        743.86        497.47       336.87 o
 -11 -16  -6        441.37       -347.03       347.03 o
 -10 -16  -6        805.92        543.89       357.48 o
  -9 -16  -6       2678.38       2080.49       406.35 o
 -11 -15  -6        610.61        881.63       273.60 o
 -10 -15  -6        424.63        215.47       287.26 o
  -9 -15  -6       1742.58       1324.22       327.26 o
 -11 -14  -6       1338.62       1130.90       263.54 o
 -10 -14  -6        744.08        456.07       254.00 o
 -10 -13  -6        184.22        287.47       199.77 o
 -11 -16  -7        117.37        882.45       430.43 o
 -22   8   7        266.72         86.60       441.38 o
 -22   9   7        181.33       -409.25       415.48 o
 -21   9   7        293.65        226.48       311.31 o
 -21  10   7        326.67          7.68       299.11 o
 -19   6   6        230.81        -35.09       265.35 o
 -20   7   6        398.47        513.01       327.90 o
 -19   7   6       1270.56       1111.48       258.81 o
 -18   7   6        175.31        -65.38       179.75 o
 -21   8   6        665.89       1181.64       450.39 o
 -20   8   6       1171.60       1348.94       350.61 o
 -19   8   6        366.34        386.41       227.83 o
 -18   8   6       1426.66       1598.47       192.35 o
 -21   9   6         90.24        393.15       394.99 o
 -20   9   6       1072.36       1367.73       309.45 o
 -19   9   6       1088.57        737.66       234.22 o
 -18   9   6        311.71        699.46       182.09 o
 -21  10   6        611.14        993.69       370.88 o
 -20  10   6        790.87        905.06       300.99 o
 -19  10   6        519.32        507.79       221.69 o
 -21  11   6        397.30        929.01       359.21 o
 -20  11   6        236.09        633.18       273.91 o
 -21  12   6        962.55       1378.31       369.32 o
 -21  13   6       1687.62       1367.44       391.89 o
 -16   5   5        814.76        954.24       140.95 o
 -17   6   5        171.89        353.74       172.79 o
 -16   6   5       2048.20       1954.69       161.58 o
 -15   6   5        480.19        421.66        94.00 o
 -18   7   5       1636.73       1471.84       254.37 o
 -17   7   5        518.77        569.20       179.19 o
 -16   7   5       4988.64       5269.19       205.51 o
 -15   7   5       1304.89       1330.55       106.62 o
 -19   8   5        451.90        658.70       301.05 o
 -18   8   5         49.16        245.40       221.78 o
 -17   8   5       1544.60       1551.03       180.03 o
 -16   8   5       3113.25       3093.45       170.36 o
 -20   9   5        113.91        586.46       391.69 o
 -19   9   5          8.57        268.03       286.29 o
 -18   9   5        256.45        636.48       214.75 o
 -17   9   5        992.18       1073.20       170.71 o
 -20  10   5       3150.78       3408.91       440.84 o
 -19  10   5         40.87       -169.56       264.43 o
 -18  10   5       1499.05       1546.78       218.07 o
 -17  10   5        198.27        145.67       152.87 o
 -21  11   5        303.43        310.04       482.00 o
 -20  11   5        353.52        380.20       341.49 o
 -19  11   5        357.93        102.04       266.74 o
 -18  11   5       2343.31       2775.61       237.92 o
 -20  12   5        111.01       -133.56       321.55 o
 -19  12   5       1198.95       1140.54       271.28 o
 -14   5   4        791.21       1047.12       100.95 o
 -13   5   4       2791.90       2785.51       106.25 o
 -12   5   4       1420.95       1481.31        66.14 o
 -15   6   4       1019.27       1074.33       136.98 o
 -14   6   4       2341.49       2441.36       121.33 o
 -13   6   4        364.33        391.90        66.94 o
 -12   6   4        501.93        615.34        55.56 o
 -16   7   4        978.53        997.89       171.08 o
 -15   7   4       1775.47       1730.05       141.45 o
 -14   7   4       2120.68       2302.72       110.83 o
 -13   7   4       1142.45       1172.68        77.06 o
 -17   8   4        621.86        961.02       227.93 o
 -16   8   4        942.63        880.63       172.77 o
 -15   8   4       1418.69       1397.74       133.17 o
 -14   8   4        559.09        663.55        86.86 o
 -18   9   4       1843.20       2254.60       315.32 o
 -17   9   4          6.17         27.68       199.90 o
 -16   9   4       1375.97       1171.64       167.63 o
 -15   9   4        586.61        452.38       118.62 o
 -10   4   3        166.46        153.12        31.67 o
  -9   4   3       2441.55       2147.90        42.25 o
 -11   5   3         24.46         89.99        41.20 o
 -10   5   3       1958.38       1684.14        51.97 o
 -12   6   3       1578.19       1758.23        82.21 o
 -11   6   3        346.75        378.82        44.34 o
 -13   7   3        572.46        632.75        90.34 o
 -12   7   3       1682.61       1870.02        77.15 o
 -11   7   3        639.59        721.30        50.63 o
  -7   3   2       1608.22       1406.41        23.78 o
  -6   3   2       1868.35       1417.10        16.41 o
  -8   4   2        716.50        707.26        26.17 o
  -7   4   2        342.95        350.50        12.58 o
  -4   2   1        414.47        309.46         3.57 o
 -20  12   7        259.57        276.77       357.25 o
 -19  12   7        523.46        454.79       282.56 o
 -20  13   7        752.93        641.21       386.15 o
 -19  13   7        451.45       -137.51       276.37 o
 -20  14   7       2035.49       2343.96       407.85 o
 -19  14   7        832.95        909.50       292.97 o
 -18  10   6        277.60       1012.95       256.84 o
 -17  10   6        832.90        911.77       202.15 o
 -18  11   6        272.92        401.45       272.19 o
 -17  11   6       1216.11       1228.31       217.13 o
 -16  11   6          6.56         17.28       139.38 o
 -19  12   6        790.48        589.52       375.85 o
 -18  12   6        221.87        458.79       260.87 o
 -17  12   6         92.98        548.12       200.35 o
 -19  13   6        570.77        570.28       373.77 o
 -18  13   6        277.25        472.69       262.41 o
 -17  13   6        803.02        866.37       208.01 o
 -20  14   6         21.93       -223.68       492.27 o
 -19  14   6       1765.54       2008.13       377.35 o
 -18  14   6       1559.10       1530.23       292.81 o
 -19  15   6        443.32        522.80       363.73 o
 -18  15   6        594.53        600.02       276.76 o
 -19  16   6         81.35       -210.21       343.74 o
 -18  16   6        190.85        299.30       301.91 o
 -19  17   6        269.93        490.81       371.33 o
 -15   9   5       3100.48       3080.71       191.04 o
 -14   9   5         82.41        131.53        92.09 o
 -13   9   5       1573.65       1528.75        94.68 o
 -16  10   5        544.18        636.73       195.83 o
 -15  10   5       4523.62       4649.16       213.29 o
 -14  10   5       1140.25       1245.97       113.91 o
 -17  11   5       2322.60       2434.51       282.59 o
 -16  11   5        422.70        276.97       191.47 o
 -15  11   5       1196.69       1349.32       147.34 o
 -14  11   5       1226.59       1369.81       119.76 o
 -17  12   5       1719.85       1279.83       269.02 o
 -16  12   5        287.79        172.47       185.37 o
 -15  12   5        980.16       1317.39       154.37 o
 -18  13   5         72.80        149.16       336.61 o
 -17  13   5        975.23       1059.31       277.71 o
 -16  13   5        649.10        706.49       196.23 o
 -15  13   5        619.25        523.09       148.42 o
 -19  14   5        180.55        441.69       480.56 o
 -18  14   5        819.98        361.69       349.38 o
 -17  14   5        468.01        778.96       268.00 o
 -16  14   5       1185.87       1216.56       203.47 o
 -19  15   5       1383.40       1024.42       515.55 o
 -18  15   5        592.19        588.59       366.23 o
 -17  15   5       1712.52       1639.71       286.30 o
 -16  15   5        871.11       1002.15       209.55 o
 -12   7   4       1949.45       1939.71        89.45 o
 -11   7   4       1369.93       1358.63        62.04 o
 -13   8   4        947.42       1108.99       104.45 o
 -12   8   4        195.67        173.21        66.44 o
 -11   8   4          0.23         56.66        42.70 o
 -13   9   4        672.90        748.18       102.46 o
 -12   9   4        233.67        287.02        66.69 o
 -14  10   4        535.30        353.03       128.61 o
 -13  10   4        475.37        503.76        98.15 o
 -12  10   4       2310.46       2402.79        99.70 o
 -15  11   4       3019.59       3188.15       225.23 o
 -14  11   4        386.34        319.47       131.90 o
 -13  11   4       2074.52       2195.15       120.86 o
 -15  12   4       1580.12       1972.28       215.62 o
 -14  12   4       4067.89       4555.62       193.37 o
 -13  12   4        899.35        887.68       109.36 o
  -9   5   3        438.50        473.01        31.09 o
  -9   6   3        166.65        184.41        29.30 o
 -10   7   3       1138.97       1145.03        55.99 o
  -9   7   3        646.63        581.80        35.56 o
 -11   8   3        556.98        637.71        68.14 o
 -10   8   3        236.23        293.59        44.68 o
  -9   8   3       2193.16       1933.17        53.68 o
 -11   9   3       1151.84       1082.68        77.69 o
 -10   9   3        592.72        540.77        52.06 o
  -6   4   2        950.73        778.26        14.83 o
  -7   5   2        194.21        200.46        15.92 o
  -6   5   2       1106.59        971.05        15.95 o
  -7   6   2         77.89        106.66        15.46 o
  -3   2   1        691.23        459.31         3.46 o
 -10  22   9        798.26       1664.50       315.52 o
 -11  23   9          2.66        348.10       409.04 o
 -10  23   9        114.50        110.33       349.02 o
 -10  20   8       2712.63       2466.27       291.09 o
  -9  20   8       1717.53       1638.84       231.57 o
 -11  21   8        488.36        447.07       347.27 o
 -10  21   8        746.27        669.93       299.06 o
  -9  21   8         15.59        -50.80       211.08 o
 -11  22   8        351.57        344.50       427.79 o
 -10  22   8         81.56       -324.62       324.62 o
  -9  22   8        136.24        301.20       277.82 o
 -10  23   8        439.88        -20.74       399.11 o
  -9  23   8       1155.22       1474.35       352.48 o
  -8  23   8         91.18        224.52       283.93 o
 -10  24   8        622.90        198.95       478.40 o
  -9  24   8        204.47        345.21       368.67 o
  -8  24   8        338.37        728.07       315.94 o
  -9  25   8        152.92        586.43       440.43 o
  -8  25   8        180.47        546.88       359.81 o
  -8  17   7        159.12        127.64       121.57 o
  -9  18   7        514.34        397.36       172.69 o
  -8  18   7        103.00          4.33       133.01 o
  -9  19   7        141.97        471.79       210.73 o
  -8  19   7        250.28        530.88       165.10 o
  -9  20   7        546.54        675.72       247.40 o
  -8  20   7        178.25        155.06       194.30 o
  -9  21   7        170.63       -144.50       276.87 o
  -8  21   7        399.46        501.84       228.14 o
  -7  21   7        735.58       1084.31       208.85 o
  -9  22   7       1083.61        842.04       333.69 o
  -8  22   7        161.61       -197.25       261.51 o
  -7  22   7        107.60        497.18       215.69 o
  -9  23   7        567.13        -12.95       377.70 o
  -8  23   7        537.42        402.34       315.23 o
  -7  23   7        152.93        477.49       254.81 o
  -9  24   7        371.39         72.34       467.17 o
  -8  24   7       1266.26       1634.68       390.88 o
  -8  25   7       1374.11       1685.46       462.52 o
  -7  15   6       2813.33       2955.45       117.13 o
  -8  16   6       2057.81       2120.21       155.36 o
  -7  16   6       1195.91       1320.54       112.91 o
  -8  17   6        216.80        -96.85       141.65 o
  -7  17   6         12.09         12.35       105.86 o
  -8  18   6        659.42        925.95       179.06 o
  -7  18   6        971.35        997.83       140.17 o
  -6  18   6        233.40        254.09       108.92 o
  -8  19   6         92.98        205.36       188.28 o
  -7  19   6       1008.07       1097.70       179.03 o
  -6  19   6        453.26        301.86       131.80 o
  -8  20   6        613.84       1014.19       234.49 o
  -7  20   6        130.45        301.39       188.77 o
  -6  20   6        313.24        403.66       161.27 o
  -8  21   6        294.83        537.36       266.75 o
  -7  21   6        222.47         15.29       208.69 o
  -7  22   6         20.43        354.77       251.59 o
  -7  13   5        509.43        533.78        68.22 o
  -6  13   5        842.88        892.70        62.35 o
  -7  14   5       1557.17       1583.26        98.47 o
  -6  14   5         15.72        -58.14        58.14 o
  -6  15   5         55.92         49.53        71.11 o
  -5  15   5         60.29         59.25        58.93 o
  -6  16   5       1665.91       1804.51       114.95 o
  -5  16   5        674.58        942.01        80.86 o
  -6  17   5       1117.12       1368.95       121.26 o
  -5  17   5        909.09        966.87       102.43 o
  -6  18   5        720.57        680.40       141.46 o
  -5  10   4        515.77        488.25        31.20 o
  -5  11   4        507.28        510.08        38.35 o
  -5  12   4        941.19        890.33        52.09 o
  -4  12   4        263.86        383.45        35.25 o
  -5  13   4       1029.33       1143.27        62.58 o
  -4  13   4       2801.61       3177.95        74.89 o
  -5  14   4       2714.78       3032.71        96.38 o
  -5  15   4        891.40       1001.73        83.25 o
  -4   8   3       3998.88       3785.26        48.49 o
  -4   9   3        504.82        558.98        24.26 o
  -3   9   3        471.29        476.04        17.82 o
  -4  10   3        862.48        908.28        34.32 o
  -3  10   3        958.10       1041.36        30.01 o
  -2   6   2       1525.82       1475.05        11.59 o
  -1   3   1       4273.31       3314.83        14.17 o
 -12  22   4        356.11        171.90       209.94 o
 -13  23   4        353.10        461.03       288.35 o
 -12  23   4         18.45         89.81       214.65 o
 -14  24   4       1224.86       -111.45       431.86 o
 -13  24   4        145.70        139.50       308.93 o
 -12  24   4        659.08        490.17       252.08 o
 -13  25   4        297.49         46.16       359.67 o
 -12  25   4        892.27        463.65       296.87 o
 -13  26   4        216.41       -387.98       387.98 o
 -12  26   4        269.81       -302.58       329.82 o
  -9  17   3        339.99        371.13        82.98 o
 -11  18   3       1071.83        958.77       162.50 o
 -10  18   3        879.11        666.69       128.75 o
  -9  18   3         15.50         54.62        89.04 o
 -11  19   3        952.55        972.23       188.46 o
 -10  19   3        597.39        106.58       147.02 o
  -9  19   3        346.21        131.20       108.68 o
 -11  20   3       1091.12        601.01       215.43 o
 -10  20   3        835.11        277.26       161.89 o
 -12  21   3        823.78        800.56       280.82 o
 -11  21   3       1692.46        580.28       260.02 o
 -10  21   3        991.98        539.32       177.70 o
 -12  22   3        507.15       -314.78       314.78 o
 -11  22   3       2327.07       1168.02       283.90 o
 -10  22   3         23.72        261.91       173.88 o
 -12  23   3       1002.67        142.13       346.64 o
 -11  23   3        947.08       -280.37       280.37 o
 -10  23   3        363.11        655.70       199.35 o
 -13  24   3        433.46       -497.95       497.95 o
 -11  24   3       1583.68       1268.73       307.60 o
 -10  24   3          1.55        506.29       226.58 o
 -10  25   3        954.53        745.85       259.93 o
  -6  11   2       5359.76       4917.89        70.43 o
  -7  12   2        950.60        955.95        48.06 o
  -6  12   2       1138.20       1152.56        41.45 o
  -7  13   2       1303.77       1362.13        60.90 o
  -6  13   2        834.00        942.80        45.64 o
  -8  14   2        755.31        917.08        73.19 o
  -7  14   2       7371.42       7641.72       129.18 o
  -8  15   2        155.49        189.05        72.06 o
  -7  15   2       6246.37       6829.97       134.99 o
  -8  16   2       2851.03       2776.16       124.16 o
  -7  16   2       1396.31       1427.62        79.03 o
  -9  17   2       2702.13       2921.99       162.84 o
  -8  17   2       5240.42       4828.37       164.70 o
  -7  17   2       2122.53       2178.41        94.55 o
  -9  18   2        180.06        -89.81       133.43 o
  -8  18   2       2964.45       1951.50       156.16 o
  -7  18   2         50.08        -43.17        75.13 o
  -9  19   2        298.91        235.56       148.28 o
  -8  19   2        612.77       -128.80       128.80 o
  -7  19   2        397.65        511.27        95.15 o
 -10  20   2       1727.68       1686.17       224.74 o
  -9  20   2        708.15        613.57       176.80 o
  -8  20   2        999.13        685.94       143.68 o
 -10  21   2        295.59       -244.53       244.53 o
  -9  21   2         40.69        307.98       189.15 o
  -8  21   2        618.42        417.73       159.27 o
 -10  22   2       1393.02        837.27       278.49 o
 -11  24   2        426.95       -125.64       398.95 o
  -3   6   1       3304.86       2881.27        16.53 o
  -4   7   1        931.44        892.15        15.11 o
  -4   8   1       1378.34       1367.94        22.49 o
  -4   9   1         79.14        106.65        12.27 o
  -5  10   1       1497.90       1512.46        38.43 o
  -4  10   1        375.55        400.18        18.18 o
  -5  11   1        563.75        630.06        34.44 o
  -5  12   1        694.80        734.89        39.41 o
  -6  14   1        446.16        513.60        59.64 o
  -3  -1  -2       1328.81       1253.21        10.98 o
  -2  -1  -2        216.80        205.14         3.17 o
  -5  -2  -3       1848.46       1792.70        38.39 o
  -4  -2  -3        262.37        255.33        15.98 o
  -3  -1  -3       3129.57       3064.81        30.17 o
  -7  -3  -4        574.21        562.54        51.18 o
  -6  -3  -4       2326.43       2363.27        69.46 o
  -5  -3  -4        329.03        407.76        36.77 o
  -7  -2  -4        876.03        891.03        48.37 o
  -6  -2  -4        720.70        716.19        40.82 o
  -5  -2  -4       1098.88       1195.36        41.56 o
  -4  -2  -4       1569.87       1535.43        38.72 o
  -9  -4  -5       2900.10       3138.96       147.58 o
  -8  -4  -5       1434.09       1532.82       112.65 o
  -7  -4  -5       1111.78       1222.83        90.51 o
  -9  -3  -5       1159.56        918.43        93.56 o
  -8  -3  -5       3040.06       3187.42       118.95 o
  -7  -3  -5       1173.05       1405.01        82.17 o
  -6  -3  -5       1085.90       1215.96        71.13 o
  -8  -2  -5        584.34        584.95        65.68 o
  -7  -2  -5       2850.12       3068.29        87.80 o
  -6  -2  -5        187.42        193.96        43.54 o
  -5  -2  -5       2535.53       2761.92        73.86 o
 -11  -5  -6        132.63        210.58       201.46 o
 -11  -4  -6         39.58        135.25       166.32 o
 -10  -4  -6        817.67        942.83       176.04 o
  -9  -4  -6       4370.53       4393.48       207.58 o
  -8  -4  -6        650.78        500.30       127.46 o
  -7  -4  -6        821.88        646.98       112.08 o
 -10  -3  -6        401.91        504.89       130.37 o
  -9  -3  -6        203.25        269.53       109.51 o
  -8  -3  -6       3304.34       3882.77       152.26 o
  -7  -3  -6        205.71        258.30        83.84 o
  -6  -3  -6       3658.27       3930.02       121.64 o
  -7  -2  -6       2207.20       2443.49       105.40 o
  -6  -2  -6        152.72        111.15        63.30 o
 -13  -5  -7        103.50       -136.15       337.01 o
 -12  -5  -7        543.04       1427.38       325.91 o
 -11  -5  -7         52.84        263.36       279.14 o
 -10  -5  -7       2448.86       2411.60       293.92 o
  -9  -5  -7       2122.75       2269.60       250.11 o
  -8  -5  -7        906.34       1092.02       216.58 o
 -12  -4  -7         72.63       -156.92       238.99 o
 -11  -4  -7        111.87         35.54       218.00 o
 -10  -4  -7        183.10        173.26       192.15 o
  -9  -4  -7        133.63       -177.64       177.64 o
  -8  -4  -7        562.48        620.70       172.40 o
 -12  -3  -7        470.27        732.83       219.91 o
 -11  -3  -7        517.02        707.48       188.35 o
 -10  -3  -7       1933.21       2081.13       203.48 o
  -9  -3  -7       1339.41       1649.93       166.70 o
  -8  -3  -7       2452.29       2509.63       164.19 o
  -7  -3  -7       1998.78       2250.52       146.60 o
 -12  -6  -8        104.77       -313.82       478.19 o
 -11  -6  -8        106.47       1073.30       412.96 o
 -10  -6  -8        202.07        260.19       373.51 o
  -9  -6  -8       1032.55        601.96       342.22 o
 -13  -5  -8        611.56        920.01       463.23 o
 -12  -5  -8       1725.34       1764.98       437.58 o
 -11  -5  -8       1228.12       1085.07       356.02 o
 -10  -5  -8       1396.35       1540.19       340.54 o
  -9  -5  -8        426.43        567.86       273.75 o
 -13  -4  -8        201.84        377.63       367.40 o
 -12  -4  -8        275.47        505.95       319.59 o
 -11  -4  -8       1294.69       1927.01       328.52 o
 -10  -4  -8        659.57        869.26       258.24 o
  -9  -4  -8        941.02        976.16       251.30 o
  -8  -4  -8        185.22        139.91       204.70 o
 -13  -3  -8         13.42       -302.50       302.50 o
 -12  -3  -8         32.64        184.13       270.92 o
 -11  -3  -8        224.36        125.71       240.14 o
 -10  -3  -8        190.25        321.32       218.34 o
  -9  -3  -8        571.67        834.11       196.28 o
  -8  -3  -8       1015.05        836.69       193.02 o
 -11  -5  -9        344.38        283.02       448.43 o
 -10  -5  -9        242.03         62.78       385.26 o
 -11  -4  -9        677.54       1092.50       361.67 o
 -10  -4  -9       1558.52       1463.17       347.57 o
  -9  -4  -9        203.19        476.65       319.64 o
 -11  -3  -9        512.89        396.17       342.62 o
 -10  -3  -9       1059.23       1409.88       298.89 o
  -9  -3  -9        107.04        497.36       257.56 o
  -1  -2  -1       5817.60       4372.41        17.40 o
  -3  -5  -2        715.41        672.18        13.20 o
  -2  -4  -2        549.55        497.41         6.42 o
  -5  -8  -3         40.42         72.79        28.65 o
  -4  -7  -3       1317.68       1311.84        36.65 o
  -3  -7  -3        543.24        546.28        25.12 o
  -4  -6  -3       1544.74       1523.58        32.64 o
  -3  -6  -3        427.99        430.68        17.15 o
  -7 -11  -4        483.64        517.03        80.78 o
  -6 -10  -4        444.50        391.17        65.02 o
  -5 -10  -4       6906.25       7444.24       145.55 o
  -6  -9  -4        142.44         71.90        44.28 o
  -5  -9  -4        909.88        929.60        55.07 o
  -4  -9  -4        920.91        898.26        53.14 o
  -5  -8  -4       1164.81       1287.88        50.63 o
  -4  -8  -4       1803.55       1859.15        54.53 o
  -8 -13  -5       3236.95       3281.58       203.20 o
  -7 -13  -5        168.59        108.00       133.86 o
  -7 -12  -5       2065.53       2291.27       146.06 o
  -6 -12  -5        515.56        659.80       110.70 o
  -5 -12  -5        221.86        226.55        99.96 o
  -7 -11  -5       1645.97       1699.41       111.39 o
  -6 -11  -5        318.51        330.77        79.74 o
  -5 -11  -5       1865.05       2019.88       106.06 o
  -4 -11  -5        956.49        974.69        87.18 o
  -7 -10  -5       2454.83       2492.91       106.13 o
  -6 -10  -5       1356.64       1213.37        83.38 o
  -5 -10  -5        285.18        264.99        62.75 o
  -4 -10  -5        432.87        542.67        62.01 o
  -4  -9  -5       1217.41       1366.50        64.63 o
 -10 -16  -6        805.92        459.01       316.69 o
  -9 -16  -6       2678.38       3306.85       361.44 o
  -9 -15  -6       1742.58       2203.05       299.64 o
  -8 -15  -6       2202.94       2035.04       284.31 o
  -7 -15  -6        582.77        824.42       233.53 o
  -9 -14  -6        885.42        860.26       213.05 o
  -8 -14  -6        990.82       1320.91       211.50 o
  -7 -14  -6        621.89        865.64       193.09 o
  -6 -14  -6        779.09        620.95       186.97 o
  -5 -14  -6        203.43        123.10       171.48 o
  -8 -13  -6        114.71        -88.85       154.72 o
  -7 -13  -6        972.95        830.94       155.56 o
  -6 -13  -6        713.33        594.79       154.79 o
  -5 -13  -6       1012.42       1044.87       152.59 o
  -8 -12  -6        209.18        204.14       128.40 o
  -7 -12  -6       1823.89       1978.57       146.55 o
  -6 -12  -6       1204.27       1367.18       125.66 o
  -5 -12  -6       1742.72       2073.80       133.44 o
  -5 -11  -6         64.25         88.92        78.63 o
 -10 -17  -7        868.77       1162.33       455.71 o
  -9 -17  -7       2002.75       2403.83       456.08 o
  -8 -17  -7        217.51        370.03       383.43 o
  -7 -17  -7       1457.69       1682.76       415.82 o
 -10 -16  -7        406.31         47.36       336.01 o
  -9 -16  -7        738.75        709.18       337.09 o
  -8 -16  -7       1662.45       1505.93       335.15 o
  -7 -16  -7       1269.49       1087.75       316.49 o
  -6 -16  -7        183.50       -238.14       287.35 o
 -10 -15  -7        853.69        763.79       280.98 o
  -9 -15  -7       1798.70       1974.75       289.05 o
  -8 -15  -7        549.15        439.17       250.92 o
  -7 -15  -7         79.79        525.72       240.11 o
  -6 -15  -7        936.51       1238.35       249.10 o
  -9 -14  -7        110.80         34.76       216.12 o
  -8 -14  -7        664.52        791.36       218.63 o
  -7 -14  -7        648.09        491.52       201.36 o
  -6 -14  -7        268.39        299.47       189.64 o
  -6 -13  -7        136.08        172.41       142.49 o
  -8 -18  -8        891.24         80.02       517.03 o
  -7 -18  -8        712.60        519.19       506.64 o
  -9 -17  -8         32.16        -63.00       419.35 o
  -8 -17  -8        358.66       -259.97       398.69 o
  -7 -17  -8        603.90        -22.07       403.44 o
  -9 -16  -8       2094.00       2481.94       393.10 o
  -8 -16  -8        328.12        272.15       324.52 o
  -7 -16  -8         78.35       -245.89       306.45 o
  -8 -15  -8        682.40        279.63       287.32 o
  -7 -15  -8       5036.86       5980.39       351.84 o
  -6 -15  -8        925.40        501.96       263.35 o
  -7 -16  -9       1801.16       2324.83       387.78 o
 -11 -22   9         60.24       -140.53       330.40 o
 -10 -22   9        798.26       1733.52       405.57 o
  -9 -22   9       1306.68       1068.85       501.80 o
 -11 -21   9        309.87       -149.21       287.68 o
 -10 -21   9        340.59        270.16       331.98 o
  -9 -21   9       1345.98        874.74       380.44 o
 -11 -24   8       1096.58       1399.80       433.41 o
 -10 -24   8        622.90        619.22       511.59 o
 -11 -23   8        718.04       1161.26       360.49 o
 -10 -23   8        439.88        885.70       402.19 o
  -9 -23   8       1155.22       1264.88       494.60 o
 -11 -22   8        351.57          9.05       303.06 o
 -10 -22   8         81.56        167.63       321.28 o
  -9 -22   8        136.24        120.19       392.04 o
 -10 -21   8        746.28       1149.08       291.44 o
  -9 -21   8         15.59        -94.25       322.01 o
 -10 -20   8       2712.64       2608.27       275.44 o
  -9 -20   8       1717.52       1805.74       294.29 o
  -8 -20   8       1681.23       1825.71       339.15 o
 -10 -19   8        241.62        232.75       196.50 o
  -9 -19   8        467.45        698.58       220.26 o
  -8 -19   8        164.56        249.87       231.49 o
  -9 -24   7        371.39        552.25       508.77 o
 -10 -23   7        975.02       1185.46       368.42 o
  -9 -23   7        567.13        969.88       405.58 o
 -11 -22   7         95.19       -288.76       288.76 o
 -10 -22   7        686.91        792.98       292.85 o
  -9 -22   7       1083.60       1572.78       355.84 o
 -10 -21   7        921.28        812.72       247.42 o
  -9 -21   7        170.64       -209.12       267.46 o
  -8 -21   7        399.46        385.57       303.66 o
 -10 -20   7        632.28        537.38       205.70 o
  -9 -20   7        546.55        730.80       236.96 o
  -8 -20   7        178.25        359.77       254.30 o
  -9 -19   7        141.97        -48.59       191.90 o
  -8 -19   7        250.28        181.25       219.95 o
  -9 -18   7        514.34        787.67       158.66 o
  -8 -18   7        103.00        157.41       170.99 o
  -7 -18   7       1322.82       1423.41       217.37 o
  -8 -17   7        159.12        161.08       140.32 o
  -7 -17   7         44.71        358.73       161.69 o
  -8 -16   7       1219.88       1346.23       132.25 o
  -8 -21   6        294.83        323.38       274.10 o
  -9 -20   6       2327.20       2942.32       244.97 o
  -8 -20   6        613.84        378.48       225.64 o
  -9 -19   6       1578.99       1983.55       186.07 o
  -8 -19   6         92.98        112.25       187.81 o
  -7 -19   6       1008.07       1379.06       223.43 o
  -9 -18   6         88.12        322.28       129.94 o
  -8 -18   6        659.42        773.61       154.74 o
  -7 -18   6        971.35        998.16       184.09 o
  -8 -17   6        216.80        319.38       118.10 o
  -7 -17   6         12.09        -42.58       129.69 o
  -8 -16   6       2057.79       2106.55       129.00 o
  -7 -16   6       1195.91       1412.46       131.65 o
  -7 -15   6       2813.33       3166.00       134.15 o
  -6 -15   6       1567.91       1769.41       137.07 o
  -7 -14   6       1019.45        989.18        85.47 o
  -6 -14   6        376.64        457.20        86.02 o
  -7 -17   5        312.48        449.89       119.36 o
  -7 -16   5        536.13        607.78       101.50 o
  -6 -16   5       1665.92       2105.15       138.52 o
  -7 -15   5        891.87        901.97        84.36 o
  -6 -15   5         55.92        153.10        81.51 o
  -7 -14   5       1557.17       1761.60        86.09 o
  -6 -14   5         15.72         39.01        68.28 o
  -6 -13   5        842.88        879.03        65.67 o
  -6 -12   5       1133.64       1227.15        58.34 o
  -5 -12   5       1289.58       1416.44        69.30 o
  -6 -13   4        675.29        754.20        57.70 o
  -5 -13   4       1029.33       1192.81        66.13 o
  -6 -12   4        350.86        324.76        41.25 o
  -5 -12   4        941.19        996.55        56.20 o
  -5 -11   4        507.28        533.49        38.26 o
  -5 -10   4        515.78        506.56        30.77 o
  -4 -10   4        157.38        185.15        30.19 o
  -4 -10   3        862.48        855.52        32.87 o
  -4  -9   3        504.82        516.13        22.89 o
  -4  -8   3       3998.88       3522.60        41.23 o
  -3  -7   3        449.00        466.75        14.35 o
  -3  -6   2       1513.89       1223.14        11.77 o
  -2  -5   2        198.19        190.49         4.36 o
  -2 -27   6         12.31        223.65       304.21 o
  -1 -27   6        755.30        921.29       414.57 o
  -2 -26   6        177.42         97.34       246.29 o
  -1 -26   6        337.35       -240.68       334.62 o
  -2 -25   6        690.05        870.95       231.74 o
  -1 -25   6        428.16        319.58       295.28 o
   0 -25   6        832.46        515.01       398.78 o
  -2 -24   6        181.78        -90.47       197.38 o
  -1 -24   6         34.46         -1.39       233.84 o
  -2 -25   5       2606.82       2872.46       256.71 o
  -2 -24   5        371.78        740.79       194.86 o
  -1 -24   5       1576.43       1721.45       243.70 o
  -2 -23   5        825.89        838.32       173.66 o
  -1 -23   5        108.50        106.99       194.07 o
   0 -23   5        483.73        636.44       259.40 o
  -2 -22   5        530.56        667.96       143.22 o
  -1 -22   5        344.81        317.05       170.34 o
   0 -22   5        775.70        366.31       215.51 o
  -2 -21   5        388.67        269.79       120.68 o
  -1 -21   5       1399.50       1720.14       178.67 o
   0 -21   5        560.09        -10.12       191.29 o
  -1 -20   5        805.25        875.86       133.44 o
  -1 -22   4       1649.18       1679.14       177.13 o
  -1 -21   4       2981.55       3131.14       172.32 o
   0 -21   4        741.89        735.38       178.02 o
  -1 -20   4        215.25        279.58       108.29 o
   0 -20   4       2124.72       2309.38       179.79 o
  -1 -19   4       1111.90       1266.69       109.29 o
   0 -19   4       1238.43       1534.72       142.18 o
  -1 -18   4        638.26        687.12        84.47 o
   0 -18   4       1991.41       1916.08       133.35 o
  -1 -17   4       3037.19       3272.14       112.85 o
   0 -17   4        495.56        620.95        91.31 o
  -1 -16   4        842.74        849.14        65.46 o
  -1 -19   3       1257.81       1541.95       100.84 o
  -1 -18   3        324.41        441.69        71.06 o
   0 -18   3        252.41        329.10        91.65 o
  -1 -17   3       1480.88       1571.86        77.52 o
   0 -17   3       1939.62       1916.18        95.99 o
  -1 -16   3       1221.27       1347.55        66.28 o
   0 -16   3       1004.56       1218.39        75.78 o
  -1 -15   3        367.60        380.98        45.72 o
   0 -15   3         58.45        -51.33        51.33 o
  -1 -14   3        508.77        557.95        40.66 o
   0 -14   3        283.13        330.19        47.66 o
  -1 -13   3        942.33       1114.99        40.81 o
   0 -13   3        681.17        767.85        45.73 o
  -1 -12   3        377.53        377.61        25.22 o
   0 -14   2       3089.54       3101.17        76.24 o
  -1 -13   2        940.04       1024.87        36.56 o
   0 -13   2       1113.08       1156.21        45.99 o
  -1 -12   2       3377.50       3434.17        51.49 o
   0 -12   2        162.99        228.05        27.09 o
   0 -11   2       1225.50       1273.57        33.61 o
   0 -10   2       1309.82       1415.66        31.31 o
   0  -9   2       6093.41       5451.73        55.81 o
   0  -7   1       6868.37       6219.74        34.35 o
   0  -6   1        141.81        140.83         3.34 o
   0  -5   1       1849.52       1571.99         8.75 o
   9  -2  -1       1379.40       1310.36        32.52 o
  10  -2  -1        349.33        403.09        27.01 o
  11  -2  -1        663.71        741.47        41.07 o
  12  -2  -1       3132.46       3035.17        82.03 o
  13  -2  -1       2835.61       2821.39        88.54 o
   6  -1  -1        533.69        475.21         7.58 o
   7  -1  -1       3529.49       2870.07        29.06 o
   8  -1  -1       1417.66       1218.80        26.39 o
   9  -1  -1         24.69         52.49        19.87 o
  10  -1  -1        902.83        985.33        41.74 o
  11  -1  -1       3487.49       3652.65        83.24 o
  12  -1  -1       4011.65       4123.07       104.43 o
  21  -5  -2        998.61        658.22       266.07 o
  18  -4  -2       1049.87       1002.89       156.43 o
  19  -4  -2       2780.67       3119.25       219.62 o
  20  -4  -2       1296.75       1310.18       231.29 o
  21  -4  -2        607.03        872.94       266.73 o
  15  -3  -2        167.06        143.40        74.85 o
  16  -3  -2        405.35        442.33       100.41 o
  17  -3  -2        312.24        410.76       126.01 o
  18  -3  -2        135.90        124.47       156.44 o
  19  -3  -2         10.72        -51.41       197.67 o
  20  -3  -2       1097.25       1093.77       262.92 o
  11  -2  -2       2719.82       2591.76        58.66 o
  12  -2  -2        464.74        546.92        45.06 o
  13  -2  -2         99.35         67.85        50.22 o
  14  -2  -2        774.30        847.16        77.82 o
  15  -2  -2        591.58        574.12        91.97 o
  16  -2  -2       1084.33       1055.97       129.13 o
  17  -2  -2       2038.27       2171.44       184.84 o
  18  -2  -2        412.95        316.76       194.33 o
  19  -2  -2        721.21       1152.27       251.27 o
  11  -1  -2       1921.21       2066.10        62.11 o
  12  -1  -2       1805.30       1941.85        71.01 o
  13  -1  -2       3571.88       3763.09       110.97 o
  14  -1  -2       1086.75       1094.36        91.70 o
  15  -1  -2        980.21        929.88       113.73 o
  16  -1  -2        214.87        215.67       131.44 o
  17  -1  -2       1525.90       1629.98       199.78 o
  18  -1  -2       1047.78        741.04       214.86 o
  20  -4  -3       2906.07       2916.39       265.78 o
  21  -4  -3       2579.72       2485.14       294.97 o
  16  -3  -3        383.64        355.88        97.18 o
  17  -3  -3        810.18        815.21       125.86 o
  18  -3  -3       1252.72       1497.41       163.53 o
  19  -3  -3        457.07        541.87       188.37 o
  20  -3  -3        287.47        341.96       242.57 o
  16  -2  -3       1870.64       2088.96       133.18 o
  17  -2  -3        243.56        466.64       139.51 o
  18  -2  -3       1901.37       2185.39       212.11 o
  19  -2  -3       1249.69       1821.56       246.39 o
  16  -1  -3        127.30         60.07       122.89 o
  17  -1  -3        349.83        530.58       169.44 o
  18  -1  -3        857.23        795.18       209.92 o
  19  -1  -3        365.20        -91.60       251.36 o
   6   3  -1       4710.20       3727.00        32.40 o
   7   3  -1       2918.41       2456.61        29.56 o
   8   3  -1       2748.13       2309.70        35.01 o
   7   4  -1       1582.10       1493.39        28.97 o
   8   4  -1       5832.22       5176.01        67.39 o
   9   4  -1       2218.56       2159.71        48.67 o
  10   4  -1        694.16        640.19        35.98 o
  10   5  -1       1708.79       1860.17        59.06 o
  11   5  -1        202.83        275.58        42.78 o
  12   6  -1       1127.44       1362.23        79.34 o
  13   6  -1       1318.73       1468.04        88.53 o
  14   7  -1       4274.60       4239.95       162.96 o
  10   5  -2         91.12         83.67        31.28 o
  11   5  -2        364.82        452.28        41.93 o
  12   5  -2        152.26        165.32        44.81 o
  13   5  -2        469.64        555.85        62.69 o
  11   6  -2        901.21        996.77        60.84 o
  12   6  -2        165.03        130.14        56.38 o
  13   6  -2        218.07        333.83        66.44 o
  14   6  -2        166.70        131.64        77.12 o
  15   6  -2        267.46        291.82        86.59 o
  16   6  -2       2526.03       2385.36       142.60 o
  17   6  -2       2668.53       2506.52       162.44 o
  12   7  -2        433.99        530.26        74.79 o
  13   7  -2       3137.43       3150.28       120.83 o
  14   7  -2        129.82        213.67        94.24 o
  15   7  -2       2686.64       3019.28       146.38 o
  16   7  -2       1730.71       1844.06       154.69 o
  17   7  -2        257.16        272.28       145.28 o
  18   7  -2       1446.76       1840.68       193.80 o
  14   8  -2         76.88       -112.93       112.93 o
  15   8  -2       2816.07       3171.40       184.63 o
  16   8  -2       1067.76       1199.81       185.27 o
  17   8  -2        449.78        477.29       186.81 o
  18   8  -2        965.06        791.74       223.28 o
  19   8  -2        726.07        311.64       250.60 o
  20   8  -2       2090.53       1883.04       290.94 o
  17   9  -2        206.59        -99.51       216.33 o
  18   9  -2       1817.65       2046.03       292.28 o
  19   9  -2       1302.21        983.02       327.93 o
  20   9  -2        449.45        338.64       342.53 o
  21   9  -2        685.11        525.35       363.75 o
  19  10  -2        756.77        -82.81       359.36 o
  20  10  -2       1666.25       1932.00       450.63 o
  21  10  -2       1977.59       1360.78       525.01 o
  14   6  -3       3559.15       3908.82       127.82 o
  15   7  -3       1558.86       1783.48       127.56 o
  16   7  -3       1941.36       2111.55       144.01 o
  17   7  -3       1573.17       1842.63       162.35 o
  15   8  -3        701.79        841.26       140.55 o
  16   8  -3         27.13         36.51       143.77 o
  17   8  -3        402.98        200.35       166.20 o
  18   8  -3        753.00        943.65       202.95 o
  19   8  -3        295.03         26.13       213.43 o
  20   8  -3       3459.88       3330.43       307.42 o
  21   8  -3        995.55        774.97       299.12 o
  16   9  -3        222.22         26.80       178.69 o
  17   9  -3        578.51        723.21       214.57 o
  18   9  -3       1987.21       1686.28       271.91 o
  19   9  -3        563.78        475.20       262.18 o
  20   9  -3        569.34        453.37       298.86 o
  21   9  -3        500.95        328.23       338.56 o
  22   9  -3        108.33       -338.10       338.10 o
  17  10  -3       1820.59       1531.81       275.88 o
  18  10  -3        581.63        306.68       286.09 o
  19  10  -3        570.47        359.72       324.74 o
  20  10  -3       3183.96       2699.76       444.72 o
  21  10  -3       1187.75       -436.91       436.91 o
  22  10  -3       1580.09        145.70       471.31 o
  19  11  -3        300.42        579.01       389.55 o
  20  11  -3        341.83        384.27       443.32 o
  21  11  -3       1027.00        288.49       520.09 o
  19   8  -4        380.36        655.87       223.96 o
  19   9  -4        644.41        692.98       273.65 o
  20   9  -4       1342.25       1671.08       290.97 o
  21   9  -4        268.55         -0.59       295.87 o
  22   9  -4        344.56       1039.50       364.75 o
  20  10  -4       1907.61       1684.86       369.18 o
  21  10  -4        678.83         74.12       378.07 o
  22  10  -4       1006.71        953.52       422.91 o
  20  11  -4        176.46       -107.94       430.05 o
  21  11  -4        176.25       -319.22       444.95 o
 -22   5   8       1151.92       1854.99       540.12 o
 -22   6   8        204.42       -209.00       433.81 o
 -21   3   7         37.13        503.55       527.28 o
 -20   3   7        484.87       -396.61       396.61 o
 -22   4   7        379.23       1001.61       655.58 o
 -21   4   7       3556.93       4397.12       577.81 o
 -20   4   7        203.03        449.69       386.53 o
 -22   5   7        891.10        240.04       593.58 o
 -21   5   7        252.44       -397.51       446.42 o
 -20   5   7        143.98        564.19       330.84 o
 -19   5   7        642.40        684.55       263.35 o
 -22   6   7        317.76       -175.04       525.94 o
 -21   6   7        171.17        350.26       385.71 o
 -20   6   7        303.61        558.36       299.36 o
 -22   7   7       1143.60       1406.89       470.44 o
 -17   2   6       2708.51       3670.35       287.38 o
 -20   3   6        378.11       -459.24       459.24 o
 -19   3   6        825.18        787.60       354.01 o
 -18   3   6         59.58        312.64       252.56 o
 -17   3   6         83.77        241.43       204.89 o
 -21   4   6        162.62        574.27       518.82 o
 -20   4   6         44.19        -85.26       409.58 o
 -19   4   6        879.54        909.82       336.02 o
 -18   4   6       4266.62       5114.23       360.58 o
 -17   4   6       1567.84       1863.16       219.29 o
 -21   5   6        467.73       -413.76       494.32 o
 -20   5   6        809.88        854.64       400.49 o
 -19   5   6        151.59        102.91       299.87 o
 -18   5   6       1436.05       1846.93       251.05 o
 -17   5   6        621.62        541.25       179.44 o
 -22   6   6          2.64         86.96       588.76 o
 -21   6   6        516.68        795.95       459.39 o
 -20   6   6        276.03         45.74       337.31 o
 -19   6   6        230.81        446.85       259.01 o
 -22   7   6        337.29       -249.03       525.86 o
 -21   7   6       1374.46       1835.09       429.47 o
 -20   7   6        398.47        123.57       302.20 o
 -22   8   6        621.76        782.35       474.73 o
 -15   2   5        390.22        336.63       141.78 o
 -14   2   5       1816.17       2179.04       136.57 o
 -17   3   5        687.28       1424.69       231.46 o
 -16   3   5        140.49        100.04       169.44 o
 -15   3   5        575.70        407.83       141.02 o
 -14   3   5        468.57        582.79       101.72 o
 -19   4   5       2104.70       2657.29       377.82 o
 -18   4   5        249.47        558.90       268.33 o
 -17   4   5       4913.84       5202.36       305.18 o
 -16   4   5       2524.30       2867.14       219.70 o
 -15   4   5       2687.18       3240.93       166.74 o
 -14   4   5        897.90       1165.18       103.72 o
 -21   5   5       1300.93       2453.45       580.20 o
 -20   5   5        851.79        433.77       420.09 o
 -19   5   5        294.23       -108.97       318.96 o
 -18   5   5        238.09         69.72       248.96 o
 -17   5   5        351.58        786.88       197.91 o
 -16   5   5        814.76        704.54       152.75 o
 -21   6   5       1293.84       1496.56       526.16 o
 -20   6   5       1185.61       1245.06       413.55 o
 -19   6   5       3759.69       4637.58       389.99 o
 -18   6   5        875.82       1316.99       239.26 o
 -17   6   5        171.89        270.94       167.36 o
 -21   7   5        590.36       1022.18       467.61 o
 -20   7   5        116.29        768.40       343.82 o
 -19   7   5        465.36        155.73       267.53 o
 -18   7   5       1636.73       1766.30       232.71 o
 -13   2   4       1563.09       1966.09       112.71 o
 -12   2   4        230.37        358.19        67.78 o
 -15   3   4       2489.82       2962.96       178.85 o
 -14   3   4       1230.89       1314.30       128.61 o
 -13   3   4       4172.41       4364.99       143.25 o
 -12   3   4         81.38         78.10        64.91 o
 -11   3   4        456.56        610.11        50.44 o
 -17   4   4        806.46       1023.75       238.30 o
 -16   4   4       2841.35       3394.43       229.79 o
 -15   4   4       1332.73       1827.71       165.88 o
 -14   4   4        870.83       1073.20       117.34 o
 -13   4   4        328.20        450.48        81.48 o
 -18   5   4       2460.52       3298.11       327.03 o
 -17   5   4       1086.08       1201.41       228.40 o
 -16   5   4       1459.90       1957.23       190.30 o
 -15   5   4       2566.48       2800.37       163.88 o
 -14   5   4        791.21        935.68       102.32 o
 -16   6   4         62.82        110.63       138.86 o
 -15   6   4       1019.27       1344.59       125.03 o
 -11   2   3        642.77        703.83        57.57 o
 -10   2   3       1948.62       1931.89        64.71 o
  -9   2   3       1792.55       1658.46        52.32 o
 -12   3   3        853.85        984.02        81.77 o
 -11   3   3        359.78        486.71        55.54 o
 -10   3   3        857.05        981.31        48.78 o
 -13   4   3       3364.81       3720.87       129.97 o
 -12   4   3        112.29        181.86        66.37 o
 -11   4   3         17.38         44.48        44.21 o
  -6   1   2        903.11        815.54        14.63 o
  -8   2   2       2251.59       2110.94        43.53 o
  -7   2   2       2161.04       1918.63        30.74 o
  -8   3   2        510.72        517.67        22.67 o
  -4   1   1       2792.62       1971.95        11.82 o
 -22  -9   5       1883.74       3112.09       621.17 o
 -22  -8   5        574.96        347.72       465.64 o
 -21  -8   5         79.36        174.59       373.82 o
 -22  -7   5       1183.15       1025.40       410.31 o
 -21  -7   5        590.36        771.38       329.16 o
 -20  -9   4       1342.25       1413.39       493.77 o
 -19  -9   4        644.41       -372.31       411.46 o
 -21  -8   4       1363.23       1481.63       497.03 o
 -20  -8   4        322.99       -166.06       396.25 o
 -19  -8   4        380.36        508.38       323.12 o
 -18  -8   4        532.61        548.47       271.41 o
 -21  -7   4         73.93        773.52       405.89 o
 -20  -7   4       1370.06        973.12       367.77 o
 -19  -7   4       3766.14       3624.85       364.82 o
 -18  -7   4        450.61        543.16       244.87 o
 -17  -7   4       1438.47       1758.72       206.36 o
 -21  -6   4       1520.71       1184.72       354.47 o
 -20  -6   4         68.87       -181.67       272.74 o
 -19  -6   4        248.09        292.68       237.36 o
 -18  -6   4       1029.49       1340.36       210.67 o
 -17  -6   4       2261.86       2593.80       197.95 o
 -18  -5   4       2460.52       2707.15       203.14 o
 -17  -5   4       1086.08       1057.08       145.44 o
 -16  -5   4       1459.89       1408.04       131.63 o
 -18  -7   3        187.67        206.20       261.87 o
 -17  -7   3       1573.17       2031.99       247.24 o
 -16  -7   3       1941.36       1992.89       216.78 o
 -18  -6   3        385.35         97.53       231.14 o
 -17  -6   3        739.75        697.19       212.95 o
 -16  -6   3       2156.69       2354.42       193.05 o
 -15  -6   3        724.02        815.24       136.14 o
 -14  -6   3       3559.15       3873.70       157.19 o
 -13  -6   3       1085.36       1029.61        93.26 o
 -18  -5   3       1556.35       1404.48       220.65 o
 -17  -5   3        121.98        349.21       163.80 o
 -16  -5   3       1573.46       1745.59       168.59 o
 -15  -5   3        838.74       1011.50       122.45 o
 -14  -5   3        534.37        732.42       100.99 o
 -13  -5   3       1226.77       1346.74        91.26 o
 -18  -4   3        465.47        793.94       165.26 o
 -17  -4   3        499.97        430.19       133.88 o
 -16  -4   3       1860.24       2148.90       138.07 o
 -15  -4   3         17.82        -81.67        81.75 o
 -14  -4   3       1764.47       1754.83        96.71 o
 -13  -4   3       3364.82       3569.60       102.50 o
 -15  -5   2        661.27        900.37       138.52 o
 -14  -5   2       2149.58       2293.96       131.47 o
 -13  -5   2        469.64        415.59        83.12 o
 -12  -5   2        152.26        133.86        60.89 o
 -16  -4   2       2345.76       2428.50       182.80 o
 -15  -4   2         80.78         97.67       114.29 o
 -14  -4   2       3510.13       3632.54       148.62 o
 -13  -4   2        976.72        979.09        87.74 o
 -12  -4   2       3506.68       3484.38       102.87 o
 -11  -4   2        164.28        244.96        47.34 o
 -10  -4   2         90.28         84.15        35.95 o
  -9  -4   2       3514.25       3401.46        64.77 o
 -15  -3   2        167.06        131.80        89.21 o
 -14  -3   2       1067.31       1111.98        94.08 o
 -13  -3   2         70.49        139.49        59.49 o
 -12  -3   2       1491.29       1755.49        72.17 o
 -11  -3   2        238.86        308.59        42.86 o
 -10  -3   2        942.93        926.60        40.99 o
  -9  -3   2       1147.13       1159.92        35.04 o
 -10  -3   1       1250.35       1221.90        51.85 o
  -9  -3   1        254.78        363.38        31.10 o
  -8  -2   1         56.75         90.34        16.32 o
  -7  -2   1       2238.57       1966.83        30.32 o
  -6  -2   1         56.14         65.86         6.60 o
  -5  -2   1        410.39        380.13         6.04 o
   1  -5  -1      10305.90       7661.57        24.20 o
   1  -4  -1       6411.16       4875.40        16.81 o
   2 -10  -2        507.33        529.26        20.15 o
   2  -9  -2      11529.41      10357.60        85.92 o
   2  -8  -2       4871.14       4315.42        41.92 o
   2  -7  -2       1015.35        865.96        13.83 o
   3 -15  -3       1787.91       1891.16        76.14 o
   3 -14  -3       4013.03       4316.87       102.90 o
   3 -13  -3        230.84        268.19        43.27 o
   2 -12  -3        276.85        265.80        28.66 o
   3 -12  -3       4558.08       4563.37        84.84 o
   2 -11  -3       4590.05       4484.28        67.42 o
   3 -11  -3        422.97        475.15        33.56 o
   2 -10  -3       2302.08       2218.13        43.72 o
   2  -9  -3        813.86        766.16        25.50 o
   4 -19  -4        455.73        112.17       129.79 o
   5 -19  -4        353.47       -149.77       149.77 o
   3 -18  -4       1294.49        982.97       107.16 o
   4 -18  -4        879.73        636.99       127.24 o
   3 -17  -4        903.99        874.45        87.92 o
   4 -17  -4        620.83       -108.26       108.26 o
   3 -16  -4        582.71        564.59        79.01 o
   4 -16  -4       1840.02       1715.01       108.85 o
   3 -15  -4        890.65        863.62        75.25 o
   4 -15  -4        287.23        274.27        72.11 o
   3 -14  -4        358.14        374.38        62.50 o
   4 -14  -4        248.30        213.84        62.29 o
   3 -13  -4        668.98        806.41        60.13 o
   3 -12  -4        864.19        845.09        54.02 o
   6 -22  -5        244.80       -296.76       296.76 o
   4 -21  -5        488.84       -189.79       189.79 o
   5 -21  -5        218.82       -230.60       230.60 o
   4 -20  -5       1366.55        955.30       190.38 o
   5 -20  -5       3565.18       3761.31       247.94 o
   4 -19  -5        661.65        297.95       165.85 o
   5 -19  -5        160.56       -179.11       179.11 o
   3 -18  -5       3263.69       2066.02       153.62 o
   4 -18  -5        390.56        122.48       135.22 o
   5 -18  -5        446.03        323.68       154.73 o
   3 -17  -5       3554.74       2975.90       142.79 o
   4 -17  -5        120.85         -8.25       120.74 o
   3 -16  -5        459.21        249.23        92.09 o
   4 -16  -5       2259.38       2243.05       136.08 o
   4 -15  -5       1396.33       1179.35       111.90 o
   4 -14  -5       2304.13       2666.66       118.17 o
   4 -23  -6       1908.27       1534.72       254.00 o
   6 -23  -6       2387.27       1236.11       394.25 o
   4 -22  -6        499.94       -234.76       234.76 o
   6 -22  -6       1376.68        582.27       351.47 o
   4 -21  -6        639.73       -224.55       224.55 o
   5 -21  -6        657.00       -249.93       249.93 o
   6 -21  -6        106.88       -184.09       299.20 o
   4 -20  -6       2579.27       1440.65       222.54 o
   5 -20  -6        984.56        573.51       240.77 o
   4 -19  -6        336.75       -174.32       174.32 o
   5 -19  -6        759.42        117.80       212.80 o
   4 -18  -6         20.92       -133.75       141.05 o
   5 -18  -6        454.11        629.11       193.08 o
   4 -24  -7        467.05       -320.30       320.30 o
   4 -23  -7        299.90       -205.19       259.52 o
   6 -23  -7        873.01        363.65       420.10 o
   4 -22  -7         93.86       -234.83       234.83 o
   5 -22  -7        521.39       -320.44       320.44 o
   6 -22  -7        527.66       -381.04       381.04 o
   5 -21  -7        569.45        143.57       296.81 o
   6 -21  -7        317.86        247.21       339.08 o
   6 -24  -8        845.14       -570.14       570.14 o
   6 -23  -8       1201.31        672.66       492.26 o
   2  -3  -1        399.78        308.26         2.77 o
   4  -6  -2       4725.23       3882.89        32.28 o
   4  -5  -2       1100.35        943.86        13.19 o
   6  -9  -3       3001.82       2765.59        55.50 o
   7  -9  -3        909.53        882.18        44.55 o
   6  -8  -3       1113.02       1073.34        36.25 o
   5  -7  -3       3318.12       3001.57        40.85 o
   6  -7  -3       2238.96       2080.96        40.64 o
   5  -6  -3       3127.62       2723.58        37.62 o
   8 -13  -4         55.67         91.49        58.91 o
   9 -13  -4       1135.89       1234.76        92.94 o
   8 -12  -4        782.04        881.67        69.02 o
   9 -12  -4        527.89        714.47        80.37 o
   8 -11  -4       3241.91       3106.58       103.36 o
   7 -10  -4       3885.73       3688.99        84.95 o
   8 -10  -4       1011.98       1145.73        65.67 o
   7  -9  -4       1376.97       1375.14        58.26 o
   7  -8  -4        724.64        833.21        46.11 o
  10 -16  -5       1277.87       1268.86       131.33 o
  11 -16  -5       4225.78       4614.20       222.91 o
  12 -16  -5        302.26        828.99       198.58 o
  10 -15  -5       1441.42       1268.03       130.01 o
  11 -15  -5       2345.14       2675.44       189.35 o
   9 -14  -5         96.42        183.70        78.48 o
  10 -14  -5        896.45        926.70       128.67 o
  11 -14  -5       2331.05       2258.08       178.25 o
   9 -13  -5       1566.27       1603.59       109.60 o
  10 -13  -5        856.12        900.23       122.50 o
   8 -12  -5        212.61        273.10        63.56 o
   9 -12  -5       4177.18       4251.12       137.11 o
  10 -12  -5       1350.18       1551.64       118.63 o
   8 -11  -5       1109.51       1177.33        72.91 o
   9 -11  -5       4352.27       4755.30       137.58 o
   8 -10  -5       1733.72       1740.23        80.25 o
   9 -10  -5        935.77        923.09        83.10 o
  13 -20  -6        237.74        268.61       275.25 o
  12 -19  -6        105.54         44.08       203.34 o
  13 -19  -6       1013.38        925.47       298.93 o
  14 -19  -6         96.19       -149.38       336.42 o
  12 -18  -6        865.38        989.63       223.71 o
  13 -18  -6        707.78        617.35       292.23 o
  14 -18  -6        514.35        950.40       370.58 o
  11 -17  -6          4.31       -146.84       146.84 o
  12 -17  -6        254.14        294.70       221.34 o
  13 -17  -6        208.23        369.17       262.06 o
  11 -16  -6        425.46        548.40       165.75 o
  12 -16  -6        401.28        190.35       210.72 o
  13 -16  -6        166.21        -28.84       252.38 o
  10 -15  -6       2115.99       2078.94       144.51 o
  11 -15  -6       2426.49       2453.35       198.44 o
  12 -15  -6        427.98        523.73       203.62 o
  10 -14  -6        356.56         86.07       116.98 o
  11 -14  -6        423.75        414.23       157.16 o
  12 -14  -6        980.50        917.43       203.91 o
   9 -13  -6       1721.89       1794.20       117.36 o
  10 -13  -6        262.43        716.12       123.09 o
  11 -13  -6        433.26        692.10       155.18 o
  10 -12  -6          3.04       -108.97       108.97 o
  10 -11  -6       4064.65       3937.84       180.34 o
  14 -22  -7         78.74        732.23       379.02 o
  15 -22  -7        174.17       1098.66       525.32 o
  14 -21  -7        469.43        279.08       397.28 o
  15 -21  -7         37.33        918.83       521.80 o
  13 -20  -7        317.88        909.99       281.07 o
  14 -20  -7         35.33        -38.20       382.84 o
  15 -20  -7        368.33        215.00       504.17 o
  13 -19  -7        694.74       1063.04       299.69 o
  14 -19  -7        711.05          2.06       387.73 o
  15 -19  -7        131.25        -69.72       496.27 o
  12 -18  -7        520.33        511.11       219.27 o
  13 -18  -7        222.23       -240.04       288.11 o
  14 -18  -7        225.29       -314.53       366.22 o
  15 -18  -7        465.46       1392.55       488.13 o
  12 -17  -7        311.72         46.16       232.88 o
  13 -17  -7        366.06        452.80       293.18 o
  14 -17  -7        449.74        267.33       363.03 o
  11 -16  -7       3807.31       3945.19       234.80 o
  12 -16  -7        778.85       1036.71       236.78 o
  13 -16  -7        153.18         -3.40       278.91 o
  11 -15  -7        425.34        213.34       170.94 o
  12 -15  -7       1162.81       1393.59       241.50 o
  13 -15  -7        980.37        985.25       283.50 o
  11 -14  -7       3398.27       3178.70       228.32 o
  12 -14  -7        459.84        580.72       225.61 o
  14 -21  -8        940.00        834.57       410.53 o
  14 -20  -8        287.87        -61.83       408.38 o
  15 -20  -8        701.90        573.80       537.35 o
  13 -19  -8       1461.90       1644.19       317.33 o
  14 -19  -8        299.86        872.83       416.65 o
  15 -19  -8       1638.55       1689.52       545.17 o
  13 -18  -8        100.17       -203.91       296.14 o
  14 -18  -8        903.79       1253.88       422.20 o
  15 -18  -8        237.55        336.59       519.90 o
  13 -17  -8       1454.73       1568.01       339.50 o
  14 -17  -8        242.11        275.52       402.30 o
  15 -17  -8         96.14        576.91       492.37 o
  13 -16  -8       3691.17       3465.27       382.06 o
  14 -16  -8        928.45       1354.90       427.94 o
  14 -20  -9          1.71        152.91       397.10 o
  15 -20  -9         64.55       -543.10       543.10 o
  14 -19  -9        157.46       -142.25       410.64 o
  15 -19  -9         67.91        196.69       580.14 o
  15 -18  -9        705.72        486.28       565.49 o
   0  -4  -2        552.02        491.96         5.36 o
   0  -7  -3       1292.66       1220.36        24.17 o
   0  -6  -3       2972.57       2658.88        32.56 o
   0  -5  -3       1793.31       1461.53        16.85 o
   0  -9  -4         50.88         39.08        28.41 o
   0  -8  -4       1482.59       1498.18        43.63 o
   0  -7  -4       1408.79       1341.43        31.01 o
   1  -7  -4       1481.03       1430.44        36.75 o
   1  -6  -4       2569.99       2282.01        40.16 o
   0 -12  -5        643.02        724.03        69.85 o
   0 -11  -5        817.48        858.64        67.63 o
   0 -10  -5       2013.68       2244.44        77.39 o
   1 -10  -5       3751.99       3833.87        88.38 o
   0  -9  -5        575.82        588.91        44.28 o
   1  -9  -5        482.07        553.69        47.12 o
   1  -8  -5       1939.91       2005.48        63.08 o
   0 -14  -6        306.07        452.34       112.22 o
  -1 -13  -6       3175.19       3450.99       127.05 o
   0 -13  -6        287.13        336.47        99.25 o
   0 -12  -6       3496.28       3578.21       136.66 o
   1 -12  -6        268.24        283.85        83.43 o
   0 -11  -6        596.53        684.79        74.44 o
   1 -11  -6       1909.70       1980.47       102.19 o
   0 -10  -6        447.80        472.21        59.28 o
   1 -10  -6        765.64       1053.07        79.07 o
   1  -9  -6       1882.77       2056.13        87.03 o
   0 -17  -7        380.00         36.13       202.34 o
  -1 -16  -7        870.39       1196.54       160.34 o
   0 -16  -7        545.33        337.16       187.95 o
  -1 -15  -7        193.13        396.25       127.48 o
   0 -15  -7        594.91        700.64       166.32 o
   1 -15  -7        341.20        404.17       171.37 o
   0 -14  -7        817.65       1173.81       152.76 o
   1 -14  -7        904.37        870.39       156.15 o
   0 -13  -7         13.23        -35.11       110.59 o
   1 -13  -7         89.53         95.53       125.95 o
   0 -12  -7        239.41        352.24        93.61 o
   1 -12  -7        199.70        355.80       115.60 o
   1 -11  -7       6212.88       6794.15       187.55 o
   2 -11  -7       2590.49       2884.66       153.44 o
   0 -19  -8        327.34       -157.99       327.85 o
  -1 -18  -8          2.92        266.38       238.40 o
   0 -18  -8        271.35        285.10       288.06 o
   1 -18  -8        262.42        728.38       334.63 o
  -1 -17  -8       1009.59       1107.79       226.72 o
   0 -17  -8       2732.85       2689.64       314.08 o
   1 -17  -8        303.40        870.74       269.53 o
   0 -16  -8       2142.05       2146.78       263.97 o
   1 -16  -8        183.03        -53.90       235.64 o
   0 -15  -8        674.47        968.78       193.69 o
   1 -15  -8        874.87       1065.71       218.44 o
   0 -14  -8         66.66       -125.25       145.41 o
   1 -14  -8         40.78         23.12       182.13 o
   2 -14  -8         68.51        211.06       198.81 o
   1 -13  -8          0.19        330.01       153.01 o
   2 -13  -8        115.71        294.08       179.50 o
   1 -12  -8        208.84        251.73       131.04 o
   2 -12  -8        468.10        820.41       152.63 o
  -1 -21  -9        258.80       1201.55       483.01 o
   0 -21  -9        336.92        335.24       520.04 o
  -1 -20  -9       1529.27       1993.22       408.50 o
   0 -20  -9        631.79        357.02       470.46 o
   1 -20  -9       3041.96       1614.27       585.24 o
  -1 -19  -9        648.08        102.42       323.26 o
   0 -19  -9        575.64        665.28       426.98 o
   1 -19  -9        565.60        771.89       457.84 o
  -1 -18  -9        683.24        745.08       292.67 o
   0 -18  -9        875.60       1056.72       358.41 o
   1 -18  -9        351.54        176.51       374.43 o
   0 -17  -9       4559.93       4327.71       379.47 o
   1 -17  -9        643.18       1112.12       343.72 o
   2 -17  -9        271.07        -20.10       360.44 o
   0 -16  -9        513.21        647.46       245.91 o
   1 -16  -9        113.62       -126.77       288.91 o
   2 -16  -9        145.02        742.54       315.28 o
   0 -15  -9        819.48        769.52       220.00 o
   1 -15  -9        625.42        443.86       258.31 o
   2 -15  -9       2082.09       2347.50       325.52 o
   1 -14  -9       2717.09       2563.35       264.95 o
   2 -14  -9        133.06        240.96       230.79 o
   1 -13  -9        316.37        363.53       190.11 o
   0 -20 -10        693.51       1085.54       553.41 o
   0 -19 -10        119.80       1370.17       471.34 o
   1 -19 -10        798.52       1119.28       543.85 o
   0 -18 -10        211.40        311.09       373.71 o
   1 -18 -10        809.62        767.17       479.99 o
   2 -18 -10        143.97       -492.00       492.00 o
   0 -17 -10        286.45        652.52       320.41 o
   1 -17 -10        919.89       1386.11       416.78 o
   2 -17 -10       4589.71       4392.73       564.70 o
   1 -16 -10         24.65        434.27       316.48 o
   2 -16 -10       2689.27       2225.44       453.95 o
   1 -15 -10        590.57        464.57       293.15 o
   2 -15 -10        472.22        688.27       347.47 o
   3 -15 -10        118.55       -187.94       391.65 o
   1 -18 -11         72.23       1032.77       519.78 o
   1 -17 -11         16.15         34.62       434.62 o
   2 -17 -11        374.04        414.75       539.36 o
   1 -16 -11       1120.10       1729.49       420.10 o
  -2  -3  -2       1345.63       1051.01        10.88 o
  -1  -2  -2        384.51        327.00         4.04 o
  -3  -5  -3       1005.45       1010.35        27.00 o
  -3  -4  -3       1367.61       1217.92        22.17 o
  -2  -4  -3       5648.05       4760.36        45.21 o
  -2  -3  -3         91.33         87.91         8.61 o
  -4  -7  -4       8393.11       7970.43       118.58 o
  -4  -6  -4       9141.09       8149.13       126.76 o
  -3  -6  -4        617.79        675.33        37.81 o
  -4  -5  -4       1320.69       1273.25        40.91 o
  -3  -5  -4        941.01        873.87        38.04 o
  -3  -4  -4        503.95        503.46        26.82 o
  -2  -4  -4       6190.44       5440.02        75.88 o
  -5  -9  -5       1724.32       1826.40       102.98 o
  -6  -8  -5       1032.14       1153.42        79.13 o
  -5  -8  -5        735.22        847.78        82.68 o
  -4  -8  -5       1784.26       1874.09        89.92 o
  -5  -7  -5       1641.50       1793.20        79.01 o
  -4  -7  -5       1140.94        985.02        70.67 o
  -4  -6  -5       2343.66       2351.44        80.60 o
  -3  -6  -5        207.73        328.77        48.02 o
  -4  -5  -5       2353.09       2334.69        71.23 o
  -3  -5  -5        248.53        321.78        43.67 o
  -6 -11  -6        933.11       1013.22       164.44 o
  -7 -10  -6       1288.76       1277.07       145.06 o
  -6 -10  -6        977.09       1193.33       154.48 o
  -5 -10  -6       1586.59       1634.15       152.76 o
  -7  -9  -6        917.10        895.98       118.22 o
  -6  -9  -6        472.18        590.79       125.12 o
  -5  -9  -6        143.14         41.90       109.53 o
  -6  -8  -6        505.39        489.31        95.74 o
  -5  -8  -6       2820.64       2676.30       147.30 o
  -4  -8  -6         93.45        108.11        90.61 o
  -5  -7  -6        341.72        273.26        85.47 o
  -4  -7  -6        694.40        713.79        89.29 o
  -5  -6  -6       1550.35       1618.99        92.66 o
  -4  -6  -6       3849.33       4053.00       127.96 o
  -3  -6  -6        621.65        585.28        79.71 o
  -7 -13  -7        660.00        373.56       287.59 o
  -8 -12  -7       2970.17       3121.07       290.19 o
  -7 -12  -7        325.12       -123.66       241.55 o
  -6 -12  -7        161.44       -144.72       250.42 o
  -8 -11  -7        818.22        782.63       217.14 o
  -7 -11  -7        452.68        568.10       233.65 o
  -6 -11  -7        141.93        228.20       208.57 o
  -7 -10  -7       1721.55       1817.87       213.13 o
  -6 -10  -7        575.70        637.58       198.17 o
  -5 -10  -7        489.92        915.19       183.70 o
  -7  -9  -7        868.29       1090.96       157.75 o
  -6  -9  -7        364.73        465.08       165.08 o
  -5  -9  -7        844.63        909.96       173.23 o
  -6  -8  -7        351.07        301.01       137.48 o
  -5  -8  -7        904.93        825.23       162.67 o
  -4  -8  -7        391.61        430.08       139.82 o
  -5  -7  -7         64.27         78.88       117.02 o
  -4  -7  -7        179.79        236.00       120.25 o
  -9 -14  -8        859.67       1643.95       444.75 o
  -8 -14  -8        535.77       1246.18       452.12 o
  -7 -14  -8        331.91        187.38       462.69 o
 -10 -13  -8        603.45        248.82       367.03 o
  -9 -13  -8        304.80         72.18       372.36 o
  -8 -13  -8        617.28        888.41       400.08 o
  -7 -13  -8       1114.28        570.07       395.60 o
  -9 -12  -8        208.21        285.18       301.74 o
  -8 -12  -8       3091.31       2871.99       404.43 o
  -7 -12  -8         23.45       -163.73       331.08 o
  -6 -12  -8       2371.62       2424.08       364.93 o
  -8 -11  -8          8.71        -75.25       266.51 o
  -7 -11  -8        655.49        496.28       299.02 o
  -6 -11  -8       1239.90       1045.39       304.63 o
  -8 -10  -8       2030.30       1671.57       263.99 o
  -7 -10  -8        173.66        477.09       253.25 o
  -6 -10  -8       2464.39       2039.38       297.55 o
  -5 -10  -8        193.90        146.26       241.90 o
  -7  -9  -8       1325.53       1125.16       228.02 o
  -6  -9  -8         47.43       -214.27       214.27 o
  -5  -9  -8        266.77        170.34       233.24 o
  -6  -8  -8        967.06       1342.96       208.23 o
  -5  -8  -8        149.93         47.94       199.02 o
  -4  -8  -8         28.12        214.22       194.46 o
  -6  -7  -8       1227.95       1581.00       184.98 o
  -9 -13  -9         47.69         26.69       509.20 o
  -8 -13  -9       1146.95        282.42       550.09 o
  -7 -13  -9       1012.67        658.94       541.20 o
  -9 -12  -9         52.56        303.27       406.02 o
  -8 -12  -9       1071.42        578.73       477.95 o
  -7 -12  -9        193.57       -100.79       463.37 o
  -6 -12  -9       1807.81       1209.51       473.33 o
  -8 -11  -9       1090.59       1128.53       404.62 o
  -7 -11  -9        758.57       -361.40       419.10 o
  -6 -11  -9       1132.10        934.40       416.97 o
  -8 -10  -9        840.98       1007.88       331.36 o
  -7 -10  -9        396.83        323.59       338.67 o
  -6 -10  -9       2354.51       2458.04       414.10 o
  -5 -10  -9         20.44        130.66       369.25 o
  -7  -9  -9        637.78        539.12       295.92 o
  -6  -9  -9        268.75        531.02       309.02 o
  -5  -9  -9        546.55        608.12       313.70 o
  -7  -8  -9       1364.56       1132.92       271.06 o
  -7 -11 -10        518.99        563.17       570.04 o
  -8 -10 -10       2173.89       1894.31       494.20 o
  -7 -10 -10        133.28       -428.75       475.46 o
  -6 -10 -10       1175.38        930.42       513.46 o
  -5 -10 -10        184.30       -314.67       509.90 o
  -7  -9 -10        348.65       -178.48       425.44 o
 -18  14   4        102.47       -208.55       275.38 o
 -20  15   4       1099.51        465.88       474.95 o
 -19  15   4        584.48        604.96       351.20 o
 -20  16   4        414.76        525.78       479.95 o
 -19  16   4        434.23       -349.80       355.40 o
 -15  11   3        107.05        125.51       149.48 o
 -14  11   3       1009.07       1041.60       126.48 o
 -18  12   3        738.45        336.68       368.52 o
 -17  12   3        764.92        840.86       277.21 o
 -16  12   3        478.24        793.34       224.44 o
 -15  12   3         79.84         30.51       151.02 o
 -18  13   3       1679.96       2134.79       412.52 o
 -17  13   3       1422.37       1269.67       301.79 o
 -16  13   3        150.48        140.64       220.16 o
 -15  13   3       1392.85       1362.66       177.02 o
 -19  14   3        325.14       1388.96       514.14 o
 -18  14   3        167.39        600.03       391.58 o
 -17  14   3        118.53        239.40       283.80 o
 -16  14   3         12.04       -204.23       204.23 o
 -19  15   3        216.46       -230.36       516.54 o
 -18  15   3        979.78       1306.87       419.77 o
 -17  15   3       2294.11       2166.50       330.99 o
 -16  15   3        154.99        156.47       206.89 o
 -19  16   3        236.93          3.91       504.22 o
 -18  16   3       1585.82       1076.86       436.15 o
 -17  16   3        533.89         44.10       295.94 o
 -19  17   3         85.19       -362.72       544.76 o
 -18  17   3        401.48        838.70       401.51 o
 -17  17   3        564.54        611.43       279.49 o
 -19  18   3       1489.79       2644.91       564.82 o
 -18  18   3        382.25        648.32       387.44 o
 -18  19   3        437.03        373.02       393.99 o
  -9   7   2        717.79        686.26        36.67 o
 -12   8   2        632.45        830.53        88.51 o
 -11   8   2         85.03        -22.80        57.52 o
 -10   8   2        656.91        610.10        51.61 o
 -13   9   2       2486.53       2445.20       146.60 o
 -12   9   2       1237.17       1138.68        97.87 o
 -11   9   2        220.70        169.32        65.45 o
 -10   9   2        273.80        439.97        47.17 o
 -13  10   2        957.98        964.70       129.68 o
 -12  10   2       2151.01       2015.10       122.62 o
 -11  10   2       1003.06       1228.09        79.35 o
 -14  11   2        260.92        299.28       154.68 o
 -13  11   2       1345.72       1319.55       138.69 o
 -12  11   2        191.27        397.23        94.04 o
 -15  12   2        402.17       1266.25       212.24 o
 -14  12   2       1920.48       1476.36       191.87 o
 -13  12   2        660.00        921.70       136.90 o
 -12  12   2       1429.77       1510.62       110.06 o
 -16  13   2       1122.74       1382.11       290.67 o
 -15  13   2        690.79        372.64       231.94 o
 -14  13   2        252.08        261.22       173.56 o
 -13  13   2       4686.73       4632.75       195.09 o
 -17  14   2        703.98        310.78       383.01 o
 -16  14   2       1919.14       2074.98       323.77 o
 -15  14   2       2373.43       1968.16       264.74 o
 -14  14   2       2296.80       2187.48       210.75 o
 -13  14   2       1035.92        701.53       140.06 o
 -17  15   2         56.40       -207.15       394.60 o
 -16  15   2        729.60        732.76       314.99 o
 -15  15   2        197.69         50.28       235.59 o
 -14  15   2        144.57         72.73       169.77 o
 -18  16   2       2085.21        650.48       567.67 o
 -17  16   2       1107.96       1056.65       419.70 o
 -16  16   2        909.60        632.07       343.13 o
 -15  16   2        994.58       1087.65       252.07 o
 -14  16   2        737.53        774.26       190.26 o
 -18  17   2         22.53       -328.91       550.37 o
 -17  17   2       1086.41        763.40       433.02 o
 -16  17   2        906.25       1252.00       329.02 o
 -15  17   2         56.92       -241.76       241.76 o
 -18  18   2        258.51        693.57       560.00 o
 -17  18   2        529.23        493.51       431.46 o
 -16  18   2       2415.79       2072.93       354.45 o
 -18  19   2        916.52       1400.54       605.45 o
 -17  19   2        131.63        452.20       422.10 o
  -6   4   1       2726.00       2309.91        28.74 o
  -5   4   1        530.38        474.75         7.76 o
  -6   5   1       2982.62       2306.09        32.47 o
  -7   6   1        786.45        769.75        28.45 o
  -6   6   1        691.11        649.04        16.57 o
  -8   7   1       2063.98       1886.74        52.08 o
  -7   7   1        594.29        583.35        27.33 o
  -9   8   1       1200.09       1258.71        55.80 o
  -8   8   1       2232.37       2031.04        60.72 o
  -7   8   1          1.69         -9.65        18.75 o
 -10   9   1         99.65         71.78        56.81 o
  -9   9   1       1627.92       1718.04        72.33 o
  -8   9   1       2864.05       2800.79        67.10 o
 -10  10   1       1497.30       1844.83        92.83 o
  -9  10   1       1965.26       1926.90        75.37 o
 -11  11   1         98.06        119.52        87.70 o
 -10  11   1        649.37        720.28        77.33 o
 -12  12   1        346.86        265.88       130.29 o
 -11  12   1       1025.38       1084.75       109.16 o
 -13  13   1       1065.16       1389.40       195.80 o
 -12  13   1        922.62        921.55       145.11 o
 -14  14   1         14.83       -171.68       243.48 o
 -13  14   1       1357.85       1065.27       190.48 o
 -14  15   1       2305.87       2279.68       277.14 o
 -15  16   1        798.17        892.19       340.34 o
 -16  17   1        804.45        928.62       468.76 o
 -15  17   4        245.56        286.17       219.46 o
 -17  18   4         90.08       -316.35       404.56 o
 -16  18   4       1431.73       1326.36       329.31 o
 -15  18   4        681.93        533.07       234.84 o
 -18  19   4        363.78       -210.98       592.22 o
 -17  19   4        309.80         10.36       436.02 o
 -16  19   4        519.56       -330.74       330.74 o
 -18  20   4       1323.92       1419.18       678.79 o
 -17  20   4       1243.32        348.00       499.24 o
 -16  20   4        708.37        -59.77       341.72 o
 -17  21   4       1144.51       1390.47       510.11 o
 -16  21   4       1105.06        736.86       373.13 o
 -12  13   3       2952.51       2892.18       145.65 o
 -11  13   3        128.08        163.41        82.62 o
 -14  14   3       2680.34       2346.66       235.05 o
 -13  14   3        982.63        750.08       164.61 o
 -12  14   3        355.63        317.18       116.70 o
 -15  15   3        494.34        197.06       268.64 o
 -14  15   3       3059.12       3226.30       259.09 o
 -13  15   3        318.61        631.37       169.30 o
 -12  15   3       1523.87       1197.24       137.67 o
 -15  16   3       1458.84       1249.25       312.05 o
 -14  16   3       1072.75        774.62       248.81 o
 -13  16   3       3349.26       3083.14       221.41 o
 -16  17   3        194.04        131.74       403.74 o
 -15  17   3        385.76        585.48       313.80 o
 -14  17   3        226.86       -250.41       250.41 o
 -13  17   3        158.23        -29.90       177.73 o
 -16  18   3         92.49        283.34       441.99 o
 -15  18   3       1228.29       1374.29       356.95 o
 -14  18   3       1375.52       1052.74       288.36 o
 -13  18   3       2107.55       1916.29       213.81 o
 -16  19   3        771.62        464.73       469.96 o
 -15  19   3       2375.58        707.93       417.51 o
 -14  19   3         68.82       -271.67       271.67 o
 -13  19   3        584.42        445.60       211.71 o
 -16  20   3        506.58         50.20       505.84 o
 -15  20   3       2188.25       1225.99       424.77 o
 -14  20   3        320.26       -121.60       286.82 o
 -16  21   3        269.36        646.72       529.96 o
 -15  21   3        501.87       -416.67       416.67 o
 -14  21   3       2491.71       2210.88       334.21 o
 -16  22   3        290.90       -559.04       559.04 o
 -15  22   3        885.34        519.17       443.95 o
 -14  22   3        408.63       -319.46       319.46 o
 -15  23   3       1209.37       -430.54       485.00 o
 -15  24   3       1782.19       1351.34       506.73 o
  -8   9   2       1678.87       1751.61        52.41 o
 -10  10   2        664.54        743.55        73.31 o
  -9  10   2       1788.29       1728.54        75.21 o
  -8  10   2        694.29        748.18        42.18 o
 -10  11   2       1673.51       1735.51        93.15 o
  -9  11   2        442.20        459.46        61.19 o
 -11  12   2        520.13        558.35       108.46 o
 -10  12   2       2673.85       2712.97       115.40 o
  -9  12   2       1510.39       1597.37        83.67 o
 -11  13   2        554.58        468.12       110.83 o
 -10  13   2        761.26        709.19        94.84 o
  -9  13   2        101.16        233.07        58.54 o
 -12  14   2        119.82        335.83       142.70 o
 -11  14   2        176.42        180.63       119.26 o
 -10  14   2        561.36        626.99       100.59 o
 -12  15   2       3667.83       3673.44       228.57 o
 -11  15   2        152.41        -23.03       127.73 o
 -10  15   2       2059.35       2200.02       127.90 o
 -13  16   2         70.96        185.12       212.14 o
 -12  16   2        452.33        375.72       178.81 o
 -11  16   2       1048.67       1060.37       156.69 o
 -10  16   2       1157.84       1372.28       121.18 o
 -13  17   2        688.65       -116.49       244.98 o
 -12  17   2        379.31        -50.84       204.31 o
 -11  17   2        444.76        554.73       154.94 o
 -14  18   2        772.70        413.13       328.81 o
 -13  18   2       2302.77       2233.00       299.59 o
 -12  18   2       2276.71       2115.76       259.71 o
 -11  18   2         24.72         30.08       165.32 o
 -14  19   2       1594.24       1156.34       379.30 o
 -13  19   2         83.76       -299.97       299.97 o
 -12  19   2        504.94        487.12       232.13 o
 -14  20   2        309.07       -252.40       401.89 o
 -13  20   2         36.56       -219.78       285.54 o
 -14  21   2        242.16       -410.62       410.62 o
 -13  21   2       1162.40       1212.37       359.76 o
 -14  22   2       2183.89       1714.90       517.21 o
  -5   5   1       1044.17        876.00        15.21 o
  -4   5   1       2479.83       1873.96        13.62 o
  -5   6   1       2989.62       2488.49        29.39 o
  -6   7   1        878.69        795.78        25.00 o
  -5   7   1       1402.55       1259.37        22.86 o
  -6   8   1       1358.45       1231.82        32.39 o
  -5   8   1       3213.25       3024.88        37.83 o
  -7   9   1        389.88        458.20        34.43 o
  -6   9   1       1896.06       1885.56        46.25 o
  -7  10   1        874.54        919.15        48.65 o
  -8  11   1        954.88        955.11        60.79 o
  -7  11   1        187.02        174.30        41.54 o
  -8  12   1       1085.74       1190.75        73.71 o
  -9  14   1        142.98        216.15        89.55 o
  -5  27   7       1012.15       1018.01       430.55 o
  -4  24   6         48.18        504.13       243.72 o
  -5  25   6       2584.55       1900.71       364.61 o
  -4  25   6         52.70       -284.78       284.78 o
  -4  26   6        343.97        183.41       335.44 o
  -4  27   6       1111.50        864.76       433.84 o
  -3  27   6        355.76       -212.10       361.67 o
  -4  28   6        435.03        916.54       550.00 o
  -3  28   6       1489.21       1006.48       470.08 o
  -4  20   5       1366.55       1550.50       159.95 o
  -4  21   5        488.84        221.06       171.34 o
  -3  21   5       1667.00       1407.10       168.87 o
  -4  22   5        526.77        357.08       216.85 o
  -3  22   5        614.55        353.23       176.85 o
  -4  23   5       1343.45       1250.90       292.43 o
  -3  23   5        244.51        119.08       219.87 o
  -4  24   5        572.10        431.55       307.70 o
  -3  24   5        688.13        384.25       283.67 o
  -2  24   5        371.78        119.47       221.97 o
  -4  25   5       1693.48       1698.60       399.22 o
  -3  25   5       1362.32       1887.38       351.67 o
  -2  25   5       2606.81       2695.47       333.60 o
  -3  26   5        768.28        553.69       397.97 o
  -2  26   5        566.94        299.18       346.43 o
  -1  26   5        604.78        861.28       293.50 o
  -3  27   5        210.21        368.59       465.05 o
  -2  27   5        277.89        342.99       429.98 o
  -1  27   5        930.35       1232.90       366.36 o
  -2  28   5         65.46        204.61       497.16 o
  -1  28   5       1636.61       1256.43       450.01 o
  -1  29   5        110.36        613.11       537.96 o
  -3  16   4        582.71        563.50        69.92 o
  -3  17   4        903.99        909.66        90.64 o
  -4  18   4        879.73        966.93       120.38 o
  -3  18   4       1294.49       1253.78       124.68 o
  -2  18   4       2505.03       2617.88       120.22 o
  -4  19   4        455.73        560.41       142.48 o
  -3  19   4       3599.42       3759.73       190.62 o
  -2  19   4        710.90        691.79       117.16 o
  -4  20   4        406.57        302.77       174.23 o
  -3  20   4       4197.23       4286.36       216.11 o
  -2  20   4       2639.96       2496.01       175.89 o
  -1  20   4        215.24        116.50       112.40 o
  -4  21   4        413.82        444.69       203.90 o
  -3  21   4       1230.79       1174.71       199.81 o
  -2  21   4        238.08         23.20       162.72 o
  -1  21   4       2981.54       3267.34       194.54 o
  -3  22   4        226.15        166.33       210.39 o
  -2  22   4       6943.69       6188.20       312.66 o
  -1  22   4       1649.17       1398.41       195.52 o
  -3  23   4         12.95        253.93       240.40 o
  -2  23   4        647.07        949.46       250.77 o
  -1  23   4        127.33         47.73       205.71 o
  -2  24   4         66.65       -219.59       259.56 o
  -1  24   4        540.57        492.99       263.10 o
  -2  25   4       2015.63       2449.23       371.84 o
  -1  25   4       1400.18        919.65       327.33 o
  -1  26   4        530.02        667.77       372.41 o
  -1  27   4        400.25        435.15       447.37 o
  -2  12   3        276.85        252.40        28.57 o
  -2  13   3        328.26        337.08        37.43 o
  -3  14   3       4013.03       4272.50       102.06 o
  -2  14   3        673.61        687.59        55.27 o
  -3  15   3       1787.91       2126.43        88.65 o
  -2  15   3         59.29         59.90        56.83 o
  -1  15   3        367.61        450.87        51.10 o
  -2  16   3       1395.09       1284.47        87.70 o
  -1  16   3       1221.28       1239.85        77.36 o
  -2  17   3       3257.89       3441.38       129.04 o
  -1  17   3       1480.88       1735.39       101.10 o
  -2  18   3       1389.28       1441.44       117.02 o
  -1  18   3        324.42        209.83        93.90 o
  -2  19   3        650.59        653.14       123.30 o
  -1  19   3       1257.80       1370.62       135.65 o
  -1  20   3        994.86       1188.85       157.03 o
  -1  21   3        229.20        372.07       175.42 o
  -1  22   3        119.68        125.03       208.89 o
  -2   9   2      11529.41      11019.97        83.04 o
  -1   9   2         48.05         55.60         9.37 o
  -2  10   2        507.33        507.30        23.36 o
  -1  10   2       1550.27       1530.68        31.43 o
  -1  11   2       2071.84       2053.11        45.19 o
  -1  12   2       3377.50       3636.57        65.19 o
  -1  13   2        940.05        962.46        46.45 o
  -1   5   1      10305.90       8215.30        28.16 o
  -1   4   0       2134.73       1849.63         7.20 o
  -1   5   0       5443.25       4733.65        17.78 o
  -1   6   0         28.25         26.25         2.06 o
  -1   7   0       1080.92        994.85         9.96 o
  -2   8   0        251.31        250.29         9.03 o
  -1   8   0       1105.50        994.18        12.47 o
  -2   9   0       2470.33       2416.05        30.82 o
  -1   9   0        658.50        611.00        12.75 o
  -2  10   0       3373.09       3356.56        44.89 o
  -2  11   0       1021.47        992.59        30.26 o
  -3  12   0       1144.45       1178.05        40.31 o
  -2  12   0        662.84        677.80        32.22 o
  -3  13   0        690.75        692.77        42.81 o
  -2  13   0        685.87        693.18        38.16 o
  -3  14   0        910.76       1003.71        54.18 o
  -2  14   0       1727.61       1728.72        57.68 o
  -4  15   0        111.46         72.42        55.66 o
  -2  15   0        192.15        189.28        43.32 o
  -4  16   0        443.78        484.75        70.32 o
  -1  -1  -2         77.06         85.65         1.95 o
  -2  -1  -3         34.19         36.69         5.53 o
  -1  -1  -3         74.53         77.76         5.54 o
  -2  -2  -4        734.68        752.75        25.70 o
  -2  -1  -4       2209.95       2036.56        30.57 o
  -1  -1  -4       1350.46       1265.92        24.28 o
  -3  -3  -5       1363.34       1554.16        58.32 o
  -3  -2  -5       1365.21       1186.12        50.68 o
  -2  -2  -5        745.96        786.62        39.84 o
  -1  -2  -5       2040.90       2021.44        50.86 o
  -2  -1  -5       1060.47       1147.17        37.65 o
  -1  -1  -5        575.19        611.37        29.38 o
  -4  -3  -6       2922.47       3075.98       103.53 o
  -3  -3  -6       4044.87       4447.57       113.29 o
  -2  -3  -6       1154.53       1307.36        67.05 o
  -4  -2  -6       3335.09       3497.02        98.48 o
  -3  -2  -6       1976.64       1948.92        82.13 o
  -2  -2  -6       1607.43       1799.81        75.73 o
  -1  -2  -6         48.93         31.69        40.83 o
  -2  -1  -6         73.38        159.17        38.52 o
  -4  -4  -7        813.77        880.71       124.18 o
  -4  -3  -7        278.54        436.86        99.21 o
  -3  -3  -7       1055.90       1270.12       101.33 o
  -2  -3  -7       2354.68       2736.10       112.44 o
  -4  -2  -7        208.06         85.69        76.36 o
  -3  -2  -7        396.99        470.57        83.41 o
  -2  -2  -7       1690.01       1642.33        96.77 o
  -2  -1  -7       1484.32       1524.66        80.20 o
  -5  -5  -8         19.35        510.58       195.61 o
  -5  -4  -8        628.13        604.00       177.70 o
  -4  -4  -8         91.52        276.84       155.83 o
  -3  -4  -8        992.06        855.72       151.21 o
  -5  -3  -8        744.67        702.96       157.13 o
  -4  -3  -8       1720.58       2048.13       169.06 o
  -3  -3  -8       1896.60       2201.30       157.15 o
  -2  -3  -8        352.54        276.87       121.96 o
  -1  -3  -8       2546.66       2910.45       159.02 o
  -5  -2  -8       1035.09       1133.84       138.35 o
  -4  -2  -8        307.83        200.90       107.11 o
  -3  -2  -8       2025.72       2135.74       136.82 o
  -2  -2  -8       3403.60       3663.51       154.26 o
  -2  -1  -8          0.92        -79.80        79.80 o
  -6  -5  -9        261.92        878.98       282.35 o
  -5  -5  -9        926.95        849.38       269.81 o
  -4  -5  -9        177.19        399.66       237.33 o
  -6  -4  -9        727.93        677.77       253.12 o
  -5  -4  -9        185.16          6.19       241.69 o
  -4  -4  -9        388.19        188.87       224.29 o
  -3  -4  -9       1698.00       2270.27       235.61 o
  -2  -4  -9       1254.46       1814.27       221.06 o
  -6  -3  -9        726.47        298.48       207.91 o
  -5  -3  -9        407.91        136.45       201.93 o
  -4  -3  -9         13.13        153.68       188.31 o
  -3  -3  -9        875.89        840.55       198.25 o
  -2  -3  -9         19.30         -4.36       167.72 o
  -4  -2  -9        572.71        678.37       154.68 o
  -3  -2  -9        626.73        562.57       160.17 o
  -2  -2  -9       3181.77       3697.29       207.03 o
  -2  -1  -9       1538.06       1431.36       148.77 o
  -6  -6 -10       1019.88        360.26       506.58 o
  -6  -5 -10        557.24        662.73       407.98 o
  -5  -5 -10       1138.91       2176.29       400.55 o
  -4  -5 -10       2165.88       2100.01       381.72 o
  -3  -5 -10        125.24       -135.16       360.10 o
  -6  -4 -10        394.97        118.30       361.58 o
  -5  -4 -10       1029.32        231.89       326.05 o
  -4  -4 -10        511.19       1009.12       305.30 o
  -3  -4 -10        447.99        702.83       290.03 o
  -2  -4 -10        259.80         52.27       274.45 o
  -7  -3 -10       2647.81       2320.65       347.29 o
  -6  -3 -10        188.26        -23.02       277.11 o
  -5  -3 -10        579.40        960.14       278.69 o
  -4  -3 -10        594.47        589.79       270.46 o
  -3  -3 -10        599.19        919.69       262.04 o
  -2  -3 -10        173.38       -178.55       233.09 o
  -4  -2 -10        560.35        826.69       214.59 o
  -3  -2 -10        191.80        286.73       200.63 o
  -2  -2 -10        541.76        160.02       206.28 o
  -6  -5 -11       1167.33       1626.28       597.52 o
  -5  -5 -11        235.90        371.06       511.67 o
  -4  -5 -11        374.25       -159.56       498.77 o
  -7  -4 -11        742.54       1011.45       500.19 o
  -6  -4 -11        134.14       -468.18       468.18 o
  -5  -4 -11       3367.45       4069.61       543.04 o
  -4  -4 -11        481.18        669.34       431.76 o
  -3  -4 -11       1992.37       1598.78       451.96 o
  -2  -4 -11        457.33        222.06       399.68 o
  -7  -3 -11         43.93       -239.38       407.19 o
  -6  -3 -11        262.77       -377.08       377.08 o
  -5  -3 -11        270.79        663.22       377.03 o
  -4  -3 -11        502.89        457.94       364.04 o
  -3  -3 -11         45.39       -202.78       336.43 o
  -2  -3 -11        739.25        749.15       330.04 o
  -4  -2 -11       1283.50       1868.92       315.63 o
  -3  -2 -11       1112.10       1486.41       303.32 o
  -4  -4 -12       2505.42       4124.26       684.63 o
  -3  -4 -12       1326.16       1800.47       609.26 o
  -2  -4 -12        173.84       1147.58       508.47 o
  -4  -3 -12        479.86        411.04       490.13 o
  -3  -3 -12        353.78        888.54       480.45 o
  -4  -2 -12        949.80       1102.08       419.99 o
  -3  -2 -12        441.48        817.61       398.03 o
   0  -3  -2       1309.51       1139.26         7.05 o
  -1  -6  -3       6835.27       6407.11        62.09 o
  -1  -5  -3        231.59        207.18        10.17 o
   0  -5  -3       1793.31       1746.36        22.34 o
   0  -4  -3        491.32        444.71         8.76 o
  -1  -7  -4        422.65        452.13        29.26 o
  -1  -6  -4       4293.57       3932.04        51.24 o
   0  -6  -4       1091.58       1099.82        30.85 o
   0  -5  -4        963.71        880.16        21.71 o
  -2 -10  -5         72.97         99.22        60.59 o
  -2  -9  -5       1554.32       1630.61        71.29 o
  -1  -9  -5        540.61        616.75        54.48 o
  -2  -8  -5        525.23        532.13        43.26 o
  -1  -8  -5       6934.06       7179.95       120.37 o
   0  -8  -5        984.72       1075.43        54.32 o
   0  -7  -5        226.32        198.21        33.18 o
  -2 -12  -6        616.37        732.37       118.72 o
  -2 -11  -6       1194.10       1370.65       107.63 o
  -1 -11  -6       2478.74       2807.52       119.97 o
  -2 -10  -6        762.27        765.05        86.22 o
  -1 -10  -6       2964.14       3246.26       119.66 o
   0 -10  -6        447.80        579.20        78.51 o
  -1  -9  -6       2973.10       3196.86       102.65 o
   0  -9  -6         11.06         65.64        59.51 o
   0  -8  -6        292.29        417.63        51.90 o
  -3 -14  -7        618.09        743.68       193.12 o
  -3 -13  -7        686.62        829.07       161.50 o
  -2 -13  -7        544.58        821.12       164.51 o
  -1 -13  -7        471.96        444.30       158.31 o
  -3 -12  -7        945.66        915.65       134.67 o
  -2 -12  -7        457.00        503.54       142.88 o
  -1 -12  -7        531.33        413.52       135.16 o
   0 -12  -7        239.41        194.17       130.54 o
  -2 -11  -7        924.46        856.76       112.05 o
  -1 -11  -7       1123.26        978.28       123.07 o
   0 -11  -7        261.99        235.77       112.08 o
   1 -11  -7       6212.88       6306.97       197.48 o
  -1 -10  -7       1459.51       1616.23       106.72 o
   0 -10  -7         32.28        208.33        89.66 o
   0  -9  -7       1673.11       1904.05        94.21 o
  -3 -16  -8        737.54        332.16       335.84 o
  -3 -15  -8        373.09        213.86       270.05 o
  -2 -15  -8       3074.35       3397.97       322.03 o
  -3 -14  -8        263.45        107.99       223.18 o
  -2 -14  -8       1369.82       1150.86       244.29 o
  -1 -14  -8       1895.35       2194.11       266.60 o
  -3 -13  -8       1177.71       1096.18       188.11 o
  -2 -13  -8        530.03        840.40       197.47 o
  -1 -13  -8        660.63        263.71       204.75 o
   0 -13  -8        769.19        809.95       199.59 o
  -2 -12  -8        151.39        104.57       141.61 o
  -1 -12  -8       1985.13       2265.02       191.76 o
   0 -12  -8       1936.74       2052.63       191.47 o
   1 -12  -8        208.84        309.17       167.72 o
  -1 -11  -8       2376.70       2414.68       154.20 o
   0 -11  -8       2364.75       2199.62       160.55 o
   0 -10  -8        153.78         -3.52       103.88 o
  -3 -17  -9       1421.27       2187.52       485.69 o
  -2 -17  -9        230.25       1029.03       448.41 o
  -3 -16  -9       1329.52       1416.18       419.54 o
  -2 -16  -9       1340.99       1809.14       397.98 o
  -1 -16  -9        518.74        646.89       365.88 o
  -4 -15  -9        307.81       -188.62       279.66 o
  -3 -15  -9        991.77       1297.01       323.39 o
  -2 -15  -9        600.27        393.90       323.60 o
  -1 -15  -9       1852.46       2234.34       350.79 o
   0 -15  -9        819.48        995.86       343.12 o
  -3 -14  -9        886.59        856.50       260.79 o
  -2 -14  -9        133.64        231.33       264.98 o
  -1 -14  -9        689.14        613.32       283.85 o
   0 -14  -9        793.65       1198.05       285.91 o
   1 -14  -9       2717.09       3234.20       335.91 o
  -2 -13  -9        743.94        512.07       204.07 o
  -1 -13  -9        329.16        575.80       220.58 o
   0 -13  -9        281.65         15.50       229.38 o
   1 -13  -9        316.37        469.52       236.68 o
   0 -12  -9        835.54        714.76       192.55 o
  -4 -17 -10          6.66       -442.13       470.56 o
  -3 -17 -10       1038.52        748.62       549.23 o
  -2 -17 -10       1302.30       1312.74       566.70 o
  -1 -17 -10        428.82       1293.91       548.00 o
  -4 -16 -10       1299.31       2166.18       422.08 o
  -3 -16 -10        135.83        -99.48       397.04 o
  -2 -16 -10        391.67        287.22       445.17 o
  -1 -16 -10        122.34       -270.82       439.63 o
   0 -16 -10        404.83        194.25       460.20 o
   1 -16 -10         24.65        163.27       491.72 o
  -3 -15 -10         95.93       -204.34       317.43 o
  -2 -15 -10         45.02        187.92       341.51 o
  -1 -15 -10       1487.80       1474.99       389.69 o
   0 -15 -10        867.42        706.82       407.43 o
   1 -15 -10        590.57       1522.64       390.68 o
  -1 -14 -10       2704.76       2739.48       337.34 o
   0 -14 -10         37.51       -297.61       297.61 o
   0 -13 -10        374.35        913.71       251.37 o
   0 -17 -11        324.76        205.18       620.48 o
  -1 -16 -11         35.19         57.03       489.53 o
   0 -16 -11        322.47        626.36       518.96 o
   1 -16 -11       1120.10       1404.40       564.49 o
  -1 -15 -11        329.42        467.18       391.42 o
   0 -15 -11        472.92       -216.07       416.32 o
   0 -14 -11        297.89        -72.64       328.64 o
 -11 -26   6        178.38       -556.53       556.53 o
 -12 -25   6        997.84       1532.78       443.77 o
 -12 -26   5         57.17        757.32       523.49 o
 -11 -26   5       1276.79       1151.69       589.76 o
 -12 -25   5        898.80       1292.66       420.50 o
 -11 -25   5          5.97       -221.16       451.57 o
 -10 -25   5       1993.87       2858.44       534.45 o
 -12 -24   5        371.31        456.51       344.76 o
 -11 -24   5        784.40        399.45       386.12 o
 -10 -24   5        103.42       -404.99       404.99 o
  -9 -24   5        454.80        332.60       438.39 o
 -11 -23   5        228.05        -60.08       289.03 o
 -10 -23   5        205.52        931.87       335.42 o
  -9 -23   5        603.10        494.98       348.87 o
 -10 -22   5        624.06       1137.68       275.98 o
  -9 -22   5       3454.07       3221.52       335.28 o
 -10 -21   5        791.02        889.73       227.60 o
 -13 -26   4        216.41       -221.72       484.28 o
 -12 -26   4        269.81         73.49       516.49 o
 -11 -26   4        854.35        -48.91       559.26 o
 -12 -25   4        892.26       1253.80       440.53 o
 -11 -25   4         49.78        625.23       448.71 o
 -10 -25   4       1265.07        374.47       505.77 o
 -12 -24   4        659.08        641.73       331.08 o
 -11 -24   4        146.62       -149.75       368.65 o
 -10 -24   4         25.27       -392.00       392.00 o
  -9 -24   4       1237.18       1766.27       425.96 o
 -11 -23   4       3477.71       3588.78       366.75 o
 -10 -23   4        441.14        455.63       334.26 o
  -9 -23   4        132.87       -331.03       331.03 o
 -11 -22   4       1314.76       1427.74       261.79 o
 -10 -22   4       1364.37       1091.99       297.88 o
  -9 -22   4        183.16       -271.43       271.43 o
  -8 -22   4        241.64        257.91       289.01 o
 -10 -21   4        296.05        263.98       218.31 o
  -9 -21   4        492.90        851.16       237.47 o
  -8 -21   4       1709.31       1606.20       271.39 o
 -10 -20   4       2198.43       2486.58       208.41 o
  -9 -20   4        766.79        768.38       206.30 o
  -8 -20   4       2436.89       3056.36       246.25 o
  -9 -19   4       1023.73       1001.12       163.81 o
  -8 -19   4       1589.94       1228.94       190.53 o
  -7 -19   4        910.11        915.15       180.30 o
  -8 -18   4        469.58        618.13       137.74 o
  -7 -18   4        752.57        842.54       141.55 o
  -8 -17   4        514.65        338.19       104.24 o
 -11 -26   3        317.57       -194.13       545.04 o
 -11 -25   3        511.48        410.23       452.70 o
 -10 -25   3        954.52       1339.82       513.78 o
 -11 -24   3       1583.69       1702.48       399.89 o
 -10 -24   3          1.55        269.98       393.06 o
 -11 -23   3        947.08       1208.04       324.41 o
 -10 -23   3        363.11        586.14       336.75 o
  -9 -23   3        500.55        392.99       343.07 o
 -10 -22   3         23.72        205.03       266.79 o
  -9 -22   3        649.24        552.21       286.40 o
 -10 -21   3        991.98        957.22       236.49 o
  -9 -21   3       1247.93       1240.79       253.94 o
  -8 -21   3        240.67       -215.28       215.28 o
 -10 -20   3        835.11        727.42       187.43 o
  -9 -20   3        282.04        215.89       195.09 o
  -8 -20   3         95.91       -192.38       192.38 o
  -9 -19   3        346.21        246.40       154.95 o
  -8 -19   3        889.93        876.44       170.23 o
  -7 -19   3       1000.72        874.80       171.42 o
  -9 -18   3         15.50        158.23       115.00 o
  -8 -18   3       1085.77       1088.78       147.84 o
  -7 -18   3         68.26       -131.85       131.85 o
  -8 -17   3        248.19        264.67       106.56 o
  -7 -17   3       2967.95       3024.58       155.42 o
  -8 -16   3       1166.64       1418.99        96.48 o
  -7 -16   3       2220.96       2301.70       123.18 o
  -6 -16   3        645.89        818.89       101.74 o
  -7 -15   3        483.14        446.52        74.32 o
  -6 -15   3       2055.53       2389.51       102.28 o
  -7 -14   3        532.34        633.52        61.07 o
  -6 -14   3        232.84        174.74        62.37 o
  -5 -14   3        614.92        643.81        65.37 o
  -6 -13   3       3588.94       3792.39        89.28 o
  -8 -20   2        999.13        987.39       216.62 o
  -7 -18   2         50.08        198.80       133.35 o
  -7 -17   2       2122.53       2608.81       145.96 o
  -7 -16   2       1396.32       1547.70       107.82 o
  -7 -15   2       6246.39       6657.28       155.10 o
  -6 -15   2          1.40        192.88        70.44 o
  -7 -14   2       7371.44       7451.63       140.08 o
  -6 -14   2       1248.66       1414.94        77.75 o
  -6 -13   2        834.01        918.31        58.90 o
  -5 -13   2        781.67        857.56        54.44 o
  -6 -12   2       1138.20       1193.43        48.00 o
  -5 -12   2        960.01        945.63        49.47 o
  -5 -11   2        922.77       1036.66        42.62 o
  -4 -11   2        735.11        759.48        36.18 o
  -5 -10   2       6607.60       5651.57        71.34 o
  -4 -10   2        613.34        665.31        29.10 o
  -4  -9   2        543.08        531.39        21.63 o
  -4 -10   1        375.55        431.64        25.99 o
  -3  -7   1         29.44         53.79         6.15 o
  -3  -6   1       3304.86       2675.35        17.39 o
  -2  -5   1        140.71        141.35         2.79 o
  -2 -20   1       3951.06       4270.29       142.48 o
  -1 -19   1       2729.59       2861.06       135.80 o
  -1 -18   1       1317.05       1446.63        98.17 o
   0 -18   1       1272.33       1282.33        99.08 o
  -1 -17   1       2623.76       2546.95        99.63 o
   0 -17   1       2098.83       2252.03        97.91 o
  -1 -16   1         69.98        128.93        52.47 o
   0 -16   1        658.82        748.35        68.31 o
  -1 -15   1       1394.24       1402.97        62.29 o
   0 -15   1       2458.63       2643.79        80.38 o
  -1 -14   1       4084.47       4099.74        78.43 o
   0 -14   1        382.65        336.68        42.27 o
  -1 -13   1        286.20        291.42        28.01 o
   0 -13   1       2283.97       2379.81        58.06 o
  -1 -12   1       1138.07       1093.57        30.41 o
   0 -12   1        886.83        896.53        34.48 o
  -1 -11   1       1818.03       1742.95        30.96 o
   0 -11   1      10166.00       9185.55        88.57 o
  -1 -19   0       2057.11       2223.33       116.91 o
  -1 -18   0       4512.83       4571.95       136.71 o
  -1 -17   0       3431.34       3612.23       109.10 o
   6  -1  -2        903.11        735.54        11.51 o
   7  -1  -2       1521.69       1318.55        21.38 o
  11  -2  -3        642.77        645.72        41.36 o
   8  -1  -3       3737.40       3104.57        49.59 o
   9  -1  -3       2497.74       2313.53        52.23 o
  10  -1  -3        519.00        552.58        39.39 o
  11  -1  -3       2792.10       2665.87        77.86 o
  11  -2  -4        207.02        236.88        41.83 o
  12  -2  -4        230.37        328.42        52.67 o
  13  -2  -4       1563.09       1674.11        87.00 o
  14  -2  -4        177.92        319.16        81.79 o
  15  -2  -4       2802.58       2928.45       133.70 o
  11  -1  -4        831.40        886.67        59.52 o
  12  -1  -4       1417.81       1432.63        76.25 o
  13  -1  -4        397.15        603.27        78.18 o
  14  -1  -4       3855.28       3745.03       143.83 o
  15  -1  -4       2530.11       2619.75       151.25 o
  16  -3  -5        140.49        105.14       104.09 o
  17  -3  -5        687.28        980.13       147.60 o
  18  -3  -5        423.66        267.79       167.34 o
  19  -3  -5        419.81        452.70       206.27 o
  13  -2  -5        633.35        667.70        81.08 o
  14  -2  -5       1816.17       2029.50       116.93 o
  15  -2  -5        390.22        330.30       115.79 o
  16  -2  -5        472.70        439.64       143.43 o
  17  -2  -5        250.02        269.01       172.60 o
  18  -2  -5       2979.85       2464.72       256.86 o
  19  -2  -5       3161.11       3637.55       305.33 o
  13  -1  -5        645.57        856.87        90.34 o
  14  -1  -5       2421.34       2386.32       135.77 o
  15  -1  -5        255.99        152.67       121.50 o
  16  -1  -5       1238.98       1375.68       165.55 o
  17  -1  -5        860.18       1050.38       194.78 o
  18  -1  -5        221.58        235.53       218.73 o
  19  -1  -5        128.04        355.20       262.75 o
  22  -4  -6       1216.13       1268.67       354.29 o
  23  -4  -6        638.96       -100.21       414.77 o
  16  -3  -6       3647.74       3984.04       187.63 o
  17  -3  -6         83.77        -98.35       156.52 o
  18  -3  -6         59.58        435.94       191.36 o
  19  -3  -6        825.18       1051.15       238.73 o
  20  -3  -6        378.11        551.57       277.64 o
  21  -3  -6        117.76       -113.65       327.15 o
  22  -3  -6       1789.45       2825.94       438.13 o
  23  -3  -6        182.77       -155.37       453.53 o
  16  -2  -6       1481.99       1742.69       183.73 o
  17  -2  -6       2708.51       2894.00       234.39 o
  18  -2  -6         63.10        793.62       218.52 o
  19  -2  -6        130.88       -191.94       271.66 o
  20  -2  -6         67.11       -145.12       314.59 o
  21  -2  -6       1478.81       1204.82       441.34 o
  22  -2  -6        707.79        334.35       489.13 o
  23  -2  -6        936.48       1461.95       598.80 o
  15  -1  -6       2402.94       2373.08       173.63 o
  16  -1  -6        236.05       -154.96       168.30 o
  17  -1  -6        525.35        763.83       215.16 o
  18  -1  -6        431.81        430.50       245.00 o
  19  -1  -6          3.99        679.44       300.15 o
  20  -1  -6        690.53        676.98       359.35 o
  21  -1  -6        497.50        559.08       451.47 o
  22  -1  -6       2143.57       2268.87       587.50 o
  19  -4  -7       1022.13       1027.40       246.45 o
  20  -4  -7        203.03        255.79       264.84 o
  21  -4  -7       3556.93       3496.71       371.19 o
  22  -4  -7        379.23        277.42       378.52 o
  18  -3  -7         49.13       -227.84       227.84 o
  19  -3  -7        319.46        553.05       264.93 o
  20  -3  -7        484.87       1049.78       301.90 o
  21  -3  -7         37.13        134.44       373.66 o
  22  -3  -7        483.52       1114.80       466.65 o
  18  -2  -7        767.36        732.82       263.53 o
  19  -2  -7        221.19        511.96       294.61 o
  20  -2  -7        547.18       -132.57       372.04 o
  21  -2  -7        865.24        922.84       449.46 o
  22  -2  -7        208.18       1079.27       538.95 o
  18  -1  -7       1439.64       1906.83       306.60 o
  19  -1  -7         61.75        -70.30       342.53 o
  20  -1  -7        896.52       2104.95       431.01 o
  21  -1  -7        573.98        352.04       497.86 o
  21  -4  -8        130.92        701.52       352.65 o
  22  -4  -8       1592.61       1591.54       470.20 o
  21  -3  -8        412.79       1006.88       424.64 o
  22  -3  -8        193.54       1144.66       514.64 o
  21  -2  -8        873.40       1069.74       502.75 o
  22  -2  -8          5.86       -569.20       569.20 o
  20  -1  -8         72.40       -330.11       479.17 o
  21  -1  -8        104.22       -114.65       530.10 o
   5   3  -2       1630.99       1339.18        16.25 o
   6   3  -2       1868.34       1486.90        19.83 o
   7   4  -2        342.95        362.50        17.90 o
   7   4  -3       1977.53       1741.86        35.91 o
   8   4  -3       2729.77       2422.03        46.80 o
   8   5  -3        350.93        312.39        28.86 o
   9   5  -3        438.50        509.11        38.71 o
  10   5  -3       1958.38       1809.80        60.21 o
  10   6  -3        910.76       1064.65        58.99 o
  11   6  -3        346.75        382.43        53.90 o
  11   7  -3        639.59        706.55        72.25 o
  10   5  -4        242.51        217.82        42.40 o
  11   5  -4        987.84       1070.01        61.30 o
  10   6  -4       1017.39       1023.25        65.69 o
  11   6  -4        117.17        116.62        58.52 o
  12   6  -4        501.92        563.06        74.69 o
  13   6  -4        364.32        490.35        72.84 o
  11   7  -4       1369.93       1473.98        82.85 o
  12   7  -4       1949.45       2011.21       106.92 o
  13   7  -4       1142.45       1377.38       114.97 o
  14   7  -4       2120.69       2409.55       127.75 o
  13   8  -4        947.41       1030.38       121.27 o
  14   8  -4        559.10       1019.64       129.17 o
  14   9  -4        310.83        293.20       146.43 o
  15   9  -4        586.62        785.69       171.35 o
  12   6  -5        117.10        255.43        72.59 o
  13   6  -5       1436.14       1668.85       102.93 o
  12   7  -5        727.48        929.99        94.25 o
  13   7  -5        155.57        306.64        99.51 o
  14   7  -5        505.86        344.72       113.88 o
  15   7  -5       1304.89       1254.88       129.27 o
  13   8  -5       2227.69       2399.22       154.82 o
  14   8  -5       1927.37       2127.95       165.35 o
  15   8  -5         37.90        275.81       147.44 o
  16   8  -5       3113.25       3356.12       213.19 o
  17   8  -5       1544.60       1892.33       198.66 o
  18   8  -5         49.16        489.28       199.81 o
  14   9  -5         82.41        170.72       146.17 o
  15   9  -5       3100.46       3873.27       235.36 o
  16   9  -5        699.05        340.10       209.77 o
  17   9  -5        992.18       1122.45       245.46 o
  18   9  -5        256.45        212.25       227.13 o
  16  10  -5        544.18        747.88       242.62 o
  17  10  -5        198.26       -252.29       252.29 o
  18  10  -5       1499.05       1892.65       311.62 o
  17  11  -5       2322.59       2405.01       361.62 o
  18  11  -5       2343.30       2576.72       401.09 o
  15   7  -6       3137.20       3463.37       181.66 o
  14   8  -6        720.66       1018.43       159.98 o
  15   8  -6        101.20        327.23       161.08 o
  16   8  -6        245.87        275.45       176.22 o
  17   8  -6        680.34        964.93       190.86 o
  14   9  -6        230.94        354.08       181.69 o
  15   9  -6       1147.53       1282.81       217.75 o
  16   9  -6        644.83        843.91       231.54 o
  17   9  -6        819.12       1059.20       262.27 o
  18   9  -6        311.71        252.89       264.56 o
  19   9  -6       1088.58       1271.88       291.83 o
  20   9  -6       1072.36       1081.85       307.42 o
  16  10  -6       1500.69       2312.16       272.55 o
  17  10  -6        832.89       1026.63       287.63 o
  18  10  -6        277.60         36.34       320.69 o
  19  10  -6        519.31        526.02       363.78 o
  20  10  -6        790.87        971.09       367.70 o
  21  10  -6        611.15        -73.68       399.22 o
  17  11  -6       1216.12       1878.32       346.81 o
  18  11  -6        272.91        159.06       371.83 o
  19  11  -6          2.79       -228.94       396.84 o
  20  11  -6        236.09        115.25       467.16 o
  21  11  -6        397.30        392.30       513.57 o
  19  12  -6        790.49       1281.67       509.13 o
  20  12  -6       1856.51       3277.80       608.34 o
  21  12  -6        962.54        294.56       633.86 o
  17   8  -7         47.54         35.84       210.26 o
  18   8  -7       1395.40       1501.83       255.69 o
  17   9  -7        833.33       1080.92       277.88 o
  18   9  -7        692.77        670.41       289.32 o
  19   9  -7        487.56        749.16       292.52 o
  20   9  -7       1834.72       2446.15       356.90 o
  17  10  -7        353.46        541.88       310.35 o
  18  10  -7        480.89        475.06       342.27 o
  19  10  -7       3360.26       3648.14       450.06 o
  20  10  -7        701.74        826.16       417.06 o
  21  10  -7        326.67       -143.21       418.31 o
  17  11  -7       2028.82       1335.77       412.43 o
  18  11  -7        192.65       -404.23       404.23 o
  19  11  -7       2009.54       2251.99       475.02 o
  20  11  -7        240.99        895.08       509.84 o
  21  11  -7        186.36       -456.06       540.11 o
  19  12  -7        523.45        777.26       530.77 o
  21  12  -7         48.12        360.86       644.90 o
  20   9  -8       1301.77       1068.22       381.71 o
  19  10  -8        358.12       -441.60       441.60 o
  20  10  -8        182.94        715.07       442.86 o
  21  10  -8       1003.44       1569.92       455.24 o
  19  11  -8        139.51       -478.77       478.77 o
  20  11  -8         67.51       -191.08       487.65 o
  21  11  -8        392.40       1086.50       583.68 o
 -22  10   4       1006.72        534.83       461.75 o
 -21  10   4        678.82        567.72       363.90 o
 -20  10   4       1907.61       2217.33       313.70 o
 -21  11   4        176.25        454.26       317.73 o
 -19   7   3        357.08        475.57       326.50 o
 -18   7   3        187.67        302.05       233.67 o
 -17   7   3       1573.17       1370.82       200.97 o
 -16   7   3       1941.36       2323.74       161.45 o
 -20   8   3       3459.90       3979.19       486.26 o
 -19   8   3        295.03        570.95       284.06 o
 -18   8   3        753.00        648.29       228.76 o
 -17   8   3        402.98        596.74       171.39 o
 -16   8   3         27.13         -3.38       117.77 o
 -21   9   3        500.96        -93.36       487.92 o
 -20   9   3        569.33        634.50       356.33 o
 -19   9   3        563.78        517.35       264.59 o
 -18   9   3       1987.22       2186.16       234.82 o
 -17   9   3        578.52        585.91       157.82 o
 -21  10   3       1187.75       1050.04       460.21 o
 -20  10   3       3183.96       3230.75       377.36 o
 -19  10   3        570.47       1186.47       265.37 o
 -18  10   3        581.63        969.97       203.16 o
 -21  11   3       1027.01       1124.18       411.56 o
 -20  11   3        341.84        638.91       300.97 o
 -19  11   3        300.41        474.77       228.10 o
 -21  12   3        401.45        625.52       370.65 o
 -20  12   3       1653.98       2196.57       322.34 o
 -21  13   3        698.20        634.46       350.15 o
 -13   5   2        469.64        566.43        84.10 o
 -12   5   2        152.26         48.89        54.95 o
 -11   5   2        364.82        447.15        44.79 o
 -10   5   2         91.12        130.00        29.49 o
 -14   6   2        166.70        183.57        98.60 o
 -13   6   2        218.07        196.34        71.05 o
 -12   6   2        165.03        183.66        52.99 o
 -11   6   2        901.20       1040.97        51.79 o
 -16   7   2       1730.71       1908.07       200.56 o
 -15   7   2       2686.64       2935.55       161.43 o
 -14   7   2        129.82         37.06        87.12 o
 -13   7   2       3137.43       3393.97       111.61 o
 -12   7   2        433.98        554.27        56.76 o
 -17   8   2        449.78        642.77       210.31 o
 -16   8   2       1067.76       1250.38       168.07 o
 -15   8   2       2816.08       3216.91       159.43 o
 -14   8   2         76.88        155.05        81.46 o
 -13   8   2         38.43        -13.16        59.48 o
 -19   9   2       1302.21       1883.99       355.78 o
 -18   9   2       1817.64       1852.77       280.89 o
 -17   9   2        206.59        135.18       187.14 o
 -16   9   2        481.62        474.70       143.56 o
 -15   9   2       3245.59       3612.09       161.82 o
 -20  10   2       1666.27       1460.70       447.37 o
 -19  10   2        756.77       1534.10       329.31 o
 -18  10   2        680.79        922.38       240.44 o
 -17  10   2        253.98        611.09       173.18 o
 -16  10   2        477.13        578.20       132.83 o
 -20  11   2        603.56       1129.31       377.29 o
 -19  11   2        679.96        468.95       275.77 o
 -18  11   2        303.86        715.19       215.30 o
 -17  11   2        166.53        274.51       155.91 o
 -19  12   2        303.92        253.62       265.33 o
 -18  12   2       1050.41       1023.95       210.31 o
  -7   3   1       2918.41       2476.75        35.65 o
  -6   3   1       4710.20       3681.60        30.48 o
  -8   4   1       5832.21       5065.16        59.74 o
  -7   4   1       1582.10       1529.68        23.75 o
 -10   5   1       1708.78       1835.36        59.25 o
  -9   5   1        801.00        908.66        35.82 o
  -8   5   1       1328.64       1410.33        30.30 o
 -11   6   1        621.37        779.85        54.84 o
 -10   6   1       1661.77       1948.35        54.07 o
  -9   6   1        373.32        428.65        26.25 o
 -13   7   1        625.36        660.69        88.10 o
 -12   7   1        761.07        819.39        69.78 o
 -11   7   1         71.59         82.28        39.90 o
 -14   8   1         80.52         68.99       101.16 o
 -13   8   1       1080.75       1309.43        86.86 o
 -15   9   1        103.73        375.50       124.65 o
 -17  10   1       3168.05       3690.91       271.75 o
 -17  -2   1        166.51         48.23       130.94 o
 -16  -2   1        273.80        375.85       109.25 o
 -15  -2   1        538.25        568.46        92.76 o
 -18  -1   1       1332.18       1430.47       172.03 o
 -17  -1   1        844.62        820.51       131.35 o
 -16  -1   1         52.28         18.46        92.15 o
 -15  -1   1       1488.42       1448.95        92.88 o
 -14  -1   1        295.49        388.98        62.86 o
 -13  -1   1       4528.37       4397.99       105.28 o
 -12  -1   1       4011.63       3722.99        83.67 o
 -11  -1   1       3487.50       3106.41        63.05 o
 -15  -2   0         75.63        -93.85       118.41 o
 -14  -2   0        979.60        996.99       108.24 o
 -16  -1   0       1314.93       1399.20       150.57 o
 -15  -1   0       1939.74       1967.64       130.32 o
 -14  -1   0        803.22        818.89        93.56 o
 -13  -1   0       2659.97       2746.38       101.07 o
 -12  -1   0       1569.26       1620.31        71.02 o
 -11  -1   0       2999.86       3005.35        77.00 o
 -10  -1   0        938.27        914.15        42.69 o
  -9  -1   0       2240.03       2199.10        49.83 o
  -8  -1   0       4694.92       3828.14        55.25 o
  -7  -1   0       2054.56       1669.88        27.93 o
 -17   0   0       1249.10       1384.74       158.34 o
 -16   0   0        677.16        747.29       116.21 o
 -15   0   0        150.30         74.07        86.22 o
 -14   0   0       1468.65       1386.45        86.07 o
 -13   0   0        868.80        916.88        66.21 o
 -12   0   0        561.39        569.49        49.69 o
 -11   0   0        649.09        698.79        41.11 o
 -10   0   0        389.71        407.12        29.26 o
  -9   0   0       3312.17       2831.13        46.68 o
  -8   0   0       1416.11       1263.57        25.02 o
  -7   0   0       6338.17       4608.11        41.17 o
  -6   0   0         87.48         93.65         5.27 o
  -5   0   0        990.03        708.61         6.88 o
  -4   0   0       1008.74        676.92         4.49 o
  -3   0   0       1956.18       1281.32         6.24 o
 -17   1   0       2642.62       2446.20       156.60 o
 -16   1   0       1314.94       1159.40       112.15 o
 -15   1   0       1939.74       1930.69       100.42 o
 -14   1   0        803.23        846.31        68.07 o
 -13   1   0       2659.96       2566.74        77.89 o
   1  -4  -2       4784.60       3110.77        15.95 o
   1  -7  -3       1401.32       1211.86        17.79 o
   1  -6  -3       1688.18       1446.69        17.01 o
   1  -5  -3       7888.12       5221.20        35.12 o
   2  -9  -4        290.67        289.34        22.90 o
   1  -8  -4        577.34        584.45        19.66 o
   2  -8  -4       2549.39       2245.14        42.97 o
   2 -13  -5       2144.89       2178.73        69.63 o
   2 -12  -5       1166.69       1191.10        53.85 o
   2 -11  -5       1793.05       1777.30        58.53 o
   3 -11  -5       1277.42       1100.09        58.55 o
   2 -10  -5        668.00        708.96        40.40 o
   2  -9  -5       3017.24       2778.75        61.29 o
   2 -14  -6        724.93        734.75        70.88 o
   3 -14  -6        129.35        115.92        69.29 o
   2 -13  -6       2197.45       2242.08        85.33 o
   3 -13  -6       2464.53       2549.37        98.79 o
   2 -12  -6         19.41        -47.37        47.37 o
   3 -12  -6       1102.93       1171.46        78.35 o
   2 -11  -6       1241.33       1296.76        59.47 o
   2 -10  -6         48.89        135.11        38.40 o
   3 -18  -7        413.18        226.09       127.38 o
   3 -17  -7        472.23        339.39       120.12 o
   3 -16  -7        531.57        499.40       114.88 o
   4 -16  -7       2107.81       1995.87       164.19 o
   2 -15  -7        538.71        607.91        89.31 o
   3 -15  -7       4144.85       4027.67       160.62 o
   4 -15  -7         46.83         82.63       119.90 o
   2 -14  -7        418.56        424.18        79.42 o
   3 -14  -7       1326.39       1500.87       111.45 o
   2 -13  -7        121.10        173.39        67.71 o
   3 -13  -7        106.14        142.30        83.98 o
   3 -20  -8       1300.87       1184.15       195.28 o
   3 -19  -8        116.79        -47.64       177.57 o
   4 -19  -8        796.68        715.70       219.50 o
   3 -18  -8        311.20        180.75       162.99 o
   4 -18  -8       1035.65        774.78       202.90 o
   5 -18  -8        798.16        949.11       248.45 o
   2 -17  -8        180.05         27.94       124.97 o
   3 -17  -8        597.19        710.67       153.82 o
   4 -17  -8       1469.67       1144.13       198.27 o
   2 -16  -8        433.53        530.90       117.34 o
   3 -16  -8        152.19        229.64       134.69 o
   4 -16  -8       1615.58       1333.15       195.07 o
   2 -15  -8         61.59        210.67       100.67 o
   3 -15  -8        439.06        201.90       130.85 o
   3 -14  -8         62.32        106.25       121.24 o
   4 -23  -9         61.93       -317.62       317.62 o
   4 -22  -9       1826.75       1168.19       335.25 o
   3 -21  -9         52.16       -233.54       233.54 o
   4 -21  -9        210.23       -299.34       299.34 o
   5 -21  -9        391.63        346.01       347.96 o
   3 -20  -9        576.89        375.95       229.67 o
   4 -20  -9        851.23        579.04       281.35 o
   5 -20  -9         12.16       -322.24       322.24 o
   3 -19  -9        379.29        255.79       218.64 o
   4 -19  -9         50.42        182.83       257.36 o
   5 -19  -9       3848.61       4207.72       389.88 o
   2 -18  -9       1020.67        916.49       181.48 o
   3 -18  -9        404.43        822.13       211.61 o
   4 -18  -9        381.42        401.43       243.15 o
   3 -17  -9        436.13        256.89       186.67 o
   4 -17  -9        224.64        193.45       229.77 o
   3 -16  -9        866.23        496.69       187.48 o
   4 -16  -9        639.40        570.09       216.41 o
   3 -15  -9       2337.71       2165.43       195.12 o
   3 -21 -10       1849.92       1432.66       339.65 o
   4 -21 -10        196.02        543.30       370.57 o
   3 -20 -10       1523.33        837.63       323.13 o
   4 -20 -10        149.16        221.54       345.13 o
   5 -20 -10        150.08        455.14       440.46 o
   3 -19 -10         82.37        341.21       261.22 o
   4 -19 -10        228.02       -227.03       321.85 o
   5 -19 -10       1399.10        997.05       440.17 o
   3 -18 -10        409.93         96.77       246.49 o
   4 -18 -10        267.02        771.30       314.63 o
   4 -17 -10        138.80        334.95       278.01 o
   4 -18 -11        266.44       -373.98       373.98 o
   4  -5  -3       4370.53       3442.87        29.13 o
   3  -4  -3         31.97         35.26         3.12 o
   5  -7  -4       1671.35       1541.35        31.24 o
   5  -6  -4        530.16        579.84        20.54 o
   4  -5  -4       1780.93       1557.38        21.74 o
   6  -8  -5       1405.55       1370.99        44.10 o
   5  -7  -5       1249.02       1119.50        32.67 o
   6  -7  -5        159.54        171.01        27.43 o
   5  -6  -5       5005.88       4288.17        56.37 o
   8 -10  -6       2255.45       2225.40        81.36 o
   7  -9  -6        369.59        374.12        46.95 o
   8  -9  -6        411.95        424.44        62.08 o
   6  -8  -6        532.43        608.35        39.73 o
   7  -8  -6       1354.60       1480.39        60.86 o
   6  -7  -6       1766.68       1590.34        48.58 o
   9 -12  -7       5076.72       5145.74       149.16 o
   8 -11  -7        491.82        639.05        73.82 o
   9 -11  -7       2507.25       2525.25       114.19 o
   7 -10  -7        388.41        372.53        54.99 o
   8 -10  -7        647.46        784.96        73.67 o
   9 -10  -7       1821.15       1790.54       109.79 o
   7  -9  -7         72.15         96.16        46.34 o
   8  -9  -7       1447.97       1547.74        87.13 o
   7  -8  -7        619.95        611.16        55.54 o
  10 -14  -8        466.06        425.35       126.15 o
  10 -13  -8        423.77        472.15       125.25 o
   9 -12  -8         68.45        124.51        92.12 o
  10 -12  -8         69.05         71.87       119.50 o
  11 -12  -8        299.15         67.94       161.70 o
   8 -11  -8        159.87        252.26        77.67 o
   9 -11  -8        674.19        606.22       105.58 o
  10 -11  -8        297.00        379.82       130.36 o
   8 -10  -8       4495.28       4614.27       130.14 o
   9 -10  -8        156.03        241.04        97.94 o
  11 -15  -9       1156.50       1067.42       193.33 o
  12 -15  -9         15.47        241.47       230.42 o
  10 -14  -9       2562.89       2754.41       186.92 o
  11 -14  -9        615.40        498.61       182.36 o
  12 -14  -9        738.78        412.77       232.33 o
  10 -13  -9         74.64        -27.64       142.24 o
  11 -13  -9        222.77        287.67       187.54 o
  12 -13  -9       1882.91       1984.99       273.22 o
   9 -12  -9        254.38        324.99       112.40 o
  10 -12  -9        437.25        151.95       152.74 o
  11 -12  -9         12.51       -182.99       182.99 o
   9 -11  -9       1596.29       1712.56       133.59 o
  10 -11  -9         15.26        171.56       140.07 o
  12 -17 -10        638.09        937.58       264.09 o
  13 -17 -10        622.43        440.16       305.15 o
  12 -16 -10       1115.50       1284.89       276.83 o
  13 -16 -10        192.39        -79.41       315.34 o
  11 -15 -10        715.70        351.75       218.87 o
  12 -15 -10        175.93       -249.77       249.77 o
  13 -15 -10        552.42        304.72       322.78 o
  14 -15 -10       2325.23       1968.73       485.86 o
  10 -14 -10        545.10        360.33       168.70 o
  11 -14 -10        942.65       1022.82       234.34 o
  12 -14 -10        540.54        408.90       262.43 o
  13 -14 -10        273.76        684.31       345.28 o
  10 -13 -10        921.23        924.42       181.93 o
  11 -13 -10         14.15       -197.19       197.19 o
  12 -13 -10        493.28        730.07       290.27 o
  10 -12 -10        151.49         31.53       155.36 o
  11 -12 -10        495.24        440.42       221.36 o
  12 -17 -11        955.40        625.30       298.19 o
  13 -17 -11       1439.63        586.24       381.08 o
  12 -16 -11        749.23        517.78       302.50 o
  13 -16 -11        185.70        707.55       370.17 o
  11 -15 -11        334.36        350.61       239.04 o
  12 -15 -11        148.38        434.50       299.43 o
  13 -15 -11        861.68        193.71       383.45 o
  11 -14 -11        344.14        101.75       229.46 o
  12 -14 -11         29.09       -300.35       300.35 o
  13 -14 -11       1051.55       1273.11       425.56 o
  11 -13 -11         11.17         10.02       232.46 o
  12 -13 -11        598.48        684.92       319.57 o
  12 -14 -12       1818.41       1963.44       375.21 o
   1  -3  -3       2616.50       1935.00        16.26 o
   1  -2  -3       4963.08       3001.63        18.15 o
   1  -4  -4       1253.87       1020.70        18.21 o
   1  -3  -4       4596.29       3373.98        31.42 o
   1  -5  -5       1375.95       1339.40        32.30 o
   1  -4  -5        511.78        454.46        19.53 o
   1  -6  -6       1331.68       1444.58        47.81 o
   2  -6  -6        738.17        743.68        45.30 o
   2  -5  -6       1330.13       1357.20        47.46 o
   2  -4  -6       1233.41       1189.13        38.82 o
   2  -7  -7        318.64        350.54        54.54 o
   2  -6  -7        864.26        886.98        55.61 o
   2  -5  -7        112.97        158.55        38.07 o
   2  -9  -8       1020.59        972.16        96.41 o
   2  -8  -8        355.56        509.95        78.62 o
   3  -8  -8       2411.65       2256.45       126.30 o
   2  -7  -8       1073.48       1018.45        81.04 o
   3  -7  -8       1886.26       1958.44       110.29 o
   2  -6  -8        324.89        385.69        61.50 o
   3  -6  -8       2424.29       2473.28       106.23 o
   3  -5  -8       3051.91       3019.05        99.36 o
   2 -10  -9        253.76        234.61       119.83 o
   3 -10  -9        275.38        206.46       152.30 o
   2  -9  -9        462.87        499.59       113.17 o
   3  -9  -9        554.87        461.11       138.79 o
   2  -8  -9        829.18        940.61       112.26 o
   3  -8  -9        403.72        470.57       119.89 o
   2  -7  -9        876.71        946.60       100.79 o
   3  -7  -9        706.44        830.68       108.97 o
   2  -6  -9        386.65        443.32        79.84 o
   3  -6  -9        805.48        905.70        97.84 o
   2 -11 -10        585.21        642.09       184.94 o
   3 -11 -10        389.20        405.97       211.49 o
   2 -10 -10          4.95        -66.44       149.66 o
   3 -10 -10        716.56        561.48       190.03 o
   2  -9 -10       2995.64       2862.20       185.28 o
   3  -9 -10       1986.72       2025.76       196.32 o
   2  -8 -10        317.79        306.31       122.51 o
   3  -8 -10        387.18        346.14       149.21 o
   2  -7 -10       2237.91       2275.79       148.62 o
   3  -7 -10        817.16        750.77       135.14 o
   2 -12 -11         17.64        205.41       226.84 o
   3 -12 -11        497.96        -18.70       267.68 o
   4 -12 -11        186.61        648.87       353.17 o
   2 -11 -11        568.43        295.26       221.69 o
   3 -11 -11       1646.47       2149.57       282.69 o
   4 -11 -11          1.74       -221.85       306.03 o
   2 -10 -11        799.58       1072.68       213.04 o
   3 -10 -11        502.96        616.48       235.43 o
   4 -10 -11        772.02        730.42       278.04 o
   2  -9 -11       1027.66       1010.82       195.90 o
   3  -9 -11       1621.19       1846.22       238.26 o
   4  -9 -11       1305.41       1081.29       257.67 o
   3  -8 -11        374.16        398.95       177.88 o
   4  -8 -11        470.34        952.72       226.10 o
   3  -7 -11        555.69        830.31       157.94 o
   4  -7 -11        195.48        193.83       186.38 o
   2 -13 -12         63.57        -48.15       308.65 o
   3 -13 -12        298.78       -178.39       359.01 o
   4 -13 -12        452.06         -4.73       457.72 o
   2 -12 -12        478.67        794.28       296.14 o
   3 -12 -12        399.72         80.57       320.35 o
   4 -12 -12         37.99       -137.29       407.09 o
   2 -11 -12       1995.15       1909.23       297.74 o
   3 -11 -12       1406.72       1403.66       327.24 o
   4 -11 -12        852.15        791.88       382.47 o
   3 -10 -12         79.62        -14.56       277.27 o
   4 -10 -12        251.92        910.43       331.32 o
   3  -9 -12        893.35       1180.85       260.23 o
   4  -9 -12        209.10        580.11       285.77 o
   3  -8 -12        826.31       1332.70       231.42 o
   4  -8 -12       1099.00        904.74       278.54 o
   4 -11 -13       1356.88       1837.88       486.34 o
   3 -10 -13        264.56        458.75       342.86 o
   4 -10 -13        520.32        595.89       403.97 o
   3  -9 -13        198.45        336.33       303.66 o
   4  -9 -13        112.40        543.36       351.04 o
   4  -8 -13        445.85        857.59       314.38 o
   5  -8 -13       1127.01       1274.17       418.98 o
  -1  -1  -2         77.06         64.61         1.46 o
  -1  -1  -3         74.53         74.51         4.20 o
  -2  -2  -4        734.68        613.63        18.09 o
  -1  -1  -4       1350.46       1135.11        21.96 o
  -2  -3  -5        404.12        379.10        29.96 o
  -2  -2  -5        745.96        749.90        32.60 o
  -2  -1  -5       1060.47       1021.71        30.14 o
  -3  -3  -6       4044.87       3741.72        83.80 o
  -2  -3  -6       1154.53       1137.05        57.13 o
  -3  -2  -6       1976.64       1968.32        59.61 o
  -2  -2  -6       1607.43       1667.02        57.04 o
  -2  -1  -6         73.38         97.08        30.33 o
  -4  -4  -7        813.77        737.02        74.07 o
  -3  -4  -7        324.76        530.40        73.31 o
  -3  -3  -7       1055.90       1142.47        76.04 o
  -2  -3  -7       2354.68       2311.34        97.37 o
  -3  -2  -7        396.99        375.42        57.62 o
  -2  -2  -7       1690.01       1626.29        77.81 o
  -3  -1  -7       2442.26       2509.35        79.47 o
  -2  -1  -7       1484.32       1495.00        65.52 o
  -3  -5  -8        176.34        -38.91       117.83 o
  -4  -4  -8         91.52        -43.68        99.89 o
  -3  -4  -8        992.06       1142.62       121.24 o
  -4  -3  -8       1720.58       1768.49       115.66 o
  -3  -3  -8       1896.60       2075.68       118.94 o
  -3  -2  -8       2025.72       2017.72       109.97 o
  -2  -2  -8       3403.60       3147.77       134.81 o
  -3  -1  -8        498.92        515.60        75.86 o
  -2  -1  -8          0.92        106.49        71.62 o
  -5  -5  -9        926.95        523.95       166.82 o
  -4  -5  -9        177.19        101.51       159.25 o
  -3  -5  -9         41.74        -12.13       173.77 o
  -5  -4  -9        185.16        285.16       136.19 o
  -4  -4  -9        388.19        551.91       149.61 o
  -3  -4  -9       1698.00       1685.39       182.79 o
  -4  -3  -9         13.13        -83.60       126.81 o
  -3  -3  -9        875.89        685.86       149.83 o
  -4  -2  -9        572.71        734.24       121.24 o
  -3  -2  -9        626.73        681.04       129.60 o
  -2  -2  -9       3181.77       2850.84       176.41 o
  -4  -1  -9        254.85        329.35       100.77 o
  -3  -1  -9         78.07        216.22        99.36 o
  -2  -1  -9       1538.06       1647.17       137.32 o
  -5  -6 -10       2895.29       2405.65       297.87 o
  -4  -6 -10        131.98        409.69       268.11 o
  -5  -5 -10       1138.91        974.57       247.48 o
  -4  -5 -10       2165.88       1374.21       273.43 o
  -3  -5 -10        125.24        122.43       252.27 o
  -5  -4 -10       1029.32       1289.45       222.61 o
  -4  -4 -10        511.19        438.94       223.94 o
  -3  -4 -10        447.99        243.96       234.87 o
  -5  -3 -10        579.40        636.34       190.20 o
  -4  -3 -10        594.47        913.77       205.74 o
  -3  -3 -10        599.19        282.20       204.54 o
  -4  -2 -10        560.35        358.65       172.19 o
  -3  -2 -10        191.80          5.44       175.94 o
  -4  -1 -10          9.70       -143.49       143.49 o
  -3  -1 -10         50.27        279.63       144.34 o
  -2  -1 -10        204.49        310.66       167.52 o
  -4  -7 -11       2117.58       1784.81       485.55 o
  -6  -6 -11        683.76        633.77       333.69 o
  -5  -6 -11        532.55        232.67       365.44 o
  -4  -6 -11       1158.26       1177.90       416.47 o
  -6  -5 -11       1167.33        972.23       315.63 o
  -5  -5 -11        235.90       -298.17       314.80 o
  -4  -5 -11        374.25        403.97       348.66 o
  -5  -4 -11       3367.45       4028.05       358.01 o
  -4  -4 -11        481.18       -273.21       301.41 o
  -3  -4 -11       1992.37       2915.28       373.98 o
  -5  -3 -11        270.79        438.87       263.37 o
  -4  -3 -11        502.89        478.04       283.27 o
  -3  -3 -11         45.39         31.18       288.14 o
  -5  -2 -11       1201.19       1087.29       248.06 o
  -4  -2 -11       1283.50       1177.01       253.41 o
  -3  -2 -11       1112.10       1486.17       281.76 o
  -4  -4 -12       2505.42       1732.25       491.29 o
  -4  -3 -12        479.86        734.41       401.70 o
  -3  -3 -12        353.78        366.45       423.86 o
  -4  -2 -12        949.80       1298.76       357.46 o
  -3  -2 -12        441.48        617.85       395.49 o
 -11  16   1        130.75        133.96        97.17 o
 -12  17   1       2707.59       2742.56       169.01 o
 -11  17   1       4514.01       4055.11       163.42 o
 -12  18   1        235.69        249.01       143.03 o
 -13  19   1         10.01       -194.89       194.89 o
 -12  19   1       1043.56        968.32       162.80 o
 -14  20   1       1040.67       -273.97       273.97 o
 -13  20   1        629.73        820.99       205.11 o
 -15  21   1        237.43        240.83       344.87 o
 -14  21   1       3959.60       3102.97       323.92 o
 -13  21   1        179.02        250.86       214.74 o
 -15  22   1       1438.93       1398.60       380.44 o
 -14  22   1        501.34       -174.08       279.42 o
 -15  23   1        572.88         96.97       365.72 o
 -14  23   1        117.89       -277.61       279.44 o
 -14  24   1        364.77         -9.52       305.79 o
  -2   3   0        866.51        685.08         4.01 o
  -2   4   0         84.35         71.64         1.18 o
  -3   5   0       3461.73       2659.01        14.35 o
  -4   6   0       2616.98       2359.64        22.56 o
  -3   6   0       1126.68        975.86         8.40 o
  -5   7   0       1121.33        999.05        22.58 o
  -4   7   0        923.44        835.19        13.18 o
  -5   8   0       3698.02       3383.50        42.25 o
  -4   8   0       1748.03       1657.82        20.36 o
  -6   9   0        214.21        185.88        23.61 o
  -5   9   0       1326.69       1321.94        27.67 o
  -7  10   0       1028.85        907.27        46.50 o
  -6  10   0        433.16        441.72        28.50 o
  -5  10   0       3311.80       3155.58        44.06 o
  -8  11   0       1870.43       1683.55        69.57 o
  -7  11   0       4043.71       3886.23        77.64 o
  -6  11   0       2954.66       3107.42        57.84 o
  -8  12   0        388.76        312.08        53.58 o
  -7  12   0       3746.09       3822.01        79.69 o
  -6  12   0       2970.85       2977.12        59.04 o
  -9  13   0       1252.25       1109.13        89.03 o
  -8  13   0        310.34        344.55        55.68 o
  -7  13   0       1918.01       1958.28        62.68 o
 -10  14   0        512.83        447.99       105.12 o
  -9  14   0        230.48        259.59        75.86 o
  -8  14   0        346.32        299.10        60.13 o
  -7  14   0       5270.99       5428.95       100.78 o
 -10  15   0         38.97        103.28       103.60 o
  -9  15   0        816.18        768.33        87.12 o
  -8  15   0       3970.88       4529.32       109.88 o
 -11  16   0        153.62        415.24       149.71 o
 -10  16   0        332.60        357.83       111.58 o
  -9  16   0        495.64        465.72        87.28 o
  -8  16   0       3923.00       3825.20       110.32 o
 -12  17   0       1067.64        817.77       218.58 o
 -11  17   0         18.74       -147.04       147.04 o
 -10  17   0        591.92        457.83       117.56 o
  -9  17   0        408.21        405.73        91.50 o
 -13  18   0       1963.60       1460.24       290.64 o
 -12  18   0        695.65        577.78       206.87 o
 -11  18   0        225.21         85.83       155.26 o
 -10  18   0       1179.13       1217.15       135.40 o
  -9  18   0        299.94        314.03        93.45 o
 -13  19   0        113.83        301.47       282.87 o
 -12  19   0       1273.24       1143.76       227.46 o
 -11  19   0        178.64        429.00       163.22 o
 -10  19   0        706.18        754.41       135.11 o
 -14  20   0       1492.14       1098.76       408.88 o
 -13  20   0       1847.05       1029.83       317.20 o
 -12  20   0         61.15        283.73       216.13 o
 -11  20   0        116.59        -86.66       167.17 o
 -10  20   0        589.67        544.92       142.38 o
 -14  21   0         84.65        377.41       402.71 o
 -13  21   0        691.00        541.40       324.18 o
 -12  21   0        155.47        -80.35       226.21 o
 -11  21   0       1110.63       1103.52       194.56 o
 -14  22   0        893.82       1182.75       430.19 o
 -13  22   0        464.56        782.97       324.97 o
 -12  22   0        161.90       -240.91       240.91 o
 -11  22   0       1389.84       1296.23       209.94 o
 -14  23   0       1258.85        551.40       448.14 o
 -13  23   0        513.87        637.38       330.14 o
 -12  23   0       3197.97       3467.09       310.08 o
 -14  24   0       1348.78         84.25       461.43 o
 -13  24   0        359.37          1.68       338.80 o
 -12  24   0        549.63       -289.82       289.82 o
 -13  25   0        435.50        317.16       355.39 o
 -10  21  -1       1710.47       1420.91       230.31 o
 -11  23  -1         32.91        133.08       293.76 o
 -12  24  -1        393.20       -201.21       422.73 o
 -12  25   2        678.09        160.10       296.95 o
 -12  26   2        449.66       -336.62       336.62 o
  -6  13   1        739.43        693.72        41.01 o
  -7  15   1       1675.02       1712.06        74.32 o
  -7  16   1        811.27        831.13        66.47 o
  -8  17   1        399.51        568.21        85.34 o
  -7  17   1       1834.21       2031.12        93.75 o
  -8  18   1        163.22        151.91        90.13 o
  -9  19   1         95.10        -25.53       119.20 o
  -8  19   1       2780.92       2738.08       137.62 o
  -9  20   1         46.98       -136.15       136.15 o
  -8  20   1         37.79         88.45       102.82 o
 -10  21   1       1571.08        507.75       204.77 o
  -9  21   1        482.29        323.22       155.18 o
  -8  21   1        233.93         59.58       119.71 o
 -10  22   1        901.67        137.51       222.03 o
  -9  22   1         84.48       -163.30       163.30 o
  -8  22   1       2054.59       2024.36       164.76 o
 -11  23   1        873.49        745.17       286.13 o
 -10  23   1         42.01       -212.85       212.85 o
  -9  23   1        116.28        188.56       170.78 o
  -8  23   1       1168.50        -27.99       176.73 o
 -11  24   1        899.76        -72.81       320.39 o
 -10  24   1       1563.42       1194.92       270.85 o
  -9  24   1        131.72       -191.41       191.41 o
 -12  25   1        158.83       1301.88       438.99 o
 -11  25   1        313.29         48.57       334.76 o
 -10  25   1        370.16       -111.08       280.67 o
  -9  25   1         58.85       -228.13       228.13 o
 -12  26   1        903.09        933.79       461.34 o
 -11  26   1        301.82       -127.72       364.74 o
 -10  26   1        131.02        336.63       286.23 o
  -9  26   1       2885.49       2688.32       276.46 o
 -11  27   1        365.98        842.49       409.93 o
 -10  27   1        278.94       -302.91       325.61 o
  -9  27   1        571.60       -243.71       271.86 o
 -10  28   1       1142.23        741.42       360.29 o
  -9  28   1         96.61        -91.93       285.35 o
  -1   3   0       1801.64       1341.01         6.00 o
  -2   5   0       4060.93       3385.96        14.97 o
  -2   6   0        405.17        389.36         4.40 o
  -3   8   0       1853.72       1646.05        20.51 o
  -3   9   0       2174.47       2100.44        25.39 o
  -4  10   0         73.34        106.12        18.20 o
  -3  10   0        820.10        739.26        17.80 o
  -4  11   0        256.81        204.28        22.01 o
  -4  12   0        342.54        377.12        26.76 o
  -5  13   0        490.61        496.69        42.05 o
  -4  13   0         78.25        132.77        24.43 o
  -5  14   0       1714.59       1866.82        62.60 o
  -6  15   0        723.55        778.15        66.95 o
  -5  15   0        859.47        922.93        54.12 o
  -6  16   0        693.36        649.80        72.33 o
  -5  16   0       1503.46       1517.57        65.43 o
  -7  17   0       1628.98        757.90       120.98 o
  -6  17   0         10.80         50.05        68.20 o
  -7  18   0       2555.59       1610.30       146.84 o
  -6  18   0       1745.32       1667.82        99.46 o
  -7  19   0       3177.86       2072.94       167.33 o
  -6  19   0        168.12         86.93        87.65 o
  -8  20   0       1872.49        361.71       197.44 o
  -7  20   0       1292.04         33.13       149.32 o
  -6  20   0        235.16        298.74        92.00 o
  -8  21   0       1584.12        671.48       207.22 o
  -7  21   0       1131.24        364.35       151.24 o
  -9  22   0        581.83       -116.93       260.51 o
  -8  22   0        161.78       -204.50       204.50 o
  -7  22   0        183.24       -152.74       152.74 o
  -9  23   0        233.18       -279.44       279.44 o
  -8  23   0        704.14         90.26       205.15 o
  -7  23   0        455.88       -162.65       162.65 o
  -9  24   0       1133.08        714.33       301.32 o
  -8  24   0        153.73        653.96       228.55 o
 -10  25   0        277.29       -419.45       419.45 o
  -9  25   0        259.89       -295.24       295.24 o
  -8  25   0        600.89        672.87       253.59 o
 -10  26   0       1379.88       1366.93       465.40 o
  -9  26   0         64.14        152.69       329.71 o
  -8  26   0        448.07         78.96       270.54 o
   2  25   4       1527.55       1138.24       221.22 o
   2  26   4        676.04        513.73       239.89 o
   2  27   4        879.64       1108.17       283.14 o
   3  27   4       1534.16       1073.66       277.64 o
   2  28   4        269.91       -240.30       318.61 o
   3  28   4       1640.77       1489.19       344.11 o
   4  28   4        152.73       -153.04       292.38 o
   2  29   4        514.97       1655.05       403.62 o
   3  29   4        908.01        701.24       381.23 o
   2  20   3        551.66        527.60        97.44 o
   2  21   3        214.67        260.16       109.24 o
   3  21   3       1462.85       1195.15       123.50 o
   2  22   3       1320.13       1144.05       150.87 o
   3  22   3        519.90        744.01       133.87 o
   2  23   3        218.95        317.50       165.26 o
   3  23   3       1104.73        938.85       172.58 o
   4  23   3        454.25        433.26       156.55 o
   2  24   3         84.04          7.00       194.08 o
   3  24   3       1266.52       1212.47       204.97 o
   4  24   3        867.53        617.34       183.68 o
   5  24   3        200.21        254.82       158.82 o
   2  25   3        860.88       1308.81       249.15 o
   3  25   3        624.84        731.47       225.03 o
   4  25   3       2684.76       2607.35       263.36 o
   5  25   3         68.18         87.58       195.77 o
   2  26   3        507.58        796.96       303.52 o
   3  26   3       3502.62       3255.20       325.82 o
   4  26   3        578.36        482.84       261.69 o
   5  26   3        647.85        132.85       237.78 o
   2  27   3       1052.76       1222.47       375.47 o
   3  27   3         42.33       -316.19       316.19 o
   4  27   3        457.03        497.22       312.99 o
   5  27   3       1114.79       1352.12       304.80 o
   6  27   3        179.99        -70.63       260.95 o
   3  28   3        614.08         33.07       401.00 o
   4  28   3        135.23        800.79       377.84 o
   5  28   3        829.46        593.66       352.45 o
   6  28   3        137.03        134.74       321.51 o
   4  29   3        501.31       1659.64       470.17 o
   1  13   2        724.89        705.45        32.51 o
   1  14   2        763.38        640.09        39.44 o
   2  14   2        612.00        573.83        36.23 o
   1  15   2        315.18        309.85        42.58 o
   2  15   2       1359.98       1424.44        57.79 o
   2  16   2         25.88         75.40        45.73 o
   3  16   2         86.25         89.78        44.42 o
   2  17   2        565.12        592.29        64.21 o
   3  17   2        261.86        288.12        57.72 o
   2  18   2        151.20        208.18        72.29 o
   3  18   2        114.42        160.56        66.40 o
   4  18   2       1171.07       1306.84        76.14 o
   2  19   2        605.32        660.00        98.34 o
   3  19   2       2041.43       2106.89       111.18 o
   4  19   2        313.86        336.75        79.08 o
   2  20   2         68.98         54.24       109.66 o
   3  20   2        476.72        630.25       106.93 o
   4  20   2        736.86        823.78       103.58 o
   2  21   2        782.52        654.48       148.62 o
   3  21   2        869.26        706.58       141.60 o
   4  21   2       1765.47       1772.25       144.41 o
   3  22   2        565.08        529.20       162.78 o
   4  22   2        574.13        497.30       150.88 o
   5  22   2       1507.76       1255.12       150.55 o
   3  23   2         16.38        439.93       199.28 o
   4  23   2        319.44        577.65       188.50 o
   5  23   2       3220.75       2783.65       217.43 o
   4  24   2        107.40        520.66       218.73 o
   5  24   2        702.52        644.85       209.78 o
   5  25   2        711.46        871.40       269.53 o
   1   7   1       3389.99       2915.30        17.75 o
   1   8   1       8636.05       7473.54        44.59 o
   1   9   1       1031.00        981.81        17.21 o
   2   9   1        358.27        342.09        10.03 o
   1  10   1       1483.26       1415.69        27.59 o
   2  10   1       3075.32       2820.68        34.16 o
   2  11   1       1245.66       1169.18        28.60 o
   2  12   1       2157.25       2146.32        45.15 o
   3  13   1          5.99         28.71        25.01 o
   3  14   1         52.66         67.70        34.13 o
   1  12  -1       1138.07       1100.30        31.47 o
   1  13  -1        286.20        356.50        27.31 o
   0  14  -1        382.65        398.88        37.59 o
   1  14  -1       4084.47       4072.96        74.32 o
   0  15  -1       2458.63       2283.03        70.37 o
   0   0  -2       4040.58       2829.71        11.97 o
   0   0  -3         10.83         16.51         2.23 o
   1   0  -3        274.85        236.96         4.12 o
   0   0  -4       1772.76       1518.53        18.84 o
   1   0  -4       2356.35       1992.80        21.76 o
   0   0  -5          0.51          6.74        13.08 o
   1   0  -5        622.85        650.92        20.49 o
   1  -1  -6        453.03        428.51        35.25 o
   0   0  -6        164.59        217.72        26.87 o
   1   0  -6         42.90         74.48        23.85 o
   2   0  -6         18.86         10.63        22.93 o
   1  -1  -7        485.67        484.13        49.78 o
   0   0  -7         18.47         98.43        37.20 o
   1   0  -7         18.14          4.52        35.45 o
   2   0  -7         74.07        156.98        37.60 o
   1  -1  -8       2183.68       2171.92        94.56 o
   0   0  -8        441.47        440.66        61.06 o
   1   0  -8        992.29       1103.18        72.25 o
   2   0  -8       1115.35       1291.49        71.91 o
   1   1  -8       2183.68       2255.87        78.54 o
   2   1  -8        443.14        443.69        51.40 o
   1  -2  -9        956.15        834.62       131.45 o
   0  -1  -9       1425.97       1515.67       117.99 o
   1  -1  -9       2990.21       3258.98       143.10 o
   2  -1  -9       1121.26       1200.29       115.68 o
   0   0  -9        281.72        319.80        84.54 o
   1   0  -9        282.72        337.07        85.54 o
   2   0  -9       1337.55       1371.77       102.59 o
   3   0  -9       1201.41       1388.32       103.55 o
   1   1  -9       2990.21       3241.39       112.26 o
   2   1  -9       1121.26       1231.02        87.22 o
   1  -2 -10        203.35        220.90       168.39 o
   0  -1 -10        122.40        287.99       135.42 o
   1  -1 -10       3733.02       4165.31       201.63 o
   2  -1 -10       1054.42        926.18       155.89 o
   0   0 -10       1601.89       1603.60       143.93 o
   1   0 -10        160.09        -23.75       119.80 o
   2   0 -10          9.53        -80.84       114.52 o
   3   0 -10        594.64        798.65       131.60 o
   1   1 -10       3733.02       3761.04       159.96 o
   2   1 -10       1054.42       1285.12       119.21 o
   3   1 -10         44.67         46.86        92.86 o
   1  -2 -11        621.75        730.66       242.36 o
   0  -1 -11       2041.02       2226.92       229.81 o
   1  -1 -11       1839.85       1916.70       232.16 o
   2  -1 -11       1085.64       1224.87       223.13 o
   0   0 -11        702.02        713.14       184.02 o
   1   0 -11         22.05        -28.14       169.62 o
   2   0 -11       1457.56       1401.44       187.36 o
   3   0 -11        636.85        984.39       182.31 o
   1   1 -11       1839.84       1646.88       174.56 o
   2   1 -11       1085.65       1523.52       172.15 o
   3   1 -11       1350.50       1197.84       165.37 o
   1  -2 -12        207.36        609.89       323.08 o
   2  -2 -12       1211.12       1484.44       360.62 o
   0  -1 -12        351.75        107.45       265.36 o
   1  -1 -12        820.67       1192.82       290.11 o
   2  -1 -12        916.83       1262.94       300.55 o
   3  -1 -12        714.83        783.45       287.81 o
   0   0 -12        236.11       -224.84       224.84 o
   1   0 -12       2034.93       1906.06       270.83 o
   2   0 -12        712.84        968.40       246.89 o
   3   0 -12         61.87       -181.48       227.23 o
   4   0 -12        188.54       -112.85       242.20 o
   1   1 -12        820.67        584.01       212.22 o
   2   1 -12        916.83        668.06       226.98 o
   3   1 -12        714.83        587.04       209.48 o
   3   2 -12        325.42        652.83       173.64 o
   1  -2 -13        156.20        929.89       454.71 o
   0  -1 -13        499.53        615.28       363.46 o
   1  -1 -13         29.21        -97.09       357.84 o
   2  -1 -13        179.66        351.83       382.53 o
   3  -1 -13       1678.59       1707.46       432.45 o
   0   0 -13        393.65       1289.17       328.41 o
   1   0 -13        492.56        531.40       334.97 o
   2   0 -13       2694.15       2988.19       379.15 o
   3   0 -13        496.50        886.79       338.93 o
   4   0 -13        614.98        834.66       364.75 o
   1   1 -13         29.21         92.81       277.89 o
   2   1 -13        179.66        204.41       287.33 o
   3   1 -13       1678.59       2074.61       324.90 o
   4   1 -13       1034.24       1011.31       303.71 o
   3   2 -13        698.74        814.63       264.58 o
   1  -2  -2         16.94         15.72         0.90 o
   1  -3  -3       2616.50       2170.56        14.23 o
   1  -4  -4       1253.87       1099.00        17.68 o
   2  -4  -4       2139.59       1960.80        26.04 o
   2  -6  -5       3115.94       2879.14        56.58 o
   2  -5  -5       2336.36       2205.41        38.84 o
   2  -4  -5       1400.66       1335.57        26.63 o
   2  -7  -6        180.72        242.46        39.51 o
   2  -6  -6        738.17        745.00        38.20 o
   3  -6  -6      10564.26       9768.26       124.62 o
   3  -5  -6       2215.31       2226.79        49.09 o
   2  -8  -7       1054.11       1138.88        68.33 o
   3  -8  -7       4822.24       4815.94       122.54 o
   2  -7  -7        318.64        365.55        49.36 o
   3  -7  -7       2299.34       2529.00        78.39 o
   3  -6  -7       1054.04       1158.75        54.02 o
   4  -6  -7        212.54        259.24        42.77 o
   3 -10  -8         11.46         45.16       106.97 o
   2  -9  -8       1020.59       1029.77        90.40 o
   3  -9  -8        391.78        476.07        92.79 o
   2  -8  -8        355.56        426.24        69.81 o
   3  -8  -8       2411.65       2668.23       108.52 o
   4  -8  -8       1759.73       1690.14       103.99 o
   3  -7  -8       1886.26       1917.47        86.34 o
   4  -7  -8       1920.20       2085.07        87.75 o
   3 -11  -9        443.29        525.67       164.25 o
   3 -10  -9        275.38         88.44       126.27 o
   4 -10  -9       1646.17       1623.73       170.85 o
   3  -9  -9        554.87        707.04       107.65 o
   4  -9  -9       1014.12       1210.31       126.81 o
   3  -8  -9        403.72        511.96        89.41 o
   4  -8  -9       1842.67       1999.16       119.85 o
   5  -8  -9        582.09        460.21       105.55 o
   4  -7  -9       1667.52       1817.70        99.06 o
   3 -12 -10        306.81         17.97       213.04 o
   4 -12 -10        290.80        421.78       233.84 o
   3 -11 -10        389.20        260.86       173.19 o
   4 -11 -10        899.52        920.92       207.92 o
   3 -10 -10        716.56        844.59       162.39 o
   4 -10 -10        259.21        158.82       159.53 o
   5 -10 -10        475.36        377.65       193.07 o
   4  -9 -10       4050.97       4466.77       201.16 o
   5  -9 -10        417.35        566.10       147.61 o
   4  -8 -10        302.71        298.29       111.49 o
   5  -8 -10       2516.21       2655.16       149.54 o
   4 -14 -11          6.12        693.93       406.69 o
   3 -13 -11       1378.27        859.88       296.98 o
   4 -13 -11       1385.12       1357.83       352.61 o
   3 -12 -11        497.96        366.64       236.96 o
   4 -12 -11        186.61        117.00       264.64 o
   5 -12 -11        376.14        401.47       302.60 o
   3 -11 -11       1646.47       1531.67       236.22 o
   4 -11 -11          1.74        169.70       215.33 o
   5 -11 -11         97.79       -236.78       236.78 o
   4 -10 -11        772.02        588.98       195.69 o
   5 -10 -11        360.39        426.20       203.71 o
   6 -10 -11        383.27        503.43       225.39 o
   5  -9 -11         83.79         83.22       159.66 o
   6  -9 -11        452.66        539.48       186.23 o
   4 -14 -12        191.72        -23.68       441.58 o
   3 -13 -12        298.78        707.96       339.89 o
   4 -13 -12        452.06        883.42       357.40 o
   5 -13 -12        903.10        475.62       417.80 o
   3 -12 -12        399.72        336.96       276.55 o
   4 -12 -12         37.99         77.03       291.86 o
   5 -12 -12       1009.63        921.47       333.86 o
   6 -12 -12        739.64       1011.45       391.87 o
   4 -11 -12        852.15       1298.57       265.04 o
   5 -11 -12        102.67        254.63       280.37 o
   6 -11 -12         85.90        225.49       292.58 o
   7 -11 -12         84.31       -111.86       341.40 o
   5 -10 -12        213.39        293.30       221.97 o
   6 -10 -12         78.88        407.02       239.21 o
   5  -9 -12        141.45        372.17       195.70 o
   6 -12 -13        172.43        489.75       420.00 o
   5 -11 -13        369.84        131.82       317.86 o
   6 -11 -13        476.81        749.18       334.21 o
   7 -11 -13        421.26        780.88       394.43 o
   6 -10 -13         99.89       -271.02       271.02 o
 -13 -26   2         86.72        450.66       423.51 o
 -14 -25   2        632.72        583.46       366.45 o
 -13 -25   2        916.10        724.46       379.11 o
 -13 -24   2        533.19        550.71       307.05 o
 -13 -23   2        744.38        856.81       257.08 o
 -12 -23   2        237.47         69.21       247.77 o
 -12 -22   2       1376.73       1090.81       235.71 o
 -11 -20   2       1043.05       1089.13       162.39 o
 -13 -25   1        559.10        542.80       417.33 o
 -12 -25   1        158.83        599.17       444.18 o
 -14 -24   1        364.78        699.00       342.78 o
 -13 -24   1        866.10        931.13       351.79 o
 -12 -24   1         58.41        192.55       345.92 o
 -11 -24   1        899.75        439.86       391.63 o
 -14 -23   1        117.89        423.85       282.84 o
 -13 -23   1        361.90       1064.87       283.74 o
 -12 -23   1        243.02        321.62       285.64 o
 -11 -23   1        873.49        347.69       315.71 o
 -10 -23   1         42.01        168.55       318.09 o
 -13 -22   1       1094.33        928.71       245.81 o
 -12 -22   1       1579.81       1021.30       254.97 o
 -11 -22   1        173.31         56.39       235.49 o
 -10 -22   1        901.67       1108.01       278.25 o
 -12 -21   1        530.82        314.84       203.47 o
 -11 -21   1        556.36        304.74       202.42 o
 -10 -21   1       1571.07       1465.90       229.48 o
 -12 -20   1       1612.28       1514.41       186.65 o
 -11 -20   1       1044.31       1101.91       178.32 o
 -10 -20   1        504.37        704.48       169.15 o
  -9 -20   1         46.98        139.25       176.97 o
 -11 -19   1        593.41        767.76       143.63 o
 -10 -19   1        109.67        -27.91       132.24 o
  -9 -19   1         95.10         11.23       138.71 o
 -10 -18   1        346.25        309.81       113.95 o
  -9 -18   1         65.11        118.35       110.70 o
  -8 -18   1        163.22        205.59       116.16 o
 -10 -17   1        242.92        357.49        89.92 o
  -9 -17   1        292.59        238.50        91.22 o
  -8 -17   1        399.51        534.67       102.05 o
  -9 -16   1        176.35        144.05        73.62 o
  -8 -16   1        204.44        215.41        73.00 o
  -8 -15   1        144.36        216.34        59.49 o
  -8 -14   1       4468.43       4209.24       101.67 o
  -7 -14   1       1835.00       1906.47        71.69 o
  -7 -13   1        916.59        897.28        50.08 o
  -6 -11   1        478.25        503.13        28.89 o
 -14 -24   0       1348.79        925.57       360.51 o
 -13 -24   0        359.37        563.96       375.05 o
 -12 -24   0        549.62       1134.58       421.10 o
 -13 -23   0        513.87       1080.13       306.42 o
 -12 -23   0       3197.96       3525.88       398.45 o
 -13 -22   0        464.56        920.37       241.65 o
 -12 -22   0        161.91        167.09       266.66 o
 -11 -22   0       1389.83       1330.83       307.45 o
 -12 -21   0        155.47        476.62       204.38 o
 -11 -21   0       1110.62       1176.25       234.87 o
 -11 -20   0        116.59        244.61       168.79 o
 -10 -20   0        589.67        125.23       196.67 o
 -11 -19   0        178.64        324.67       140.22 o
 -10 -19   0        706.18        651.62       157.95 o
 -10 -18   0       1179.13       1256.41       133.44 o
  -9 -18   0        299.94        266.40       130.55 o
 -10 -17   0        591.92        551.75        97.95 o
  -9 -17   0        408.22        630.25       103.16 o
  -9 -16   0        495.64        691.06        86.19 o
  -8 -16   0       3923.00       3950.14       138.58 o
  -8 -15   0       3970.91       4350.84       115.52 o
  -8 -14   0        346.32        434.09        53.21 o
  -7 -14   0       5271.01       5228.44       116.16 o
  -7 -13   0       1918.02       1997.55        64.34 o
  -7 -12   0       3746.10       3654.91        71.46 o
  -6 -12   0       2970.84       2919.47        68.65 o
  -6 -11   0       2954.67       2958.29        56.59 o
  -5 -10   0       3311.80       2944.89        50.30 o
  -5  -9   0       1326.69       1230.38        26.46 o
  -4  -8   0       1748.03       1557.45        24.22 o
  -4  -7   0        923.44        800.84        12.11 o
  -3  -6   0       1126.68        937.86        10.11 o
  -2  -4   0         84.35         75.19         1.35 o
  -3 -19  -1        326.81        386.65        68.70 o
  -3 -18  -1       1754.49       1632.19        78.46 o
  -2 -18  -1       1848.13       1744.75        82.96 o
  -3 -17  -1        790.82        844.09        56.00 o
  -2 -17  -1        164.63        260.08        53.76 o
  -3 -16  -1        470.51        570.69        43.63 o
  -2 -16  -1        267.53        294.85        47.54 o
  -3 -15  -1       1501.12       1497.72        51.17 o
  -2 -15  -1       1199.25       1111.57        49.19 o
  -2 -14  -1          4.02         22.37        26.70 o
  -2 -13  -1        464.29        450.21        28.39 o
  -2 -12  -1       2157.25       2005.02        38.02 o
  -2 -11  -1       1245.66       1192.06        24.24 o
  -5 -25  -2        711.46        659.76       167.94 o
  -4 -23  -2        319.44        300.15       139.47 o
  -4 -22  -2        574.13        474.96       113.86 o
  -3 -20  -2        476.72        376.11        94.96 o
  -3 -19  -2       2041.43       2099.92       102.50 o
   4  -1  -2       1003.42        733.17         5.29 o
   5  -1  -3        815.35        672.14        10.44 o
   6  -1  -3        388.11        334.82        10.31 o
   7  -2  -4      11008.37       8191.31        70.69 o
   8  -2  -4       6815.70       5598.26        65.64 o
   8  -1  -4        362.21        346.23        24.02 o
   9  -3  -5       4165.57       3660.88        62.25 o
  10  -3  -5        552.12        532.50        37.25 o
   8  -2  -5       1523.67       1448.77        38.74 o
   9  -2  -5        590.50        614.94        35.70 o
  10  -2  -5         70.29        159.56        34.45 o
  10  -1  -5       2227.52       2078.46        68.14 o
  10  -3  -6         56.68         93.29        34.49 o
  11  -3  -6       3641.48       3796.00        92.05 o
  12  -3  -6       1440.32       1484.38        72.87 o
  13  -3  -6        585.15        662.49        71.54 o
  10  -2  -6       4747.21       4513.39        94.29 o
  11  -2  -6       3008.58       3007.97        87.24 o
  12  -2  -6        268.40        366.97        63.65 o
  12  -4  -7       1985.14       2118.42        86.75 o
  13  -4  -7        325.08        445.78        74.89 o
  14  -4  -7        414.99        504.04        88.33 o
  15  -4  -7       1508.14       1390.82       117.09 o
  12  -3  -7       1985.89       2247.82        93.26 o
  13  -3  -7       3624.69       3994.07       132.50 o
  14  -3  -7        537.84        753.40       102.20 o
  15  -3  -7       1291.21       1780.86       131.36 o
  13  -2  -7       2371.64       2514.08       132.75 o
  14  -2  -7        638.68        758.01       118.19 o
  14  -5  -8        930.43       1060.41       107.34 o
  14  -4  -8       1554.75       1674.56       125.71 o
  15  -4  -8        563.78        670.09       126.39 o
  16  -4  -8         52.68       -135.63       135.63 o
  17  -4  -8       1871.14       1899.42       197.86 o
  13  -3  -8        876.86        928.66       112.53 o
  14  -3  -8       1172.93       1204.22       137.20 o
  15  -3  -8        120.78        174.17       140.92 o
  16  -3  -8        338.61        183.84       157.30 o
  17  -3  -8        444.85        519.87       187.30 o
  15  -2  -8        119.33        -16.62       159.28 o
  16  -2  -8        219.57        247.72       192.23 o
  16  -5  -9        130.03          7.26       153.26 o
  17  -5  -9        944.03        814.32       193.50 o
  18  -5  -9        746.44        656.76       217.75 o
  19  -5  -9       2327.15       3054.43       277.74 o
  20  -5  -9         10.85         -2.66       262.38 o
  15  -4  -9        488.27        805.62       152.92 o
  16  -4  -9       1548.01       1957.96       200.05 o
  17  -4  -9        682.77        682.63       209.61 o
  18  -4  -9       1133.92       1160.35       248.03 o
  19  -4  -9        977.76       1011.10       274.84 o
  15  -3  -9        420.45        506.21       183.06 o
  16  -3  -9        423.84        445.81       202.35 o
  17  -3  -9        151.11        244.56       237.22 o
  18  -3  -9        153.86         75.60       266.81 o
  19  -3  -9       1538.90       1494.30       325.16 o
  18  -2  -9        202.86        -96.35       314.55 o
  17  -6 -10       1728.14       1669.35       225.93 o
  18  -6 -10         43.96       -141.63       214.17 o
  19  -6 -10       1087.46       1017.96       270.00 o
  20  -6 -10       2186.46       2498.83       367.72 o
  17  -5 -10        276.24        187.96       209.77 o
  18  -5 -10       1085.41       1535.36       277.32 o
  19  -5 -10        262.40        301.48       288.65 o
  20  -5 -10        165.81       -203.46       313.74 o
  21  -5 -10        138.90       -348.98       348.98 o
  16  -4 -10        437.91        560.57       211.82 o
  17  -4 -10        337.54        275.83       247.88 o
  18  -4 -10       3261.95       3178.10       357.40 o
  19  -4 -10        160.62        188.60       323.15 o
  20  -4 -10        644.91        706.41       391.48 o
  21  -4 -10        573.89       -435.83       435.83 o
  17  -3 -10         75.12       -284.91       284.91 o
  18  -3 -10       1310.39       1877.94       358.35 o
  19  -3 -10         84.54        819.73       378.34 o
  20  -3 -10        292.15        148.35       451.92 o
  19  -7 -11        473.93        254.32       274.22 o
  19  -6 -11        252.55       1002.65       318.91 o
  18  -5 -11        950.54        877.40       307.47 o
  19  -5 -11        497.07        378.72       353.26 o
  18  -4 -11        257.66       -363.31       363.31 o
  19  -4 -11        682.99        952.76       442.68 o
   4   2  -2        743.65        586.12         5.34 o
   5   2  -3        379.66        350.73         7.20 o
   6   3  -3        475.69        430.46        12.02 o
   6   3  -4       6914.98       5704.72        62.11 o
   7   3  -4        486.06        490.65        19.69 o
   7   4  -4        222.29        235.25        21.41 o
   8   4  -4        219.11        205.28        22.52 o
   8   3  -5       1513.20       1437.63        37.23 o
   8   4  -5       1699.28       1741.20        49.49 o
   9   4  -5         40.13         48.17        29.66 o
  10   4  -5       2694.67       2358.05        61.32 o
   9   5  -5        495.62        610.82        45.95 o
  10   5  -5       1814.71       1894.85        62.41 o
   9   4  -6        960.74       1025.87        48.48 o
  10   4  -6        123.11        110.83        40.93 o
  10   5  -6       1588.39       1586.68        72.98 o
  11   5  -6       1453.91       1560.97        74.90 o
  12   5  -6        272.33        330.46        59.02 o
  11   6  -6        378.06        350.02        69.75 o
  12   6  -6       1601.49       1734.31        91.44 o
  12   4  -7       1985.15       1856.55        86.05 o
  11   5  -7       2264.26       2569.82        98.19 o
  12   5  -7       1044.19       1248.18        87.79 o
  13   5  -7        250.98        184.22        77.35 o
  12   6  -7       1376.94       1342.22       106.05 o
  13   6  -7       3126.20       3024.86       134.37 o
  14   6  -7        519.83        619.14       106.04 o
  13   7  -7       2819.89       2877.21       153.22 o
  14   7  -7        410.97        236.69       119.75 o
  13   5  -8        818.34        915.43       103.78 o
  14   5  -8        930.43       1389.98       122.07 o
  12   6  -8       3424.19       3816.31       170.61 o
  13   6  -8       5834.19       6544.99       201.78 o
  14   6  -8        184.26        146.85       120.05 o
  15   6  -8        531.12        529.18       138.05 o
  13   7  -8         31.56        -79.27       136.36 o
  14   7  -8        542.11        730.75       154.81 o
  15   7  -8        955.47       1062.46       163.84 o
  16   7  -8        206.85        209.11       160.51 o
  14   8  -8        998.85       1047.07       205.56 o
  15   8  -8        115.60        438.55       187.29 o
  16   8  -8        278.22        452.18       197.34 o
  15   9  -8       1007.43       1695.35       247.61 o
  15   5  -9        628.56        838.61       135.67 o
  14   6  -9         24.27         31.53       131.53 o
  15   6  -9         54.66       -153.94       153.94 o
  16   6  -9        954.39        821.61       183.91 o
  14   7  -9        717.95        905.61       198.18 o
  15   7  -9        431.42        457.36       190.40 o
  16   7  -9        683.07        764.04       208.57 o
  17   7  -9       1682.92       1614.00       241.40 o
  15   8  -9       1068.29       1016.10       246.51 o
  16   8  -9         31.31       -225.80       225.80 o
  17   8  -9        825.83        525.10       249.98 o
  18   8  -9        130.01        406.93       253.93 o
  16   9  -9        258.40        393.50       291.30 o
  17   9  -9        124.36        595.52       293.29 o
  18   9  -9       1217.17       1570.29       320.49 o
  17  10  -9       1074.31        922.76       377.19 o
  16   6 -10        341.06        816.00       199.03 o
  17   6 -10       1728.13       2178.21       247.51 o
  15   7 -10       1635.71       1924.69       261.04 o
  16   7 -10          9.09       -221.45       221.45 o
  17   7 -10       1406.22       1925.67       276.38 o
  18   7 -10        595.27        725.07       267.14 o
  16   8 -10         36.10        283.38       279.75 o
  17   8 -10        107.30        309.10       303.45 o
  18   8 -10       1310.02       1583.88       335.92 o
  19   8 -10       2412.01       3281.84       391.81 o
  20   8 -10        726.45        329.28       341.40 o
  17   9 -10        164.05        878.60       374.49 o
  18   9 -10        660.11       1318.76       381.91 o
  19   9 -10        997.31       1399.71       408.51 o
  18  10 -10       2042.49       1974.49       517.77 o
  19  10 -10        508.36        198.33       483.58 o
  18   6 -11        727.73        673.22       266.06 o
  17   7 -11        278.59        153.62       292.13 o
  18   7 -11        673.39        333.74       321.96 o
  19   7 -11        473.93         82.13       342.46 o
  17   8 -11       1306.19       2034.15       391.86 o
  18   8 -11        488.28        394.64       383.73 o
 -19   7  11        473.93        545.58       210.05 o
 -19   8  11        202.50        592.51       197.02 o
 -20   6  10       2186.46       2733.29       324.78 o
 -19   6  10       1087.46       1347.25       247.10 o
 -18   6  10         43.96        -40.99       158.78 o
 -20   7  10        700.62        212.05       256.63 o
 -19   7  10        327.31        188.18       205.77 o
 -18   7  10        595.27       1255.07       178.81 o
 -20   8  10        726.45        846.38       232.89 o
 -19   8  10       2412.02       3132.47       252.76 o
 -18   8  10       1310.02       1456.43       193.66 o
 -17   8  10        107.30        127.44       127.07 o
 -20   9  10        572.63        303.86       236.25 o
 -19   9  10        997.31       1212.35       213.90 o
 -17   5   9        944.03       1497.13       179.60 o
 -16   5   9        130.03        269.70       118.16 o
 -19   6   9        108.06         80.22       197.35 o
 -18   6   9       1886.15       2707.89       227.90 o
 -17   6   9        410.82        399.04       148.45 o
 -16   6   9        954.40       1228.58       134.09 o
 -20   7   9        813.43        934.57       257.97 o
 -19   7   9        182.85        291.87       188.60 o
 -18   7   9       1133.49       1521.41       189.72 o
 -17   7   9       1682.93       1987.93       169.78 o
 -16   7   9        683.07        937.64       131.56 o
 -19   8   9        320.82        752.40       184.21 o
 -18   8   9        130.01         73.06       151.98 o
 -17   8   9        825.83       1225.34       151.67 o
 -19   9   9        665.78        631.59       191.59 o
 -18   9   9       1217.17       1537.03       188.89 o
 -16   5   8       1637.95       2451.28       166.41 o
 -15   5   8          0.45        118.90        91.16 o
 -14   5   8        930.43       1398.86       103.63 o
 -17   6   8        946.32       1233.35       155.12 o
 -16   6   8       1175.03       1406.28       134.27 o
 -15   6   8        531.12        808.54       100.96 o
 -14   6   8        184.26        279.91        78.26 o
 -17   7   8        885.03       1267.57       142.92 o
 -16   7   8        206.85         72.51       103.77 o
 -15   7   8        955.47       1163.11       109.51 o
 -17   8   8       1243.51       1215.93       153.59 o
 -16   8   8        278.22        322.44       109.78 o
 -13   4   7        325.08        567.56        72.42 o
 -15   5   7        149.82        223.67        89.30 o
 -14   5   7       2320.92       2938.16       125.56 o
 -13   5   7        250.98        263.99        63.47 o
 -12   5   7       1044.19       1129.08        70.91 o
 -15   6   7        720.96        866.19       102.04 o
 -14   6   7        519.83        749.76        80.73 o
 -13   6   7       3126.17       4101.06       127.72 o
 -14   7   7        410.97        561.55        84.19 o
 -12   4   6        499.81        671.24        61.33 o
 -11   4   6       1782.52       2321.41        73.13 o
 -13   5   6        656.87        975.54        71.27 o
 -12   5   6        272.32        319.75        52.47 o
 -11   5   6       1453.90       1833.85        70.92 o
 -12   6   6       1601.49       1940.27        84.17 o
 -10   3   5        552.12        635.94        41.07 o
  -9   3   5       4165.57       4434.19        76.33 o
 -11   4   5       1135.65       1295.71        58.07 o
 -10   4   5       2694.67       2961.32        67.25 o
  -9   4   5         40.13         61.61        21.27 o
 -10   5   5       1814.71       2230.85        65.25 o
  -8   3   4        123.29        188.26        16.48 o
  -7   3   4        486.06        611.17        16.72 o
  -8   4   4        219.11        303.29        18.53 o
  -6   2   3         38.65         51.46         5.83 o
  -6   3   3        475.69        536.43        10.93 o
  -4   2   2        743.65        814.63         7.47 o
 -22  -4   9         69.42        -48.71       176.07 o
 -22  -6   8        204.42         28.36       233.26 o
 -21  -6   8        434.67        608.09       207.58 o
 -20  -6   8       1357.44       1819.29       212.17 o
 -22  -5   8       1151.92       1335.21       227.27 o
 -21  -5   8       1123.60       1585.28       208.48 o
 -20  -5   8        934.43       1098.53       169.61 o
 -19  -5   8        959.32       1043.46       156.55 o
 -22  -4   8       1592.61       1646.49       226.40 o
 -21  -4   8        130.92        103.79       151.66 o
 -20  -4   8         56.99        -93.42       132.10 o
 -19  -4   8        221.34         22.46       108.42 o
 -22  -3   8        193.54        577.18       179.85 o
 -21  -3   8        412.79        481.50       157.65 o
 -20  -3   8        523.58        699.11       139.97 o
 -19  -3   8        238.15        244.13       106.32 o
 -22  -5   7        891.10        920.88       236.92 o
 -21  -5   7        252.44        342.73       179.29 o
 -20  -5   7        143.98        271.16       151.85 o
 -19  -5   7        642.40        802.26       150.96 o
 -18  -5   7       2165.26       2417.18       164.39 o
 -17  -5   7       1196.47       1339.46       119.70 o
 -21  -4   7       3556.93       3677.96       231.52 o
 -20  -4   7        203.03        417.17       138.44 o
 -19  -4   7       1022.13       1177.72       144.09 o
 -18  -4   7       1156.22       1319.58       124.20 o
 -17  -4   7       1408.46       1703.33       112.74 o
 -21  -3   7         37.14         17.17       142.89 o
 -20  -3   7        484.87        450.50       131.79 o
 -19  -3   7        319.46        369.14       114.90 o
 -18  -3   7         49.13         46.88        88.86 o
 -17  -3   7        553.93        436.07        86.87 o
 -21  -2   7        865.24       1014.27       165.52 o
 -19  -5   6        151.59        195.46       138.32 o
 -18  -5   6       1436.05       1942.84       150.90 o
 -18  -4   6       4266.62       4746.62       181.50 o
 -17  -4   6       1567.84       1767.19       118.34 o
 -16  -4   6       2761.10       3380.28       131.92 o
 -15  -4   6       2574.65       2971.42       114.45 o
 -18  -3   6         59.58        -10.76        90.66 o
 -17  -3   6         83.77        209.28        80.77 o
 -16  -3   6       3647.74       4257.10       132.87 o
 -15  -3   6        673.71        800.91        69.65 o
 -18  -2   6         63.10        -31.81        85.70 o
 -17  -2   6       2708.52       3067.33       134.99 o
 -16  -2   6       1481.99       1590.57        96.52 o
 -15  -4   5       2687.18       3200.12       120.37 o
 -14  -4   5        897.91       1060.92        72.60 o
 -15  -3   5        575.69        730.30        65.81 o
 -14  -3   5        468.58        477.95        56.69 o
 -13  -3   5        676.15        810.38        52.70 o
 -12  -3   5        173.09        214.25        35.09 o
 -15  -2   5        390.23        414.53        57.65 o
 -14  -2   5       1816.16       2041.16        79.28 o
 -13  -2   5        633.36        832.89        49.95 o
 -12  -2   5          2.17         61.35        29.43 o
 -12  -3   4         81.38        118.88        34.01 o
 -11  -3   4        456.56        575.05        36.59 o
 -10  -3   4        357.64        378.86        26.69 o
 -12  -2   4        230.37        279.31        32.64 o
 -11  -2   4        207.02        200.15        26.01 o
 -10  -2   4       1575.48       1818.81        40.18 o
  -9  -2   3       1792.55       1821.24        33.18 o
  -8  -2   3       1910.17       1824.61        28.19 o
  -9  -1   3       2497.74       2442.34        37.65 o
  -8  -1   3       3737.40       3316.47        39.66 o
  -6  -1   2        903.10        806.86         8.74 o
  -5  -1   2         77.41         83.01         2.24 o
   0 -17  -1       2098.83       2100.17        61.87 o
   0 -16  -1        658.82        742.07        36.14 o
   0 -15  -1       2458.62       2670.46        55.80 o
   0 -14  -1        382.65        419.15        23.50 o
   0 -13  -1       2283.98       2546.69        41.04 o
   0 -12  -1        886.84       1009.12        23.20 o
   0 -11  -1      10166.02      11343.86        78.78 o
   0 -10  -1        546.96        587.16        11.70 o
   0  -9  -1       8891.15       9318.49        51.65 o
   0  -8  -1       3670.74       4069.46        26.08 o
   0 -29  -2        391.36        518.76       146.15 o
   0 -28  -2        497.58        566.11       140.53 o
   1 -28  -2        749.38       1138.76       170.33 o
   0 -27  -2        537.47        685.53       129.66 o
   1 -27  -2         76.20         37.06       137.68 o
   0 -26  -2       1900.72       1842.03       135.53 o
   1 -26  -2       2029.51       2328.99       165.07 o
   0 -25  -2        256.74        304.53       100.68 o
   1 -25  -2        302.25        413.72       107.49 o
   0 -24  -2         13.46         76.46        80.35 o
   1 -24  -2       2767.74       2820.25       149.57 o
   0 -23  -2        850.39        973.41        93.83 o
   1 -23  -2         50.68         96.81        81.51 o
   0 -22  -2        336.27        440.77        73.83 o
   1 -22  -2       1392.92       1481.88        99.56 o
   0 -21  -2        685.15        721.84        71.08 o
   1 -21  -2       1237.87       1487.51        87.75 o
   0 -20  -2        381.29        424.29        57.66 o
   1 -20  -2       1710.27       1930.04        92.02 o
   0 -19  -2       1140.80       1304.28        67.82 o
   1 -19  -2        122.36        170.43        51.09 o
   0 -18  -2        358.63        354.39        44.77 o
   1 -18  -2        748.20        838.03        55.19 o
   0 -17  -2        312.74        324.47        38.86 o
   1 -17  -2        169.35        201.17        41.20 o
   0 -16  -2       1972.71       2220.92        63.57 o
   1 -16  -2       4526.98       5015.46        92.93 o
   1 -15  -2        574.72        645.22        37.69 o
   0 -28  -3        140.14         79.72       146.68 o
   0 -27  -3        351.81          2.11       133.85 o
   1 -27  -3       1235.28       1322.88       168.21 o
   0 -26  -3          1.73        -88.24       107.17 o
   1 -26  -3         26.26        233.07       117.78 o
   0 -25  -3        132.24        256.22        97.68 o
   1 -25  -3        437.95        552.93       115.28 o
   2 -25  -3       1585.93       1738.83       162.85 o
   0 -24  -3        858.76        968.73       108.44 o
   1 -24  -3        116.33         41.62        96.08 o
   2 -24  -3       1093.28        987.18       135.21 o
   1 -23  -3       2642.40       2799.88       133.47 o
   2 -23  -3        996.52       1319.24       118.44 o
   2 -22  -3       2657.85       2711.00       133.88 o
   3  -7  -1         29.44         31.96         3.12 o
   2  -5  -1        140.71        147.38         2.33 o
   5 -15  -2       1171.43       1283.01        45.05 o
   6 -15  -2          1.40         31.33        30.93 o
   5 -14  -2        967.87       1073.32        40.11 o
   6 -14  -2       1248.67       1451.20        53.44 o
   5 -13  -2        781.66        881.73        33.89 o
   5 -12  -2        960.01        995.16        32.37 o
   4 -11  -2        735.11        816.72        22.23 o
   5 -11  -2        922.78       1035.57        30.97 o
   4 -10  -2        613.35        634.27        17.83 o
   8 -23  -3        539.72        352.47       103.18 o
   9 -23  -3        500.55        886.42       123.81 o
   8 -22  -3        496.00        449.58        94.00 o
   9 -22  -3        649.24        776.97       118.60 o
   7 -21  -3         26.42         32.06        67.20 o
   8 -21  -3        240.67        205.58        80.33 o
   9 -21  -3       1247.94       1534.04       123.96 o
   7 -20  -3        766.45       1003.03        81.26 o
   8 -20  -3         95.92        106.94        75.14 o
   7 -19  -3       1000.72       1212.83        81.24 o
   8 -19  -3        889.93       1274.23        96.87 o
   7 -18  -3         68.26        -27.93        52.53 o
   8 -18  -3       1085.76       1481.99        93.35 o
   6 -17  -3       2695.35       2916.53        90.91 o
   7 -17  -3       2967.94       3277.21       103.15 o
   6 -16  -3        645.89        672.49        51.31 o
   7 -16  -3       2220.95       2414.78        83.89 o
   6 -15  -3       2055.53       2450.43        72.61 o
   7 -15  -3        483.14        591.92        54.40 o
   6 -14  -3        232.83        283.03        36.50 o
  10 -28  -4        332.93        261.29       181.45 o
   9 -27  -4        387.37        242.59       157.44 o
  10 -27  -4        751.32        800.57       187.66 o
  11 -27  -4        496.21        247.12       217.54 o
   9 -26  -4        982.42        781.24       161.57 o
  10 -26  -4         75.51       -166.16       166.16 o
  11 -26  -4        854.35        753.45       219.24 o
   9 -25  -4        515.21        809.45       150.77 o
  10 -25  -4       1265.08       1166.11       179.40 o
  11 -25  -4         49.78        116.12       188.59 o
   9 -24  -4       1237.18       1667.12       155.05 o
  10 -24  -4         25.27       -146.17       146.17 o
   9 -23  -4        132.87         51.73       115.48 o
  10 -23  -4        441.14        627.38       155.34 o
   8 -22  -4        241.65        112.13        91.90 o
   9 -22  -4        183.16        238.02        98.42 o
  10 -22  -4       1364.37       1439.58       159.60 o
   8 -21  -4       1709.32       1730.65       119.41 o
   9 -21  -4        492.90        485.90       104.83 o
   8 -20  -4       2436.90       2622.97       128.16 o
   9 -20  -4        766.81       1054.72       113.53 o
   8 -19  -4       1589.95       1726.07       101.47 o
   9 -19  -4       1023.73       1061.17       102.31 o
  10 -27  -5       1721.60       1756.60       227.62 o
  10 -26  -5        279.94         10.77       183.26 o
  11 -26  -5       1276.81        883.83       221.12 o
  12 -26  -5         57.17       -238.40       238.40 o
  10 -25  -5       1993.88       2046.23       202.98 o
  11 -25  -5          5.97        -75.04       178.96 o
  12 -25  -5        898.80        823.31       240.71 o
   9 -24  -5        454.79        430.31       133.07 o
  10 -24  -5        103.42       -157.57       157.57 o
  11 -24  -5        784.40        670.91       189.81 o
  10 -23  -5        205.52        322.59       144.71 o
  11 -23  -5        228.05        211.59       172.82 o
  -1  -3  -1        888.54        857.29         6.42 o
  -2  -6  -2       1219.05       1212.30        12.58 o
  -3 -10  -3        953.91       1070.31        32.65 o
  -3  -9  -3       1419.49       1517.38        32.82 o
  -3  -8  -3       2144.19       2349.34        39.60 o
  -2  -8  -3       1663.64       1759.00        31.71 o
  -5 -13  -4       1525.49       1589.85        67.60 o
  -4 -13  -4        676.66        871.69        56.04 o
  -4 -12  -4       1055.26       1274.46        54.46 o
  -3 -12  -4       2082.30       2302.83        69.58 o
  -4 -11  -4        676.41        759.38        41.47 o
  -3 -11  -4        589.11        629.64        38.61 o
  -3 -10  -4        363.93        433.99        29.68 o
  -6 -17  -5        111.97        111.18        75.11 o
  -5 -17  -5       4319.08       5241.03       170.95 o
  -6 -16  -5       1337.50       1645.34        97.66 o
  -5 -16  -5       1421.89       1615.79        99.81 o
  -6 -15  -5        517.82        628.07        72.97 o
  -5 -15  -5       1308.88       1461.66        86.05 o
  -4 -15  -5       1585.36       1771.88        97.71 o
  -5 -14  -5        286.46        359.48        56.99 o
  -4 -14  -5        704.03        769.40        68.20 o
  -4 -13  -5       1990.43       2101.43        81.57 o
  -3 -13  -5        611.15        711.35        60.74 o
  -4 -12  -5        195.02        187.51        45.40 o
  -7 -21  -6        147.23         56.71       163.63 o
  -7 -20  -6        454.18        832.41       146.31 o
  -6 -20  -6          6.07        -19.91       141.11 o
  -8 -19  -6        500.99        441.44       133.68 o
  -7 -19  -6        649.43        660.51       137.57 o
  -6 -19  -6        669.65        945.34       145.95 o
  -5 -19  -6        277.58        373.43       134.25 o
  -7 -18  -6       1153.78       1022.79       126.52 o
  -6 -18  -6        503.36        696.77       116.03 o
  -5 -18  -6        370.05        505.52       122.88 o
  -6 -17  -6       1513.77       1536.56       128.59 o
  -5 -17  -6        119.65        216.88       101.71 o
  -4 -17  -6        408.52        391.87       102.18 o
  -6 -16  -6        142.27        250.80        85.93 o
  -5 -16  -6        514.90        723.62        92.71 o
  -4 -16  -6        674.81        731.55       101.80 o
  -5 -15  -6       2509.72       2972.33       132.48 o
  -4 -15  -6        320.22        507.19        78.38 o
  -7 -22  -7        352.14        199.71       208.54 o
  -6 -22  -7         32.58        -27.75       204.00 o
  -8 -21  -7        503.46       1113.21       197.71 o
  -7 -21  -7         53.29         66.63       188.22 o
  -6 -21  -7       3172.78       3254.47       262.67 o
  -8 -20  -7       2069.16       1885.97       208.76 o
  -7 -20  -7       1239.24       1328.84       199.60 o
  -6 -20  -7       1131.88       1376.61       198.28 o
  -5 -20  -7        655.57        949.52       193.16 o
  -7 -19  -7       1497.91       1569.20       188.05 o
  -6 -19  -7         93.45        -27.22       142.58 o
  -5 -19  -7         91.64         25.94       151.37 o
  -6 -18  -7        239.03        238.00       133.73 o
  -5 -18  -7        514.22        560.73       141.63 o
  -4 -18  -7        305.04        156.95       141.37 o
  -6 -17  -7        745.36        783.23       132.28 o
  -5 -17  -7        255.46        359.05       113.02 o
  -5 -21  -8        212.58        151.73       223.35 o
  -6 -20  -8       1001.89        945.09       217.02 o
  -5 -20  -8         53.09        266.30       185.34 o
  -6 -19  -8       1543.79       1398.69       204.64 o
  -3  -3  -1        400.48        384.98         3.94 o
  -2  -2  -1        100.62         83.14         1.57 o
  -6  -6  -2       2328.30       2603.83        40.73 o
  -6  -5  -2       4984.10       5267.30        57.28 o
  -5  -5  -2       2973.17       3070.10        36.91 o
  -5  -4  -2       1220.45       1196.62        18.96 o
  -4  -4  -2       3045.94       2809.67        26.67 o
 -10  -9  -3        272.65        314.84        49.17 o
  -9  -9  -3       1910.56       2187.70        77.67 o
 -10  -8  -3       1692.32       2110.60        77.81 o
  -9  -8  -3        887.20       1160.60        58.34 o
  -8  -8  -3       1264.47       1571.70        59.71 o
  -9  -7  -3       1872.47       2006.25        65.76 o
  -8  -7  -3       1905.85       2000.47        60.13 o
  -7  -7  -3        142.45        171.41        31.10 o
  -8  -6  -3        804.40        865.45        42.15 o
  -7  -6  -3        175.91        211.14        25.68 o
  -6  -6  -3        305.84        326.19        25.56 o
 -13 -12  -4       3100.99       3337.44       172.07 o
 -12 -12  -4        254.95        373.40       109.66 o
 -14 -11  -4        668.96        555.94       112.99 o
 -13 -11  -4        219.18        287.44        98.89 o
 -12 -11  -4        596.01        637.46        99.38 o
 -11 -11  -4        672.50        644.87        98.56 o
 -13 -10  -4       1778.66       2125.97       131.76 o
 -12 -10  -4       1127.75       1344.95       104.85 o
 -11 -10  -4          6.30         23.54        73.44 o
 -10 -10  -4       5661.48       6385.46       168.14 o
 -12  -9  -4        281.12        330.63        79.64 o
 -11  -9  -4        200.76        235.64        67.94 o
 -10  -9  -4       2757.69       2839.23       111.08 o
  -9  -9  -4       1592.01       1740.31        90.65 o
 -10  -8  -4       2085.39       2289.66        94.75 o
  -9  -8  -4        255.33        256.27        52.89 o
  -8  -8  -4        473.89        626.70        56.29 o
  -9  -7  -4       2405.49       2786.46        93.01 o
 -15 -14  -5        423.07        173.91       198.89 o
 -14 -14  -5        285.35        163.27       183.24 o
 -15 -13  -5        844.37        668.35       193.29 o
 -14 -13  -5        289.90        582.00       168.62 o
 -13 -13  -5       1469.44       1469.22       205.25 o
 -15 -12  -5        407.16        676.91       173.70 o
 -14 -12  -5       1160.55       1101.71       171.49 o
 -13 -12  -5        341.56        394.00       152.90 o
 -12 -12  -5        435.18        531.42       146.74 o
 -14 -11  -5        493.86        716.73       145.42 o
 -13 -11  -5       1353.13       1403.46       161.00 o
 -12 -11  -5        757.85        802.30       128.09 o
 -11 -11  -5       1003.20        922.62       128.02 o
 -13 -10  -5       3580.88       3602.24       182.65 o
 -12 -10  -5         76.18        178.22       100.58 o
 -11 -10  -5       1104.88       1249.97       119.91 o
 -10 -10  -5        120.66         53.98        90.43 o
 -12  -9  -5        287.10        417.91        95.31 o
 -11  -9  -5        237.31        240.12        85.03 o
 -14 -13  -6       2708.62       2696.50       260.24 o
 -13 -13  -6       1597.14       1661.25       233.26 o
 -14 -12  -6        399.49        347.02       195.81 o
 -13 -12  -6       1159.58       1540.84       208.46 o
 -12 -12  -6        137.98        335.15       173.69 o
 -14 -11  -6        202.21         80.42       168.57 o
 -13 -11  -6        176.11        349.75       156.85 o
 -12 -11  -6        922.14        809.05       165.93 o
 -20  13   8        436.75        369.09       179.33 o
 -19  13   8        245.39        192.18       151.68 o
 -19  11   7       2009.54       2195.42       217.01 o
 -18  11   7        192.65        224.17       130.16 o
 -17  11   7       2028.82       2123.38       144.19 o
 -20  12   7        259.57        133.65       196.19 o
 -19  12   7        523.46        489.42       189.42 o
 -18  12   7       1878.13       1960.50       173.81 o
 -17  12   7        142.89        225.88       110.54 o
 -20  13   7        752.93        739.02       213.92 o
 -19  13   7        451.45        513.04       177.14 o
 -18  13   7         33.32         18.04       138.78 o
 -20  14   7       2035.49       2274.68       258.33 o
 -19  14   7        832.95       1030.06       190.16 o
 -18  14   7         71.00       -112.19       146.45 o
 -19  15   7        514.66        587.64       192.29 o
 -19  16   7        321.81        392.14       183.58 o
 -16   9   6        644.82        654.43       101.55 o
 -17  10   6        832.90        998.42       134.45 o
 -16  10   6       1500.69       1850.87       124.81 o
 -15  10   6         77.46        342.75        74.26 o
 -17  11   6       1216.11       1696.79       154.35 o
 -16  11   6          6.56        131.15        89.27 o
 -15  11   6       1737.33       2259.35       120.13 o
 -18  12   6        221.87        138.43       153.63 o
 -17  12   6         92.98         22.29       116.97 o
 -16  12   6        791.19        960.04       114.18 o
 -19  13   6        570.77        457.13       192.88 o
 -18  13   6        277.25         54.61       153.67 o
 -17  13   6        803.02        832.55       137.94 o
 -16  13   6         66.66        242.12        99.29 o
 -19  14   6       1765.54       1629.07       224.38 o
 -18  14   6       1559.10       1539.64       180.54 o
 -17  14   6       1946.65       1955.24       158.48 o
 -16  14   6        228.71        215.42       112.64 o
 -13   8   5       2227.68       2626.52        92.90 o
 -12   8   5       1201.78       1221.46        62.37 o
 -14   9   5         82.41         88.77        64.06 o
 -13   9   5       1573.65       1825.34        81.64 o
 -15  10   5       4523.62       5371.00       169.24 o
 -14  10   5       1140.25       1273.22        84.98 o
 -13  10   5        103.84         99.50        55.04 o
 -15  11   5       1196.69       1386.36       107.96 o
 -14  11   5       1226.59       1527.75        95.30 o
 -13  11   5         48.01         84.16        57.79 o
 -16  12   5        287.79        346.60       113.87 o
 -15  12   5        980.16       1012.14       100.97 o
 -14  12   5       1187.83       1301.43        91.48 o
 -11   7   4       1369.93       1500.78        57.40 o
 -10   7   4        920.97       1030.44        38.58 o
 -12   8   4        195.67        379.25        49.02 o
 -11   8   4          0.23         -0.40        32.78 o
 -12   9   4        233.67        325.67        49.28 o
 -11   9   4       1410.05       1599.43        60.71 o
  -8   5   3        350.93        411.37        17.49 o
  -9   6   3        166.65        175.53        21.69 o
  -8   6   3       1463.59       1401.27        30.48 o
  -9   7   3        646.63        690.85        28.35 o
  -8   7   3        565.49        600.90        22.35 o
  -6   4   2        950.73        836.56        12.44 o
  -3   2   1        691.23        473.54         4.54 o
 -19  15   8        945.14        731.68       238.69 o
 -18  15   8        282.11        405.30       181.63 o
 -17  15   8        468.66        474.66       150.38 o
 -18  16   8       1537.27       1890.22       208.41 o
 -17  16   8       2066.14       1961.47       195.53 o
 -18  17   8        117.02         68.75       186.50 o
 -17  17   8        200.93        -27.30       161.22 o
 -17  18   8        680.04        543.57       187.80 o
 -17  14   7        250.34        237.99       152.09 o
 -16  14   7         35.52         -0.95       117.74 o
 -15  14   7        525.85        539.74       116.21 o
 -17  15   7       2781.55       3239.67       240.10 o
 -16  15   7        897.05       1065.26       151.72 o
 -15  15   7         61.88        126.67       106.75 o
 -18  16   7       1268.20       1572.29       228.61 o
 -17  16   7       1998.45       1869.94       213.30 o
 -16  16   7        222.16        416.62       144.60 o
 -15  16   7        657.59        448.58       129.81 o
 -18  17   7         85.94         87.99       221.56 o
 -17  17   7       1046.48       1163.90       195.13 o
 -16  17   7        112.51       -129.26       147.92 o
 -18  18   7        358.29        488.26       237.52 o
 -17  18   7        476.15        660.17       196.30 o
 -16  18   7        454.29        112.26       167.16 o
 -17  19   7        394.93         56.06       190.39 o
 -16  19   7        841.66        758.48       177.60 o
 -14  12   6        134.72        203.32        80.76 o
 -13  12   6        744.49        936.99        80.67 o
 -15  13   6       1952.49       2668.26       159.43 o
 -14  13   6        414.27        585.57        94.05 o
 -13  13   6        415.30        515.03        80.47 o
 -15  14   6        138.37        257.67       116.69 o
 -14  14   6        542.35        713.76       101.87 o
 -13  14   6        807.58        972.10        98.14 o
 -16  15   6        781.37        782.21       153.68 o
 -15  15   6       2046.96       2365.68       161.14 o
 -14  15   6        517.34        765.78       106.88 o
 -16  16   6        989.90       1221.91       176.36 o
 -15  16   6        762.86       1112.85       144.29 o
 -14  16   6        369.01        553.84       109.56 o
 -16  17   6        193.87        273.53       155.64 o
 -15  17   6       1199.59       1202.47       164.26 o
 -12  10   5       1198.73       1402.40        74.51 o
 -11  10   5       3086.35       3176.57        84.60 o
 -12  11   5        138.25        252.22        59.72 o
 -11  11   5       4351.96       4636.31       113.06 o
 -13  12   5        649.02        815.40        89.54 o
 -12  12   5        576.29        541.61        68.15 o
 -11  12   5       1918.68       2067.24        83.56 o
 -13  13   5       1250.03       1313.52       103.86 o
 -12  13   5        514.42        589.66        73.11 o
 -11  13   5        589.11        534.52        65.17 o
 -13  14   5        237.33        276.25        88.30 o
 -12  14   5       1874.23       1970.59       106.09 o
  -9   8   4       3143.98       3027.27        59.48 o
 -10   9   4       3572.72       3500.64        83.03 o
  -9   9   4       2734.17       2880.04        64.16 o
 -10  10   4         47.67         52.08        35.22 o
  -9  10   4       1978.38       2141.14        59.12 o
 -11  11   4       2741.55       2974.29        93.52 o
 -10  11   4       2645.87       2753.06        78.25 o
  -7   6   3       7183.52       5932.00        60.68 o
  -7   7   3        431.71        475.40        17.68 o
  -8   8   3       1665.62       1757.04        43.60 o
  -7   8   3       1285.31       1348.93        28.58 o
  -5   5   2        509.06        503.97         7.90 o
  -8  21  10        648.47        503.24       176.10 o
  -7  21  10       1205.77       1650.69       188.50 o
  -7  22  10        167.12        559.89       188.55 o
  -7  19   9         42.66         15.19       115.20 o
  -8  20   9        469.44        629.77       161.50 o
  -7  20   9        592.73        895.75       151.72 o
  -6  20   9       2212.97       2256.96       183.85 o
  -8  21   9         19.49       -108.61       158.16 o
  -7  21   9       2033.51       2881.75       209.73 o
  -6  21   9        730.78        961.05       163.58 o
  -8  22   9       1340.91       1309.79       225.23 o
  -7  22   9       2489.63       2113.11       230.64 o
  -6  22   9        569.70        828.30       177.32 o
  -5  22   9        237.49        230.30       154.45 o
  -8  23   9       1449.85       1950.22       277.91 o
  -7  23   9        185.01        225.58       204.93 o
  -6  23   9        310.10        487.22       193.53 o
  -5  23   9        977.91        611.59       189.05 o
  -7  24   9        731.17        852.80       255.10 o
  -6  24   9       1356.05       1522.17       236.83 o
  -6  16   8        349.03        368.84        75.43 o
  -6  17   8       2035.08       2423.70       125.57 o
  -7  18   8       1085.79       1308.88       127.29 o
  -6  18   8        217.07        329.86        99.00 o
  -7  19   8        345.13        362.39       125.57 o
  -6  19   8        356.97        317.97       110.77 o
  -5  19   8       1672.58       1733.68       136.13 o
  -7  20   8        952.39       1246.16       166.10 o
  -6  20   8       1866.14       1895.01       161.79 o
  -5  20   8        687.75        843.60       129.72 o
  -7  21   8        975.29       1060.32       178.02 o
  -6  21   8       1407.93       1377.97       173.36 o
  -5  21   8       1445.66       1443.54       167.14 o
  -6  22   8        461.28        521.16       169.31 o
  -6  23   8       1201.31       1527.17       212.62 o
  -6  15   7        146.66        205.86        59.25 o
  -5  15   7       2239.07       2398.21        98.75 o
  -6  16   7       3126.26       3890.98       137.47 o
  -5  16   7       3488.52       3685.59       122.73 o
  -6  17   7        204.48        315.28        88.42 o
  -5  17   7       1789.91       2026.54       109.32 o
  -4  17   7       1650.27       1842.95       102.76 o
  -6  18   7        893.70       1342.98       117.85 o
  -5  18   7        120.57        133.35        83.59 o
  -4  18   7         46.64        134.79        79.21 o
  -6  19   7        987.62        894.36       122.99 o
  -5  19   7        956.60       1190.06       120.48 o
  -5  20   7       1090.86       1053.19       135.97 o
  -5  13   6         34.91         12.05        38.76 o
  -5  14   6        107.41         97.56        47.79 o
  -4  14   6       3442.80       4365.91       112.29 o
  -5  15   6       1440.95       1661.39        83.74 o
  -4  15   6         52.74         94.34        50.99 o
  -5  16   6        676.34        975.94        78.85 o
  -4  16   6       3463.71       3981.47       117.84 o
  -4  11   5       2067.99       2289.29        53.17 o
  -4  12   5       2779.40       3021.97        69.33 o
  -3  12   5        212.00        277.82        32.05 o
  -4  13   5        268.88        318.08        39.54 o
  -3  13   5       1401.00       1524.63        57.21 o
  -4  14   5       2304.13       2797.84        88.20 o
  -3   8   4       3618.16       3479.55        43.07 o
  -3   9   4       1259.98       1401.95        29.23 o
  -3  10   4       1735.66       1835.32        37.62 o
  -3  11   4        554.73        710.86        31.58 o
  -2   7   3       2709.68       2983.23        26.23 o
  -2   8   3        457.66        479.83        11.97 o
 -11  26   6        178.38        117.01       172.68 o
  -9  22   5       3454.04       3729.19       163.74 o
 -10  23   5        205.52        130.56       113.88 o
  -9  23   5        603.09        704.30       115.27 o
 -11  24   5        784.40        830.81       162.55 o
 -10  24   5        103.42         99.58       128.29 o
  -9  24   5        454.79        547.59       128.11 o
 -12  25   5        898.80        796.66       213.47 o
 -11  25   5          5.97        -18.57       171.05 o
 -10  25   5       1993.88       1951.95       195.44 o
  -9  25   5       2274.08       2481.20       191.96 o
 -12  26   5         57.17        742.18       224.60 o
 -11  26   5       1276.81       1857.66       219.50 o
 -10  26   5        279.94        461.17       172.51 o
  -9  26   5       1441.80       1815.67       199.83 o
 -10  27   5       1721.60       1497.25       227.56 o
  -9  27   5        141.82        215.20       164.07 o
  -8  19   4       1589.95       1916.47        97.12 o
  -9  20   4        766.81        972.16       101.02 o
  -8  20   4       2436.90       2832.03       123.44 o
  -9  21   4        492.90        681.90       104.65 o
  -8  21   4       1709.32       1998.38       123.02 o
  -9  22   4        183.16        444.41       109.50 o
  -8  22   4        241.65        511.95       101.83 o
 -10  23   4        441.14        769.10       151.01 o
  -9  23   4        132.87        302.91       122.77 o
  -8  23   4        145.86        185.49       101.12 o
  -7  23   4        313.99        124.52       102.06 o
 -10  24   4         25.27        124.47       156.10 o
  -9  24   4       1237.18        958.43       160.93 o
  -8  24   4        705.22        429.58       128.11 o
  -7  24   4        208.16        102.99       107.12 o
 -10  25   4       1265.08       1838.65       218.78 o
  -9  25   4        515.21        345.66       147.48 o
  -8  25   4         39.24        194.54       132.91 o
 -10  26   4         75.51       -191.16       207.25 o
  -9  26   4        982.42       1080.69       192.06 o
  -8  26   4       1597.44       1374.73       190.00 o
 -10  27   4        751.32         50.96       224.67 o
  -9  27   4        387.37        221.74       186.39 o
  -9  28   4        674.78        753.22       208.92 o
  -6  14   3        232.83        357.39        32.48 o
  -7  15   3        483.14        645.94        49.61 o
  -6  15   3       2055.53       2282.15        67.84 o
  -7  16   3       2220.95       2510.26        86.03 o
  -6  16   3        645.89        703.47        51.69 o
  -7  17   3       2967.94       3388.11       109.17 o
  -6  17   3       2695.35       2958.78        89.67 o
  -7  18   3         68.26        134.23        59.80 o
  -6  18   3       1137.46       1073.43        71.32 o
  -7  19   3       1000.72       1184.50        83.29 o
  -6  19   3        265.45        332.39        61.58 o
  -7  20   3        766.45        670.03        86.41 o
  -7  21   3         26.42         73.53        82.54 o
  -8  22   3        496.00        442.37       115.90 o
  -7  22   3       1004.14        993.66       117.65 o
  -8  23   3        539.72        478.39       129.69 o
  -8  24   3        731.57        794.38       156.88 o
  -4  10   2        613.35        662.33        17.34 o
  -4  11   2        735.11        848.45        23.86 o
  -5  12   2        960.01       1055.62        36.39 o
  -4  12   2       2126.39       2130.05        41.85 o
  -5  13   2        781.66        920.41        37.12 o
  -4  13   2        649.61        719.25        30.01 o
  -5  14   2        967.87       1115.51        46.05 o
  -5  15   2       1171.43       1194.91        53.20 o
  -2   5   1        140.71        142.24         2.28 o
  -2   6   1        764.23        776.29         6.64 o
  -3   0  -2        772.30        737.46         6.78 o
  -2   0  -2         11.17         14.46         1.53 o
  -4   0  -3       5587.79       5529.61        48.56 o
  -3   0  -3       3735.79       3651.96        29.81 o
  -6   0  -4         19.96        112.10        21.75 o
  -5   0  -4       1354.23       1537.97        39.29 o
  -4   0  -4        103.77        130.31        15.53 o
  -6   1  -4        636.40        721.85        29.72 o
  -5   1  -4       1420.41       1527.47        36.92 o
  -8   0  -5        147.77        275.82        46.74 o
  -7   0  -5        435.23        605.18        47.19 o
  -6   0  -5       1819.74       1978.99        62.47 o
  -5   0  -5         78.44        142.80        28.38 o
  -8   1  -5        137.15        139.00        39.82 o
  -7   1  -5        105.19        191.84        36.53 o
  -6   1  -5        577.03        583.40        40.85 o
  -5   1  -5       2859.82       3066.28        67.47 o
  -9   0  -6       1159.99       1356.06        88.99 o
  -8   0  -6         52.85         54.45        59.14 o
  -7   0  -6          3.68          4.44        48.98 o
  -6   0  -6        551.24        688.77        56.74 o
  -9   1  -6       2399.30       2763.79       107.33 o
  -8   1  -6       6339.01       6897.05       157.68 o
  -7   1  -6       2352.00       2639.61        93.39 o
  -6   1  -6        558.63        610.88        56.18 o
 -11   0  -7        206.54        332.03       114.81 o
 -10   0  -7          5.85        -91.14        96.76 o
  -9   0  -7         71.54        285.64        93.41 o
  -8   0  -7        777.57        930.89        94.66 o
  -7   0  -7       1748.75       1938.88       102.16 o
 -11   1  -7       1161.63       1146.31       119.80 o
 -10   1  -7       1053.78       1176.65       113.23 o
  -9   1  -7        571.13        633.95        96.60 o
  -8   1  -7       3627.40       4207.17       148.72 o
  -7   1  -7        666.88        677.60        80.15 o
 -11   2  -7        826.74        949.45       119.25 o
 -10   2  -7        398.16        592.66        96.16 o
  -9   2  -7       1096.77       1202.47       103.61 o
  -8   2  -7       3192.76       3298.50       128.90 o
 -13  -1  -8       1017.37       1578.67       245.67 o
 -12  -1  -8        103.68         76.47       177.61 o
 -11  -1  -8         89.79        293.20       171.59 o
 -10  -1  -8        997.96       1261.46       175.63 o
  -9  -1  -8        572.97        348.68       142.81 o
  -8  -1  -8       2460.66       2793.95       164.88 o
 -13   0  -8        695.88        693.75       205.92 o
 -12   0  -8         26.48         58.26       160.12 o
 -11   0  -8       3729.23       4121.06       234.43 o
 -10   0  -8         74.76        151.44       141.36 o
  -9   0  -8        449.27        473.81       131.51 o
  -8   0  -8        129.97        -19.30       111.54 o
 -12   1  -8        103.68        -59.43       146.16 o
 -11   1  -8         89.79         20.79       137.19 o
 -10   1  -8        997.96       1268.35       152.62 o
  -9   1  -8        572.97        607.01       118.26 o
  -8   1  -8       2460.66       2418.33       145.75 o
 -12   2  -8       1037.69       1145.38       162.17 o
 -11   2  -8        741.13        992.69       150.53 o
 -10   2  -8         43.14          0.08       111.82 o
  -9   2  -8       1996.62       2402.10       159.42 o
 -11  -1  -9       1638.62       1507.27       264.83 o
 -10  -1  -9        448.36        440.45       199.72 o
  -9  -1  -9        548.47        774.91       186.19 o
 -11   0  -9        184.15         92.34       199.70 o
 -10   0  -9        918.77       1420.54       208.33 o
  -9   0  -9       1896.07       1983.80       200.43 o
 -11   1  -9       1638.62       1932.50       220.13 o
 -10   1  -9        448.37        557.71       173.23 o
  -9   1  -9        548.47        522.52       167.44 o
 -11   2  -9        468.23        495.12       178.46 o
 -10   2  -9       1036.29       1350.32       180.55 o
  -9   2  -9        119.34         30.01       151.17 o
  -2  -3  -2       1345.63       1297.35         9.37 o
  -3  -4  -3       1367.61       1378.11        18.52 o
  -5  -6  -4       1567.11       1688.98        45.46 o
  -4  -6  -4       9141.09       9679.77       110.64 o
  -3  -6  -4        617.79        720.56        27.00 o
  -4  -5  -4       1320.69       1402.85        33.48 o
  -3  -5  -4        941.01        998.32        25.07 o
  -6  -8  -5       1032.14       1200.34        61.93 o
  -5  -8  -5        735.22        877.42        57.14 o
  -6  -7  -5       2539.16       2946.54        76.51 o
  -5  -7  -5       1641.50       1641.88        58.61 o
  -4  -7  -5       1140.94       1287.85        50.29 o
  -6  -6  -5       1392.54       1255.19        54.53 o
  -5  -6  -5        338.96        387.97        36.21 o
  -4  -6  -5       2343.66       2590.13        61.78 o
  -7 -10  -6       1288.76       1662.43       100.26 o
  -7  -9  -6        917.10       1121.13        85.01 o
  -6  -9  -6        472.18        461.12        68.00 o
  -5  -9  -6        143.14        139.02        60.26 o
  -7  -8  -6        879.36       1068.93        73.12 o
  -6  -8  -6        505.39        624.43        61.46 o
  -5  -8  -6       2820.64       3146.64        97.44 o
  -6  -7  -6        236.91        236.53        50.41 o
  -5  -7  -6        341.72        388.33        47.90 o
  -9 -11  -7         53.08        173.99       110.54 o
  -8 -11  -7        818.22        753.36       129.02 o
  -7 -11  -7        452.68        475.57       110.02 o
  -6 -11  -7        141.93         54.55        89.45 o
  -8 -10  -7       1883.02       2285.03       135.43 o
  -7 -10  -7       1721.55       2051.34       121.36 o
  -6 -10  -7        575.70        578.90        90.01 o
  -5 -10  -7        489.92        616.48        86.01 o
  -8  -9  -7         11.42        -53.37        76.63 o
  -7  -9  -7        868.29       1052.79       100.39 o
  -6  -9  -7        364.73        369.00        77.39 o
  -5  -9  -7        844.63        975.56        85.98 o
  -6  -8  -7        351.07        491.22        70.99 o
  -5  -8  -7        904.93        924.06        78.94 o
 -10 -13  -8        603.45        620.39       198.57 o
  -9 -13  -8        304.80        574.48       191.92 o
  -8 -13  -8        617.28        460.53       189.68 o
 -10 -12  -8        421.81        336.25       165.36 o
  -9 -12  -8        208.21        199.69       164.08 o
  -8 -12  -8       3091.31       3476.57       225.63 o
  -7 -12  -8         23.45        -29.63       141.79 o
  -6 -12  -8       2371.62       3018.95       193.13 o
  -9 -11  -8        483.28        708.41       150.78 o
  -8 -11  -8          8.71        332.67       129.18 o
  -7 -11  -8        655.49        538.10       128.51 o
  -6 -11  -8       1239.90       1192.19       137.45 o
  -9 -10  -8       1515.65       1481.51       154.53 o
  -8 -10  -8       2030.30       2014.60       156.21 o
  -7 -10  -8        173.66        322.00       107.55 o
  -6 -10  -8       2464.39       2631.72       146.48 o
  -7  -9  -8       1325.53       1421.21       129.16 o
  -6  -9  -8         47.43        -30.85        82.19 o
  -8 -14  -9       2884.50       3016.77       305.81 o
  -9 -13  -9         47.69       -198.14       198.14 o
  -8 -13  -9       1146.95        994.09       221.25 o
  -7 -13  -9       1012.67       1293.27       206.24 o
  -9 -12  -9         52.56         -2.87       195.45 o
  -8 -12  -9       1071.42       1055.15       195.66 o
  -7 -12  -9        193.57        334.84       168.94 o
  -9 -11  -9        382.01        338.98       179.61 o
  -8 -11  -9       1090.59        912.03       175.05 o
  -7 -11  -9        758.57        660.54       162.50 o
  -7 -10  -9        396.83        564.89       143.83 o
 -13 -21   9       1127.28        972.78       261.23 o
 -14 -20   9          1.71        159.73       187.11 o
 -13 -20   9       1157.14       1293.17       226.58 o
 -14 -19   9        157.46       -150.13       167.39 o
 -13 -19   9        114.43        -76.88       156.45 o
 -14 -18   9       1496.47       1673.93       192.40 o
 -14 -22   8         44.96        437.79       228.48 o
 -13 -22   8        773.17        627.74       255.42 o
 -15 -21   8        191.81        363.77       205.30 o
 -14 -21   8        940.02        841.28       221.24 o
 -13 -21   8         25.95        263.23       198.37 o
 -15 -20   8        701.90        735.46       186.02 o
 -14 -20   8        287.87        -23.65       178.13 o
 -13 -20   8        409.06        302.91       184.16 o
 -12 -20   8         38.07        -86.08       172.97 o
 -14 -19   8        299.87        480.69       156.64 o
 -13 -19   8       1461.90       1744.78       185.90 o
 -12 -19   8        324.39        580.58       172.99 o
 -13 -18   8        100.17         77.39       133.95 o
 -12 -18   8       1283.09       1601.11       165.12 o
 -11 -18   8        385.85        244.01       135.20 o
 -13 -17   8       1454.73       1677.98       155.27 o
 -12 -17   8       1255.00       1450.48       137.44 o
 -11 -17   8        349.41        570.14       127.50 o
 -12 -16   8        404.73        309.63       110.01 o
 -12 -21   7       1564.46       1322.65       212.67 o
 -12 -20   7       2087.08       2324.36       207.77 o
 -13 -19   7        694.75        731.06       157.01 o
 -12 -19   7       2301.02       2587.83       193.87 o
 -11 -19   7        149.07        167.00       140.54 o
 -13 -18   7        222.23        304.28       117.50 o
 -12 -18   7        520.34        434.92       127.80 o
 -11 -18   7        896.50       1121.76       149.21 o
 -12 -17   7        311.72        511.22       108.28 o
 -11 -17   7       2671.26       3553.50       173.84 o
 -12 -16   7        778.84        999.20       111.73 o
 -11 -16   7       3807.31       4494.86       169.68 o
 -10 -16   7        645.74        774.40       104.51 o
 -11 -15   7        425.34        585.27        88.83 o
 -10 -15   7       1202.91       1431.49       104.74 o
 -11 -14   7       3398.27       4239.01       136.80 o
 -10 -17   6        973.51       1304.41       119.16 o
 -11 -16   6        425.45        509.99        88.92 o
 -10 -16   6       4042.86       4491.81       153.60 o
 -11 -15   6       2426.49       2545.74       112.34 o
 -10 -15   6       2115.99       2397.54       109.88 o
  -9 -15   6       2480.12       3197.68       125.38 o
 -10 -14   6        356.55        466.70        68.06 o
  -9 -14   6       1402.85       1734.63        88.69 o
 -10 -13   6        262.43        398.02        60.56 o
  -9 -13   6       1721.89       2236.03        87.24 o
  -8 -13   6        630.96        643.06        62.74 o
  -9 -12   6        374.01        424.67        50.88 o
  -9 -14   5         96.42         39.88        53.26 o
  -9 -13   5       1566.28       1710.84        76.29 o
  -8 -13   5        340.95        459.63        51.99 o
  -9 -12   5       4177.18       4636.16       110.38 o
  -8 -12   5        212.61        336.75        42.76 o
  -8 -11   5       1109.50       1179.44        52.53 o
  -7 -11   5        631.20        731.12        43.52 o
  -7 -11   4       1256.97       1402.64        47.00 o
  -7 -10   4       3885.72       3811.92        69.75 o
  -6 -10   4        225.63        280.30        26.64 o
  -6  -9   4        822.81        860.46        28.27 o
  -6  -8   4         83.15         99.41        13.59 o
  -5  -8   3        432.51        427.79        15.54 o
  -5  -7   3       3318.12       3546.80        37.89 o
  -3  -5   2       3459.75       3128.90        18.96 o
  -3  -4   2       1154.15        934.90         7.68 o
  -6 -27   7        226.35        309.22       176.76 o
  -5 -27   7       1012.17        418.73       207.76 o
  -6 -26   7        108.19       -135.77       144.91 o
  -6 -28   6       1399.23        824.25       207.83 o
  -5 -28   6         93.73        206.90       202.64 o
  -4 -28   6        435.04        358.18       239.46 o
  -6 -27   6         73.50       -165.91       165.91 o
  -5 -27   6        324.63        138.67       187.07 o
  -4 -27   6       1111.49       1346.13       230.06 o
  -6 -26   6        222.86        430.66       154.73 o
  -5 -26   6        163.47        458.95       159.45 o
  -4 -26   6        343.97        372.06       189.17 o
  -6 -25   6        667.95        775.85       147.92 o
  -5 -25   6       2584.53       2580.25       189.58 o
  -4 -25   6         52.71        -23.62       148.05 o
  -5 -24   6        130.50        184.42       124.78 o
  -4 -24   6         48.19        -64.04       132.65 o
  -5 -23   6         60.72        195.61       101.17 o
  -4 -23   6       1908.27       1656.61       154.81 o
  -4 -29   5        603.31       1269.77       259.21 o
  -5 -28   5       1017.37        751.72       206.99 o
  -4 -28   5        688.06        740.71       224.93 o
  -5 -27   5       2093.97       2001.59       207.51 o
  -4 -27   5        331.97        -44.90       179.21 o
  -6 -26   5        324.55        228.40       140.41 o
  -5 -26   5        242.92        474.03       151.59 o
  -4 -26   5        454.22        568.95       166.40 o
  -6 -25   5        197.82        114.02       128.08 o
  -5 -25   5        545.44        616.20       139.56 o
  -4 -25   5       1693.50       1747.74       174.87 o
  -5 -24   5        124.43        286.51       109.44 o
  -4 -24   5        572.09        483.76       136.60 o
  -5 -23   5        141.55        273.82       102.76 o
  -4 -23   5       1343.44       1769.42       143.29 o
  -5 -22   5        443.83        354.90        91.46 o
  -4 -22   5        526.77        587.76       103.91 o
  -5 -21   5        218.82        242.22        79.03 o
  -4 -21   5        488.84        687.28        88.97 o
  -3 -21   5       1667.00       1774.29       121.18 o
  -4 -20   5       1366.54       1627.01        95.81 o
  -3 -20   5        335.01        463.29        81.72 o
  -4 -19   5        661.65        695.01        69.24 o
  -4 -22   4       1258.60       1353.38       106.94 o
  -3 -22   4        226.15        308.62        98.26 o
  -4 -21   4        413.81        411.27        82.35 o
  -3 -21   4       1230.79       1515.58       111.99 o
  -4 -20   4        406.56        478.74        71.11 o
  -3 -20   4       4197.23       4592.18       144.01 o
  -4 -19   4        455.73        588.78        65.72 o
  -3 -19   4       3599.42       4133.12       133.70 o
  -4 -18   4        879.73       1080.04        68.96 o
  -3 -18   4       1294.48       1457.60        78.00 o
  -4 -17   4        620.83        675.90        56.61 o
  -3 -17   4        903.98       1133.57        65.25 o
  -3 -16   4        582.71        630.15        47.59 o
  -3 -17   3         13.46        -24.78        42.36 o
  -3 -16   3       4838.57       5261.93       100.05 o
  -3 -15   3       1787.91       1978.56        58.63 o
  -3 -14   3       4013.03       4119.33        72.06 o
  -2 -14   3        673.61        857.81        41.50 o
  -3 -13   3        230.85        231.70        21.86 o
  -2 -13   3        328.26        374.95        26.54 o
  -2 -12   3        276.85        353.66        21.87 o
  -2 -11   2        220.87        242.70        13.38 o
  -2 -10   2        507.34        509.60        13.84 o
  -2  -9   2      11529.42      11979.85        76.73 o
  -1  -5   1      10305.89       8562.47        34.48 o
   7  -3  -1       2918.41       2525.38        24.93 o
   8  -3  -1       2748.14       2384.44        29.94 o
   9  -3  -1        254.78        250.68        16.71 o
   5  -2  -1        410.39        373.54         4.52 o
   6  -2  -1         56.14         67.12         3.82 o
  17  -8  -2        449.78        543.26        84.58 o
  15  -7  -2       2686.64       3209.88       112.80 o
  16  -7  -2       1730.71       1934.05        98.71 o
  17  -7  -2        257.15        326.08        78.98 o
  18  -7  -2       1446.76       1548.29       118.32 o
  13  -6  -2        218.07        343.81        42.15 o
  14  -6  -2        166.70        228.54        48.40 o
  15  -6  -2        267.46        293.54        58.41 o
  16  -6  -2       2526.02       2823.97       109.98 o
  17  -6  -2       2668.53       3282.81       139.89 o
  18  -6  -2        246.68        262.83       103.77 o
  19  -6  -2       1577.77       1477.41       163.34 o
  11  -5  -2        364.82        435.31        31.78 o
  12  -5  -2        152.26        241.37        35.30 o
  13  -5  -2        469.64        520.95        47.28 o
  14  -5  -2       2149.58       2525.19        91.71 o
  15  -5  -2        661.26        830.88        75.47 o
  16  -5  -2       1196.02       1456.32        99.76 o
  10  -4  -2         90.28         99.94        19.48 o
  11  -4  -2        164.28        164.40        26.34 o
  12  -4  -2       3506.68       3506.53        80.38 o
  13  -4  -2        976.72       1125.64        59.91 o
  10  -3  -2        942.95        954.95        32.68 o
  22 -10  -3       1580.11       1803.25       221.39 o
  20  -9  -3        569.33        624.03       147.75 o
  21  -9  -3        500.96        455.23       170.73 o
  22  -9  -3        108.33        397.65       179.67 o
  18  -8  -3        753.00        705.85       109.92 o
  19  -8  -3        295.03        303.33       110.75 o
  20  -8  -3       3459.90       3085.57       205.23 o
  21  -8  -3        995.54        871.55       183.27 o
  22  -8  -3       1839.68       1545.09       224.79 o
  16  -7  -3       1941.36       2237.54       109.76 o
  17  -7  -3       1573.17       1828.84       117.28 o
  18  -7  -3        187.67        163.01        97.48 o
  19  -7  -3        357.08        348.27       116.44 o
  20  -7  -3       1474.34       1763.32       188.93 o
  21  -7  -3       1620.23       1652.89       218.86 o
  22  -7  -3       1025.62        823.96       240.89 o
  15  -6  -3        724.02        742.06        68.83 o
  16  -6  -3       2156.68       2631.07       114.66 o
  17  -6  -3        739.75        747.20        93.71 o
  18  -6  -3        385.35        369.37       104.64 o
  19  -6  -3       2361.49       2524.23       182.40 o
  20  -6  -3        162.58        174.67       156.10 o
  15  -5  -3        838.74        865.71        74.80 o
  16  -5  -3       1573.46       1724.49       106.87 o
  17  -5  -3        121.98        123.53        87.82 o
  22 -10  -4       1006.72        942.16       211.14 o
  20  -9  -4       1342.26       1505.82       161.62 o
  21  -9  -4        268.55        256.20       165.03 o
  22  -9  -4        344.56        550.78       193.79 o
  20  -8  -4        322.99        315.41       138.67 o
  21  -8  -4       1363.23       1563.24       196.08 o
  22  -8  -4        218.54       -183.13       183.13 o
  20  -7  -4       1370.06       1361.59       165.54 o
  21  -7  -4         73.93         62.02       166.95 o
  22  -7  -4        211.67        125.91       201.75 o
  20  -6  -4         68.87        110.17       146.71 o
  21  -6  -4       1520.71       1862.47       220.15 o
   5   1  -1          3.57         12.36         1.61 o
   6   1  -1        533.69        484.04         6.79 o
   7   2  -1       2238.57       2041.99        23.16 o
   9   2  -2       3267.28       2795.64        40.29 o
  10   2  -2        949.73        963.18        30.11 o
  11   2  -2       2719.82       2604.61        55.27 o
  12   2  -2        464.74        627.79        36.56 o
  13   2  -2         99.35        123.31        34.12 o
   9   3  -2       1147.13       1151.90        29.26 o
  10   3  -2        942.93       1059.62        34.37 o
  11   3  -2        238.86        302.80        31.15 o
  12   3  -2       1491.29       1641.75        56.40 o
  13   3  -2         70.49         73.46        36.73 o
  14   3  -2       1067.31       1043.98        61.76 o
  14   4  -2       3510.13       3784.47       105.60 o
  15   4  -2         80.78        148.57        56.62 o
  13   3  -3        652.02        745.34        51.21 o
  14   3  -3       3148.43       3359.18       102.12 o
  15   3  -3       1432.74       1485.30        80.17 o
  16   3  -3        383.64        357.07        67.86 o
  17   3  -3        810.18       1004.47        90.49 o
  18   3  -3       1252.71       1427.98       112.07 o
  19   3  -3        457.07        606.30       107.28 o
  20   3  -3        287.47        424.05       115.25 o
  14   4  -3       1764.47       2052.97        85.08 o
  15   4  -3         17.82         39.05        55.41 o
  16   4  -3       1860.24       2270.91       110.37 o
  17   4  -3        499.97        563.43        88.28 o
  18   4  -3        465.47        548.14       100.14 o
  19   4  -3       1434.32       1640.00       135.12 o
  20   4  -3       2906.07       3173.17       185.32 o
  21   4  -3       2579.71       2701.22       199.85 o
  16   5  -3       1573.46       1696.24       108.14 o
  17   5  -3        121.98        108.44        90.86 o
  18   5  -3       1556.35       1779.03       139.78 o
  19   5  -3        270.22        317.46       131.59 o
  20   5  -3         19.40        -93.00       131.28 o
  21   5  -3        764.47        734.62       183.16 o
  22   5  -3        421.72        345.50       184.31 o
  21   6  -3       1152.70       1073.41       195.77 o
  22   6  -3       1434.72       1714.36       248.17 o
  18   3  -4        209.91        444.03        90.11 o
  19   3  -4        202.82        186.35        99.78 o
  20   3  -4       1503.93       1559.02       146.26 o
  21   3  -4        437.73        399.11       145.52 o
  18   4  -4         44.39         93.16        90.46 o
  19   4  -4       1070.53       1190.80       133.94 o
  20   4  -4       1186.02       1050.34       146.99 o
  21   4  -4       2634.18       3336.21       222.19 o
  22   4  -4        259.75       -139.08       163.02 o
  23   4  -4        352.68        291.12       196.90 o
  18   5  -4       2460.52       2960.63       155.21 o
  19   5  -4         22.67        172.78       115.27 o
  20   5  -4       1190.72       1216.93       158.68 o
  21   5  -4         55.12        143.74       156.48 o
  22   5  -4        207.27        352.38       180.24 o
  23   5  -4       1416.97       1515.94       247.28 o
  18   6  -4       1029.49       1262.24       137.17 o
  19   6  -4        248.09        777.71       142.16 o
  20   6  -4         68.87        241.30       160.14 o
  21   6  -4       1520.71       1776.91       224.49 o
  22   6  -4        118.59        -39.08       207.88 o
  22   4  -5        557.33        817.68       168.62 o
  23   4  -5       1792.93       2050.21       234.77 o
  22   5  -5        486.25        670.37       186.42 o
  23   5  -5         71.62        142.15       195.38 o
  22   6  -5        669.92        922.73       214.56 o
  23   6  -5         63.89       -127.28       213.14 o
 -21   8   8        130.85        374.16       259.03 o
 -21   9   8        538.61       1340.02       259.32 o
 -20   9   8       1301.77       1740.80       247.20 o
 -21  10   8       1003.45       1366.08       249.27 o
 -20  10   8        182.95        348.66       194.18 o
 -19  10   8        358.12        243.81       171.87 o
 -21  11   8        392.40        478.22       232.92 o
 -20  11   8         67.51        272.45       185.32 o
 -18   7   7       1982.11       2267.81       199.84 o
 -19   8   7        446.52        619.20       183.70 o
 -18   8   7       1395.40       1672.16       177.18 o
 -21   9   7        293.65         61.77       245.18 o
 -20   9   7       1834.72       2039.67       255.76 o
 -19   9   7        487.56        827.92       174.90 o
 -18   9   7        692.77        728.55       154.73 o
 -17   9   7        833.33       1039.59       131.03 o
 -21  10   7        326.67        357.92       238.43 o
 -20  10   7        701.74       1190.36       228.79 o
 -19  10   7       3360.25       3853.42       249.46 o
 -18  10   7        480.90        505.46       138.56 o
 -21  11   7        186.36       -187.54       222.65 o
 -20  11   7        240.99        146.75       199.76 o
 -19  11   7       2009.54       2403.89       209.99 o
 -21  12   7         48.12        387.30       226.34 o
 -20  12   7        259.57        431.19       191.33 o
 -20  13   7        752.93        810.49       229.55 o
 -17   7   6       1193.36       1124.93       147.10 o
 -16   7   6       2312.88       2653.19       143.15 o
 -15   7   6       3137.20       3658.35       142.49 o
 -18   8   6       1426.66       1626.45       179.25 o
 -17   8   6        680.34        827.86       128.86 o
 -16   8   6        245.87        420.59        92.73 o
 -15   8   6        101.20        209.18        77.35 o
 -19   9   6       1088.57       1079.21       200.78 o
 -18   9   6        311.71        586.38       150.45 o
 -17   9   6        819.12        911.37       138.31 o
 -16   9   6        644.82        952.71       111.03 o
 -20  10   6        790.87       1100.22       243.32 o
 -19  10   6        519.32        583.81       181.70 o
 -18  10   6        277.60        287.30       139.48 o
 -17  10   6        832.90        911.77       127.12 o
 -20  11   6        236.09        370.59       217.10 o
 -19  11   6          2.79        321.67       169.46 o
 -18  11   6        272.92        311.01       140.51 o
 -17  11   6       1216.11       1479.64       150.27 o
 -19  12   6        790.48        975.91       185.31 o
 -18  12   6        221.87        240.58       144.35 o
 -13   5   5        666.48        845.21        70.90 o
 -14   6   5       1120.04       1373.29        91.36 o
 -13   6   5       1436.15       1728.70        82.07 o
 -15   7   5       1304.89       1766.76       109.55 o
 -14   7   5        505.85        607.15        75.68 o
 -13   7   5        155.56        167.72        53.33 o
 -16   8   5       3113.25       3614.93       171.36 o
 -15   8   5         37.90        -42.85        76.28 o
 -14   8   5       1927.37       2288.59       102.64 o
 -17   9   5        992.18       1336.78       148.07 o
 -16   9   5        699.05        866.34       114.65 o
 -15   9   5       3100.48       3400.71       141.55 o
 -16  10   5        544.18        524.04       120.39 o
 -15  10   5       4523.62       5218.89       182.27 o
 -11   5   4        987.83       1164.15        50.74 o
 -10   5   4        242.51        295.34        29.75 o
 -13   6   4        364.33        391.51        60.96 o
 -12   6   4        501.93        661.78        52.84 o
 -11   6   4        117.17        157.70        35.74 o
 -14   7   4       2120.68       2296.84       111.12 o
 -13   7   4       1142.45       1376.08        81.08 o
 -12   7   4       1949.45       2269.05        80.16 o
 -12   8   4        195.67        315.95        52.03 o
  -9   4   3       2441.55       2348.99        47.10 o
  -8   4   3       2729.76       2429.24        37.17 o
 -10   5   3       1958.38       2178.97        57.45 o
  -9   5   3        438.50        504.39        25.39 o
  -9   6   3        166.65        218.22        22.37 o
  -6   3   2       1868.35       1647.42        16.95 o
  -6   4   2        950.73        927.61        13.46 o
  -3   2   1        691.23        549.72         5.98 o
 -23  -5   6       1182.04       1280.98       275.17 o
 -23  -4   6        638.97        682.27       238.29 o
 -23  -3   6        182.77         99.63       202.88 o
 -22  -3   6       1789.45       1706.83       215.60 o
 -23  -2   6        936.48       1125.75       210.54 o
 -22  -2   6        707.79        643.94       174.45 o
 -23  -1   6        471.44        371.95       179.80 o
 -22  -1   6       2143.58       1894.76       199.49 o
 -23  -4   5       1792.93       1759.89       277.04 o
 -22  -4   5        557.33        317.87       204.46 o
 -21  -4   5        377.10        131.07       185.93 o
 -20  -4   5       1003.06       1341.45       166.96 o
 -19  -4   5       2104.71       1997.64       165.99 o
 -23  -3   5        110.72       -149.24       223.66 o
 -22  -3   5        317.70        262.62       201.93 o
 -21  -3   5        338.63         53.73       161.67 o
 -20  -3   5        427.31        441.86       142.96 o
 -19  -3   5        419.81        485.61       119.44 o
 -23  -2   5        205.22        131.56       207.35 o
 -22  -2   5        400.44        685.89       189.57 o
 -21  -2   5        995.85       1241.04       178.88 o
 -20  -2   5        481.24        519.94       128.02 o
 -19  -2   5       3161.12       3119.57       160.15 o
 -18  -2   5       2979.86       2701.33       136.70 o
 -23  -1   5         27.33       -150.40       186.58 o
 -22  -1   5       2342.71       2432.49       214.56 o
 -21  -1   5       1134.04       1421.65       160.93 o
 -20  -1   5         51.11        124.50       106.60 o
 -19  -1   5        128.05        190.29        88.55 o
 -18  -1   5        221.58        301.14        80.93 o
 -23   0   5         63.12        387.56       177.21 o
 -22   0   5       2402.57       2226.91       213.96 o
 -21  -3   4        437.73        780.14       185.34 o
 -20  -3   4       1503.93       1543.76       176.88 o
 -19  -3   4        202.82        194.86       124.38 o
 -18  -3   4        209.91        106.77        97.83 o
 -17  -3   4        402.48        352.96        91.70 o
 -16  -3   4        336.61        418.34        75.04 o
 -23  -2   4        375.48        289.43       240.25 o
 -22  -2   4        531.72        933.81       216.15 o
 -21  -2   4       1793.70       1672.95       208.55 o
 -20  -2   4         69.97        118.25       134.46 o
 -19  -2   4        138.75         72.52       108.78 o
 -18  -2   4       3210.14       3526.15       157.45 o
 -17  -2   4       1961.06       2377.51       120.95 o
 -16  -2   4        109.28        185.25        65.83 o
 -15  -2   4       2802.58       3032.55       100.54 o
 -22  -1   4       1637.41       2034.18       239.02 o
 -21  -1   4        812.68        674.35       176.58 o
 -20  -1   4       1388.07       1587.92       161.18 o
 -19  -1   4        641.22        693.27       117.77 o
 -18  -1   4        273.24        306.07        90.02 o
 -17  -1   4       1328.99       1462.64       102.71 o
 -16  -1   4        186.74         73.32        60.56 o
 -15  -1   4       2530.11       2678.23        90.09 o
 -14  -1   4       3855.26       3285.86        89.23 o
 -21   0   4         36.59        160.07       151.08 o
 -20   0   4        254.76        284.95       120.88 o
 -19   0   4        722.29        763.68       110.05 o
 -18   0   4          1.94        -67.52        79.47 o
 -17   0   4       2571.72       2542.49       118.36 o
 -18  -2   3       1901.38       1836.05       149.96 o
 -17  -2   3        243.56        271.84        89.59 o
 -16  -2   3       1870.64       1978.71       105.75 o
 -15  -2   3        686.19        789.40        73.16 o
 -14  -2   3       1862.70       1974.93        78.83 o
 -13  -2   3        479.32        558.33        49.55 o
 -12  -2   3        127.24        158.09        32.12 o
 -17  -1   3        349.83        449.57        92.73 o
 -16  -1   3        127.30        157.02        64.50 o
 -15  -1   3       1681.94       1733.30        84.53 o
 -14  -1   3        859.67        861.00        59.88 o
 -13  -1   3          7.59         72.77        36.02 o
 -12  -1   3       3439.43       3303.82        72.00 o
 -11  -1   3       2792.11       2614.09        52.89 o
 -16   0   3       1780.68       1704.77        98.11 o
 -15   0   3        424.04        382.75        57.80 o
 -14   0   3         14.48         11.40        40.05 o
 -13   0   3       1448.14       1453.27        56.00 o
 -12  -1   2       1805.30       1794.51        61.22 o
 -11  -1   2       1921.21       1952.27        51.94 o
 -10  -1   2        135.85        160.85        19.25 o
  -9  -1   2        787.24        785.34        22.36 o
  -8  -1   2       1700.34       1420.91        21.61 o
 -10   0   2       3038.01       2645.58        46.15 o
  -9   0   2       8914.04       6921.67        67.38 o
  -5   0   1         89.65         83.32         2.22 o
   0  -5  -1       1849.52       1650.71        10.68 o
   0  -4  -1        294.34        248.96         3.25 o
   0 -11  -2       1225.50       1099.07        21.75 o
   0 -10  -2       1309.81       1298.28        20.64 o
   1 -10  -2       1550.27       1532.26        24.62 o
   0  -9  -2       6093.39       5458.65        41.39 o
   0  -8  -2        900.14        874.86        11.84 o
   0 -17  -3       1939.62       1989.28        68.79 o
   0 -16  -3       1004.56        987.66        48.05 o
   1 -16  -3       1221.28       1190.54        54.50 o
   0 -15  -3         58.44         -5.46        27.85 o
   1 -15  -3        367.61        433.56        38.68 o
   0 -14  -3        283.13        253.83        28.58 o
   1 -14  -3        508.77        528.73        34.19 o
   0 -13  -3        681.17        716.96        30.18 o
   1 -13  -3        942.34        830.62        34.62 o
   0 -12  -3        130.82        156.27        19.45 o
   1 -12  -3        377.53        398.08        24.34 o
   1 -11  -3        887.12        929.99        28.23 o
   0 -23  -4        899.20        844.62       107.45 o
   0 -22  -4       1210.27       1184.50        99.45 o
   1 -22  -4       1649.17       1621.15       115.39 o
   0 -21  -4        741.90        652.16        83.30 o
   1 -21  -4       2981.54       3033.14       124.47 o
   2 -21  -4        238.08        278.63        90.07 o
   0 -20  -4       2124.70       2347.56       107.73 o
   1 -20  -4        215.24        212.43        68.60 o
   2 -20  -4       2639.96       2805.48       123.63 o
   0 -19  -4       1238.43       1185.52        80.75 o
   1 -19  -4       1111.89       1174.18        81.79 o
   2 -19  -4        710.90        524.17        74.70 o
   0 -18  -4       1991.42       1837.70        82.70 o
   1 -18  -4        638.25        680.43        65.10 o
   0 -17  -4        495.56        509.23        56.41 o
   1 -17  -4       3037.17       3206.31        97.14 o
   0 -16  -4        818.39        764.90        57.24 o
   1 -16  -4        842.74        964.17        59.19 o
   1 -15  -4        390.02        556.74        47.84 o
   1 -14  -4          7.24         33.70        36.88 o
   0 -27  -5        585.31        363.22       166.26 o
   0 -26  -5       1160.83       1215.90       155.19 o
   1 -26  -5        604.78        512.44       159.72 o
   0 -25  -5         83.91        126.23       126.54 o
   1 -25  -5       1048.23        874.09       151.01 o
   0 -24  -5        209.65        306.29       117.76 o
   1 -24  -5       1576.44       1610.23       156.04 o
   2 -24  -5        371.78        496.15       140.53 o
   0 -23  -5        483.73        435.76       111.59 o
   1 -23  -5        108.50        -93.25       110.05 o
   2 -23  -5        825.90        890.65       140.95 o
   0 -22  -5        775.72        716.95       106.40 o
   1 -22  -5        344.81        405.67       109.63 o
   2 -22  -5        530.55        458.51       115.49 o
   0 -21  -5        560.09        589.32        98.46 o
   1 -21  -5       1399.49       1515.10       118.41 o
   2 -21  -5        388.66        463.99       105.86 o
   0 -20  -5       2997.41       3092.58       132.61 o
   1 -20  -5        805.25        771.63        95.37 o
   2 -20  -5       1886.24       2079.78       124.56 o
   0 -19  -5       1208.12       1198.44        97.28 o
   1 -19  -5        544.15        801.15        85.58 o
   2 -19  -5        871.32        901.89        94.28 o
   1 -18  -5        152.23        152.03        68.17 o
   0 -27  -6        424.58        611.46       184.02 o
   1 -27  -6        755.30        512.66       217.58 o
   0 -26  -6        843.09        733.34       180.84 o
   1 -26  -6        337.35        502.81       184.05 o
   2 -26  -6        177.42        210.92       184.47 o
   0 -25  -6        832.45        514.65       165.89 o
   1 -25  -6        428.16        418.20       166.19 o
   2 -25  -6        690.05        743.75       181.32 o
   0 -24  -6        809.17        863.20       151.70 o
   1 -24  -6         34.46        173.54       143.49 o
   2 -24  -6        181.77        403.72       153.51 o
   0 -23  -6        184.71        236.69       131.55 o
   1 -23  -6        463.60        597.86       137.16 o
   2 -23  -6        869.82        807.89       159.11 o
   1 -22  -6        827.85        635.66       128.05 o
   2 -22  -6        876.44        886.91       147.44 o
   2 -21  -6        434.13        284.44       121.69 o
   2 -27  -7        113.50       -134.64       237.27 o
   1 -26  -7         26.09        168.53       182.43 o
   2 -26  -7        366.03        207.64       213.18 o
   2 -25  -7        717.07        675.58       209.23 o
   3  -7  -2        729.23        705.26         8.78 o
   3  -6  -2       1513.89       1264.63        11.15 o
   5 -11  -3       1901.15       1785.90        40.21 o
   5 -10  -3         71.62         71.73        15.38 o
   4  -9  -3        504.82        508.23        15.21 o
   5  -9  -3       1129.26       1079.39        26.47 o
   4  -8  -3       3998.88       3552.37        38.90 o
   6 -15  -4       2291.04       2246.17        74.02 o
   6 -14  -4       2206.28       2261.72        66.45 o
   7 -14  -4       1525.82       1588.34        66.64 o
   6 -13  -4        675.28        778.25        42.69 o
   7 -13  -4       2328.84       2364.39        75.25 o
   5 -12  -4        941.19        946.31        38.10 o
   6 -12  -4        350.86        414.18        34.80 o
   5 -11  -4        507.28        493.85        27.98 o
   6 -11  -4       2006.03       2073.34        54.44 o
   8 -18  -5       1057.24       1275.58        92.74 o
   9 -18  -5        960.26        789.53        96.69 o
   7 -17  -5        312.49        273.29        60.91 o
   8 -17  -5        839.93        843.14        78.52 o
   9 -17  -5       1004.12       1037.04        99.57 o
   7 -16  -5        536.13        656.15        62.20 o
   8 -16  -5       1160.28       1351.44        85.42 o
   7 -15  -5        891.87       1044.29        69.37 o
   8 -15  -5       1124.51       1185.90        76.25 o
   6 -14  -5         15.72         36.25        40.52 o
   7 -14  -5       1557.17       1509.10        71.01 o
   6 -13  -5        842.88        778.23        54.10 o
   7 -13  -5        509.43        480.52        52.11 o
   7 -12  -5        974.48        911.87        59.08 o
   9 -22  -6        177.91        153.38       115.85 o
  10 -22  -6        197.21        421.15       138.93 o
   9 -21  -6        218.45        248.50       110.34 o
  10 -21  -6       1134.89       1221.80       153.83 o
  11 -21  -6        572.79        641.24       159.08 o
   9 -20  -6       2327.21       2685.05       149.17 o
  10 -20  -6       6286.21       6313.41       225.11 o
   8 -19  -6         92.98         19.54        84.17 o
   9 -19  -6       1578.99       1617.37       129.13 o
  10 -19  -6        509.13        437.74       124.41 o
   8 -18  -6        659.42        660.10        88.21 o
   9 -18  -6         88.13        113.78        89.66 o
  10 -18  -6        697.14        534.45       118.12 o
   8 -17  -6        216.80        270.64        77.29 o
   9 -17  -6        506.17        524.19        94.28 o
   7 -16  -6       1195.91       1144.67        85.88 o
   8 -16  -6       2057.81       1993.02       106.91 o
   9 -16  -6        919.24        975.03        97.49 o
   8 -15  -6        136.44        186.24        71.40 o
  11 -25  -7        116.48       -198.24       198.24 o
  10 -24  -7        160.64       -163.63       163.63 o
  11 -24  -7       1059.20        552.08       211.03 o
  12 -24  -7        240.75        110.18       214.35 o
  10 -23  -7        975.03        316.13       168.11 o
  11 -23  -7        856.54        791.71       203.71 o
  12 -23  -7        534.17        612.04       211.58 o
  10 -22  -7        686.91        433.12       165.06 o
  11 -22  -7         95.19       -182.17       182.17 o
  12 -22  -7        189.72        -81.20       185.96 o
   9 -21  -7        170.63         69.03       120.88 o
  10 -21  -7        921.28       1390.11       166.48 o
  11 -21  -7       1091.14        795.58       183.96 o
   9 -20  -7        546.54        647.21       122.21 o
  10 -20  -7        632.28        619.63       144.90 o
  11 -20  -7       2703.34       3129.87       215.66 o
   9 -19  -7        141.97        257.11       109.68 o
  10 -19  -7        161.45         88.23       125.18 o
   9 -18  -7        514.34        420.51       110.43 o
  10 -18  -7       1753.18       1803.76       158.54 o
  10 -17  -7        421.09        461.87       124.97 o
  10 -24  -8        622.90        770.33       211.80 o
  11 -24  -8       1096.59        623.53       241.13 o
  10 -23  -8        439.88        347.02       183.79 o
  11 -23  -8        718.05        710.95       232.31 o
  12 -23  -8        967.45        334.39       240.03 o
  10 -22  -8         81.56         47.71       165.41 o
  11 -22  -8        351.57         42.88       199.01 o
  12 -22  -8        949.97        930.26       237.92 o
  10 -21  -8        746.27        664.03       176.54 o
  11 -21  -8        488.36        446.02       192.84 o
  12 -21  -8       1117.03       1309.27       232.57 o
  11 -20  -8        500.25        606.42       190.49 o
  11 -19  -8         21.17         71.66       191.07 o
  12 -22  -9        755.17        667.05       259.84 o
  -1  -6  -3       6835.27       6082.09        47.26 o
  -1  -5  -3        231.59        229.39         6.40 o
  -1  -4  -3        821.66        661.81         9.55 o
  -2  -7  -4        271.64        254.19        15.69 o
  -1  -7  -4        422.65        479.04        18.59 o
  -1  -6  -4       4293.57       3580.01        43.94 o
  -2 -10  -5         72.97        140.54        32.46 o
  -2  -9  -5       1554.32       1671.05        49.30 o
  -1  -9  -5        540.61        569.93        36.00 o
  -2  -8  -5        525.23        525.31        30.84 o
  -1  -8  -5       6934.06       6659.43        95.91 o
  -1  -7  -5       1955.82       1963.16        46.94 o
  -2 -12  -6        616.37        703.04        65.81 o
  -3 -11  -6       1784.82       1931.00        76.59 o
  -2 -11  -6       1194.10       1148.51        66.64 o
  -2 -10  -6        762.27        810.25        56.47 o
  -1 -10  -6       2964.14       3271.73        90.94 o
  -2  -9  -6        693.17        692.40        48.50 o
  -1  -9  -6       2973.10       2905.14        82.56 o
  -2  -8  -6       2682.54       2715.60        79.36 o
  -1  -8  -6       1153.55       1042.34        53.61 o
  -3 -14  -7        618.09        694.28        93.24 o
  -2 -14  -7       1062.92       1232.99       104.68 o
  -4 -13  -7        516.36        399.73        80.43 o
  -3 -13  -7        686.62        846.57        83.23 o
  -2 -13  -7        544.58        636.57        85.55 o
  -3 -12  -7        945.66        968.08        83.48 o
  -2 -12  -7        457.00        533.92        73.99 o
  -3 -11  -7       1944.19       1910.41        94.75 o
  -2 -11  -7        924.46       1004.18        77.65 o
  -1 -11  -7       1123.26       1271.04        81.21 o
  -2 -10  -7        591.37        547.72        65.33 o
  -1 -10  -7       1459.51       1698.69        85.40 o
  -2  -9  -7        465.47        504.60        61.65 o
  -3 -16  -8        737.54        665.13       136.23 o
  -4 -15  -8        320.03        375.77       109.99 o
  -3 -15  -8        373.09        563.10       117.40 o
  -2 -15  -8       3074.35       3364.60       178.34 o
  -4 -14  -8        631.02        467.19       103.01 o
  -3 -14  -8        263.45        357.26       105.26 o
  -2 -14  -8       1369.82       1640.67       127.41 o
  -3 -13  -8       1177.71       1196.04       110.82 o
  -2 -13  -8        530.03        515.12       101.07 o
  -3 -12  -8        639.15        754.15        90.66 o
  -2 -12  -8        151.39         82.59        88.04 o
  -1 -12  -8       1985.13       2104.31       130.06 o
  -2 -11  -8       2350.43       2607.81       123.99 o
  -1 -11  -8       2376.70       2533.04       125.64 o
  -4 -18  -9         73.72       -183.88       183.88 o
  -3 -18  -9        715.54        777.44       203.93 o
  -5 -17  -9       3168.78       2831.69       226.03 o
  -4 -17  -9        185.16        275.33       171.85 o
  -3 -17  -9       1421.27       1159.32       199.49 o
  -4 -16  -9        402.30        666.56       160.89 o
  -3 -16  -9       1329.52       1447.31       179.64 o
  -2 -16  -9       1340.99       1548.07       195.56 o
  -4 -15  -9        307.81        508.95       144.01 o
  -3 -15  -9        991.77        613.59       164.40 o
  -2 -15  -9        600.27        647.68       156.70 o
  -3 -14  -9        886.59        935.55       146.76 o
  -2 -14  -9        133.64        349.75       135.33 o
  -1 -14  -9        689.14        742.50       157.00 o
  -3 -13  -9       1007.04       1011.69       130.19 o
  -2 -13  -9        743.94        620.06       131.54 o
  -1 -13  -9        329.16        498.04       130.16 o
  -3 -12  -9        666.00        553.15       123.80 o
  -2 -12  -9       1633.70       1782.31       142.86 o
  -3 -18 -10         45.56        198.59       232.27 o
  -2 -18 -10        387.67        132.87       246.72 o
  -4 -17 -10          6.66       -188.84       203.07 o
  -3 -17 -10       1038.52       1238.90       235.74 o
  -2 -17 -10       1302.30       1406.96       247.05 o
  -4 -16 -10       1299.31       1632.02       212.38 o
  -3 -16 -10        135.83         67.59       190.68 o
  -2 -16 -10        391.67        303.00       205.18 o
  -4 -15 -10         16.95         50.70       179.52 o
  -3 -15 -10         95.93        197.17       173.31 o
  -2 -15 -10         45.02        247.25       182.86 o
  -1 -15 -10       1487.80       1392.32       228.11 o
  -3 -14 -10        128.29        305.44       160.69 o
  -2 -14 -10        411.62        199.97       170.71 o
  -1 -14 -10       2704.76       2948.26       244.25 o
  -3 -13 -10        649.10        636.39       164.66 o
  -1 -16 -11         35.19        -63.18       254.46 o
  -2 -15 -11        359.49        422.00       230.18 o
  -1 -15 -11        329.42        341.89       249.40 o
  -3  -2  -2       1627.22       1397.49        10.77 o
  -5  -4  -3       9712.37       8234.29        79.94 o
  -4  -4  -3       5695.43       5227.30        55.25 o
  -4  -3  -3       4204.80       3655.87        39.89 o
  -4  -2  -3        262.37        278.12        10.39 o
  -7  -5  -4         48.61         42.19        27.97 o
  -6  -5  -4        319.93        325.18        29.66 o
  -5  -5  -4        562.85        579.65        31.45 o
  -6  -4  -4        102.00        116.18        24.25 o
  -5  -4  -4        563.37        588.05        29.46 o
  -5  -3  -4        329.03        351.28        23.64 o
  -4  -3  -4       2577.35       2342.97        45.23 o
  -8  -7  -5       5948.65       5696.01       138.53 o
  -7  -7  -5         23.02         18.83        49.55 o
  -9  -6  -5        981.89       1030.35        74.44 o
  -8  -6  -5        152.29        203.88        52.38 o
  -7  -6  -5       7889.13       7988.15       145.34 o
  -6  -6  -5       1392.54       1299.22        63.36 o
  -8  -5  -5       1714.34       1920.38        77.83 o
  -7  -5  -5       2228.97       2343.23        81.83 o
  -6  -5  -5       1098.67       1173.97        55.30 o
  -7  -4  -5       1111.78       1156.82        56.24 o
  -6  -4  -5       2091.15       2130.98        70.77 o
  -5  -4  -5        901.56        931.40        48.74 o
 -10  -8  -6        171.28        261.06        93.63 o
  -9  -8  -6       1366.95       1390.85       110.74 o
  -8  -8  -6       1018.31        987.67        98.92 o
 -10  -7  -6        207.17        207.55        85.22 o
  -9  -7  -6       1703.44       1859.50       109.24 o
  -8  -7  -6        349.19        320.28        78.28 o
  -9  -6  -6       1794.18       2029.96       105.94 o
  -8  -6  -6       1690.32       1750.84        97.86 o
  -7  -6  -6       1894.39       1962.03        93.22 o
  -8  -5  -6       1512.10       1537.48        85.26 o
  -7  -5  -6        962.39        894.11        77.60 o
  -6  -5  -6       1096.26       1261.91        78.39 o
  -8  -4  -6        650.78        707.51        73.58 o
  -7  -4  -6        821.88        942.64        70.30 o
 -11 -10  -7       1547.67       1533.08       192.07 o
 -10 -10  -7        663.50        430.33       162.22 o
 -12  -9  -7         43.21         -1.18       144.43 o
 -11  -9  -7        486.67        425.50       152.17 o
 -10  -9  -7        400.36        447.67       144.68 o
  -9  -9  -7        773.13        746.89       144.17 o
 -12  -8  -7        472.35        385.76       142.36 o
 -11  -8  -7       1123.46        899.92       149.17 o
 -10  -8  -7        804.29        868.41       142.81 o
  -9  -8  -7         61.77        179.80       116.69 o
 -11  -7  -7        300.62        297.27       122.67 o
 -10  -7  -7        954.50       1129.23       137.07 o
  -9  -7  -7       2155.05       2200.92       145.21 o
  -8  -7  -7        368.44        525.79       105.06 o
 -10  -6  -7       1797.76       2001.37       136.85 o
  -9  -6  -7        387.20        509.29       102.35 o
  -8  -6  -7         42.53        259.10        91.54 o
  -7  -6  -7        820.53        666.45       102.96 o
  -9  -5  -7       2122.75       2376.02       132.56 o
  -8  -5  -7        906.34       1088.10       106.31 o
 -11 -11  -8        298.25        324.18       239.17 o
 -12 -10  -8        450.18        327.43       217.58 o
 -11 -10  -8       1453.83       1298.50       228.58 o
 -10 -10  -8        326.62        343.27       192.73 o
 -12  -9  -8        732.22        780.02       214.85 o
 -11  -9  -8        260.28        413.70       205.98 o
 -10  -9  -8        249.65        246.14       179.99 o
 -12  -8  -8        156.93         64.27       183.43 o
 -11  -8  -8        683.55        421.50       181.88 o
 -10  -8  -8         38.89       -162.60       162.60 o
  -9  -8  -8        201.11        358.12       157.59 o
 -12  -7  -8        430.04        393.62       179.19 o
 -11  -7  -8         40.71       -150.33       150.33 o
 -10  -7  -8        676.09       1046.14       173.68 o
  -9  -7  -8        282.74        374.37       154.54 o
  -8  -7  -8        130.09        183.35       144.87 o
 -11  -6  -8        106.47        166.19       152.55 o
 -10  -6  -8        202.07        197.17       140.71 o
  -9  -6  -8       1032.55       1270.34       155.19 o
  -8  -6  -8        774.91        599.07       143.93 o
 -10  -5  -8       1396.35       1040.16       151.87 o
 -10  -9  -9       1383.80       1452.05       267.00 o
 -10  -8  -9        714.17        689.72       221.92 o
  -9  -8  -9         64.71       -204.37       204.37 o
 -11  -7  -9        517.03        707.88       223.11 o
 -10  -7  -9       2841.12       2765.08       266.75 o
  -9  -7  -9        331.35        393.36       205.57 o
 -11  -6  -9         87.86       -142.29       193.10 o
 -18  19   6        904.73        350.98       200.00 o
 -17  16   5          3.84         98.20       149.17 o
 -16  16   5        388.71        666.84       133.85 o
 -15  16   5         25.73         -0.64        97.45 o
 -19  17   5         50.75        245.96       238.46 o
 -18  17   5        237.22        144.53       195.08 o
 -17  17   5        259.72        111.94       153.74 o
 -16  17   5        208.57         67.89       126.10 o
 -19  18   5        322.05        240.10       257.86 o
 -18  18   5        935.62        768.35       224.54 o
 -17  18   5       2550.30       2578.22       215.00 o
 -16  18   5         86.83       -115.43       138.52 o
 -18  19   5         74.69       -205.41       205.41 o
 -17  19   5        602.72        307.86       179.07 o
 -16  19   5        223.18        182.40       155.74 o
 -17  20   5        349.62        430.68       178.47 o
 -17  21   5        205.02        -84.05       190.02 o
 -14  13   4       5188.66       5087.69       168.32 o
 -13  13   4        297.05        309.94        74.28 o
 -15  14   4        309.72        372.50       110.98 o
 -14  14   4        207.83        188.26        85.47 o
 -13  14   4       1040.91       1020.61        85.99 o
 -16  15   4       1656.21       1858.00       169.67 o
 -15  15   4       1549.24       1434.70       136.03 o
 -14  15   4        715.86        944.97       102.94 o
 -13  15   4       3684.27       3586.49       131.86 o
 -16  16   4       2057.35       2121.39       190.65 o
 -15  16   4        880.88        985.36       134.00 o
 -14  16   4       2725.16       2734.46       148.82 o
 -17  17   4        377.31        250.89       189.27 o
 -16  17   4        911.29        711.54       172.35 o
 -15  17   4        245.56        300.88       125.00 o
 -14  17   4       2998.54       3096.29       157.50 o
 -17  18   4         90.08        174.07       201.22 o
 -16  18   4       1431.73       1204.95       185.68 o
 -15  18   4        681.93        789.38       141.92 o
 -14  18   4          6.99         18.59       106.58 o
 -18  19   4        363.78         32.34       255.08 o
 -17  19   4        309.80        522.41       212.29 o
 -16  19   4        519.56        547.74       176.53 o
 -15  19   4        347.35        292.46       144.75 o
 -14  19   4       1568.92       1881.83       165.73 o
 -18  20   4       1323.92       1239.11       286.18 o
 -17  20   4       1243.32       1058.72       241.66 o
 -16  20   4        708.37        699.74       199.45 o
 -15  20   4       1148.29       1257.90       177.53 o
 -17  21   4       1144.51        878.61       258.76 o
 -16  21   4       1105.06        745.70       223.65 o
 -11  10   3       1307.53       1286.15        64.29 o
 -10  10   3       2342.03       2335.20        65.03 o
 -11  11   3       1285.70       1419.33        68.12 o
 -10  11   3         88.70         80.09        34.99 o
 -12  12   3        748.34        781.26        73.48 o
 -11  12   3       2238.60       2319.09        84.70 o
 -10  12   3       1297.55       1342.52        59.34 o
 -12  13   3       2952.51       2728.90       102.49 o
 -11  13   3        128.08        121.64        54.24 o
 -13  14   3        982.63       1302.33       102.81 o
 -12  14   3        355.63        389.89        75.07 o
 -11  14   3        410.13        490.84        62.83 o
 -13  15   3        318.61        290.00        90.53 o
 -12  15   3       1523.87       1592.08        99.46 o
 -11  15   3        818.39        889.60        75.54 o
 -14  16   3       1072.75       1212.69       136.68 o
 -13  16   3       3349.26       3802.78       160.22 o
 -12  16   3        435.11        496.52        91.40 o
 -14  17   3        226.86        212.07       122.45 o
 -13  17   3        158.23        398.75       105.99 o
 -15  18   3       1228.29       1185.81       181.61 o
  -7   7   2       2366.79       2068.16        32.11 o
  -8   8   2        479.61        533.48        25.54 o
  -7   8   2        101.55        101.97        13.74 o
  -8   9   2       1678.87       1745.73        42.69 o
  -7   9   2        978.52        917.85        26.06 o
  -9  10   2       1788.29       1725.13        54.99 o
  -8  10   2        694.29        728.71        33.27 o
  -9  11   2        442.20        474.27        39.96 o
 -10  12   2       2673.85       2709.19        90.68 o
  -4   4   1       1758.43       1301.65         9.24 o
  -4   5   1       2479.83       1959.41        13.38 o
  -5   6   1       2989.62       2496.88        24.20 o
 -15  21   6       1118.66       1371.66       193.03 o
 -16  22   6         20.28        -50.44       202.39 o
 -15  22   6        243.56        185.91       176.01 o
 -15  23   6        269.10        140.33       193.31 o
 -12  17   5        176.00        253.40        85.02 o
 -14  18   5        590.15        502.57       136.86 o
 -13  18   5        361.99        351.26       112.77 o
 -12  18   5       2045.68       1774.21       127.90 o
 -15  19   5         50.83        240.95       173.82 o
 -14  19   5        605.09        762.43       152.13 o
 -13  19   5        370.49        462.61       116.49 o
 -15  20   5        562.80        555.22       189.34 o
 -14  20   5       1388.51       1348.38       173.30 o
 -13  20   5       1367.56       1167.02       145.24 o
 -16  21   5       2509.75       2273.07       281.41 o
 -15  21   5       1310.85        885.82       215.10 o
 -14  21   5        324.82        257.80       163.75 o
 -13  21   5        596.97        470.18       140.62 o
 -16  22   5        334.99        587.10       264.81 o
 -15  22   5         38.59       -142.75       205.04 o
 -14  22   5       1166.63        849.77       198.37 o
 -13  22   5         23.02         -3.32       142.11 o
 -15  23   5        128.25       -239.14       239.14 o
 -14  23   5        596.64        484.36       207.63 o
 -13  23   5        431.64        276.49       174.00 o
 -14  24   5        324.05         94.68       215.19 o
 -13  24   5         39.45        298.87       177.51 o
 -13  25   5        455.02        493.42       214.71 o
 -10  14   4       7697.05       7607.64       155.02 o
 -12  15   4       1080.44       1212.02       100.83 o
 -11  15   4       1020.61        953.34        81.53 o
 -10  15   4         34.49         49.56        53.59 o
 -12  16   4        819.27        942.55       101.38 o
 -11  16   4        657.00        494.43        79.01 o
 -10  16   4       1723.19       1829.20        93.13 o
 -12  17   4        132.84         78.92        90.80 o
 -11  17   4        343.95        356.06        83.54 o
 -10  17   4        123.40        202.55        72.06 o
 -13  18   4        154.97        121.46       123.76 o
 -12  18   4       1563.20       1766.73       134.98 o
 -11  18   4        140.71        144.89        87.93 o
 -13  19   4        620.59        684.29       144.29 o
 -12  19   4        762.11        843.74       123.33 o
 -11  19   4       1314.47       1296.19       115.05 o
 -13  20   4        529.42        588.33       158.26 o
 -12  20   4       1059.51        865.57       141.82 o
 -11  20   4        144.16        123.84       101.43 o
 -14  21   4         38.67       -197.39       197.39 o
 -13  21   4        944.94        934.07       168.36 o
 -12  21   4        164.32         72.42       131.55 o
 -11  21   4         47.81         29.23       131.37 o
 -14  22   4         58.99        240.71       195.22 o
 -13  22   4        318.81       -172.62       172.62 o
 -12  22   4        356.11        568.49       152.96 o
 -14  23   4       1506.88       1036.69       247.72 o
 -13  23   4        353.10        343.50       199.93 o
 -14  24   4       1224.86       1183.42       271.58 o
 -14  25   4        529.58        232.46       273.78 o
  -8  11   3       2786.12       2798.75        62.22 o
  -9  12   3        396.10        376.73        42.96 o
  -8  12   3        942.48        985.32        45.17 o
  -9  13   3      10146.54      10106.44       159.00 o
  -8  13   3       3315.16       3156.50        74.01 o
 -10  14   3       2410.03       2355.84        92.31 o
  -9  14   3       1947.23       2194.45        80.83 o
  -8  14   3       1553.69       1588.77        64.03 o
 -10  15   3         95.20        210.21        65.24 o
  -9  15   3       3445.69       3524.33       104.81 o
  -8  15   3        711.95        713.56        55.33 o
 -10  16   3       2080.88       2313.92       102.18 o
  -9  16   3        232.34        436.02        63.27 o
 -10  17   3         81.97        176.25        75.47 o
 -11  18   3       1071.83       1164.10       122.52 o
 -10  18   3        879.11        784.93        99.12 o
 -11  19   3        952.55       1035.73       130.94 o
  -5   7   2        980.85        946.40        13.89 o
  -6   8   2        392.95        415.98        15.44 o
  -5   8   2       1243.61       1242.18        18.59 o
  -6   9   2         88.01        119.85        13.86 o
  -6  10   2        475.28        456.63        21.37 o
  -7  11   2       2567.00       2582.31        55.44 o
  -6  11   2       5359.76       5289.65        74.58 o
  -7  12   2        950.60       1125.49        44.70 o
  -3   4   1       1293.17       1039.36         6.96 o
  -3   5   1       2264.93       1818.22        11.30 o
  -3  23   8         77.36       -101.71       144.07 o
  -3  24   8         91.75        294.30       168.80 o
  -2  24   8        165.84        159.78       173.97 o
  -3  25   8        383.49        518.70       197.50 o
  -2  25   8        301.84         85.49       178.24 o
  -3  21   7       1774.65       1682.99       140.63 o
  -2  21   7        232.64        344.93       104.33 o
  -3  22   7         41.49        111.66       124.80 o
  -2  22   7        558.86        693.36       129.11 o
  -3  23   7        714.18        614.63       162.26 o
  -2  23   7        656.28        584.65       154.17 o
  -1  23   7        712.78        519.38       142.62 o
  -4  24   7        467.05        212.98       186.89 o
  -3  24   7        366.58        -10.82       171.11 o
  -2  24   7        569.85        565.30       169.38 o
  -1  24   7        251.90         76.64       158.72 o
   0  24   7        539.70        772.15       173.65 o
  -3  25   7         35.62       -103.91       183.52 o
  -2  25   7        717.07        398.64       204.87 o
  -1  25   7        246.26        595.63       185.95 o
   0  25   7        191.79        360.08       173.30 o
  -3  26   7        264.02        383.94       220.66 o
  -2  26   7        366.03        364.34       208.10 o
  -1  26   7         26.09        -45.30       199.31 o
   0  26   7        182.97         41.77       206.24 o
  -2  27   7        113.50        147.27       244.25 o
  -2  18   6       1387.10       1505.57        89.02 o
  -2  19   6        414.28        464.54        81.45 o
  -1  19   6        347.77        392.87        79.94 o
  -3  20   6       2905.88       3039.31       150.97 o
  -2  20   6       1197.75        988.66       106.82 o
  -1  20   6        656.50        726.05        98.44 o
  -3  21   6        158.65        302.68       117.59 o
  -2  21   6        434.13        333.08       108.04 o
  -1  21   6        673.37        857.73       115.63 o
   0  21   6        131.69        218.66        94.42 o
  -3  22   6        295.83        442.93       133.66 o
  -2  22   6        876.44        976.05       138.87 o
  -1  22   6        827.85        876.61       134.45 o
   0  22   6        242.90        389.09       119.48 o
  -2  23   6        869.82        773.91       160.09 o
  -1  23   6        463.60        692.57       144.66 o
   0  23   6        184.71        301.55       136.93 o
  -2  24   6        181.77        260.96       168.51 o
  -1  24   6         34.46        110.77       149.63 o
   0  24   6        809.17        641.26       173.86 o
  -1  25   6        428.16        227.40       190.81 o
   0  25   6        832.45        621.99       199.78 o
  -1  26   6        337.35       -209.90       209.90 o
   0  26   6        843.09        626.94       224.91 o
   0  27   6        424.58        578.39       258.36 o
  -2  15   5        977.30        946.60        57.40 o
  -2  16   5       3605.81       3649.16       102.16 o
  -1  16   5       1948.60       2069.51        77.25 o
  -2  17   5        350.43        449.47        62.30 o
  -1  17   5        997.28       1236.31        76.45 o
   0  17   5         13.77          9.44        55.39 o
  -2  18   5        525.57        574.28        74.89 o
  -1  18   5        152.23        185.66        65.28 o
   0  18   5        881.16       1036.00        81.79 o
  -2  19   5        871.32        985.79        96.89 o
  -1  19   5        544.15        582.20        84.03 o
   0  19   5       1208.12       1362.34        98.38 o
  -1  20   5        805.25        836.23        99.46 o
   0  20   5       2997.41       3258.07       144.75 o
  -1  21   5       1399.49       1384.88       125.89 o
   0  21   5        560.09        494.33       110.17 o
   0  22   5        775.72        842.00       138.95 o
  -1  12   4       2306.83       2213.88        49.59 o
  -2  13   4       1120.17       1099.39        44.19 o
  -1  13   4        800.14        797.09        37.50 o
  -2  14   4        624.53        620.03        44.84 o
  -1  14   4          7.24         30.13        31.63 o
   0  14   4        800.12        816.01        43.16 o
  -1  15   4        390.02        421.83        44.29 o
   0  15   4        743.26        809.76        53.37 o
  -1  16   4        842.74       1068.06        60.99 o
   0  16   4        818.39        875.79        61.46 o
   0  17   4        495.56        544.93        61.43 o
   0  18   4       1991.42       2015.74       105.46 o
  -1   9   3        629.76        606.05        13.95 o
  -1  10   3       2155.84       2128.90        32.55 o
  -1  11   3        887.12        947.44        26.80 o
   0  11   3        100.52        115.23        15.50 o
  -1  12   3        377.53        421.13        25.80 o
   0  12   3        130.82        108.91        20.44 o
   0  13   3        681.17        726.16        37.09 o
  -1   7   2         96.64         97.79         4.12 o
   0   7   2         23.83         30.89         3.11 o
   0   8   2        900.14        888.34        12.53 o
   0   9   2       6093.39       5928.17        52.96 o
   0   4   1        294.34        263.41         2.95 o
  -5  23   3       1516.64       1425.08       112.11 o
  -5  24   3        298.41        329.21        99.12 o
  -5  25   3       2313.83       2338.97       144.86 o
  -6  26   3        532.73        435.06       142.12 o
  -5  26   3        385.29        235.25       123.61 o
  -6  27   3        395.28        523.85       166.57 o
  -5  27   3       2305.68       2418.34       178.16 o
  -5  28   3        793.72        805.36       176.11 o
  -5  29   3       1740.27       1337.17       200.13 o
  -4  29   3        648.00        676.33       184.30 o
  -4  30   3        170.19        230.60       190.27 o
  -4  17   2        416.94        345.83        43.45 o
  -3  17   2       4567.27       4469.82        96.83 o
  -4  18   2        350.73        393.04        53.12 o
  -3  18   2       3103.89       3188.39        89.23 o
  -4  19   2       3176.41       3102.76        99.73 o
  -3  19   2       1421.35       1459.76        71.50 o
  -4  20   2        431.59        413.60        66.93 o
  -3  20   2        238.81        288.17        57.52 o
  -5  21   2        238.27        316.14        80.05 o
  -4  21   2       1156.39       1168.64        90.23 o
  -3  21   2       1081.51       1011.86        79.75 o
  -5  22   2        274.73        243.08        87.41 o
  -4  22   2       1233.85       1236.35        98.81 o
  -3  22   2        404.50        448.28        76.34 o
  -5  23   2       1600.48       1870.27       131.50 o
  -4  23   2        977.57        954.73       105.57 o
  -3  23   2        195.12        275.46        84.27 o
  -2  23   2        229.52        156.95        95.30 o
  -5  24   2        209.76         14.27       111.98 o
  -4  24   2        788.53        798.66       116.55 o
  -3  24   2        110.61        262.85        92.91 o
  -5  25   2        372.02        393.49       132.02 o
  -4  25   2        270.24        480.68       121.03 o
  -3  25   2        899.47        794.71       127.43 o
  -5  26   2       1687.99       1747.70       183.81 o
  -4  26   2        274.02        495.84       134.69 o
  -3  26   2        292.36        307.31       130.03 o
  -5  27   2        965.91       1288.10       180.10 o
  -4  27   2        109.06        271.93       157.56 o
  -3  27   2        689.97        498.62       151.67 o
  -5  28   2        268.74        343.35       187.03 o
  -4  28   2        143.17        133.16       170.51 o
  -3  28   2         37.36        451.77       167.17 o
  -4  29   2          5.37       -183.87       183.87 o
  -3  29   2        252.42        264.76       180.66 o
  -3  30   2        139.04         99.67       203.93 o
  -2   9   1         94.12        109.47         5.72 o
  -2  10   1       7670.68       7600.19        55.11 o
  -2  11   1         28.26         57.84         9.85 o
  -2  12   1        456.02        480.70        18.56 o
  -2  13   1        210.47        204.72        19.57 o
  -2  14   1       2176.48       2314.11        48.78 o
  -3  15   1        555.72        595.06        38.73 o
  -2  15   1       3452.75       3663.29        72.59 o
  -3  16   1        339.14        374.39        40.09 o
  -2  16   1        159.66        150.46        34.57 o
  -3  17   1        527.31        569.24        49.76 o
  -2  17   1        280.10        379.02        44.32 o
  -3  18   1        340.87        373.53        53.36 o
  -2  18   1       2117.68       2473.70        84.19 o
  -3  19   1        796.73        835.15        69.05 o
  -2  19   1        748.24        791.43        65.89 o
  -3  20   1       1558.89       1642.51        86.81 o
  -2  20   1       3951.03       3865.07       117.54 o
  -3  21   1        267.43        232.14        77.38 o
  -3  22   1       1404.42       1255.94       109.34 o
  -3  23   1        554.53        570.89       111.52 o
  -3  24   1        588.45        512.17       128.95 o
  -3  25   1        907.74        795.36       149.14 o
  -3  26   1       1024.54        955.66       174.98 o
  -3  27   1       1334.55       1491.15       207.71 o
  -3  28   1        106.19        154.92       196.37 o
  -3  29   1        861.18        874.99       243.67 o
  -1   0  -2        311.07        265.62         2.89 o
  -2   0  -3          9.13         15.28         3.66 o
  -2   0  -4        355.32        373.72        13.41 o
  -3   1  -4       3401.57       3142.52        37.41 o
  -2   1  -4       2209.95       2031.44        24.84 o
  -3   0  -5         19.71         40.82        19.93 o
  -2   0  -5       1346.77       1307.14        32.72 o
  -3   1  -5        403.02        384.58        23.77 o
  -2   1  -5       1060.47       1051.77        29.91 o
  -4   0  -6        376.50        449.87        43.25 o
  -3   0  -6          2.57         29.80        32.02 o
  -4   1  -6       2222.25       2261.24        65.96 o
  -3   1  -6       4672.48       4962.21        93.00 o
  -2   1  -6         73.38        128.40        27.51 o
  -3   2  -6       1976.64       2007.86        59.45 o
  -5   0  -7        253.63        215.69        56.14 o
  -4   0  -7        281.44        311.99        54.98 o
  -3   0  -7       2791.73       2921.40        91.99 o
  -5   1  -7        559.30        514.02        61.37 o
  -4   1  -7       1177.69       1267.29        70.68 o
  -3   1  -7       2442.25       2496.68        81.29 o
  -5   2  -7       1484.62       1568.77        76.33 o
  -4   2  -7        208.06        297.92        49.27 o
  -3   2  -7        396.99        396.57        47.60 o
  -5   0  -8       1210.68       1303.46       102.96 o
  -4   0  -8        244.29        329.44        74.36 o
  -3   0  -8       1542.84       1630.09        94.09 o
  -5   1  -8       1037.80       1054.62        87.98 o
  -4   1  -8        540.60        468.96        73.38 o
  -3   1  -8        498.92        546.53        71.91 o
  -6   2  -8       1545.85       1504.75       101.23 o
  -5   2  -8       1035.09       1002.94        82.22 o
  -4   2  -8        307.83        396.16        65.87 o
  -3   2  -8       2025.72       2360.91        98.52 o
  -6   0  -9        109.39        119.57       117.98 o
  -5   0  -9         76.44         37.38       100.86 o
  -4   0  -9       2874.83       2966.86       152.31 o
  -6   1  -9       1482.51       1658.63       133.58 o
  -5   1  -9        904.98        866.14       116.77 o
  -4   1  -9        254.85        168.82        91.98 o
  -3   1  -9         78.07        177.52        85.58 o
  -6   2  -9        233.73        289.22        98.45 o
  -5   2  -9        745.26        458.11       104.12 o
  -4   2  -9        572.71        725.04        95.94 o
  -3   2  -9        626.73        683.05        95.48 o
  -4   3  -9         13.13        -77.92        77.92 o
  -7   0 -10        734.79        920.24       190.29 o
  -6   0 -10         72.74        388.82       158.24 o
  -5   0 -10       3259.17       3854.28       216.70 o
  -4   0 -10       1254.89       1553.17       161.11 o
  -7   1 -10        798.70       1001.65       177.65 o
  -6   1 -10       1985.14       2531.22       197.42 o
  -5   1 -10        278.96        277.65       138.59 o
  -4   1 -10          9.70        177.93       125.86 o
  -3   1 -10         50.27        155.21       119.52 o
  -7   2 -10        620.45        580.36       162.17 o
  -6   2 -10        791.21        712.53       149.60 o
  -5   2 -10       1557.21       1773.12       168.62 o
  -4   2 -10        560.35        628.52       131.15 o
  -7   3 -10       2647.82       2249.00       197.53 o
  -6   3 -10        188.25        325.27       135.64 o
  -5   3 -10        579.40        806.03       127.58 o
  -4   3 -10        594.47        679.92       124.39 o
  -7   0 -11       1648.35       2022.08       280.07 o
  -6   0 -11         15.54        158.27       201.86 o
  -5   0 -11          2.29        111.57       194.07 o
  -7   1 -11        555.21        646.72       225.94 o
  -6   1 -11        591.64        704.24       201.21 o
  -5   1 -11        151.20        -37.71       184.97 o
  -4   1 -11       2657.18       2629.62       237.44 o
  -7   2 -11        359.88        439.89       205.82 o
  -6   2 -11        389.58        147.09       195.35 o
  -5   2 -11       1201.19       1157.07       201.21 o
  -4   2 -11       1283.50       1590.86       193.04 o
  -7   3 -11         43.93         78.10       182.75 o
  -6   3 -11        262.78        313.54       169.10 o
  -5   3 -11        270.79        333.12       159.12 o
  -4   3 -11        502.89        751.25       170.90 o
  -4   4 -11        481.18        608.97       174.89 o
  -4   1 -12       1346.35       1260.59       291.22 o
  -4   2 -12        949.80        917.22       249.00 o
  -4   3 -12        479.86        753.62       232.27 o
  -1  -2  -2        384.51        329.98         3.59 o
  -1  -3  -3        418.56        390.24         6.12 o
  -2  -4  -4       6190.44       5606.16        52.92 o
  -1  -4  -4       1581.87       1547.81        22.91 o
  -2  -6  -5       3702.01       3663.93        63.84 o
  -1  -6  -5       2213.83       2117.32        46.71 o
  -2  -5  -5       1765.59       1759.46        39.78 o
  -1  -5  -5        470.38        517.79        23.46 o
  -2  -7  -6       5549.93       5792.22       102.39 o
  -1  -7  -6        900.81       1022.10        49.26 o
  -3  -6  -6        621.65        632.69        41.27 o
  -2  -6  -6       3704.88       3864.38        81.07 o
  -1  -6  -6       1263.97       1271.34        48.17 o
  -1  -5  -6        601.18        597.26        34.03 o
  -3  -9  -7        241.21        360.79        64.95 o
  -3  -8  -7        388.28        465.75        58.47 o
  -2  -8  -7        587.22        636.31        61.01 o
  -1  -8  -7       4265.23       4410.79       114.45 o
  -3  -7  -7       1015.65       1139.04        63.08 o
  -2  -7  -7         85.60         46.47        47.67 o
  -1  -7  -7       1262.07       1230.86        68.52 o
  -2  -6  -7       1150.92       1170.89        62.04 o
  -1  -6  -7       4438.60       4452.79        99.95 o
  -3 -10  -8        517.39        605.93        93.12 o
  -3  -9  -8       1134.68       1098.85        93.39 o
  -2  -9  -8        959.92       1120.37        89.12 o
  -1  -9  -8        126.10        179.41        71.76 o
  -4  -8  -8         28.12         46.87        65.12 o
  -3  -8  -8        190.63        232.83        65.32 o
  -2  -8  -8       1929.75       2113.79       101.37 o
  -1  -8  -8        101.94        132.96        64.32 o
  -2  -7  -8       1145.81       1434.00        82.85 o
  -1  -7  -8       1037.84       1087.82        77.19 o
  -4 -12  -9        147.81         49.64       135.35 o
  -4 -11  -9        365.85        403.20       131.81 o
  -3 -11  -9        133.98        151.17       123.47 o
  -2 -11  -9        642.92        738.51       131.47 o
  -4 -10  -9        882.43        925.69       124.17 o
  -3 -10  -9        801.10        774.57       120.00 o
  -2 -10  -9       4712.47       5374.90       191.04 o
  -1 -10  -9        243.79        298.26       101.48 o
  -4  -9  -9         25.40         53.38        90.20 o
  -3  -9  -9        161.83        212.88        96.01 o
  -2  -9  -9       1351.52       1608.28       120.89 o
  -1  -9  -9        740.88        764.20       109.32 o
  -3  -8  -9       1003.65       1158.92       108.20 o
  -2  -8  -9       1824.76       1912.12       114.51 o
  -1  -8  -9       5164.97       5699.03       176.64 o
  -4 -13 -10       1034.10       1293.92       216.97 o
  -4 -12 -10       2731.82       2543.75       227.03 o
  -3 -12 -10        475.88        570.12       175.54 o
  -2 -12 -10       1045.22       1166.05       185.05 o
  -4 -11 -10        789.65        787.87       173.85 o
  -3 -11 -10        356.20        473.58       159.86 o
  -2 -11 -10        402.38        460.85       155.09 o
  -1 -11 -10        197.54        134.49       147.51 o
  -5 -10 -10        184.30         89.94       139.62 o
  -4 -10 -10       2639.44       2873.71       187.18 o
  -3 -10 -10        528.12        712.43       146.95 o
  -2 -10 -10        424.97        440.32       133.11 o
  -1 -10 -10       1249.11       1461.13       160.92 o
  -3  -9 -10       1031.46       1283.70       140.77 o
  -2  -9 -10         53.09        144.69       108.58 o
  -1  -9 -10         84.29         25.13       114.15 o
  -4 -13 -11       1124.02        333.88       237.99 o
  -3 -13 -11        122.78        165.36       230.89 o
  -2 -13 -11        141.35        -73.20       216.90 o
  -4 -12 -11        888.55       1285.79       220.02 o
  -3 -12 -11        605.47        771.57       211.30 o
  -2 -12 -11        123.88        303.99       200.24 o
  -1 -12 -11        781.08       1063.13       219.20 o
  -5 -11 -11       1293.98        736.01       214.36 o
  -4 -11 -11        704.03        983.71       203.60 o
  -3 -11 -11        157.91         13.25       185.60 o
  -2 -11 -11        433.77        500.38       185.05 o
  -1 -11 -11        510.71        494.78       186.83 o
  -4 -10 -11        385.05        110.93       175.24 o
  -3 -10 -11        900.54        877.55       182.69 o
  -2 -10 -11        113.02         26.72       167.11 o
  -1 -10 -11        221.10        315.81       166.50 o
  -2  -9 -11        296.78        304.22       150.71 o
  -1 -12 -12         66.23        325.35       239.29 o
  -1 -11 -12        126.14        -30.06       221.68 o
  -2 -10 -12         51.38        146.86       194.75 o
 -14 -24   6        128.91        307.15       260.05 o
 -15 -23   6        269.10        491.84       226.44 o
 -14 -23   6        438.28        198.08       218.00 o
 -16 -22   6         20.28       -193.98       193.98 o
 -15 -22   6        243.57        279.17       204.28 o
 -14 -22   6        840.67       1101.18       213.96 o
 -13 -22   6        392.20        529.76       198.57 o
 -15 -21   6       1118.66       1293.17       194.76 o
 -14 -21   6        769.59        698.88       180.26 o
 -13 -21   6        682.87        524.24       179.64 o
 -15 -20   6        613.23        815.02       167.07 o
 -14 -20   6        379.79        371.71       151.31 o
 -13 -20   6        237.74        211.69       146.21 o
 -14 -19   6         96.18        278.03       120.78 o
 -14 -24   5        324.05        410.64       247.65 o
 -15 -23   5        128.25       -131.15       212.59 o
 -14 -23   5        596.63        302.90       229.55 o
 -16 -22   5        334.99          2.28       208.55 o
 -15 -22   5         38.59       -190.21       190.21 o
 -14 -22   5       1166.62       1068.89       213.65 o
 -13 -22   5         23.02        -93.05       186.91 o
 -16 -21   5       2509.76       2487.75       242.71 o
 -15 -21   5       1310.85       1200.01       192.55 o
 -14 -21   5        324.82        124.22       164.46 o
 -13 -21   5        596.97        627.99       165.33 o
 -12 -21   5        740.77       1113.87       175.20 o
 -15 -20   5        562.79        714.30       160.20 o
 -14 -20   5       1388.51       1508.39       173.29 o
 -13 -20   5       1367.56       1095.09       166.57 o
 -12 -20   5        935.42       1002.93       156.05 o
 -14 -19   5        605.10        635.85       129.64 o
 -13 -19   5        370.49        375.76       129.95 o
 -12 -19   5        190.62        103.38       116.84 o
 -11 -19   5         98.30         73.00       113.37 o
 -13 -18   5        361.99        526.94       106.58 o
 -12 -18   5       2045.67       2073.88       140.00 o
 -11 -18   5       3416.49       3778.42       168.18 o
 -12 -17   5        176.00        204.61        87.00 o
 -11 -17   5        461.76        300.91        91.84 o
 -12 -16   5        302.26        275.93        83.75 o
 -11 -16   5       4225.78       4153.61       143.02 o
 -13 -22   4        318.82        700.45       203.17 o
 -13 -21   4        944.93       1058.98       187.95 o
 -13 -20   4        529.43        650.63       161.18 o
 -12 -20   4       1059.51       1382.38       163.55 o
 -13 -19   4        620.59        753.81       129.75 o
 -12 -19   4        762.11        879.52       129.36 o
 -11 -19   4       1314.47       1636.82       138.25 o
 -13 -18   4        154.98        216.72        97.84 o
 -12 -18   4       1563.21       1964.96       135.28 o
 -11 -18   4        140.72        135.61        97.06 o
 -13 -17   4         64.84        126.80        90.10 o
 -12 -17   4        132.85        165.68        86.02 o
 -11 -17   4        343.95        466.65        90.12 o
 -10 -17   4        123.40        198.79        81.34 o
 -12 -16   4        819.28        719.01        88.58 o
 -11 -16   4        657.01        862.03        87.87 o
 -10 -16   4       1723.19       2000.44        97.79 o
 -11 -15   4       1020.61       1019.11        76.92 o
 -10 -15   4         34.49        141.88        60.53 o
  -9 -15   4         35.52         48.57        57.03 o
 -10 -14   4       7697.03       7449.15       151.88 o
  -9 -14   4       1471.27       1655.73        73.95 o
  -9 -13   4       1135.89       1078.95        59.62 o
  -9 -12   4        527.88        480.13        44.61 o
 -10 -16   3       2080.89       2319.36       109.34 o
 -10 -15   3         95.20        216.10        61.24 o
  -9 -15   3       3445.69       3880.40       116.59 o
 -10 -14   3       2410.03       2316.75        90.23 o
  -9 -14   3       1947.25       1956.27        81.43 o
 -10 -13   3        186.96        220.48        49.22 o
  -9 -13   3      10146.52       9128.40       159.51 o
  -8 -13   3       3315.19       3182.03        80.21 o
  -9 -12   3        396.10        461.43        40.26 o
  -8 -12   3        942.48        883.26        45.99 o
  -7 -12   3        952.29        955.34        43.27 o
  -8 -11   3       2786.14       2855.24        61.00 o
  -7 -11   3        733.84        751.07        35.53 o
  -7 -10   3        326.91        368.64        23.02 o
  -6 -10   2        475.29        506.45        23.87 o
  -6  -9   2         88.01         96.01        13.29 o
  -6  -8   2        392.95        380.40        13.93 o
  -5  -8   2       1243.61       1166.21        19.46 o
  -5  -7   2        980.85        931.92        13.66 o
  -3  -5   1       2264.92       1825.52        11.69 o
  -3  -4   1       1293.17        983.22         7.85 o
  -7 -29   4        213.77         22.04       173.22 o
  -6 -29   4        265.57        296.63       197.65 o
  -6 -28   4        171.69         51.81       166.21 o
  -6 -27   4        140.72         95.85       148.28 o
  -6 -30   3        360.85        471.95       222.11 o
  -5 -30   3        313.43        380.81       235.42 o
  -7 -29   3        854.16        809.18       192.00 o
  -6 -29   3         21.17        162.62       186.07 o
  -5 -29   3       1740.27       2096.18       233.79 o
  -7 -28   3         35.13       -144.62       150.51 o
  -6 -28   3        730.02        474.93       181.61 o
  -5 -28   3        793.73       1005.44       201.43 o
  -4 -28   3        947.23        784.95       206.11 o
  -6 -27   3        395.29        484.50       152.99 o
  -5 -27   3       2305.69       2252.18       196.63 o
  -4 -27   3        272.67        404.34       171.53 o
  -6 -26   3        532.73        473.54       134.75 o
  -5 -26   3        385.29        428.34       140.08 o
  -4 -26   3        453.65        452.69       152.14 o
  -6 -25   3        163.95         71.27       110.17 o
  -5 -25   3       2313.84       2261.34       157.20 o
  -4 -25   3        295.90        298.25       130.73 o
  -6 -24   3         54.02         54.16        97.55 o
  -5 -24   3        298.41        329.95       104.30 o
  -4 -24   3        184.25        214.18       110.82 o
  -5 -23   3       1516.64       1471.25       113.35 o
  -4 -23   3        398.80        428.33       103.12 o
  -5 -22   3        689.82        609.06        83.99 o
  -4 -22   3        655.44        573.12        94.59 o
  -5 -21   3         59.99        162.21        64.98 o
  -6 -30   2         32.19        153.81       234.54 o
  -5 -30   2        344.66        416.49       252.50 o
  -6 -29   2       1588.87       1542.55       237.62 o
  -5 -29   2       1244.18        558.78       232.09 o
  -6 -28   2        651.28        827.02       184.29 o
  -5 -28   2        268.75        363.10       191.53 o
  -6 -27   2        471.30        498.16       161.90 o
  -5 -27   2        965.91        648.80       174.51 o
  -4 -27   2        109.06        133.98       169.01 o
  -6 -26   2       1015.73       1306.17       154.32 o
  -5 -26   2       1688.00       1912.37       180.43 o
  -4 -26   2        274.02        388.02       147.00 o
  -6 -25   2       2406.09       2246.21       158.38 o
  -5 -25   2        372.01        372.60       123.97 o
  -4 -25   2        270.24        278.17       128.32 o
  -6 -24   2        347.73        446.18       103.28 o
  -5 -24   2        209.76        143.40       102.52 o
  -4 -24   2        788.53        973.74       127.12 o
  -6 -23   2        176.36        354.32        93.07 o
  -5 -23   2       1600.46       1575.30       114.12 o
  -4 -23   2        977.55        969.00       112.80 o
  -5 -22   2        274.73        218.64        80.42 o
  -4 -22   2       1233.83       1246.52       103.38 o
  -5 -21   2        238.26        336.86        70.07 o
  -4 -21   2       1156.40       1025.03        87.13 o
  -3 -21   2       1081.50       1250.96        95.64 o
  -5 -20   2         47.12        105.75        55.36 o
  -4 -20   2        431.59        306.11        68.69 o
  -3 -20   2        238.81        221.66        66.35 o
  -4 -19   2       3176.40       3431.53       107.18 o
  -3 -19   2       1421.36       1512.93        77.62 o
  -4 -18   2        350.73        378.92        51.33 o
  -3 -18   2       3103.87       3204.15        92.02 o
  -4 -17   2        416.94        471.82        43.62 o
  -3 -17   2       4567.28       4909.55       107.20 o
  -4 -16   2       1639.56       1733.93        58.32 o
  -3 -16   2       2993.43       2787.93        69.51 o
  -3 -15   2       1219.68       1316.98        44.59 o
  -3 -14   2       3228.63       3162.13        60.00 o
  -3 -19   1        796.73        763.13        70.94 o
  -3 -18   1        340.87        374.57        55.46 o
  -3 -17   1        527.31        664.65        51.08 o
  -3 -16   1        339.14        331.74        39.32 o
  -3 -15   1        555.72        640.33        36.93 o
  -3 -14   1       6768.48       6894.81        94.18 o
  -3 -13   1        587.00        640.62        26.18 o
  -2 -13   1        210.47        246.34        20.85 o
  -3 -12   1         92.84        129.28        13.38 o
  -2 -12   1        456.02        514.93        19.91 o
  -2 -11   1         28.26         48.96         9.89 o
  -2 -10   1       7670.70       7325.11        56.00 o
  -2  -9   1         94.12         96.04         5.39 o
  -2  -8   1       2357.99       2238.52        16.98 o
   3  -1  -1       2179.55       1641.91        10.39 o
   7  -3  -2       1608.22       1425.52        16.94 o
   6  -2  -2        322.41        305.07         6.30 o
   7  -2  -2       2161.04       1719.27        21.56 o
  11  -5  -3         24.46         50.73        23.75 o
   9  -4  -3       2441.55       2231.99        38.70 o
  10  -4  -3        166.46        208.95        22.04 o
  11  -4  -3         17.38          3.55        24.94 o
   9  -3  -3        565.78        600.25        22.83 o
  10  -3  -3        857.05        873.86        33.25 o
  11  -3  -3        359.78        389.33        33.39 o
  13  -6  -4        364.33        361.34        47.11 o
  14  -6  -4       2341.49       2380.86        85.50 o
  15  -6  -4       1019.27       1119.07        79.63 o
  11  -5  -4        987.83       1008.94        43.83 o
  12  -5  -4       1420.95       1511.20        57.23 o
  13  -5  -4       2791.90       2894.36        87.96 o
  14  -5  -4        791.21        873.80        64.63 o
  15  -5  -4       2566.48       2618.31       104.98 o
  11  -4  -4       1403.21       1511.34        54.51 o
  12  -4  -4        610.24        769.66        46.24 o
  13  -4  -4        328.20        523.09        49.37 o
  14  -4  -4        870.83        944.84        68.13 o
  17  -8  -5       1544.60       1574.82       116.57 o
  18  -8  -5         49.16        -17.26        92.20 o
  19  -8  -5        451.90        460.32       117.46 o
  15  -7  -5       1304.89       1462.24        84.05 o
  16  -7  -5       4988.64       5039.94       150.11 o
  17  -7  -5        518.77        587.79        97.42 o
  18  -7  -5       1636.73       1570.79       130.43 o
  19  -7  -5        465.36        349.59       125.93 o
  14  -6  -5       1120.04       1261.83        77.73 o
  15  -6  -5        480.19        444.86        71.69 o
  16  -6  -5       2048.20       2225.92       112.73 o
  17  -6  -5        171.89        233.26        93.13 o
  18  -6  -5        875.82        920.30       121.12 o
  19  -6  -5       3759.69       3618.85       196.48 o
  14  -5  -5        146.38        180.06        59.32 o
  15  -5  -5       2289.14       2634.82       109.67 o
  16  -5  -5        814.76        860.69        92.56 o
  17  -5  -5        351.58        472.20        99.23 o
  18  -5  -5        238.09        248.18       111.43 o
  22 -10  -6       2202.80       2181.14       231.53 o
  19  -9  -6       1088.57       1221.41       147.37 o
  20  -9  -6       1072.36       1527.09       167.30 o
  21  -9  -6         90.24         17.83       148.37 o
  22  -9  -6        462.75        730.16       204.92 o
  17  -8  -6        680.34        741.91       104.97 o
  18  -8  -6       1426.66       1742.69       137.01 o
  19  -8  -6        366.34        492.52       128.58 o
  20  -8  -6       1171.60       1348.54       179.65 o
  21  -8  -6        665.89        783.20       184.38 o
  22  -8  -6        621.76        711.56       211.65 o
  17  -7  -6       1193.36       1184.55       117.00 o
  18  -7  -6        175.31        219.62       111.59 o
  19  -7  -6       1270.56       1584.29       157.61 o
  20  -7  -6        398.47        663.08       157.89 o
  21  -7  -6       1374.46       1536.53       209.95 o
  22  -7  -6        337.29        338.88       214.28 o
  17  -6  -6       2046.58       2136.00       137.51 o
  18  -6  -6        596.80        751.40       128.15 o
  19  -6  -6        230.81        311.01       139.98 o
  20  -6  -6        276.03        285.41       162.64 o
  21  -6  -6        516.68        483.60       193.16 o
  22  -6  -6          2.64        248.58       226.10 o
  16  -5  -6        644.79        651.75       103.53 o
  17  -5  -6        621.62        778.28       119.32 o
  21 -10  -7        326.67        341.77       180.19 o
  19  -9  -7        487.56        363.88       156.30 o
  20  -9  -7       1834.72       2232.92       205.56 o
  21  -9  -7        293.65        173.20       183.06 o
  22  -9  -7        181.33        485.84       211.55 o
  19  -8  -7        446.52        534.03       147.63 o
  20  -8  -7        983.29        667.73       175.39 o
  21  -8  -7       1591.40       1698.34       232.64 o
  22  -8  -7        266.72        116.69       221.50 o
  19  -7  -7        837.34        858.72       173.60 o
  20  -7  -7         29.36       -106.89       173.63 o
  21  -7  -7        695.35        450.47       202.65 o
  22  -7  -7       1143.60       1330.24       254.64 o
  19  -6  -7        560.51        785.52       165.03 o
  20  -6  -7        303.61         93.57       184.48 o
  22  -7  -8       1587.08       1202.48       283.24 o
   3   1  -1       2179.55       1519.88        10.59 o
   6   1  -2        903.10        768.97         9.20 o
   6   2  -2        322.42        321.71         6.74 o
   7   2  -2       2161.04       1848.54        22.49 o
   8   2  -3       1910.17       1599.97        27.03 o
   9   2  -3       1792.55       1566.58        32.29 o
  10   2  -3       1948.62       1782.37        39.05 o
   9   3  -3        565.78        548.16        23.77 o
  10   3  -3        857.05        825.71        31.20 o
  11   2  -4        207.02        221.09        27.92 o
  12   2  -4        230.37        240.70        34.40 o
  11   3  -4        456.56        563.32        36.85 o
  12   3  -4         81.38        179.24        35.19 o
  13   3  -4       4172.42       3991.86        96.44 o
  14   3  -4       1230.89       1188.20        66.47 o
  12   4  -4        610.24        668.58        48.28 o
  13   4  -4        328.21        434.45        50.13 o
  14   4  -4        870.83        954.99        69.58 o
  13   2  -5        633.36        601.27        57.89 o
  13   3  -5        676.15        721.12        58.31 o
  14   3  -5        468.58        434.64        58.37 o
  15   3  -5        575.69        717.96        69.13 o
  16   3  -5        140.49        285.18        66.59 o
  17   3  -5        687.28        829.34        88.01 o
  13   4  -5       1950.89       2137.59        87.20 o
  14   4  -5        897.91        977.26        72.90 o
  15   4  -5       2687.18       3159.99       115.50 o
  16   4  -5       2524.30       2867.32       116.53 o
  17   4  -5       4913.82       4962.15       164.71 o
  15   5  -5       2289.14       2718.09       115.19 o
  16   5  -5        814.76        957.05        97.16 o
  17   5  -5        351.57        525.73        96.99 o
  17   6  -5        171.88        199.88       106.33 o
  16   3  -6       3647.74       3964.76       141.31 o
  17   3  -6         83.77         98.19        79.43 o
  18   3  -6         59.58        193.83        92.02 o
  16   4  -6       2761.10       2850.78       130.19 o
  17   4  -6       1567.84       1801.17       123.18 o
  18   4  -6       4266.62       4717.00       185.95 o
  19   4  -6        879.53       1182.01       128.68 o
  20   4  -6         44.19         79.80       117.01 o
  21   4  -6        162.62        236.39       142.49 o
  15   5  -6        553.63        703.85        94.88 o
  16   5  -6        644.79        747.93       102.77 o
  17   5  -6        621.63        849.50       110.74 o
  18   5  -6       1436.05       1668.69       143.52 o
  19   5  -6        151.59         69.30       126.10 o
  20   5  -6        809.88        760.37       153.03 o
  21   5  -6        467.72        129.01       168.39 o
  17   6  -6       2046.58       2254.20       153.67 o
  18   6  -6        596.81        752.21       141.26 o
  19   6  -6        230.82        310.29       147.53 o
  20   6  -6        276.04        363.27       160.78 o
  21   6  -6        516.68        677.93       193.20 o
  20   7  -6        398.47        104.35       178.47 o
  21   7  -6       1374.46       1513.55       229.05 o
  19   3  -7        319.46        332.25       133.15 o
  18   4  -7       1156.22       1639.05       149.37 o
  19   4  -7       1022.13       1144.11       149.57 o
  20   4  -7        203.03        436.28       138.21 o
  21   4  -7       3556.93       4040.28       232.62 o
  22   4  -7        379.24          1.27       179.06 o
  18   5  -7       2165.26       2906.80       188.24 o
  19   5  -7        642.40        438.32       148.43 o
  20   5  -7        143.98        213.48       158.23 o
  21   5  -7        252.44        379.64       176.03 o
  22   5  -7        891.10        912.68       218.83 o
  18   6  -7        497.66        620.23       152.53 o
  19   6  -7        560.52        616.61       168.20 o
  20   6  -7        303.61        557.32       174.01 o
  21   6  -7        171.17        286.59       198.33 o
  22   6  -7        317.77        534.25       212.43 o
  20   7  -7         29.36         86.93       203.12 o
  21   7  -7        695.35        453.13       221.51 o
  22   7  -7       1143.59       1902.24       275.76 o
  21   4  -8        130.92        191.12       166.54 o
  22   4  -8       1592.61       1944.13       235.89 o
  21   5  -8       1123.60       1304.42       218.96 o
  22   5  -8       1151.92       1188.68       253.58 o
  21   6  -8        434.67        857.47       221.44 o
  22   6  -8        204.42        690.28       235.02 o
  21   7  -8        164.26        594.67       234.73 o
  22   7  -8       1587.08       1773.02       300.66 o
 -21  13   5        515.24        856.90       261.85 o
 -20  13   5        177.48        -75.17       206.22 o
 -19  13   5        244.40        193.97       174.37 o
 -20  14   5       1748.00       2372.31       241.77 o
 -19  14   5        180.55        330.89       164.44 o
 -20  15   5        385.64        404.78       206.61 o
 -20  16   5       1751.70       2070.06       239.48 o
 -17  10   4        285.76        423.74       126.42 o
 -18  11   4        839.12        812.29       166.12 o
 -17  11   4        919.87       1187.78       132.16 o
 -16  11   4        661.95        728.94       104.28 o
 -15  11   4       3019.59       3392.91       147.12 o
 -19  12   4        261.86        621.59       177.62 o
 -18  12   4        644.56        912.61       159.72 o
 -17  12   4        783.46        944.42       130.25 o
 -16  12   4       2001.13       2358.60       143.50 o
 -20  13   4         49.35        224.32       205.79 o
 -19  13   4       1741.21       1413.63       203.99 o
 -18  13   4        517.09        442.88       150.72 o
 -17  13   4         96.52        463.83       112.92 o
 -21  14   4         17.11       -242.13       242.13 o
 -20  14   4        166.25       -148.74       202.67 o
 -19  14   4        533.97        965.28       179.95 o
 -18  14   4        102.47        216.35       140.12 o
 -17  14   4        485.65        644.72       127.73 o
 -20  15   4       1099.51        982.77       221.54 o
 -19  15   4        584.48        602.39       170.51 o
 -18  15   4        866.03       1090.54       165.94 o
 -20  16   4        414.76        343.65       187.87 o
 -19  16   4        434.23        339.07       168.11 o
 -13   8   3       1707.67       1977.88        91.53 o
 -12   8   3        632.70        706.25        53.21 o
 -11   8   3        556.98        645.74        46.23 o
 -14   9   3       1976.93       2184.56       109.32 o
 -13   9   3        798.12        957.96        68.03 o
 -12   9   3       4700.78       4719.12       119.67 o
 -15  10   3       1073.82       1307.87       105.87 o
 -14  10   3        157.48        247.97        69.54 o
 -13  10   3       3000.87       3338.01       107.73 o
 -16  11   3       1184.65       1471.74       131.56 o
 -15  11   3        107.05        267.01        83.73 o
 -14  11   3       1009.07       1228.50        86.60 o
 -13  11   3       2269.24       2320.31        95.03 o
 -17  12   3        764.92        901.26       140.16 o
 -16  12   3        478.24        551.76       110.24 o
 -15  12   3         79.84        130.86        73.98 o
 -14  12   3       1724.41       1854.55        99.27 o
 -18  13   3       1679.96       1792.72       185.96 o
 -17  13   3       1422.37       1621.06       153.25 o
 -16  13   3        150.48        241.21        90.63 o
 -15  13   3       1392.85       1404.23       113.29 o
 -19  14   3        325.14        362.29       170.06 o
 -18  14   3        167.39       -105.28       138.02 o
 -17  14   3        118.53        183.05       109.17 o
 -16  14   3         12.04        -20.54       102.05 o
 -20  15   3        868.51        730.53       227.23 o
  -9   6   2       1341.14       1342.89        36.26 o
  -8   6   2        310.37        366.01        17.32 o
 -10   7   2       2707.13       2901.74        69.32 o
  -9   7   2        717.79        815.44        30.68 o
 -11   8   2         85.03        129.26        34.95 o
 -10   8   2        656.91        640.03        34.89 o
 -12   9   2       1237.17       1328.37        70.05 o
 -11   9   2        220.70        259.04        36.46 o
 -10   9   2        273.80        296.19        31.06 o
 -13  10   2        957.98       1075.20        75.81 o
  -4   3   1       2332.29       1829.30        13.04 o
  -5   4   1        530.38        489.95         6.20 o
 -23   1   3        751.66        533.84       203.82 o
 -22   1   3        864.08       1121.38       191.49 o
 -23   2   3        548.74        707.14       191.90 o
 -22   2   3       1556.18       1540.82       183.35 o
 -21   2   3         72.58        179.51       133.75 o
 -20   2   3        375.12        405.73       117.37 o
 -19   2   3       1249.69       1031.59       114.96 o
 -23   3   3        828.33        764.04       191.72 o
 -22   3   3        687.16        501.92       166.07 o
 -20   0   2        102.61        233.91       133.06 o
 -19   0   2       2031.75       1971.54       157.43 o
 -18   0   2        106.28         16.95        92.49 o
 -17   0   2        401.64        427.48        92.46 o
 -16   0   2       1346.87       1451.56        98.04 o
 -22   1   2       1161.41       1120.63       220.26 o
 -21   1   2       1155.52        991.80       195.48 o
 -20   1   2        232.67        362.41       142.50 o
 -19   1   2       1020.87       1081.14       126.38 o
 -18   1   2       1047.78       1134.11       111.79 o
 -17   1   2       1525.90       1495.56        99.56 o
 -16   1   2        214.87        317.91        61.21 o
 -15   1   2        980.21       1024.26        66.73 o
 -14   1   2       1086.75       1037.60        61.28 o
 -22   2   2        441.62        426.76       179.97 o
 -21   2   2       2361.93       2027.78       206.09 o
 -20   2   2       1206.21       1187.18       149.60 o
 -19   2   2        721.21       1048.96       118.79 o
 -18   2   2        412.95        567.37        89.53 o
 -17   2   2       2038.27       1844.05       100.88 o
 -16   2   2       1084.33       1160.49        80.73 o
 -15   2   2        591.58        597.15        57.41 o
 -22   3   2        617.48        860.41       183.07 o
 -21   3   2       1491.01       1471.32       165.12 o
 -20   3   2       1097.25        946.56       128.97 o
 -19   3   2         10.72        -67.45        92.64 o
 -18   3   2        135.90         93.98        77.65 o
 -17   3   2        312.24        357.12        71.10 o
 -22   4   2        130.36         20.16       147.71 o
 -21   4   2        607.03        383.52       140.52 o
 -20   4   2       1296.75       1257.35       130.84 o
 -19   4   2       2780.67       2516.35       136.46 o
 -22   5   2        258.40        390.91       149.75 o
 -21   5   2        998.61        933.20       147.99 o
 -10   0   1       7665.79       5454.09        79.22 o
  -9   0   1        116.65        117.48        14.12 o
  -8   0   1       1372.93       1111.36        22.73 o
 -14   1   1        295.49        403.71        51.18 o
 -13   1   1       4528.37       4345.60       104.26 o
 -12   1   1       4011.65       3579.63        84.91 o
 -11   1   1       3487.49       3173.61        65.95 o
 -10   1   1        902.83        857.22        28.11 o
  -9   1   1         24.69         31.18        11.04 o
  -8   1   1       1417.66       1180.15        20.20 o
 -19   2   1       1433.78       1544.60       147.81 o
 -18   2   1        868.66        852.16       108.22 o
 -17   2   1        166.51         72.19        77.26 o
 -16   2   1        273.80        175.94        64.87 o
 -15   2   1        538.25        597.46        62.13 o
 -14   2   1       3041.76       2779.21        92.03 o
 -13   2   1       2835.61       2558.69        71.32 o
 -12   2   1       3132.46       2754.04        66.57 o
 -11   2   1        663.71        635.73        29.66 o
 -10   2   1        349.33        369.97        19.87 o
 -22   3   1        315.72        378.54       191.93 o
 -21   3   1        478.88        814.80       178.20 o
 -20   3   1       1246.74        775.58       155.96 o
 -19   3   1        302.61        199.12       115.15 o
 -18   3   1        286.88        275.37        90.47 o
   0  -6  -2       2075.99       1686.20        11.68 o
   0  -5  -2       1950.99       1468.27         9.74 o
   0  -9  -3       1100.20        964.08        18.47 o
   0  -8  -3       2971.05       2492.03        30.58 o
   0  -7  -3       1292.66       1040.53        15.15 o
   0 -12  -4       1989.97       1758.03        44.59 o
   0 -11  -4       1868.19       1695.24        41.44 o
   1 -11  -4       2643.59       2230.21        51.61 o
   0 -10  -4       1119.50       1026.17        28.95 o
   0  -9  -4         50.88         81.53        12.98 o
   0 -15  -5        394.07        335.64        46.25 o
   0 -14  -5       1272.62       1222.73        55.35 o
   1 -14  -5       2163.22       1996.33        73.45 o
   0 -13  -5        518.29        549.00        41.33 o
   1 -13  -5       1259.04       1209.67        56.85 o
   0 -12  -5        643.02        656.11        37.08 o
   0 -19  -6       1283.62       1072.97       105.37 o
   0 -18  -6        229.04        284.91        70.41 o
   0 -17  -6        804.45        953.73        76.20 o
   1 -17  -6       1642.99       1624.46        93.04 o
   0 -16  -6       3339.94       3421.48       116.69 o
   1 -16  -6        187.01        249.17        62.37 o
  -1 -15  -6       1921.99       1896.60        84.49 o
   0 -15  -6       4953.05       4591.44       116.90 o
   1 -15  -6         52.21         62.42        55.35 o
   0 -14  -6        306.07        262.54        47.14 o
   0 -22  -7         20.84       -112.88       112.88 o
   0 -21  -7         52.07         -2.10       102.85 o
   1 -21  -7         86.05        -37.46       118.91 o
   0 -20  -7       1411.19       1321.98       120.75 o
   1 -20  -7       2647.76       2626.92       155.79 o
  -1 -19  -7        377.57        312.86        90.22 o
   0 -19  -7        608.92        491.14       101.45 o
   1 -19  -7        304.36        316.78        97.11 o
  -1 -18  -7       1445.46       1497.38       105.94 o
   0 -18  -7        486.98        482.84        88.20 o
   1 -18  -7         88.77        -89.57        89.57 o
  -1 -17  -7        253.01        180.42        75.01 o
   0 -17  -7        380.00        381.27        72.46 o
   1 -17  -7        682.06        647.36        93.90 o
   0 -16  -7        545.33        666.42        77.52 o
   0 -24  -8        997.72       1188.08       185.16 o
   1 -24  -8        393.26        438.11       195.28 o
  -1 -23  -8        515.06        691.53       160.16 o
   0 -23  -8        462.22        300.01       156.87 o
   1 -23  -8       1047.45       1014.35       201.74 o
   2 -23  -8        830.93       1097.88       221.31 o
  -1 -22  -8        543.01        402.19       143.77 o
   0 -22  -8        326.96        197.24       139.79 o
   1 -22  -8        332.95        489.58       163.90 o
   2 -22  -8        284.99        117.73       182.12 o
  -1 -21  -8       2291.13       2495.48       177.75 o
   0 -21  -8       1553.68       1594.92       169.41 o
   1 -21  -8         21.94          3.65       145.09 o
  -1 -20  -8       2164.75       2001.16       160.54 o
   0 -20  -8        786.91        752.61       133.22 o
   1 -20  -8        477.56        411.71       143.64 o
   0 -19  -8        327.34        251.12       114.56 o
   1 -19  -8        563.78        551.82       133.87 o
   0 -18  -8        271.35        454.15       104.18 o
   1 -18  -8        262.42        318.60       109.66 o
   0 -23  -9        318.01        583.36       186.66 o
   1 -23  -9       1108.51       1153.07       230.02 o
  -1 -22  -9       1719.33       1537.68       204.14 o
   0 -22  -9        220.76         33.61       167.20 o
   1 -22  -9        455.50        555.08       209.04 o
   0 -21  -9        336.92        333.27       159.19 o
   1 -21  -9       1423.93       1163.07       203.18 o
   1 -20  -9       3041.96       2692.15       215.79 o
   2  -4  -2        536.27        398.76         3.83 o
   3  -6  -3       6244.34       4526.55        32.60 o
   3  -5  -3        903.83        656.27         9.24 o
   4  -9  -4       6294.47       5227.48        67.85 o
   4  -8  -4        344.75        314.19        14.68 o
   4  -7  -4        708.89        645.92        18.93 o
   5 -11  -5       1184.36       1090.63        41.50 o
   5 -10  -5         52.39         56.15        22.52 o
   6 -10  -5       1338.98       1236.32        50.48 o
   4  -9  -5       1066.98       1003.41        32.76 o
   5  -9  -5        439.55        461.66        28.53 o
   6 -13  -6        313.16        357.83        45.33 o
   6 -12  -6        596.64        610.43        45.71 o
   7 -12  -6       3419.37       3205.46       105.01 o
   5 -11  -6       8812.94       7737.18       133.05 o
   6 -11  -6       1443.60       1368.56        60.03 o
   6 -10  -6        437.62        470.52        39.84 o
   7 -16  -7       1568.13       1702.45       102.20 o
   7 -15  -7       2720.84       2863.67       110.18 o
   6 -14  -7        578.88        599.22        60.44 o
   7 -14  -7        883.84        927.82        73.02 o
   8 -14  -7        483.48        537.59        78.41 o
   6 -13  -7       1898.50       1906.34        80.64 o
   7 -13  -7        768.44        833.56        71.12 o
   6 -12  -7       2906.89       2855.52        88.10 o
   7 -12  -7        369.34        393.62        60.18 o
   8 -18  -8       1269.79       1353.79       127.72 o
   8 -17  -8        102.19         91.34        87.07 o
   9 -17  -8        661.89        693.07       117.23 o
   7 -16  -8       1437.15       1411.47       104.21 o
   8 -16  -8        539.60        438.27        90.95 o
   9 -16  -8        187.05        167.80        98.90 o
   7 -15  -8        973.34       1140.37        87.60 o
   8 -15  -8        384.29        417.55        86.87 o
   9 -15  -8         94.40        172.48        86.87 o
   7 -14  -8       1483.42       1434.59        90.92 o
   8 -14  -8       3691.95       4135.01       151.75 o
   7 -13  -8        478.25        445.36        70.76 o
   9 -20  -9        302.88        269.98       145.97 o
   9 -19  -9        548.70        336.72       137.79 o
  10 -19  -9        251.27        601.84       153.84 o
   8 -18  -9        741.98        654.89       120.70 o
   9 -18  -9        204.87        158.32       121.12 o
  10 -18  -9       3188.90       2994.69       203.34 o
   8 -17  -9          8.38        -18.94        91.93 o
   9 -17  -9         70.75         69.59       114.54 o
  10 -17  -9        131.02        510.63       145.76 o
   8 -16  -9        368.08        470.58        97.10 o
   9 -16  -9        770.26        899.70       133.72 o
   8 -15  -9         49.78        132.20        87.03 o
   9 -15  -9        309.39        419.09       106.89 o
   8 -14  -9        984.89       1036.98       108.23 o
   9 -21 -10        822.49        274.27       175.43 o
  10 -21 -10        371.30        661.79       189.18 o
  11 -21 -10         80.81        -74.78       207.52 o
   9 -20 -10        837.89       1093.49       184.47 o
  10 -20 -10        833.55       1009.52       193.34 o
  11 -20 -10        191.16        -41.27       202.15 o
  12 -20 -10        189.20        -73.26       260.17 o
   8 -19 -10        740.24        638.32       155.71 o
   9 -19 -10         49.56        -93.01       139.12 o
  10 -19 -10        500.17        532.71       183.44 o
  11 -19 -10        143.43         96.01       198.17 o
   8 -18 -10        298.54        428.35       131.98 o
   9 -18 -10       1714.01       1978.48       178.95 o
  10 -18 -10        338.00        188.39       171.60 o
   9 -17 -10        147.40        165.87       134.25 o
  10 -17 -10        366.30        287.13       163.89 o
   9 -16 -10        585.95        678.18       146.45 o
   9 -19 -11        764.99        628.56       179.33 o
  10 -19 -11         31.89        121.62       171.50 o
  10 -18 -11        272.94        221.94       184.59 o
  10 -17 -11        200.95        227.07       171.81 o
   0  -2  -2       4046.88       2461.71        14.44 o
   0  -3  -3       1156.57        805.44         8.83 o
   0  -2  -3       1050.92        705.58         6.84 o
   0  -4  -4       1552.44       1283.74        20.09 o
   0  -3  -4       1343.68       1002.40        15.64 o
  -1  -5  -5        470.38        442.51        21.39 o
   0  -5  -5        301.00        286.80        18.96 o
   0  -4  -5        210.24        216.10        15.12 o
  -1  -6  -6       1263.97       1165.07        45.40 o
   0  -6  -6        621.02        630.77        36.20 o
  -1  -5  -6        601.18        578.27        32.17 o
   0  -5  -6         11.07         38.41        21.29 o
   0  -4  -6        221.16        252.49        21.99 o
  -1  -7  -7       1262.07       1208.01        57.85 o
   0  -7  -7       1107.57       1098.99        58.87 o
  -1  -6  -7       4438.60       4041.57        95.45 o
   0  -6  -7       4267.35       3819.84        89.89 o
   0  -5  -7       4886.52       4492.88        94.51 o
  -1  -8  -8        101.94        152.40        55.29 o
   0  -8  -8       1599.92       1688.79        88.40 o
  -1  -7  -8       1037.84        969.50        75.02 o
   0  -7  -8        113.49        118.26        50.66 o
  -1  -6  -8       1500.63       1517.21        74.93 o
   0  -6  -8       2645.12       2591.63        90.03 o
  -1  -9  -9        740.88        719.65        91.41 o
   0  -9  -9       1414.18       1431.58       107.41 o
  -1  -8  -9       5164.97       5043.34       151.32 o
   0  -8  -9       4682.94       4653.10       152.06 o
  -1  -7  -9        151.60        201.78        67.72 o
   0  -7  -9       3257.79       3372.03       126.20 o
  -1  -6  -9       2093.84       2213.41       104.80 o
   0  -6  -9        936.53        831.50        76.11 o
   0 -11 -10       1064.30       1161.45       165.54 o
  -2 -10 -10        424.97        425.04       113.29 o
  -1 -10 -10       1249.11       1375.49       130.37 o
   0 -10 -10       2464.85       2173.72       162.09 o
  -1  -9 -10         84.29        109.95        92.81 o
   0  -9 -10       1317.38       1115.59       126.19 o
  -1  -8 -10       1108.66       1167.58       114.89 o
   0  -8 -10       2610.68       2750.31       149.93 o
  -1  -7 -10         52.78         49.07        76.52 o
   0  -7 -10       1667.03       1738.54       116.15 o
   0 -12 -11          3.93       -179.80       179.80 o
  -2 -11 -11        433.77        450.31       161.29 o
  -1 -11 -11        510.71        536.98       152.34 o
   0 -11 -11         95.69         30.74       154.64 o
  -2 -10 -11        113.02        184.13       128.71 o
  -1 -10 -11        221.10        489.49       139.82 o
   0 -10 -11        200.34        228.24       145.99 o
  -1  -9 -11        148.63         47.12       122.85 o
   0  -9 -11       2281.02       2386.43       185.95 o
  -1  -8 -11        289.74        176.91       118.50 o
   0  -8 -11        346.72        135.43       119.36 o
  -1  -7 -11        297.40        332.25       107.32 o
   0  -7 -11        235.16        340.72       110.76 o
   0 -13 -12         16.30       -214.28       258.58 o
  -1 -12 -12         66.23        121.04       192.48 o
   0 -12 -12        474.73        393.72       209.07 o
  -1 -11 -12        126.14        -25.14       177.65 o
   0 -11 -12        104.30        414.64       189.35 o
  -2 -10 -12         51.38         12.48       177.19 o
  -1 -10 -12        438.60        974.33       183.97 o
   0 -10 -12       1343.35       1613.27       214.31 o
  -1  -9 -12       1136.40       1323.02       183.05 o
   0  -9 -12        684.23        505.98       175.97 o
   1  -9 -12        770.05       1044.70       184.14 o
  -1  -8 -12        413.69        293.66       153.62 o
   0  -8 -12        918.55       1016.90       168.23 o
   1  -8 -12        475.24        983.18       167.84 o
  -3  -1  -3       3129.57       2688.32        26.12 o
  -4  -1  -4        285.30        295.53        15.58 o
  -3  -1  -4       3401.58       2831.58        38.05 o
  -3   0  -4        102.51        102.87         9.25 o
  -4  -2  -5       1137.17       1060.05        38.28 o
  -5  -1  -5       2859.83       2681.28        56.44 o
  -4  -1  -5       4894.61       4256.23        75.66 o
  -4   0  -5        454.90        472.05        24.69 o
  -6  -2  -6        152.72        113.63        42.14 o
  -5  -2  -6        207.23        249.96        39.71 o
  -5  -1  -6       2351.63       2174.80        71.75 o
  -4  -1  -6       2222.25       2173.54        67.09 o
  -5   0  -6       3878.18       3451.98        86.04 o
  -6  -3  -7        537.74        579.83        74.63 o
  -7  -2  -7       2049.14       2112.09        97.27 o
  -6  -2  -7        297.42        243.89        58.45 o
  -5  -2  -7       1484.62       1473.56        82.48 o
  -6  -1  -7       4316.70       4052.59       117.84 o
  -5  -1  -7        559.30        598.68        59.46 o
  -6   0  -7        904.79        879.15        64.91 o
  -5   0  -7        253.63        244.72        45.32 o
  -8  -3  -8       1015.05       1255.61       125.51 o
  -7  -3  -8       2263.63       2495.69       124.99 o
  -6  -3  -8         57.23        164.46        85.74 o
  -8  -2  -8         64.93          0.24        82.85 o
  -7  -2  -8        439.48        435.11        87.80 o
  -6  -2  -8       1545.85       1519.18       104.99 o
  -7  -1  -8        189.92        297.38        75.77 o
  -6  -1  -8       1946.98       1703.54       101.27 o
  -5  -1  -8       1037.80       1011.49        85.98 o
  -7   0  -8       1447.38       1489.98       101.13 o
  -6   0  -8       1126.28       1124.52        85.85 o
  -8  -4  -9       3167.03       2896.40       211.90 o
  -7  -4  -9       4239.12       4033.02       224.28 o
  -9  -3  -9        107.04        134.80       139.38 o
  -8  -3  -9        678.40        557.37       140.12 o
  -7  -3  -9        123.18        251.56       129.25 o
  -9  -2  -9        119.34        -16.17       126.26 o
  -8  -2  -9        262.57        309.65       123.09 o
  -7  -2  -9       2293.05       2208.55       160.84 o
  -6  -2  -9        233.73        226.30       112.84 o
  -8  -1  -9       3947.96       3934.60       194.82 o
  -7  -1  -9        417.45        540.10       106.56 o
  -6  -1  -9       1482.51       1450.43       132.86 o
  -8   0  -9        991.31        999.91       120.15 o
  -7   0  -9        163.12        233.54        93.40 o
  -8  -5 -10        370.86        487.71       230.38 o
  -9  -4 -10        302.09        394.42       197.64 o
  -8  -4 -10        440.43        480.11       195.26 o
  -9  -3 -10       1747.25       1909.10       223.73 o
  -8  -3 -10       1314.27       1102.96       201.88 o
  -7  -3 -10       2647.81       2362.44       232.34 o
  -9  -2 -10        250.47         86.46       167.23 o
  -8  -2 -10        446.76        490.34       176.98 o
  -7  -2 -10        620.45        763.20       167.46 o
  -9  -1 -10       1065.43       1495.38       190.00 o
  -8  -1 -10        599.95        488.79       159.07 o
  -7  -1 -10        798.70        652.42       157.66 o
  -6  -1 -10       1985.14       2123.13       178.90 o
  -9   0 -10         29.66         64.56       141.96 o
  -8   0 -10          8.50        145.06       143.49 o
  -7   0 -10        734.79        813.53       139.07 o
  -7  -2 -11        359.88        385.76       213.29 o
  -7  -1 -11        555.21        474.80       193.88 o
 -12  20   3        608.39        435.40       100.22 o
 -13  21   3       1607.06       1540.04       155.60 o
 -14  22   3        408.63        299.16       167.35 o
 -13  22   3        388.11        229.24       134.97 o
 -15  23   3       1209.37        890.34       222.48 o
 -14  23   3       1094.28        912.60       175.95 o
 -13  23   3         97.78         81.65       145.00 o
 -15  24   3       1782.19       1615.11       236.46 o
 -14  24   3        420.34        360.71       185.73 o
 -13  24   3        433.46        516.35       157.03 o
 -14  25   3        647.45        618.55       205.89 o
 -13  25   3       2446.79       1654.79       204.45 o
  -8  13   2        145.91        143.50        32.61 o
  -9  14   2        405.90        450.27        50.16 o
  -9  15   2        675.78        626.59        54.02 o
 -10  16   2       1157.84       1072.44        75.75 o
  -9  16   2        251.32        255.06        51.72 o
 -11  17   2        444.76        415.71        85.24 o
 -10  17   2       1214.81       1288.26        84.40 o
  -9  17   2       2702.13       2745.01        99.67 o
 -12  18   2       2276.71       2178.24       151.95 o
 -11  18   2         24.72        149.17        71.59 o
 -10  18   2       1380.43       1391.20        90.99 o
  -9  18   2        180.06        117.33        53.16 o
 -12  19   2        504.94        636.57       111.16 o
 -11  19   2        403.36        547.88        88.43 o
 -10  19   2        149.27        157.34        69.70 o
 -13  20   2         36.56         67.04       145.17 o
 -12  20   2        306.01        402.04       112.28 o
 -11  20   2       1043.06       1013.97       117.16 o
 -10  20   2       1727.68       1719.28       109.94 o
 -13  21   2       1162.40       1182.99       172.11 o
 -12  21   2       2222.48       2192.78       168.95 o
 -11  21   2         67.68         76.44        97.61 o
 -10  21   2        295.59        165.08        87.40 o
 -14  22   2       2183.89       1559.25       221.26 o
 -13  22   2       1172.02       1050.07       183.34 o
 -12  22   2       1376.75       1281.09       164.29 o
 -11  22   2        923.47        680.91       116.58 o
 -14  23   2       1089.29        888.03       224.02 o
 -13  23   2        744.38        828.10       183.67 o
 -12  23   2        237.47        229.17       139.44 o
 -11  23   2        798.92        720.79       120.86 o
 -14  24   2       1647.99       1242.48       262.31 o
 -13  24   2        533.19          8.67       189.87 o
 -12  24   2       1283.66       1029.38       156.15 o
 -14  25   2        632.72       -254.19       254.19 o
 -13  25   2        916.10        962.99       197.22 o
 -12  25   2        678.09        421.42       155.20 o
 -13  26   2         86.72        330.28       184.74 o
  -5   8   1       3213.25       2796.18        29.25 o
  -6   9   1       1896.06       1732.85        36.45 o
  -5   9   1       3545.45       3430.59        37.19 o
  -6  10   1        700.61        734.61        23.20 o
  -5  10   1       1497.90       1394.26        26.14 o
  -7  11   1        187.02        167.09        24.17 o
  -6  11   1        478.26        520.28        23.91 o
  -7  12   1        796.44        840.57        39.09 o
  -6  12   1       1072.86        966.60        31.85 o
  -7  13   1        916.58        961.03        44.08 o
  -8  14   1       4468.45       4212.48       102.18 o
  -7  14   1       1835.01       1893.40        61.78 o
  -8  15   1        144.36        217.64        43.91 o
  -8  16   1        204.44        152.52        49.63 o
  -9  17   1        292.59        274.58        58.10 o
  -9  18   1         65.11        163.89        62.57 o
 -10  20   1        504.38        617.98        92.07 o
 -11  26   4        854.35        675.00       186.42 o
 -11  27   4        496.21        748.87       182.35 o
  -8  19   3        889.93        764.57        80.09 o
  -8  20   3         95.92         83.60        73.86 o
  -9  21   3       1247.94       1151.06       108.28 o
  -9  22   3        649.24        531.68       101.40 o
 -10  23   3        363.11          6.59       116.44 o
  -9  23   3        500.55        603.56       110.73 o
 -11  24   3       1583.68       1239.21       201.15 o
 -10  24   3          1.55        -28.10       129.51 o
  -9  24   3       1037.49        994.28       128.62 o
 -11  25   3        511.48        574.47       195.97 o
 -10  25   3        954.53        678.97       158.30 o
  -9  25   3         89.75         18.73       128.12 o
 -12  26   3        152.66        132.07       234.98 o
 -11  26   3        317.56        242.69       197.23 o
 -10  26   3        673.23        776.73       176.22 o
  -9  26   3       1423.40       1213.27       172.76 o
 -11  27   3        380.12        197.01       197.56 o
 -10  27   3       2049.42       1665.14       221.50 o
  -9  27   3        522.70        708.68       155.74 o
  -8  27   3        685.64        464.53       147.80 o
 -10  28   3        372.88        254.42       190.30 o
  -9  28   3        139.99        393.56       160.41 o
  -6  14   2       1248.67       1292.57        47.55 o
  -6  15   2          1.40         17.92        31.65 o
  -7  16   2       1396.31       1458.36        67.77 o
  -6  16   2       1141.78       1211.93        56.90 o
  -7  17   2       2122.53       2246.68        81.79 o
  -6  17   2       1017.59        928.31        58.55 o
  -8  18   2       2964.45       2794.65       114.14 o
  -7  18   2         50.08         52.66        52.98 o
  -6  18   2        390.87        512.92        51.93 o
  -8  19   2        612.77        692.44        79.39 o
  -7  19   2        397.65        447.15        67.82 o
  -6  19   2        778.72        787.62        65.74 o
  -8  20   2        999.13       1167.69        96.89 o
  -7  20   2        330.91        331.59        66.40 o
  -6  20   2        691.34        695.49        68.43 o
  -8  21   2        618.42        629.19        98.05 o
  -7  21   2        699.68        567.47        77.11 o
  -9  22   2       2046.69       2024.16       147.79 o
  -8  22   2        253.40        324.12        98.36 o
  -7  22   2       2271.02       2033.20       114.46 o
  -9  23   2        586.69        428.23       136.03 o
  -8  23   2       1100.11       1130.18       119.74 o
  -7  23   2        662.09        720.70        95.28 o
  -9  24   2       1173.31       1305.79       161.78 o
  -8  24   2        116.27       -113.16       113.16 o
  -9  25   2        630.21        421.90       153.45 o
  -8  25   2        324.60        235.17       131.74 o
  -9  26   2        953.07        986.59       182.90 o
  -8  26   2        793.12        566.10       148.03 o
  -9  27   2       1648.28       1570.87       202.71 o
  -9  28   2        370.63       -148.94       209.94 o
  -3   7   1         29.44         36.30         2.90 o
  -3   8   1       1178.15       1106.94        12.62 o
  -4   9   1         79.14         85.40         8.77 o
  -3   9   1       1155.06       1073.63        14.79 o
  -4  10   1        375.55        380.98        14.84 o
  -3  10   1        555.37        512.53        12.63 o
  -4  11   1        738.05        709.26        20.88 o
  -4  12   1        109.32        141.04        16.26 o
  -4  13   1        636.88        662.49        26.81 o
  -5  15   1        851.39        851.08        43.22 o
  -5  16   1          8.94         62.53        34.19 o
   3  24   6          3.43         78.24       128.73 o
   3  25   6        778.45        462.74       164.48 o
   4  25   6        211.49        152.77       159.94 o
   3  26   6         96.15        -54.24       166.03 o
   4  26   6         41.17        -65.93       168.43 o
   2  20   5       2356.96       2088.96       121.14 o
   2  21   5        289.62        183.38        92.96 o
   3  21   5       1397.19       1430.09       113.58 o
   2  22   5        345.93        359.89       100.72 o
   3  22   5        231.82        358.83        99.94 o
   4  22   5        167.09        -46.79       102.10 o
   2  23   5        439.84        492.59       131.50 o
   3  23   5       1190.86        978.53       133.44 o
   4  23   5       1398.64       1239.34       135.93 o
   5  23   5        381.32        360.02       117.13 o
   2  24   5       1139.70        966.23       165.58 o
   3  24   5       1070.63        973.24       159.42 o
   4  24   5        131.61         67.45       132.05 o
   5  24   5        381.39        157.76       124.70 o
   2  25   5        913.66        420.98       189.73 o
   3  25   5        553.00        667.87       167.17 o
   4  25   5        192.36        164.92       150.57 o
   5  25   5        649.61        695.21       156.81 o
   2  26   5         23.17       -180.19       180.19 o
   3  26   5        866.02        645.90       197.04 o
   4  26   5        178.23        -73.51       184.77 o
   5  26   5        408.42        253.83       177.83 o
   3  27   5        131.56        278.40       201.48 o
   4  27   5        323.12        451.13       215.35 o
   5  27   5         57.82       -197.79       197.79 o
   2  16   4       3180.87       3062.08        85.51 o
   2  17   4       1772.98       1780.87        77.46 o
   3  17   4       3872.13       3603.09       105.21 o
   2  18   4        120.19        132.68        54.41 o
   3  18   4        996.24        964.03        75.58 o
   4  18   4         71.75         92.56        53.77 o
   2  19   4         97.90         71.06        63.80 o
   3  19   4       2129.87       2191.75       106.63 o
   4  19   4       1012.63       1044.51        78.91 o
   2  20   4       4831.24       4923.32       156.82 o
   3  20   4       2316.97       2313.98       118.96 o
   4  20   4       1563.27       1372.49        98.86 o
   2  21   4        550.62        629.25       102.78 o
   3  21   4       2128.07       2111.88       131.15 o
   4  21   4       2082.52       1942.75       121.46 o
   3  22   4       1323.87       1111.39       124.30 o
   4  22   4        636.78        878.44       111.86 o
   5  22   4        574.84        517.11       110.07 o
   4  23   4         37.22        268.13       118.41 o
   5  23   4        134.73        255.69       118.11 o
   5  24   4       1352.25       1015.37       158.03 o
   2  13   3        407.57        364.12        29.28 o
   2  14   3       3513.43       3532.54        75.15 o
   3  14   3         53.30        115.67        27.24 o
   2  15   3        136.89        161.90        34.73 o
   3  15   3       1578.95       1442.94        54.63 o
   2  16   3        363.44        291.17        44.07 o
   3  16   3         11.54        -35.09        35.09 o
   3  17   3        403.30        463.86        53.59 o
   4  18   3       2198.15       1958.69        90.98 o
   1   8   2        230.88        209.75         6.21 o
   1   9   2       1561.04       1478.97        20.09 o
   2   9   2       2422.78       2185.92        27.66 o
   1  10   2        744.01        726.48        18.10 o
   2  10   2       2095.57       1930.93        28.82 o
   2  11   2       1695.07       1634.30        32.63 o
   1   5   1       1764.49       1523.75         9.04 o
   0  16   1        658.82        634.90        34.54 o
   0  17   1       2098.83       2134.09        63.93 o
   0  18   1       1272.32       1220.70        56.75 o
   0  19   1       2402.97       2621.78        86.43 o
   0  20   1       2613.02       2537.32        93.38 o
   1  20   1       1099.55        990.02        62.24 o
   0  21   1       1590.14       1474.41        80.65 o
   1  21   1        430.66        340.20        57.77 o
   0  22   1       1125.25       1020.91        83.39 o
   1  22   1       2268.58       2199.16       101.49 o
   0  23   1        268.15        105.02        69.81 o
   1  23   1        281.63        261.89        76.15 o
   2  23   1        433.00        379.40        70.35 o
   0  24   1        916.36        684.44        94.77 o
   1  24   1        207.82        359.24        85.98 o
   2  24   1         98.02        104.21        71.34 o
   0  25   1       1985.02       1828.01       127.23 o
   1  25   1        239.77         43.58        91.30 o
   2  25   1        199.80        141.47        82.40 o
   0  26   1        383.13        204.24       109.01 o
   1  26   1         72.37         51.50        96.77 o
   2  26   1        884.46        785.20       117.41 o
   0  27   1        291.19        356.42       124.89 o
   1  27   1        104.98        216.42       108.79 o
   2  27   1         11.84       -102.09       102.09 o
   0  28   1        479.22        457.15       145.65 o
   1  28   1        567.69        426.42       140.18 o
   2  28   1        409.61        175.62       127.92 o
   0  29   1        576.67        518.65       166.41 o
   1  29   1        336.98        315.92       148.75 o
   2  29   1         46.21          6.61       132.68 o
   0  30   1        445.68        446.16       183.52 o
   1  30   1        117.51        187.94       172.70 o
   2  30   1        408.30        335.51       152.10 o
   0  31   1       2290.70       2014.69       235.80 o
   1  31   1       1245.04       1100.82       210.99 o
   2  31   1        257.69        269.63       169.68 o
   1  11   0        788.18        756.08        17.96 o
   1  12   0       5137.61       4747.26        55.71 o
   1  13   0        478.08        465.61        20.90 o
   1  14   0       2466.87       2415.45        49.51 o
   1  15   0        159.34        175.20        23.45 o
   1  16   0       1149.31       1095.07        45.23 o
   1  17   0       3431.34       3305.04        79.65 o
   1  18   0       4512.83       4320.26        99.79 o
   1  19   0       2057.11       1903.77        78.30 o
   1  20   0        838.83        924.51        67.73 o
   1  21   0        213.89        218.46        60.42 o
   2  21   0        768.97        777.43        71.61 o
   1  22   0       7556.91       7179.11       171.36 o
   2  22   0         29.18        -11.66        63.35 o
   1  23   0        427.94        512.59        85.86 o
   2  23   0        852.76        975.85        92.74 o
   1  24   0        308.11        192.47        86.74 o
   2  24   0         58.90        -45.42        79.40 o
   1  25   0        869.72        732.40       119.35 o
   2  25   0        874.06        763.11       110.51 o
   2  26   0        663.19        632.81       128.60 o
   2  27   0       1960.88       1834.29       163.21 o
   2  28   0        982.12        863.27       164.14 o
   2  29   0        927.03        723.68       177.19 o
   2  30   0        524.93        315.29       185.49 o
   0   1  -2        764.19        627.81         5.75 o
   0   1  -3         10.16         21.51         1.76 o
   0   1  -4       5212.17       4358.67        37.40 o
   0   2  -4        262.89        227.14         6.84 o
   0   1  -5        690.07        700.33        20.75 o
   0   2  -5       1242.96       1173.33        23.67 o
  -1   2  -6         48.93         89.22        21.75 o
   0   2  -6        208.58        198.40        21.48 o
   0   3  -6        692.28        696.28        27.69 o
  -1   2  -7        565.11        579.36        43.14 o
   0   2  -7        179.88        204.72        32.96 o
  -1   3  -7       3118.07       3053.00        77.34 o
   0   3  -7        392.78        409.00        34.33 o
  -1   2  -8       1086.10       1224.37        72.86 o
   0   2  -8       1172.37       1259.61        69.20 o
  -1   3  -8       2546.66       2511.21        82.81 o
   0   3  -8       2183.54       2135.04        76.75 o
   1   3  -8       2426.03       2283.44        74.80 o
   0   4  -8       2528.80       2524.63        82.50 o
  -1   2  -9        645.65        671.25        81.13 o
   0   2  -9       1277.29       1266.40        86.44 o
  -1   3  -9       2539.17       2684.85       106.63 o
   0   3  -9       1253.66       1341.80        83.75 o
   1   3  -9       1960.89       2246.68        93.34 o
  -1   4  -9         78.00        107.59        59.91 o
   0   4  -9       2683.25       2770.79       104.61 o
  -1   2 -10        555.22        703.11       110.35 o
   0   2 -10        134.04        -10.73        85.10 o
  -1   3 -10        854.65       1097.79        99.86 o
   0   3 -10        823.16        845.06       101.08 o
   1   3 -10        872.13        944.97        93.85 o
  -1   4 -10       1653.13       1719.52       120.65 o
   0   4 -10        977.82       1129.99        95.12 o
   1   4 -10       1425.51       1461.81        96.87 o
   0   5 -10        814.57        732.96        83.65 o
  -1   2 -11        577.70        554.71       153.99 o
  -1   3 -11        494.47        470.42       124.50 o
   0   3 -11       1890.84       2151.43       161.24 o
   1   3 -11       1295.94       1630.24       138.68 o
  -2   4 -11        457.33        225.20       126.54 o
  -1   4 -11        318.25        213.79       107.93 o
   0   4 -11       2378.39       2463.15       154.29 o
   1   4 -11        824.95        861.91       115.78 o
  -1   5 -11        534.26        627.57       118.42 o
   0   5 -11        239.96        113.45        99.75 o
   1   5 -11        830.11        805.63       106.44 o
  -1   2 -12        102.37         37.61       177.32 o
  -1   3 -12        580.10        770.67       173.55 o
   0   3 -12        451.17        704.94       176.46 o
   1   3 -12         22.35        187.06       141.64 o
  -2   4 -12        173.84        337.17       169.10 o
  -1   4 -12          8.88        -69.11       144.47 o
   0   4 -12        485.02        972.73       158.48 o
   1   4 -12        262.45         63.70       145.52 o
  -2   5 -12        241.57        181.24       146.89 o
  -1   5 -12       1005.60       1094.84       177.25 o
   0   5 -12       1041.53       1055.54       158.58 o
   1   5 -12       1995.24       2171.26       173.39 o
   0   6 -12         25.28         49.47       125.17 o
   1   6 -12        810.36        866.88       143.70 o
  -1   2 -13          8.78        137.02       234.33 o
   0   3 -13        290.87        174.20       214.17 o
   0   4 -13        102.30       -192.76       192.76 o
   1   4 -13       1048.64       1403.37       219.73 o
   2   4 -13        523.69        784.91       189.66 o
   0   5 -13       1117.58       1120.85       208.76 o
   1   5 -13       1122.13       1092.67       191.79 o
   1   6 -13        242.66        565.87       164.12 o
   1  -2  -3       4963.08       3658.88        20.54 o
   1  -3  -4       4596.29       3759.54        35.64 o
   1  -2  -4       1352.39       1138.85        13.20 o
   1  -4  -5        511.78        495.17        18.33 o
   1  -3  -5        856.63        779.73        18.70 o
   1  -5  -6        286.21        321.31        27.52 o
   1  -4  -6          8.21         13.95        16.42 o
   2  -4  -6       1233.41       1196.02        35.32 o
   1  -6  -7       1897.69       1994.69        67.97 o
   1  -5  -7       1602.13       1536.95        53.84 o
   2  -5  -7        112.97        192.76        31.99 o
   1  -4  -7         48.49        109.14        27.26 o
   2  -4  -7         97.88        143.82        26.31 o
   1  -7  -8        170.43        292.37        57.78 o
   1  -6  -8       1166.61       1239.14        63.18 o
   2  -6  -8        324.89        397.74        53.57 o
   1  -5  -8        196.83        277.80        45.62 o
   2  -5  -8        394.27        459.64        46.02 o
   2  -4  -8        218.19        296.47        37.98 o
   1  -8  -9       1087.16       1123.27       102.09 o
   1  -7  -9       1162.27       1130.75        83.06 o
   2  -7  -9        876.71        973.62        81.18 o
   1  -6  -9       1998.09       1911.45        91.52 o
   2  -6  -9        386.65        555.24        66.68 o
   3  -6  -9        805.48        802.70        70.09 o
   2  -5  -9         61.68         90.43        48.37 o
   2  -4  -9        631.92        682.10        62.25 o
   1  -8 -10       1385.08       1757.12       132.75 o
   2  -8 -10        317.79        359.86        93.93 o
   1  -7 -10        477.73        543.03        88.07 o
   2  -7 -10       2237.91       2249.68       125.56 o
   3  -7 -10        817.16        833.60        99.89 o
   1  -6 -10        185.30         49.79        74.45 o
   2  -6 -10       1493.55       1676.80       105.07 o
   3  -6 -10       2559.56       2912.47       123.75 o
   2  -5 -10        256.85        301.76        66.77 o
   1  -9 -11       2087.31       2267.78       191.15 o
   2  -9 -11       1027.66       1120.25       160.07 o
   1  -8 -11        373.58        506.94       118.16 o
   2  -8 -11       1940.08       2057.35       161.91 o
   3  -8 -11        374.16        278.82       116.94 o
   1  -7 -11        537.18        744.40       115.36 o
   2  -7 -11        127.79        121.34        97.07 o
   3  -7 -11        555.69        655.17       107.44 o
   4  -7 -11        195.48        306.92       105.29 o
   2  -6 -11       1475.14       1652.36       128.90 o
   3  -6 -11         44.50        132.95        82.57 o
   1 -10 -12        797.97       1065.26       213.07 o
   2 -10 -12        707.33        769.84       191.15 o
   1  -9 -12        770.05        810.97       179.57 o
   2  -9 -12        204.44         16.77       154.33 o
   3  -9 -12        893.35        621.36       192.71 o
   1  -8 -12        475.24        544.75       154.77 o
   2  -8 -12        179.01         22.59       128.77 o
   3  -8 -12        826.31        776.80       163.77 o
   4  -8 -12       1099.00       1313.91       172.08 o
   2  -7 -12        935.55        983.35       161.84 o
   3  -7 -12        694.52        951.13       141.50 o
   3  -6 -12        246.08        258.77       119.31 o
   3 -10 -13        264.56         54.20       224.00 o
   2  -9 -13         54.29        330.59       181.67 o
   3  -9 -13        198.45        167.09       190.47 o
   4  -9 -13        112.40        -92.24       179.21 o
   1  -8 -13        660.51        631.06       193.14 o
   2  -8 -13        539.68        679.23       194.21 o
   3  -8 -13        600.37       1005.98       177.85 o
   4  -8 -13        445.85        609.52       180.85 o
   2  -7 -13        192.93        302.11       159.44 o
   3  -7 -13        646.80        528.23       167.81 o
   3  -6 -13        209.91        343.52       149.12 o
 -15 -24   3       1782.19       2190.62       314.75 o
 -15 -23   3       1209.35       1071.83       259.88 o
 -16 -22   3        290.90        580.49       187.16 o
 -15 -22   3        885.35        585.36       207.48 o
 -17 -21   3        111.57        186.40       180.13 o
 -16 -21   3        269.36        276.42       163.89 o
 -15 -21   3        501.87        483.96       166.36 o
 -14 -21   3       2491.67       1996.46       208.32 o
 -16 -20   3        506.58        784.99       162.48 o
 -15 -20   3       2188.24       2390.94       186.24 o
 -14 -20   3        320.26        287.57       142.23 o
 -15 -19   3       2375.57       2559.60       177.48 o
 -14 -19   3         68.83         68.41       114.70 o
 -14 -18   3       1375.53       1353.96       132.33 o
 -13 -17   3        158.23        143.50        91.70 o
 -16 -22   2        565.23        281.21       201.45 o
 -15 -22   2       1349.68       1331.54       227.31 o
 -17 -21   2        887.54        966.94       195.51 o
 -16 -21   2        888.21        583.38       180.91 o
 -15 -21   2        148.01         19.78       173.61 o
 -14 -21   2        242.16        325.94       173.08 o
 -16 -20   2        147.20          5.94       146.69 o
 -15 -20   2        182.25        212.84       133.50 o
 -14 -20   2        309.08        273.93       146.47 o
 -13 -20   2         36.56        174.93       130.22 o
 -16 -19   2         16.68        118.40       129.21 o
 -15 -19   2        515.73        355.56       131.49 o
 -14 -19   2       1594.23       1448.54       151.00 o
 -13 -19   2         83.76        360.59       124.56 o
 -15 -18   2        850.24        735.90       121.73 o
 -14 -18   2        772.69        588.27       110.50 o
 -13 -18   2       2302.78       2397.70       150.14 o
 -12 -18   2       2276.71       2474.34       141.26 o
 -14 -17   2       1163.39       1082.22       111.27 o
 -13 -17   2        688.66        597.80        95.55 o
 -12 -17   2        379.32        375.89        85.43 o
 -11 -17   2        444.75        467.67        85.52 o
 -13 -16   2         70.95        208.32        74.98 o
 -12 -16   2        452.33        479.64        76.63 o
 -11 -16   2       1048.67       1006.73        82.62 o
 -10 -16   2       1157.84       1090.37        86.51 o
 -12 -15   2       3667.84       3768.88       138.02 o
 -11 -15   2        152.41        171.72        56.21 o
 -10 -15   2       2059.35       2081.28        93.51 o
 -11 -14   2        176.41        208.40        53.06 o
 -10 -14   2        561.36        541.29        53.83 o
 -10 -13   2        761.25        751.07        51.54 o
  -9 -12   2       1510.38       1438.12        57.95 o
 -12 -17   1       2707.57       2679.89       135.42 o
 -11 -15   1       1251.78       1356.48        85.39 o
 -10 -14   1        803.50        786.57        61.74 o
 -10 -13   1        294.99        343.28        44.32 o
  -9 -13   1       3494.68       3369.89        89.00 o
  -9 -12   1       1644.74       1785.65        60.97 o
  -9 -11   1       1496.94       1435.01        47.35 o
  -8 -11   1        954.88        965.41        38.76 o
  -8 -10   1        384.69        382.70        25.14 o
  -7 -10   1        874.54        811.26        30.84 o
  -7  -9   1        389.87        424.39        18.76 o
  -6  -9   1       1896.05       1781.55        32.89 o
  -6  -8   1       1358.46       1280.17        23.28 o
  -5  -8   1       3213.25       2461.21        34.23 o
  -5  -7   1       1402.55       1236.18        15.48 o
  -8 -29   1       1787.61       1796.88       211.71 o
  -8 -28   1        150.85        271.80       154.63 o
  -8 -27   1        505.99        472.59       145.82 o
  -7 -27   1         73.09       -138.82       138.82 o
  -7 -26   1       2541.38       2084.33       188.01 o
  -7 -25   1        738.82        840.97       117.27 o
  -7 -24   1        878.42        904.27       108.87 o
  -6 -21   1       1003.13        937.63        81.69 o
  -6 -30   0         27.36        -93.89       209.21 o
  -8 -29   0         69.57         41.35       179.98 o
  -7 -29   0        902.92        952.75       205.05 o
  -6 -29   0       1894.11       1715.22       233.47 o
  -9 -28   0        762.75        872.32       171.12 o
  -8 -28   0         31.12         52.10       157.38 o
  -7 -28   0         47.16        135.65       167.55 o
  -6 -28   0         25.54         65.64       170.21 o
  -9 -27   0         34.00       -130.69       130.69 o
  -8 -27   0        302.94        340.46       137.55 o
  -7 -27   0         90.20        161.85       144.80 o
  -6 -27   0       2589.29       2031.44       207.39 o
  -8 -26   0        448.08        386.15       136.02 o
  -7 -26   0       2525.92       2764.77       189.26 o
  -6 -26   0       1563.26       1674.22       167.74 o
  -8 -25   0        600.88        599.71       112.60 o
  -7 -25   0        801.92        638.45       124.94 o
  -6 -25   0        427.32        581.15       126.04 o
  -5 -25   0        203.34         76.77       115.74 o
  -8 -24   0        153.73        137.88        95.26 o
  -7 -24   0       2667.28       2289.42       139.74 o
  -6 -24   0        917.71        957.42       119.55 o
  -5 -24   0       2143.69       2133.63       144.23 o
  -7 -23   0        455.87        388.93        89.30 o
  -6 -23   0        809.42        783.40        99.86 o
  -5 -23   0        397.10        336.40        98.09 o
  -7 -22   0        183.24        335.80        75.74 o
  -6 -22   0       2576.36       2575.84       123.54 o
  -5 -22   0       1098.91       1136.61        96.08 o
  -7 -21   0       1131.24        865.76        82.44 o
  -6 -21   0        319.09        212.04        63.75 o
  -5 -21   0        327.37        349.31        72.63 o
  -6 -20   0        235.16        178.67        59.30 o
  -5 -20   0       3588.92       3691.00       120.82 o
  -4 -20   0       1307.12       1367.04        81.46 o
  -6 -19   0        168.12        180.24        50.50 o
  -5 -19   0       1175.32       1250.88        72.96 o
  -4 -19   0        880.22       1036.37        69.94 o
  -6 -18   0       1745.32       1591.09        69.66 o
  -5 -18   0        580.28        566.98        50.72 o
  -4 -18   0         63.51         90.86        44.54 o
  -5 -17   0       2619.98       2569.11        73.21 o
  -4 -17   0       2332.20       2393.17        72.97 o
  -5 -16   0       1503.46       1503.45        53.79 o
  -4 -16   0        443.78        422.33        38.60 o
  -5 -15   0        859.47        794.66        38.48 o
  -4 -15   0        111.46        135.39        27.87 o
  -3 -15   0        282.59        212.58        30.17 o
  -4 -14   0        531.58        481.33        27.38 o
  -3 -14   0        910.76        972.70        36.90 o
  -4 -13   0         78.25        131.40        17.43 o
  -3 -13   0        690.75        709.65        26.47 o
  -4 -12   0        342.54        341.52        17.16 o
  -3 -12   0       1144.45       1114.09        26.96 o
  -3 -11   0       1069.73        971.10        21.22 o
  -3 -10   0        820.11        803.75        15.07 o
  -2 -10   0       3373.09       2879.92        31.38 o
  -3  -9   0       2174.48       1983.08        20.07 o
  -2  -9   0       2470.33       2093.99        21.92 o
  -2  -8   0        251.32        232.88         5.40 o
  -2  -7   0        951.61        804.51         7.16 o
  -2  -6   0        405.17        332.99         3.91 o
  -1  -5   0       5443.25       4141.91        18.00 o
  -1  -4   0       2134.73       1757.19        10.42 o
  -7 -29  -1         74.02         -3.17       192.27 o
  -7 -28  -1       1924.99       1510.97       212.15 o
  -7 -27  -1         46.75        122.02       162.98 o
  -7 -26  -1        308.03        130.38       138.39 o
  -6 -25  -1        424.20        587.28       123.15 o
  -6 -24  -1        470.83        653.98       116.03 o
  -6 -23  -1       3519.53       3274.32       154.03 o
   4  -2  -2        743.65        589.30         5.27 o
   6  -3  -3        475.69        399.71         8.30 o
   7  -3  -3       2500.04       1941.96        25.64 o
   9  -5  -4        191.29        170.27        17.72 o
   8  -4  -4        219.11        225.77        14.93 o
   9  -4  -4       7415.57       6208.91        75.37 o
  10  -6  -5       4230.00       3740.88        73.84 o
  11  -6  -5         16.57         49.70        29.53 o
  10  -5  -5       1814.71       1633.67        48.74 o
  11  -5  -5       2350.23       2233.66        62.32 o
  10  -4  -5       2694.67       2263.95        61.29 o
  11  -4  -5       1135.65       1040.62        48.09 o
  12  -7  -6       5139.23       5012.09       113.28 o
  13  -7  -6        279.91        278.76        53.44 o
  14  -7  -6        569.91        620.32        72.97 o
  12  -6  -6       1601.49       1454.18        64.86 o
  13  -6  -6        207.61        174.66        50.06 o
  14  -6  -6        370.05        362.96        64.97 o
  11  -5  -6       1453.90       1321.28        58.27 o
  12  -5  -6        272.32        356.51        49.08 o
  13  -5  -6        656.87        783.49        65.88 o
  14  -8  -7        336.46        428.32        69.08 o
  15  -8  -7       1028.46        947.91        92.43 o
  16  -8  -7       1889.30       1879.19       117.44 o
  13  -7  -7       2819.89       3000.82       104.31 o
  14  -7  -7        410.97        449.89        66.57 o
  15  -7  -7        290.57        201.23        76.34 o
  16  -7  -7       1028.06       1013.19       102.09 o
  13  -6  -7       3126.17       3149.09       111.83 o
  14  -6  -7        519.83        612.89        80.52 o
  15  -6  -7        720.96        787.33        91.45 o
  16  -6  -7       3405.93       3008.25       165.57 o
  18 -10  -8       1784.48       1942.07       153.33 o
  19 -10  -8        358.12        334.97       144.91 o
  15  -9  -8       1007.43       1293.84       103.47 o
  16  -9  -8       2519.36       2391.25       142.67 o
  17  -9  -8       1127.77       1109.19       131.65 o
  18  -9  -8        464.68        377.07       124.58 o
  15  -8  -8        115.60         66.89        74.73 o
  16  -8  -8        278.22        199.50        89.70 o
  17  -8  -8       1243.51       1254.60       132.95 o
  18  -8  -8         64.20        -25.00       125.59 o
  15  -7  -8        955.47        998.31       102.26 o
  16  -7  -8        206.85        368.36       105.56 o
  17  -7  -8        885.03       1079.50       134.70 o
  18  -7  -8        457.18        357.59       151.62 o
  19 -11  -9       1743.11       1730.00       192.09 o
  20 -11  -9        530.72        606.00       187.56 o
  17 -10  -9       1074.31       1103.42       140.71 o
  18 -10  -9        105.61        313.07       138.09 o
  19 -10  -9        787.48        728.76       176.79 o
  20 -10  -9        788.04        738.06       187.59 o
  17  -9  -9        124.36         20.34       114.88 o
  18  -9  -9       1217.17       1217.81       160.95 o
  19  -9  -9        665.78        820.16       166.18 o
  20  -9  -9        302.76        327.31       183.71 o
  17  -8  -9        825.83        962.89       140.20 o
  18  -8  -9        130.01        149.16       146.26 o
  19  -8  -9        320.82        650.20       180.31 o
  20  -8  -9        725.52        763.20       201.91 o
  19 -11 -10        386.07        807.69       173.81 o
  19 -10 -10        508.36        671.57       175.88 o
  19  -9 -10        997.31       1350.37       211.70 o
  20  -9 -10        572.63        588.45       231.10 o
  19  -8 -10       2412.02       2930.41       246.81 o
  20  -8 -10        726.45        750.48       227.23 o
   4   1  -2       1003.42        661.50         6.28 o
   6   1  -3        388.11        315.74         7.38 o
   8   1  -4        362.21        330.67        14.94 o
   8   2  -4       6815.70       5166.39        66.80 o
  10   1  -5       2227.52       1825.54        46.46 o
   9   2  -5        590.50        586.08        29.24 o
  10   2  -5         70.29        106.91        23.25 o
  11   2  -5       1682.14       1574.45        50.71 o
  11   3  -5       1310.06       1279.64        55.41 o
  11   2  -6       3008.56       2881.63        76.13 o
  12   2  -6        268.40        240.09        41.87 o
  13   2  -6        556.10        567.43        52.26 o
  12   3  -6       1440.32       1498.95        68.47 o
  13   3  -6        585.15        625.86        57.03 o
  13   4  -6        522.41        480.36        64.29 o
  13   1  -7        253.37        190.33        47.52 o
  13   2  -7       2371.64       2331.93        88.25 o
  14   2  -7        638.68        676.49        67.54 o
  15   2  -7       1339.58       1692.04        92.51 o
  13   3  -7       3624.69       3779.56       120.44 o
  14   3  -7        537.85        505.97        71.14 o
  15   3  -7       1291.21       1370.98        92.04 o
  14   4  -7        414.99        522.23        73.00 o
  15   4  -7       1508.14       1917.36       108.45 o
  15   1  -8        647.71        642.12        77.32 o
  15   2  -8        119.33        185.30        64.95 o
  16   2  -8        219.57        347.90        79.79 o
  17   2  -8       1286.44       1287.11       109.60 o
  14   3  -8       1172.92       1426.65        98.65 o
  15   3  -8        120.78         94.27        72.03 o
  16   3  -8        338.61        447.73        90.16 o
  17   3  -8        444.85        451.98       100.44 o
  18   3  -8        219.17         -4.91       111.17 o
  15   4  -8        563.79        681.64        94.34 o
  16   4  -8         52.68         49.11        91.89 o
  17   4  -8       1871.15       2247.38       145.38 o
  17   5  -8        681.83        522.71       133.36 o
  17   2  -9       3277.04       3396.55       164.42 o
  18   2  -9        202.86        397.31       110.86 o
  16   3  -9        423.85        421.63       103.48 o
  17   3  -9        151.12        386.07       105.90 o
  18   3  -9        153.86        136.32       123.47 o
  19   3  -9       1538.90       1704.09       176.65 o
  20   3  -9        166.13        289.36       154.48 o
  17   4  -9        682.77        674.13       141.05 o
  18   4  -9       1133.92       1293.09       165.44 o
  19   4  -9        977.76       1073.52       166.22 o
  20   4  -9         27.94       -108.69       154.65 o
  18   5  -9        746.43        819.38       171.04 o
  19   5  -9       2327.15       2292.99       219.02 o
  19   2 -10        876.49        840.08       156.85 o
  20   2 -10        391.83        716.04       161.04 o
  18   3 -10       1310.41       1255.83       171.34 o
  19   3 -10         84.54        170.88       145.99 o
  20   3 -10        292.15         47.38       168.03 o
  21   3 -10       1947.78       2233.55       247.43 o
  18   4 -10       3261.94       3438.44       236.94 o
  19   4 -10        160.62        246.95       170.94 o
  20   4 -10        644.91        701.42       198.62 o
  21   4 -10        573.90        629.54       205.10 o
  19   5 -10        262.40        -41.42       186.65 o
  20   5 -10        165.81        205.18       202.56 o
  21   5 -10        138.90         18.49       214.07 o
  20   3 -11        139.27        108.48       173.14 o
 -17  10  10       1759.05       1721.92       166.80 o
 -18  11  10         92.91         43.05       136.74 o
 -17  11  10        444.09        627.70       124.31 o
 -16  11  10        173.67        283.06        96.09 o
 -18  12  10         26.07        -45.10       131.55 o
 -17  12  10        277.46        466.77       118.02 o
 -16  12  10        357.94        522.39       105.75 o
 -18  13  10         70.19        215.00       134.41 o
 -17  13  10        230.02         78.70       115.02 o
 -16  13  10        563.23        598.80       120.26 o
 -17  14  10       1283.83       1677.32       166.03 o
 -15   9   9       1360.42       1541.93       117.68 o
 -16  10   9       1049.84       1187.09       122.92 o
 -15  10   9        427.10        574.90        92.26 o
 -14  10   9        251.79        291.35        76.11 o
 -17  11   9       1515.93       1681.04       149.79 o
 -16  11   9        440.22        588.46       101.21 o
 -15  11   9         32.75        130.35        82.94 o
 -14  11   9       1218.38       1566.33       109.36 o
 -17  12   9       2032.85       2190.49       162.34 o
 -16  12   9       1967.83       2398.96       147.95 o
 -15  12   9       1182.30       1378.67       116.76 o
 -17  13   9        905.46       1018.40       137.04 o
 -16  13   9        119.19        120.39        92.93 o
 -13   8   8        433.57        533.73        65.96 o
 -14   9   8        175.44        187.81        69.70 o
 -13   9   8        735.68        853.03        74.14 o
 -15  10   8       1960.06       2325.42       126.32 o
 -14  10   8         52.27        159.01        63.64 o
 -13  10   8       2695.50       3313.92       125.19 o
 -15  11   8        293.88        400.04        83.22 o
 -14  11   8        317.04        534.99        77.25 o
 -14  12   8         80.22         14.93        73.71 o
 -13   8   7        869.05       1020.06        80.63 o
 -12   8   7        808.99        910.75        61.79 o
 -11   8   7        945.18       1053.04        62.94 o
 -13   9   7        220.31        294.13        57.30 o
 -12   9   7        528.01        672.62        57.95 o
 -11   9   7       3369.60       3699.65       109.14 o
 -13  10   7        352.20        543.62        65.64 o
 -12  10   7       4069.94       4271.63       128.70 o
 -10   6   6        418.81        471.69        36.01 o
 -11   7   6       3118.03       3560.84        95.79 o
 -10   7   6        277.81        270.89        32.74 o
 -11   8   6        649.78        777.91        48.66 o
 -10   8   6       2456.42       2714.52        73.85 o
 -11   9   6        344.90        395.14        42.85 o
  -9   6   5        683.53        746.83        31.41 o
  -8   6   5        147.05        188.73        16.51 o
  -9   7   5        665.11        744.63        31.30 o
  -7   5   4        834.99        861.68        19.03 o
  -7   6   4       1888.63       1836.27        31.53 o
  -5   3   3        276.94        270.97         5.30 o
  -5   4   3        206.20        201.77         4.88 o
 -22  -1   9         91.60        155.23       129.29 o
 -21  -1   9        234.28        317.73       122.23 o
 -22   0   9       1879.98       2121.92       179.93 o
 -21   0   9         40.86        107.70       102.08 o
 -22   1   9         91.60         97.60       124.43 o
 -21   1   9        234.27        231.75       103.63 o
 -22   2   9        247.39        306.27       119.36 o
 -21   2   9       4221.82       4313.04       202.32 o
 -20   2   9        254.62        351.65        90.39 o
 -20  -1   8         72.40        183.43        94.36 o
 -19  -1   8        327.06        293.34        84.12 o
 -22   0   8       2262.56       2470.27       179.79 o
 -21   0   8       1859.03       1869.51       154.71 o
 -20   0   8        981.97       1092.09       111.36 o
 -19   0   8         49.86         95.55        75.31 o
 -22   1   8       1323.11       1348.42       150.50 o
 -21   1   8        104.22        156.82        98.06 o
 -20   1   8         72.40        122.11        77.69 o
 -19   1   8        327.06        507.34        85.81 o
 -18   1   8       1381.32       1222.52        98.15 o
 -22   2   8          5.86        171.86       109.95 o
 -21   2   8        873.40        896.26       118.73 o
 -20   2   8       1249.09       1357.95       117.24 o
 -19   2   8       1238.39       1456.74       112.01 o
 -21   3   8        412.79        381.17       105.20 o
 -17  -1   7       1821.27       2027.14       104.69 o
 -20   0   7        121.45         42.54        87.58 o
 -19   0   7       2266.03       2409.91       131.39 o
 -18   0   7          1.27        -15.80        64.47 o
 -17   0   7       1092.81       1167.71        83.03 o
 -16   0   7         97.14         84.00        45.26 o
 -19   1   7         61.75         97.54        74.56 o
 -18   1   7       1439.64       1662.88       103.91 o
 -17   1   7       1821.27       2084.58       100.76 o
 -16   1   7       1009.58       1067.00        71.94 o
 -19   2   7        221.19        258.90        76.42 o
 -18   2   7        767.36        865.76        80.66 o
 -17   2   7       1588.89       1659.79        96.52 o
[truncated: 1,869,276 more chars]
