# Supplementary material for: Single-crystal structure analysis of non-deuterated triglycine sulfate by neutron diffraction at 20 and 298 K: a new disorder model for the 298 K structure
Source: Acta Crystallogr E Crystallogr Commun. 2022 Feb 8;78(Pt 3):306–12. doi: 10.1107/S2056989022000858 (PMC8900510; doi:10.1107/S2056989022000858)
Supplement: Supplementary file 3 [file e-78-00306-20Ksup5.cml]

<molecule>
 <crystal>
  <scalar title="a" units="units:angstrom">9.394600</scalar>
  <scalar title="b" units="units:angstrom">12.533800</scalar>
  <scalar title="c" units="units:angstrom">5.663000</scalar>
  <scalar title="alpha" units="units:degree">90.000000</scalar>
  <scalar title="beta" units="units:degree">110.500000</scalar>
  <scalar title="gamma" units="units:degree">90.000000</scalar>
  <symmetry spaceGroup="P 2yb">
   <transform3>1 0 0 0 0 1 0 0 0 0 1 0 0 0 0 1</transform3>
   <transform3>-1 0 0 0 0 1 0 0.5 0 0 -1 0 0 0 0 1</transform3>
  </symmetry>
 </crystal>
 <atomArray>
  <atom id="a1" elementType="S" xFract="0.998700" yFract="0.250000" zFract="0.228000"/>
  <atom id="a2" elementType="O" xFract="0.462710" yFract="0.965370" zFract="0.810400"/>
  <atom id="a3" elementType="O" xFract="0.209400" yFract="0.496530" zFract="0.755200"/>
  <atom id="a4" elementType="O" xFract="0.854450" yFract="0.247770" zFract="0.010100"/>
  <atom id="a5" elementType="O" xFract="0.968060" yFract="0.252280" zFract="0.465200"/>
  <atom id="a6" elementType="O" xFract="0.082350" yFract="0.347250" zFract="0.207200"/>
  <atom id="a7" elementType="O" xFract="0.391630" yFract="0.736200" zFract="0.904700"/>
  <atom id="a8" elementType="H" xFract="0.291700" yFract="0.737900" zFract="0.941200"/>
  <atom id="a9" elementType="O" xFract="0.088280" yFract="0.154980" zFract="0.217200"/>
  <atom id="a10" elementType="O" xFract="0.502740" yFract="0.723580" zFract="0.323000"/>
  <atom id="a11" elementType="O" xFract="0.221250" yFract="0.989730" zFract="0.782700"/>
  <atom id="a12" elementType="O" xFract="0.442570" yFract="0.509510" zFract="0.734300"/>
  <atom id="a13" elementType="H" xFract="0.484300" yFract="0.489900" zFract="0.930600"/>
  <atom id="a14" elementType="N" xFract="0.642880" yFract="0.788250" zFract="0.826670"/>
  <atom id="a15" elementType="H" xFract="0.593000" yFract="0.738300" zFract="0.677300"/>
  <atom id="a16" elementType="H" xFract="0.748700" yFract="0.809300" zFract="0.820100"/>
  <atom id="a17" elementType="H" xFract="0.575300" yFract="0.856700" zFract="0.797900"/>
  <atom id="a18" elementType="N" xFract="0.106010" yFract="0.929010" zFract="0.299660"/>
  <atom id="a19" elementType="H" xFract="0.074100" yFract="0.900500" zFract="0.118300"/>
  <atom id="a20" elementType="H" xFract="0.063700" yFract="0.004400" zFract="0.296100"/>
  <atom id="a21" elementType="H" xFract="0.059300" yFract="0.878100" zFract="0.397700"/>
  <atom id="a22" elementType="N" xFract="0.073750" yFract="0.573540" zFract="0.285040"/>
  <atom id="a23" elementType="H" xFract="0.040300" yFract="0.629500" zFract="0.390700"/>
  <atom id="a24" elementType="H" xFract="0.024100" yFract="0.501700" zFract="0.290500"/>
  <atom id="a25" elementType="H" xFract="0.033500" yFract="0.601300" zFract="0.102200"/>
  <atom id="a26" elementType="C" xFract="0.272990" yFract="0.929650" zFract="0.420880"/>
  <atom id="a27" elementType="H" xFract="0.321000" yFract="0.983800" zFract="0.318500"/>
  <atom id="a28" elementType="H" xFract="0.316100" yFract="0.850200" zFract="0.409600"/>
  <atom id="a29" elementType="C" xFract="0.295700" yFract="0.519550" zFract="0.645030"/>
  <atom id="a30" elementType="C" xFract="0.659500" yFract="0.739690" zFract="0.073140"/>
  <atom id="a31" elementType="H" xFract="0.737600" yFract="0.788200" zFract="0.222100"/>
  <atom id="a32" elementType="H" xFract="0.707200" yFract="0.659400" zFract="0.082400"/>
  <atom id="a33" elementType="C" xFract="0.319070" yFract="0.964590" zFract="0.693810"/>
  <atom id="a34" elementType="C" xFract="0.509280" yFract="0.732470" zFract="0.113440"/>
  <atom id="a35" elementType="C" xFract="0.240650" yFract="0.565050" zFract="0.381710"/>
  <atom id="a36" elementType="H" xFract="0.289800" yFract="0.643800" zFract="0.384600"/>
  <atom id="a37" elementType="H" xFract="0.277400" yFract="0.515700" zFract="0.255400"/>
 </atomArray>
 <bondArray>
  <bond atomRefs2="a4 a1" order="2"/>
  <bond atomRefs2="a30 a32" order="1"/>
  <bond atomRefs2="a30 a34" order="1"/>
  <bond atomRefs2="a30 a31" order="1"/>
  <bond atomRefs2="a25 a22" order="1"/>
  <bond atomRefs2="a34 a10" order="2"/>
  <bond atomRefs2="a19 a18" order="1"/>
  <bond atomRefs2="a1 a5" order="2"/>
  <bond atomRefs2="a37 a35" order="1"/>
  <bond atomRefs2="a22 a24" order="1"/>
  <bond atomRefs2="a22 a35" order="1"/>
  <bond atomRefs2="a22 a23" order="1"/>
  <bond atomRefs2="a18 a21" order="1"/>
  <bond atomRefs2="a18 a26" order="1"/>
  <bond atomRefs2="a27 a26" order="1"/>
  <bond atomRefs2="a35 a36" order="1"/>
  <bond atomRefs2="a35 a29" order="1"/>
  <bond atomRefs2="a28 a26" order="1"/>
  <bond atomRefs2="a26 a33" order="1"/>
  <bond atomRefs2="a29 a12" order="1"/>
  <bond atomRefs2="a29 a3" order="2"/>
  <bond atomRefs2="a15 a14" order="1"/>
  <bond atomRefs2="a33 a11" order="2"/>
  <bond atomRefs2="a33 a2" order="1"/>
  <bond atomRefs2="a12 a13" order="1"/>
  <bond atomRefs2="a17 a14" order="1"/>
  <bond atomRefs2="a16 a14" order="1"/>
  <bond atomRefs2="a7 a8" order="1"/>
 </bondArray>
</molecule>
