# Supplementary material for: Single-crystal structure analysis of non-deuterated triglycine sulfate by neutron diffraction at 20 and 298 K: a new disorder model for the 298 K structure
Source: Acta Crystallogr E Crystallogr Commun. 2022 Feb 8;78(Pt 3):306–12. doi: 10.1107/S2056989022000858 (PMC8900510; doi:10.1107/S2056989022000858)
Supplement: Supplementary file 4 [file e-78-00306-298KModel1sup3.hkl]

#
# h,k,l, Fc-squared, Fo-squared, sigma(Fo-squared), status flag
#
data_298KModel1
_shelx_title ' '
_shelx_refln_list_code          4
_shelx_F_calc_maximum      107.86
_exptl_crystal_F_000       340.00
_reflns_d_resolution_high  0.5030

loop_
 _space_group_symop_operation_xyz
 'x, y, z'
 '-x, y+1/2, -z'

_cell_length_a     9.3910
_cell_length_b    12.6021
_cell_length_c     5.7125
_cell_angle_alpha  90.000
_cell_angle_beta  110.306
_cell_angle_gamma  90.000

_shelx_F_squared_multiplier     1.000

loop_
 _refln_index_h
 _refln_index_k
 _refln_index_l
 _refln_F_squared_calc
 _refln_F_squared_meas
 _refln_F_squared_sigma
 _refln_observed_status
  -3   1  -2        831.95       1043.29        14.19 o
  -2   1  -2        205.62        265.70         4.56 o
  -4   1  -3        986.26       1214.60        33.91 o
  -3   1  -3       1379.83       1856.86        32.61 o
  -5   2  -3       2121.99       2636.11        54.73 o
  -4   2  -3        286.11        410.32        21.09 o
  -6   2  -4        156.63        247.89        58.74 o
  -5   2  -4        246.16        229.70        47.34 o
  -4   2  -4       1355.16       1925.00        55.35 o
  -6   3  -4        817.00        997.69        62.39 o
  -5   3  -4        100.11         89.36        36.85 o
  -7   2  -5        273.76        397.60       107.92 o
  -6   2  -5         28.40         71.46        85.05 o
  -5   2  -5       1180.38       1655.26        90.28 o
  -9   3  -5         69.50        173.52       133.31 o
  -8   3  -5        813.50       1078.17       136.44 o
  -7   3  -5         87.90         54.82        88.44 o
  -6   3  -5        306.63        279.98        77.33 o
  -5   3  -5        263.19        292.43        58.87 o
  -8   4  -5         71.77         82.67        94.96 o
  -7   4  -5         37.02        173.15        76.55 o
  -7   2  -6         87.82       -149.95       149.95 o
  -6   2  -6         19.64          8.89       119.86 o
  -7   3  -6         83.57         23.13       132.97 o
  -6   3  -6        752.57       1207.73       123.37 o
  -7   4  -6         84.71        166.74       115.34 o
  -1  -1  -1       1811.21       1575.51         8.46 o
  -3  -2  -2       1633.35       1673.05        15.82 o
  -2  -2  -2        900.19        872.59         7.96 o
  -5  -3  -3       2753.40       3044.77        54.08 o
  -4  -3  -3       3386.32       3554.93        50.13 o
  -3  -3  -3         22.40         61.32        11.67 o
  -6  -5  -4         22.55         26.67        52.93 o
  -5  -5  -4         47.83         29.19        43.89 o
  -7  -4  -4        653.35        569.38        60.05 o
  -6  -4  -4          4.93          5.98        44.48 o
  -5  -4  -4        183.26        166.03        40.48 o
  -4  -4  -4        717.58        659.13        38.38 o
  -6  -3  -4        817.00        874.62        48.96 o
  -5  -3  -4        100.11        122.99        32.58 o
  -8  -6  -5        169.98        228.61       117.91 o
  -7  -6  -5       1251.97       1238.32       121.70 o
  -6  -6  -5        292.40        384.06        92.26 o
  -9  -5  -5        780.43        569.45       122.05 o
  -8  -5  -5        161.52        -14.67       100.57 o
  -7  -5  -5        402.85        501.91        84.95 o
  -6  -5  -5        130.64        145.17        72.42 o
  -5  -5  -5        158.78        180.41        59.33 o
  -8  -4  -5         71.77         61.36        80.56 o
  -7  -4  -5         37.02         15.82        63.59 o
  -6  -4  -5        409.28        443.23        64.94 o
  -5  -4  -5        538.41        543.05        56.02 o
  -7  -6  -6        576.36        722.83       133.94 o
  -6  -6  -6        113.09         73.93       100.74 o
  -7  -5  -6        264.84        186.81       103.89 o
  -6  -5  -6         66.31         17.84        84.40 o
   0  -5  -1       1601.29       1578.76         9.06 o
   0  -4  -1        275.51        273.49         2.71 o
   0 -10  -2        189.59        204.17        21.19 o
   0  -9  -2       3974.34       4055.35        45.43 o
   0  -8  -2        244.18        240.27        10.49 o
  -1 -17  -3        164.71        240.82        83.47 o
  -1 -16  -3         25.34        -27.38        65.84 o
  -1 -15  -3        289.61        329.16        55.82 o
   0 -15  -3          4.11        -37.95        66.19 o
  -1 -14  -3         66.86        148.56        44.19 o
   0 -14  -3         25.70         76.14        51.65 o
   0 -13  -3        144.95        167.40        39.59 o
   1 -13  -3        182.98        270.14        51.15 o
   0 -12  -3         40.94          1.17        30.68 o
   1 -12  -3         49.48         72.70        38.21 o
  -1 -18  -4        281.71        131.23       100.16 o
   0 -18  -4         78.08       -108.80       110.27 o
  -1 -17  -4        237.99        186.22        90.66 o
   0 -17  -4         76.48        -51.67        89.41 o
   1 -17  -4        171.39        178.26       112.79 o
   0 -16  -4         25.07        158.21        72.50 o
   1 -16  -4        445.04        431.57        93.34 o
   1 -15  -4        171.41        291.72        73.27 o
   1 -14  -4         16.09         15.42        55.78 o
   1 -17  -5         89.38         -1.78        96.86 o
  -1  -3  -1        884.63        804.36         5.25 o
  -2  -6  -2        703.17        720.84        15.04 o
  -1  -5  -2        275.73        304.87         7.72 o
  -3  -9  -3        674.66        716.66        40.95 o
  -3  -8  -3        542.06        544.26        28.41 o
  -2  -8  -3       1347.44       1489.66        40.43 o
  -2  -7  -3         72.81         92.31        16.00 o
  -5 -14  -4         68.91        154.69        99.35 o
  -5 -13  -4        338.32        531.98        87.08 o
  -4 -13  -4        108.29        -82.53        89.53 o
  -5 -12  -4        354.80        358.63        70.74 o
  -4 -12  -4        351.68        344.99        79.33 o
  -4 -11  -4        277.88        269.53        58.19 o
  -3 -11  -4        307.17        215.90        59.25 o
  -3 -10  -4         42.18         72.44        45.36 o
  -2 -10  -4         82.10        106.87        51.94 o
  -3  -9  -4        143.53        228.12        38.31 o
  -4 -14  -5        157.26        320.37       123.98 o
  -5 -13  -5        126.38        180.42        94.94 o
  -4 -13  -5        171.44        170.81       101.69 o
  -3 -13  -5        329.74        386.14       113.76 o
  -4 -12  -5         79.53        261.96        78.36 o
  -3 -12  -5        274.29        193.67        88.13 o
  -3 -11  -5       1754.04       1900.27        96.56 o
 -14   8   2         10.61          9.46        97.48 o
 -13   8   2         14.34         99.03        76.99 o
 -14   9   2         26.76         36.65        96.88 o
  -8   4   1       3576.61       3109.94        55.88 o
  -7   4   1        679.42        646.14        18.27 o
  -9   5   1        310.30        271.19        35.78 o
  -8   5   1        495.74        514.40        25.84 o
 -11   6   1        336.13        327.67        67.63 o
 -10   6   1        366.86        456.86        51.93 o
  -9   6   1         95.26         26.79        31.60 o
 -12   7   1        228.75        312.19        86.58 o
 -11   7   1          4.63        -15.75        59.17 o
 -10   7   1         92.17        152.04        43.37 o
 -13   8   1         43.56         63.16       106.74 o
 -12   8   1         67.39         81.95        76.66 o
 -11   8   1        100.60         45.36        55.15 o
 -13   9   1        747.68       1007.77       128.29 o
 -12   9   1          9.29          2.47        76.29 o
 -13  10   1         22.39         -2.91       104.79 o
 -13  10   5         20.59         53.13       123.07 o
 -12  11   5         42.33        141.86        90.44 o
 -12  12   5         71.68         56.74       106.70 o
 -10   8   4        507.60        407.73        57.96 o
 -11   9   4        319.09        141.56        86.07 o
 -10   9   4        842.53        991.64        74.22 o
 -11  10   4        562.43        553.18        96.16 o
 -10  10   4          6.50        -14.52        59.38 o
 -12  11   4        535.98        624.43       135.50 o
 -11  11   4        190.54        276.09        91.72 o
 -10  11   4        399.23        376.03        75.33 o
 -12  12   4         53.10        224.66       132.93 o
 -11  12   4        292.21        391.41        97.58 o
 -11  13   4        188.15        150.24       106.68 o
  -8   6   3        749.22        818.79        38.56 o
  -8   7   3        384.58        439.18        37.60 o
  -9   8   3        742.04        812.92        60.75 o
  -8   8   3        553.03        572.30        40.17 o
  -9   9   3        942.75       1094.71        69.88 o
  -8   9   3        835.12        981.38        48.10 o
  -9  10   3        210.26        369.42        59.46 o
  -8  10   3       1123.37       1182.26        59.55 o
  -5   4   2        887.50        681.98        10.93 o
  -5   5   2        248.63        266.30         8.57 o
  -6   6   2        765.93        788.55        23.97 o
  -3   3   1          7.49          9.56         1.24 o
 -15  -3   5        219.85        290.91        92.28 o
 -15  -4   4        273.00        174.18       130.69 o
 -14  -4   4         64.57        116.87       102.03 o
 -13  -4   4        164.77        261.65        82.19 o
 -12  -4   4         57.19         28.50        59.71 o
 -15  -3   4        245.64        348.20       110.11 o
 -14  -3   4        500.44        590.48        92.69 o
 -13  -3   4        661.09        708.59        77.41 o
 -12  -3   4         48.82        -36.42        49.20 o
 -14  -4   3        190.21        254.48       127.04 o
 -13  -3   3        172.46        257.14        79.21 o
 -12  -3   3        375.69        394.58        67.39 o
 -11  -3   3         34.10         67.67        46.83 o
 -10  -3   3        353.09        347.83        43.23 o
  -9  -3   3        300.51        311.87        29.92 o
 -13  -2   3         69.02        131.04        68.45 o
 -12  -2   3         37.49         25.12        48.14 o
 -11  -2   3        337.30        404.38        44.24 o
 -10  -2   3        721.81        882.99        40.88 o
  -9  -2   3        937.30       1059.70        34.00 o
  -9  -2   2       1927.56       2007.41        49.47 o
  -8  -2   2        801.68        896.42        29.14 o
  -7  -2   2       1268.43       1208.27        23.79 o
  -6  -2   2        151.46        157.84         7.82 o
  -4  -1   1       2436.77       1874.57        10.55 o
  -3  -1   1       2074.36       1542.42         8.31 o
 -13 -11   2        213.37        202.72       119.17 o
 -12 -11   2         20.12        -50.57       106.55 o
 -13 -10   2        203.62         29.46        96.09 o
 -12 -10   2        342.94        252.99        90.22 o
 -11 -10   2        430.12        410.57        80.96 o
 -12  -9   2        177.53        190.66        67.10 o
 -11  -9   2         68.12        122.84        59.81 o
 -10  -9   2         63.77         -0.26        50.61 o
 -11  -8   2         15.56        -34.57        46.23 o
 -13 -10   1         22.39         23.38       116.43 o
 -12 -10   1        255.69        283.51       105.78 o
 -11 -10   1         39.79        193.48        90.46 o
 -13  -9   1        747.68       1035.54       114.83 o
 -12  -9   1          9.29        176.38        82.77 o
 -11  -9   1        141.05        257.86        78.58 o
 -10  -9   1         96.61        258.88        65.32 o
 -12  -8   1         67.39         89.19        70.85 o
 -11  -8   1        100.60        153.82        57.93 o
 -10  -8   1        195.28        271.57        55.17 o
  -9  -8   1        281.61        242.47        47.83 o
 -10  -7   1         92.17        176.85        43.25 o
  -9  -7   1        358.96        495.16        40.89 o
  -8  -7   1       1047.64       1055.30        45.12 o
  -8  -6   1          9.12         15.68        22.18 o
  -7  -6   1        195.38        222.03        21.53 o
  -7  -5   1        695.56        743.11        20.42 o
  -6  -5   1       2668.28       2546.25        32.36 o
   3  -9  -1        859.33        822.64        20.27 o
   2  -6  -1        458.07        447.08         5.34 o
   2  -5  -1        168.76        160.70         2.68 o
   6 -17  -2        152.77         39.83        93.57 o
   5 -16  -2         77.69        160.90        63.42 o
   5 -15  -2         86.27         87.77        56.07 o
   5 -14  -2         32.43        -15.02        53.22 o
   4 -13  -2        165.63        138.94        34.01 o
   5 -13  -2        230.23        251.16        50.72 o
   4 -12  -2        347.38        293.49        31.52 o
   5 -12  -2        516.48        510.86        45.83 o
   4 -11  -2        106.44        102.38        24.53 o
   4 -10  -2        261.12        254.62        23.21 o
   4  -9  -2        106.76        128.06        18.09 o
   6 -18  -3        153.61         91.90        93.76 o
   7 -18  -3         34.99         27.28       124.03 o
   6 -17  -3        609.52        496.38        94.68 o
   7 -17  -3        350.68        182.52       118.90 o
   6 -16  -3        345.21        434.50        82.38 o
   7 -16  -3        407.55        287.91       110.63 o
   6 -15  -3        331.17        204.47        74.67 o
   7 -15  -3         29.12         25.13       101.39 o
   6 -14  -3        112.44        159.51        66.27 o
   5 -13  -3         27.14         42.74        47.45 o
   7 -17  -4        147.91        108.41       109.92 o
   9 -12  -1        497.02        674.33        75.87 o
   8 -10  -1         19.23         17.84        44.44 o
   7  -9  -1        143.37        131.90        31.95 o
   6  -8  -1        354.09        338.52        22.26 o
   5  -7  -1       1041.38       1099.12        19.79 o
   6  -7  -1        670.00        725.47        26.28 o
   5  -6  -1       1810.92       1671.86        21.18 o
   5  -5  -1       1227.68       1304.07        19.07 o
  11 -15  -2          5.63        -22.59       102.45 o
  10 -14  -2        113.82         54.11        78.50 o
  11 -14  -2         14.96        -82.37       106.46 o
  10 -13  -2        134.65        121.12        77.28 o
  11 -13  -2         82.07         81.79       108.95 o
   9 -12  -2        323.20        348.90        63.40 o
  10 -12  -2        981.22       1007.72        89.99 o
  11 -12  -2         63.41        205.22       104.46 o
   9 -11  -2         22.43         81.90        53.33 o
  10 -11  -2        302.30        432.68        82.44 o
   9 -10  -2        543.25        513.50        61.52 o
  10 -10  -2        223.69        168.41        77.59 o
   8  -9  -2        190.81        211.58        35.84 o
   9  -9  -2         26.81        -50.66        50.66 o
  12 -13  -3        546.78        787.18       124.22 o
  11 -12  -3        126.72         77.77        85.71 o
   6   2  -1        125.43        133.36         8.55 o
   7   2  -1       1372.69       1308.31        25.34 o
   8   2  -1         50.29         42.50        17.56 o
   9   2  -1        373.50        412.27        29.02 o
  10   2  -1        205.21        216.24        34.82 o
  11   2  -1        127.69        197.62        41.43 o
   9   3  -1         89.49        105.08        30.74 o
  10   3  -1        131.62        207.83        42.39 o
  11   3  -1        905.34       1034.77        68.06 o
  12   3  -1         76.54         32.77        65.55 o
  13   3  -1         62.14         20.30        76.70 o
  14   3  -1        163.88        151.61        89.80 o
  11   3  -2         22.90         59.62        42.24 o
  12   3  -2        648.28        728.21        67.13 o
  13   3  -2        144.00        196.78        70.73 o
  14   3  -2        275.96        300.67        89.19 o
  15   3  -2         29.69        107.85        98.96 o
  12   4  -2        704.42        719.40        80.22 o
  13   4  -2        292.21        241.17        89.81 o
  14   4  -2        311.40         83.87       107.84 o
  14   5  -2        524.94        818.92       136.10 o
  12  -5  -1       1804.08       1698.55        82.41 o
  13  -5  -1        201.72        298.16        75.97 o
  14  -5  -1         12.16        -81.59        94.55 o
   9  -4  -1        988.39        922.74        35.94 o
  10  -4  -1        415.15        419.95        37.79 o
  11  -4  -1        184.09        204.77        50.18 o
  12  -4  -1        951.93        899.54        79.44 o
  13  -4  -1        107.35        109.69        86.44 o
   8  -3  -1       2527.23       2424.18        42.15 o
   9  -3  -1         89.49        123.59        27.95 o
  10  -3  -1        131.62        130.53        39.75 o
   6  -2  -1        125.43        133.52         7.26 o
   7  -2  -1       1372.69       1276.98        25.48 o
   8  -2  -1         50.29         35.63        20.14 o
  13  -5  -2        130.34        284.22        70.81 o
  14  -5  -2        524.94        587.86       101.78 o
  15  -5  -2         34.98         34.96       117.26 o
  11  -4  -2         20.98         -4.31        40.57 o
  12  -4  -2        704.42        838.55        70.29 o
  13  -4  -2        292.21        352.93        83.46 o
  14  -4  -2        311.40        569.18       110.08 o
  11  -3  -2         22.90         30.17        49.12 o
  12  -3  -2        648.28        739.74        81.32 o
  13  -3  -2        144.00        334.87        89.90 o
  -3 -19   4        340.32        429.45       119.89 o
  -3 -18   4        270.40        249.92        96.78 o
  -2 -18   4        349.36        581.72       122.30 o
  -3 -17   4        165.86        222.23        82.12 o
  -2 -17   4         13.37        -30.75        90.40 o
  -3 -19   3         59.13         96.45       101.48 o
  -3 -18   3         33.65         19.66        81.88 o
  -2 -18   3         82.74        -99.42       100.32 o
  -3 -17   3          8.30        -11.07        69.23 o
  -2 -17   3        386.12        429.51        92.28 o
  -3 -16   3        992.46        984.40        76.21 o
  -2 -16   3        206.31        170.70        75.23 o
  -2 -15   3          6.56         41.80        58.43 o
  -2 -14   3        101.44         97.34        47.87 o
  -2 -13   3        170.98        236.56        38.57 o
  -2 -14   2        368.16        373.54        45.93 o
  -2 -13   2       1564.95       1764.27        53.08 o
  -2 -12   2        133.45        116.40        25.46 o
  -2 -11   2        257.03        261.78        21.36 o
  -1 -10   2        550.56        543.12        26.46 o
  -1  -9   2          6.29          8.84        12.59 o
  -1  -7   1       2435.03       2393.70        17.75 o
  -1  -6   1         77.99         80.12         2.50 o
  -9 -14   6        121.33        272.64       100.10 o
  -8 -14   6         87.22       -101.96       101.96 o
  -9 -15   5        235.16        155.38       109.97 o
  -8 -15   5         40.03        259.97       122.57 o
  -9 -14   5         15.48        -69.08        84.51 o
  -8 -14   5         65.94          1.95        92.32 o
  -7 -14   5        199.83        194.29       101.46 o
  -8 -13   5          0.73         24.14        77.42 o
  -7 -13   5         22.29        209.62        82.39 o
  -7 -12   5         78.74         17.73        65.25 o
  -7 -14   4        411.26        504.24       100.46 o
  -7 -13   4        125.03         46.35        72.64 o
  -7 -12   4        165.75        310.17        58.72 o
  -6 -12   4        150.39        163.89        60.02 o
  -7 -11   4        215.64        161.11        46.71 o
  -6 -11   4        314.25        254.01        53.37 o
  -6 -10   4         22.96        -18.56        35.14 o
  -6  -9   4         98.43        109.74        27.55 o
  -5 -10   3         46.26         -3.15        33.42 o
  -5  -9   3        295.00        314.75        28.31 o
  -5  -8   3        353.48        387.78        21.21 o
  -4  -7   3       1919.89       1840.29        30.81 o
  -3  -6   2        706.51        658.24        12.55 o
  -3  -5   2       2770.89       2333.64        16.74 o
  -4  14   6        840.37        838.61        97.68 o
  -3  14   6          3.99        -10.47        76.61 o
  -4  15   6         12.46         53.37       107.19 o
  -3  15   6          8.74         15.98        96.07 o
  -3  16   6        638.80        652.82       128.20 o
  -2  16   6         20.90       -100.75       100.75 o
  -3  12   5         36.12         14.18        50.30 o
  -3  13   5        212.58        234.87        67.95 o
  -2  13   5        884.21        830.67        70.02 o
  -3  14   5        446.42        485.51        89.84 o
  -2  14   5        259.36        185.43        77.90 o
  -2  15   5        145.15        220.15        92.83 o
  -2  16   5        552.09        634.70       125.20 o
  -3  10   4        189.33        173.96        33.90 o
  -2  10   4         71.86        140.96        28.33 o
  -2  11   4        108.79         60.47        38.46 o
  -1  11   4       1078.76       1237.54        48.73 o
  -2  12   4         60.90         40.94        45.77 o
  -2   7   3       1131.52       1139.52        19.92 o
  -2   8   3        370.67        413.43        20.38 o
  -1   8   3        818.42        793.14        19.51 o
  -1   9   3         62.63         41.19        17.42 o
  -1   5   2        353.77        325.60         4.63 o
  -1   6   2       6198.51       5879.10        35.68 o
  -4  16   3        439.33        358.99        64.62 o
  -5  17   3        247.60        301.59        89.28 o
  -4  17   3        503.79        395.28        77.27 o
  -5  18   3        155.09        239.91       104.09 o
  -4  18   3        185.47        185.06        86.98 o
  -3  11   2         87.35         63.78        20.97 o
  -3  12   2        222.80        190.45        30.18 o
  -3  13   2          2.07         28.07        32.44 o
  -3  14   2       1028.74       1127.79        59.11 o
  -3  15   2        223.63        327.44        58.75 o
  -2  15   2         73.10         40.91        44.11 o
  -3  16   2        409.52        508.73        74.65 o
  -3  17   2        929.25        820.43        96.56 o
  -3 -10   8          4.26        149.80        85.19 o
  -2 -10   8          0.52         35.85        93.95 o
  -1 -10   8         18.19        -72.14       110.92 o
  -3  -9   8          9.96        245.24        94.71 o
  -2  -9   8        154.98        310.82       106.99 o
  -1  -9   8         30.38         43.38       111.48 o
  -3  -8   8        522.25        551.91       117.58 o
  -2  -8   8        148.46        133.65       110.07 o
  -1  -8   8          4.08        219.56       116.33 o
  -3  -8   7       1165.08       1123.96        76.48 o
  -2  -8   7         56.17        -12.02        64.31 o
  -1  -8   7         17.55         29.10        69.41 o
  -3  -7   7        438.28        514.29        77.37 o
  -2  -7   7         41.41         -7.99        67.91 o
  -1  -7   7        109.61         -6.96        79.11 o
  -2  -7   6         19.43          5.50        38.98 o
  -1  -7   6        379.08        419.92        46.63 o
  -2  -6   6         73.62         59.53        43.88 o
  -1  -6   6         88.33         39.49        48.62 o
  -2  -6   5        878.34        961.87        34.53 o
  -1  -6   5        206.32        195.60        26.35 o
  -2  -5   5       1795.75       1948.11        50.59 o
  -1  -5   5        367.89        400.53        32.43 o
  -1  -5   4         78.86         71.69        12.32 o
  -1  -4   4        360.61        372.94        16.34 o
  -1  -3   3       1749.69       1865.52        16.99 o
  -3 -11   8        282.17        270.39       111.54 o
  -4 -10   8         33.06         61.80       110.00 o
  -3 -10   8          4.26         28.39       116.03 o
  -2 -10   8          0.52       -118.38       118.38 o
  -3 -10   7        213.18        286.77        70.67 o
  -2 -10   7         43.26        107.35        76.28 o
  -1 -10   7         42.53         -2.83        84.71 o
  -3  -9   7         32.37         25.16        73.61 o
  -2  -9   7         24.66         59.56        79.02 o
  -1  -9   7         37.98        -19.73        83.29 o
  -3  -8   7       1165.08       1445.77        97.69 o
  -2  -8   7         56.17         38.02        80.09 o
  -1  -8   7         17.55        225.65       103.14 o
  -2  -9   6         68.76        117.26        46.72 o
  -1  -9   6        141.92        232.92        51.36 o
  -2  -8   6        130.76        182.40        47.97 o
  -1  -8   6         60.32        -25.48        52.65 o
  -3  -7   6        288.10        312.04        48.96 o
  -2  -7   6         19.43        113.80        48.90 o
  -1  -7   6        379.08        399.82        61.49 o
  -2  -7   5        590.83        709.21        35.30 o
  -1  -7   5         72.78         64.43        28.79 o
  -2  -6   5        878.34        895.33        41.77 o
  -1  -6   5        206.32        203.18        33.67 o
  -1  -6   4       1462.09       1556.13        29.78 o
  -2  -5   4        231.98        248.82        15.89 o
  -1  -5   4         78.86         90.17        15.10 o
  -1  -4   3       1162.97       1259.26        13.21 o
  -1   1  -3         49.26         73.85         6.95 o
  -2   1  -4        804.66       1036.38        36.73 o
  -1   1  -4       1513.82       1786.25        39.34 o
  -3   1  -5         80.37        140.81        53.79 o
  -2   1  -5       1150.25       1386.33        64.91 o
  -1   1  -5         77.49        126.63        38.52 o
  -3   2  -5        232.88        392.09        50.12 o
  -2   2  -5        252.29        358.82        44.72 o
  -1   2  -5       1628.25       2194.91        60.23 o
  -4   1  -6        541.58        620.41       109.71 o
  -3   1  -6        700.68        983.71       103.53 o
  -2   1  -6         44.21         78.15        72.01 o
  -1   1  -6          2.07          2.75        63.47 o
  -3   2  -6       1554.35       1954.36       118.26 o
  -2   2  -6        461.95        679.05        80.61 o
  -1   2  -6        217.41        172.22        60.52 o
  -4   1  -7        110.10         10.24       154.92 o
  -3   1  -7        104.44        151.86       127.52 o
  -2   1  -7        761.08       1238.32       130.85 o
  -1   1  -7        387.53        436.12       111.76 o
  -4   2  -7          5.24         90.59       136.50 o
  -3   2  -7         10.76       -101.73       120.85 o
  -2   2  -7        540.20        659.83       123.22 o
  -1   2  -7        233.68        214.84        97.62 o
  -4   3  -7         74.16        203.89       119.51 o
  -3   3  -7         74.72        229.26       106.78 o
  -2   3  -7        636.90        917.36       104.71 o
  -2   2  -8        228.16        533.60       175.31 o
  -3   3  -8        232.27        173.89       172.44 o
  -2   3  -8        447.38        700.21       156.93 o
  -1  -2  -2        423.76        402.15         4.67 o
  -2  -3  -3         80.78         90.77         9.69 o
  -1  -3  -3        314.36        308.94        10.62 o
  -2  -4  -4       2902.51       3001.30        58.74 o
  -1  -4  -4       1171.04       1224.78        35.92 o
  -1  -3  -4        306.32        310.11        17.67 o
  -3  -5  -5         46.25        -24.11        49.95 o
  -2  -5  -5       1195.52       1367.79        66.75 o
  -1  -5  -5        206.12        198.14        43.75 o
  -3  -4  -5         51.48         47.70        38.01 o
  -2  -4  -5        273.68        293.41        39.25 o
  -1  -4  -5       1267.45       1336.40        49.42 o
  -4  -7  -6         32.39         11.22        98.23 o
  -3  -7  -6         46.70         51.71        95.18 o
  -4  -6  -6        456.96        538.88        93.45 o
  -3  -6  -6         58.23         49.79        81.90 o
  -2  -6  -6       1216.07       1243.58        93.62 o
  -1  -6  -6        294.10        292.94        73.23 o
  -3  -5  -6        643.66        879.59        78.28 o
  -2  -5  -6         77.66          5.71        63.57 o
  -1  -5  -6        170.64        145.94        59.44 o
  -4  -7  -7         32.26       -109.99       140.27 o
  -3  -7  -7         82.42         41.30       129.21 o
  -2  -7  -7         82.94        -41.47       116.92 o
  -1  -7  -7         95.17        111.67       110.53 o
  -4  -6  -7        246.91        231.36       115.69 o
  -3  -6  -7        701.47        670.72       119.70 o
  -2  -6  -7        169.02        157.07        98.97 o
  -1  -6  -7        413.25        367.40       100.13 o
  -2  -5  -7        559.79        710.30        94.55 o
  -1  -7  -8        111.36       -109.52       152.37 o
  -2  -6  -8         84.95        207.47       125.17 o
   2 -10  -3        807.15        903.14        39.43 o
   2  -9  -3       1269.13       1289.39        37.18 o
   2  -8  -3        370.67        380.22        21.70 o
   2  -7  -3       1131.52       1169.96        23.10 o
   3 -12  -4         20.52         39.95        54.02 o
   2 -11  -4        108.79        161.42        37.50 o
   3 -11  -4        422.21        455.02        52.49 o
   3 -10  -4        189.33        241.36        41.50 o
   3  -9  -4        207.62        146.84        33.68 o
   3  -8  -4       1152.35       1234.52        38.65 o
   3 -16  -5         75.69        158.99       118.84 o
   3 -15  -5        683.83        735.39       117.19 o
   3 -14  -5        446.42        563.16       100.93 o
   4 -14  -5        433.20        625.11       107.61 o
   3 -13  -5        212.58        286.88        76.93 o
   4 -13  -5          7.06        -21.34        83.21 o
   3 -12  -5         36.12         69.64        57.54 o
   4 -12  -5        161.97        173.73        77.00 o
   4 -11  -5        206.51        212.97        64.67 o
   3 -16  -6        638.80        859.19       132.20 o
   4 -16  -6        352.87        241.47       158.98 o
   4 -15  -6         12.46        -26.97       133.33 o
   4 -14  -6        840.37        768.58       117.21 o
   5 -14  -6          9.57        -86.94       123.70 o
   4 -13  -6        369.75        416.52        96.76 o
   5 -13  -6          4.51        -18.47       108.12 o
   5 -14  -7        103.78        171.53       129.86 o
   0  -3  -2       1143.76        986.22         7.25 o
   0  -5  -3        838.44        821.40        16.55 o
   0  -4  -3        691.17        642.76        12.47 o
  -1  -7  -4        548.44        581.59        33.16 o
   0  -7  -4        483.57        520.42        32.87 o
   0  -6  -4        294.44        332.85        25.86 o
   0  -5  -4        148.40        147.21        17.25 o
  -1 -10  -5          9.64         -0.76        63.55 o
  -1  -9  -5         15.30        -16.38        55.41 o
  -1  -8  -5       2446.24       2607.45        81.30 o
   0  -8  -5        197.35        152.81        51.75 o
   0  -7  -5        423.11        373.19        46.65 o
   0  -6  -5       1018.60       1062.28        45.36 o
  -1 -12  -6        321.55        307.54       124.82 o
  -1 -11  -6        621.59        708.32       113.77 o
  -1 -10  -6        189.72        261.67        93.75 o
   0 -10  -6          0.30        128.07        83.99 o
  -1  -9  -6       1335.37       1524.06        87.76 o
   0  -9  -6          9.87         84.40        74.22 o
   0  -8  -6         26.02        -26.01        64.70 o
   1  -8  -6         60.32        130.75        70.31 o
   0  -7  -6         18.72         -4.85        50.45 o
  -1 -12  -7         44.89        186.93       153.99 o
  -1 -11  -7        558.44        470.74       139.62 o
   0 -11  -7         27.25       -132.53       135.45 o
  -1 -10  -7        304.49        310.50       100.63 o
   0 -10  -7         68.41         89.81       119.51 o
   1 -10  -7         42.53        -79.28       120.99 o
   0  -9  -7        447.68        575.34       104.13 o
   1  -9  -7         37.98        -50.05       104.48 o
   0  -8  -7       1111.34       1296.99       101.43 o
  -2   2   0       8829.31       4932.97        22.44 o
  -3   3   0        349.41        258.01         3.07 o
  -4   4   0        421.33        324.20         5.66 o
  -5   5   0       2779.88       2310.90        25.33 o
  -6   6   0        370.84        336.41        17.53 o
  -7   7   0       1948.37       1827.09        45.67 o
  -8   8   0        157.20        213.10        36.62 o
  -9   9   0        172.42        116.87        53.13 o
 -10  10   0        175.16        162.59        72.84 o
 -11  11   0         13.84        -25.17        91.34 o
 -12  12   0        591.94        576.71       133.71 o
  -5   7  -1       4554.75       4602.85        69.42 o
  -7   8  -1        241.46        298.17        46.49 o
  -6   8  -1         59.56         43.74        33.62 o
  -8   9  -1        852.99        992.36        73.33 o
  -7   9  -1       1303.22       1300.20        68.44 o
  -6   9  -1        637.99        711.15        47.75 o
 -10  10  -1        205.77        150.60       111.67 o
  -9  10  -1        163.68        177.12        84.17 o
  -8  10  -1        232.62        361.93        71.67 o
  -7  10  -1        236.51        225.94        55.91 o
 -10  11  -1          0.39        275.89       112.48 o
  -9  11  -1         17.98        -20.61        91.49 o
  -8  11  -1        122.82         25.37        71.52 o
 -10  12  -1        173.63         81.82       124.27 o
  -9  12  -1        621.82        593.28       104.75 o
  -8  12  -1        156.43        130.16        72.39 o
 -10  13  -1        407.77        248.81       133.93 o
  -9  13  -1        188.77        159.16       100.02 o
 -10  14  -1        239.85        -37.57       132.56 o
 -10  14   3        279.67        262.21       118.43 o
  -9  14   3        909.87        982.12       105.66 o
 -10  15   3         12.52       -132.18       132.18 o
 -10  16   3        181.95        154.68       148.41 o
  -6   9   2          3.09         33.52        22.66 o
  -7  10   2         58.05         49.30        41.69 o
  -8  11   2        160.37         83.07        64.06 o
  -7  11   2        718.88        711.94        63.83 o
  -8  12   2        404.06        516.02        80.91 o
  -7  12   2        283.41        257.49        61.29 o
  -8  13   2         10.17          2.44        81.17 o
  -7  13   2        166.73        194.45        65.00 o
  -9  14   2         27.90         93.95       109.80 o
  -8  14   2        118.39        -41.44        95.50 o
  -7  14   2       1722.90       1776.48        98.28 o
  -9  15   2         33.91         49.51       128.30 o
  -8  15   2         55.73         67.27       103.17 o
  -7  15   2       1188.99       1283.23        99.60 o
  -9  16   2         31.64       -110.61       147.24 o
  -8  16   2         84.97       -113.21       116.32 o
  -8  17   2        889.83       1018.38       148.72 o
  -4   6   1        827.28        846.44        14.76 o
  -4   7   1        442.97        445.27        14.43 o
  -4   8   1       1334.15       1346.03        27.68 o
  -5   9   1       1053.62       1162.75        37.20 o
  -5  10   1        512.10        616.94        37.80 o
  -6  12   1        424.04        419.18        62.80 o
 -14  -2   2         63.53        146.80       115.10 o
 -13  -2   2         30.85        128.76        86.64 o
 -15  -1   2         97.93        101.41       138.93 o
 -14  -1   2        112.82        128.66       108.18 o
 -13  -1   2        371.22        306.52        88.94 o
 -12  -1   2        244.42        267.30        62.85 o
 -15   0   2        423.58        367.34       120.34 o
 -14   0   2         41.46         -8.88        88.91 o
 -13  -1   1        514.94        607.16       107.75 o
 -12  -1   1       1554.29       1720.03        99.41 o
 -11  -1   1        856.79        996.57        71.70 o
 -10  -1   1        126.88        136.34        43.92 o
  -9  -1   1         26.60         39.14        29.66 o
  -8  -1   1        395.44        429.80        26.55 o
  -7  -1   1       1152.05       1110.92        24.61 o
 -14   0   1        314.48        350.37       125.24 o
 -13   0   1        292.63        431.10       102.90 o
 -12   0   1       1860.39       2129.16       108.21 o
 -11   0   1        759.08        862.48        69.50 o
 -10   0   1       3341.04       3245.18        82.82 o
  -9   0   1         97.29        145.62        29.63 o
  -8   0   1        388.71        391.01        23.28 o
  -7   0   1      11633.00       9472.06        73.80 o
 -15   1   1        125.75        240.06       140.13 o
 -14   1   1         88.16        -44.49       108.73 o
 -13   1   1        514.94        612.61        94.00 o
 -12   1   1       1554.29       1748.67        93.02 o
 -11   1   1        856.79        917.69        60.22 o
 -13  -9   0        387.94        550.06       146.02 o
 -13  -8   0        140.19        170.03       111.03 o
 -12  -8   0        151.51         -9.43        95.30 o
 -12  -7   0         59.77         32.81        84.39 o
 -11  -7   0        183.36        275.73        71.07 o
 -10  -6   0         15.30         33.89        45.60 o
  -9  -6   0       1190.35       1287.02        55.50 o
  -8  -5   0        131.06         92.91        26.94 o
  -6  -4   0       3262.61       2769.68        33.43 o
  -5  -3   0        490.86        416.08         7.92 o
  -3  -2   0        570.79        424.85         3.59 o
 -12  -8  -1        252.60        561.69       139.28 o
 -11  -8  -1         20.07         15.88       107.49 o
 -13  -7  -1         22.83       -130.30       134.55 o
 -12  -7  -1        280.80         28.11       123.17 o
 -11  -7  -1         92.06        -81.67        96.91 o
 -10  -7  -1        293.53        445.07        82.02 o
 -13  -6  -1        297.30        395.29       120.10 o
 -12  -6  -1        270.20        105.04        96.12 o
 -11  -6  -1        481.90        471.69        93.42 o
 -10  -6  -1        154.79        193.82        75.33 o
  -9  -6  -1        118.34        107.04        56.19 o
 -11  -5  -1        183.14        287.63        73.12 o
 -10  -5  -1        228.54        338.00        63.26 o
  -9  -5  -1        192.79        160.14        53.65 o
  -8  -5  -1        433.41        509.57        45.95 o
  -9  -4  -1        163.48        228.30        43.22 o
  -8  -4  -1        348.61        350.79        39.68 o
  -7  -4  -1         75.18         79.81        26.90 o
   3  -6  -2        706.51        622.79        10.22 o
   3  -5  -2       2770.89       2489.10        20.30 o
   5  -9  -3        295.00        351.60        33.33 o
   5  -8  -3        353.48        421.16        28.60 o
   4  -7  -3       1919.89       1799.10        32.08 o
   4  -6  -3        409.54        418.12        17.06 o
   6 -13  -4         43.19         32.95        60.25 o
   7 -13  -4        125.03        158.99        79.30 o
   6 -12  -4        150.39         85.69        56.02 o
   7 -12  -4        165.75        273.70        76.25 o
   6 -11  -4        314.24        296.54        59.14 o
   6 -10  -4         22.96        -47.21        47.21 o
   5  -9  -4        340.64        318.38        34.67 o
   6  -9  -4         98.43         85.08        43.82 o
   5  -8  -4       2430.78       2429.95        58.69 o
   8 -16  -5         47.89        216.86       127.66 o
   8 -15  -5         40.03       -107.69       130.79 o
   7 -14  -5        199.82        122.14        91.64 o
   8 -14  -5         65.94        -53.23       122.93 o
   7 -13  -5         22.29        -54.43        86.18 o
   8 -13  -5          0.73       -104.38       104.38 o
   7 -12  -5         78.74         80.88        80.38 o
   8 -12  -5         44.82        220.73        95.47 o
   7 -11  -5        108.78        285.73        78.85 o
   7 -10  -5         74.95         56.43        69.44 o
   8 -14  -6         87.22        107.58       125.97 o
   8 -13  -6         94.59        208.08       120.03 o
   8 -12  -6         40.84        -32.30       109.41 o
   3  -2  -1        492.03        394.48         3.57 o
   6  -5  -2        523.93        497.14        17.65 o
   7  -5  -2        197.12        189.10        23.50 o
   6  -4  -2        633.83        615.69        18.95 o
   5  -3  -2        931.08        846.36        13.45 o
   9  -8  -3        742.04        775.46        55.58 o
  10  -8  -3         67.48        -61.60        61.60 o
   9  -7  -3        377.88        445.77        54.84 o
  10  -7  -3        253.49        270.55        66.30 o
   8  -6  -3        749.22        770.56        42.19 o
   9  -6  -3         56.89         59.72        43.70 o
   7  -5  -3       1290.13       1392.49        34.69 o
   8  -5  -3        124.04        164.63        32.69 o
  12 -11  -4        535.98        641.86       113.29 o
  13 -11  -4        136.29          5.70       140.05 o
  12 -10  -4        144.34        148.59       110.71 o
  11  -9  -4        319.09        296.99        82.07 o
  12  -9  -4         57.46        209.21       115.00 o
  11  -8  -4         23.27         72.75        84.90 o
  12  -8  -4         33.45        221.02       107.90 o
  10  -7  -4        115.44         98.62        60.33 o
  11  -7  -4        326.38        249.68        85.97 o
  10  -6  -4        232.28        229.60        64.15 o
  13 -10  -5         20.59        -87.06       132.47 o
  12  -9  -5        177.18        253.33       101.73 o
  13  -9  -5        194.30         59.95       141.51 o
  12  -8  -5         90.84          7.78       100.05 o
  13  -8  -5        298.46        445.98       151.64 o
   3   1  -1       2074.36       1551.68         9.70 o
   6   2  -2        151.46        148.96         9.67 o
   7   2  -2       1268.43       1177.70        23.59 o
   7   3  -2        524.21        577.36        22.84 o
   8   3  -2        426.04        440.88        26.75 o
   8   3  -3        527.40        604.05        33.34 o
   9   3  -3        300.51        351.25        37.40 o
  10   3  -3        353.09        324.68        43.44 o
  11   3  -3         34.10         58.79        47.33 o
   9   4  -3        920.99       1088.98        50.21 o
  10   4  -3         61.87        116.05        47.72 o
  11   4  -3         87.98        170.45        62.34 o
  12   4  -3         25.70        -58.61        68.09 o
  12   5  -3        184.08        139.93        82.69 o
  11   3  -4        100.28         84.99        52.16 o
  11   4  -4        135.60        205.93        67.52 o
  12   4  -4         57.19        138.51        76.52 o
  13   4  -4        164.77        342.86        97.63 o
  14   4  -4         64.57         72.54       102.21 o
  15   4  -4        273.00        450.91       126.77 o
  11   5  -4        258.98        183.92        75.84 o
  12   5  -4        213.89        190.11        90.16 o
  13   5  -4        509.15        515.48       117.67 o
  14   5  -4        159.83        268.89       133.09 o
  15   5  -4        487.41        582.04       163.16 o
  13   4  -5        249.61        317.60       100.15 o
  14   4  -5         94.48         75.14       106.16 o
  13   5  -5         86.31         31.18       112.25 o
  14   5  -5        161.13        -75.63       138.09 o
   3  -1  -1       2074.36       1499.79         9.18 o
   6  -2  -2        151.46        161.50         8.50 o
   7  -2  -2       1268.43       1180.69        27.25 o
   5  -1  -2         74.36         84.32         5.43 o
  11  -4  -3         87.98        127.67        48.82 o
   8  -3  -3        527.40        519.32        27.02 o
   9  -3  -3        300.51        277.58        33.01 o
  10  -3  -3        353.09        292.47        47.37 o
  11  -3  -3         34.10         83.78        55.60 o
   8  -2  -3        708.57        842.15        34.91 o
   9  -2  -3        937.30       1042.96        46.25 o
  10  -2  -3        721.82        806.13        52.60 o
  11  -2  -3        337.30        381.61        61.50 o
  14  -5  -4        159.83        175.73        97.13 o
  15  -5  -4        487.41        435.12       136.39 o
  11  -4  -4        135.60        169.74        52.43 o
  12  -4  -4         57.19        147.10        67.95 o
  13  -4  -4        164.77        210.54        93.65 o
  14  -4  -4         64.57        146.99       122.83 o
  15  -4  -4        273.00        236.94       148.83 o
  10  -3  -4        419.99        351.65        53.79 o
  11  -3  -4        100.28         28.59        61.56 o
  12  -3  -4         48.82         34.24        76.10 o
  13  -3  -4        661.09        705.62       107.81 o
  14  -3  -4        500.44        560.86       127.74 o
  10  -2  -4        371.90        395.41        56.08 o
  11  -2  -4         10.03         48.67        63.97 o
  14  -5  -5        161.13        368.66       105.90 o
  13  -4  -5        249.61        238.63       103.58 o
  14  -4  -5         94.48        334.57       129.73 o
  15  -4  -5        158.00        108.72       160.81 o
  13  -3  -5         86.71        271.41       108.13 o
  14  -3  -5        118.67        -64.06       132.49 o
  -4 -20   1         30.91         92.06       114.00 o
  -3 -20   1         14.88        -24.67       139.16 o
  -3 -19   1         10.03        -59.39       117.44 o
  -2 -19   1         94.33        168.77       124.75 o
  -3 -18   1         39.51         -5.55        91.12 o
  -2 -18   1        377.31        291.48       110.71 o
  -3 -17   1        229.23        282.19        78.62 o
  -2 -17   1          1.65         98.76        80.26 o
  -3 -16   1         55.74         41.78        59.80 o
  -2 -16   1        115.51        175.26        68.89 o
  -2 -15   1        343.58        484.37        64.50 o
  -2 -14   1        272.18        313.15        51.23 o
  -2 -13   1         46.62         49.14        34.77 o
  -2 -12   1        163.38        184.06        27.58 o
  -2 -11   1          4.94         -0.95        17.59 o
  -3 -19   0         12.27         52.58       121.76 o
  -3 -18   0        335.61        167.36       104.70 o
  -2 -18   0        178.73         40.58       109.93 o
  -3 -17   0        678.91        536.61        95.28 o
  -2 -17   0       1083.52       1360.29       106.36 o
  -3 -16   0        127.96        -31.03        67.05 o
  -2 -16   0         38.22        -56.75        71.70 o
  -2 -15   0        127.55         80.78        61.60 o
  -2 -14   0        482.29        608.48        56.12 o
  -2 -13   0        254.26        266.24        42.10 o
  -2 -12   0        284.59        267.67        33.39 o
  -2 -11   0        999.53        991.06        34.52 o
  -1  -9   0        354.60        385.08        15.30 o
  -1  -8   0       1282.96       1218.95        17.76 o
  -1  -7   0        931.41        899.13        11.21 o
  -1  -6   0         13.83         16.84         2.36 o
  -9 -16   3          2.53        -50.73       133.47 o
  -9 -15   3        254.73        416.13       119.24 o
  -8 -15   3         40.10        147.21       112.37 o
  -9 -14   3        909.87        889.25       103.01 o
  -8 -14   3        477.45        430.45       103.96 o
  -7 -14   3         35.57          5.08        85.40 o
  -8 -13   3        166.69        147.42        70.65 o
  -7 -13   3        149.25         89.51        71.97 o
 -10 -16   2         72.89        168.95       141.08 o
  -9 -16   2         31.64        -67.32       144.93 o
  -9 -15   2         33.91        112.41       118.30 o
  -8 -15   2         55.73         -2.09       107.07 o
  -9 -14   2         27.90        -88.87        88.87 o
  -8 -14   2        118.39        210.38        94.32 o
  -8 -13   2         10.17        113.16        72.59 o
  -7 -13   2        166.73        241.78        73.27 o
  -8 -12   2        404.06        502.90        63.54 o
  -7 -12   2        283.41        360.12        63.30 o
  -6 -12   2        319.17        387.67        55.94 o
  -7 -11   2        718.88        825.04        54.59 o
  -6 -11   2       1406.97       1515.96        65.04 o
  -6 -10   2        210.42        287.67        36.15 o
  -5 -10   2       2595.01       2682.99        63.83 o
  -5  -9   2       2224.62       2253.48        48.89 o
  -5  -8   2        342.38        351.13        18.36 o
  -5  -9   1       1053.62       1071.54        37.91 o
  -5  -8   1       1460.51       1485.45        32.85 o
  -4  -7   1        442.97        496.26        15.41 o
  -4  -6   1        827.29        811.93        11.78 o
  -3  -6   1       1673.48       1501.82        16.61 o
  -3  -5   1       2484.45       2218.24        15.48 o
   0  17   5          2.01        -81.70       123.75 o
   1  17   5         26.16        171.77       126.12 o
   0  14   4         79.22        177.83        68.04 o
   1  14   4        461.33        490.89        72.18 o
   0  15   4         36.57        147.82        81.07 o
   1  15   4          1.41        112.94        89.61 o
   2  15   4         53.08         93.47        86.07 o
   0  16   4         25.07        -75.41       103.16 o
   1  16   4         38.86        254.35       112.52 o
   2  16   4        340.92        275.96       116.13 o
   3  16   4        208.93        399.54       110.09 o
   1  17   4        237.99        220.44       133.73 o
   2  17   4        340.27        225.91       136.71 o
   3  17   4        249.57         12.92       136.74 o
   0  11   3        107.13        189.11        34.38 o
   1  11   3        202.91        247.69        37.54 o
   0  12   3         40.94         71.03        43.03 o
   1  12   3         13.24         28.39        43.48 o
   2  12   3         36.90        129.01        45.00 o
   1  13   3         40.15         36.66        53.62 o
   2  13   3         27.04         59.28        60.40 o
   2  14   3        851.54        996.81        88.99 o
   2  15   3         84.66        117.17        88.46 o
   3  15   3         85.10        161.50        92.28 o
   3  16   3         15.04        -82.47       112.63 o
   0   7   2         29.05         26.43         6.88 o
   0   8   2        244.18        252.14        14.44 o
   1   8   2        183.08        167.83        13.86 o
   1   9   2        304.85        332.61        21.42 o
   2  10   2       1153.44       1225.22        40.05 o
   0   4   1        275.51        253.08         2.65 o
   1   5   1        439.74        412.21         4.73 o
   0  13   1        915.64        843.09        40.44 o
   0  14   1        153.28        159.36        40.01 o
  -1  15   1        473.22        425.48        60.42 o
   0  15   1        237.76        143.95        53.95 o
  -1  16   1          5.32         42.86        66.13 o
   0  16   1         59.55         -5.42        67.45 o
  -1  17   1        691.03        604.78        93.94 o
   0  17   1        983.54        961.01        99.55 o
   1  17   1         89.73        226.75        68.32 o
  -1  18   1        310.17        161.11       103.60 o
   0  18   1         42.77        -96.78        96.78 o
   1  18   1         11.64        103.15        84.61 o
   0  19   1        496.36        532.05       128.31 o
   1  19   1        175.46        214.40       104.55 o
   1  20   1         48.68        -34.38       130.46 o
   2  20   1          4.37       -108.93       108.93 o
   1   9   0        354.60        344.77        15.24 o
   1  10   0       1648.58       1846.78        36.73 o
   1  11   0        135.68        136.44        24.28 o
   1  12   0       1654.27       1849.09        54.52 o
   1  13   0         36.72         46.05        38.06 o
   2  18   0        178.73        220.73       111.67 o
   1  -9   7        355.26        387.86        96.36 o
   2  -9   7         12.82        -18.09        99.25 o
   3  -9   7         35.01        -50.47       135.39 o
   1  -8   7        505.05        563.05       104.81 o
   2  -8   7        138.96        109.84       122.92 o
   3  -8   7         33.01        141.19       129.70 o
   1  -7   7         95.17         27.57       104.50 o
   2  -7   7         82.94         95.02       118.90 o
   4  -9   6         44.53        -20.49       101.21 o
   2  -8   6        827.29        969.91        82.57 o
   3  -8   6       1175.53       1339.55       107.03 o
   4  -8   6        109.38        221.53        99.30 o
   1  -7   6        170.35        136.70        63.36 o
   2  -7   6        751.64        847.05        94.85 o
   3  -7   6         46.70          1.93        88.52 o
   4  -7   6         32.39        191.16       102.50 o
   1  -6   6        294.10        317.41        69.16 o
   2  -6   6       1216.07       1205.74        94.43 o
   3  -6   6         58.23        112.98        89.70 o
   3  -7   5          3.58         71.49        50.96 o
   1  -6   5        583.32        552.84        45.05 o
   2  -6   5       1033.30       1070.35        65.41 o
   3  -6   5        414.20        430.72        63.57 o
   1  -5   5        206.12        171.45        42.58 o
   2  -5   5       1195.52       1533.04        64.31 o
   1  -5   4         65.01         50.00        18.76 o
   2  -5   4       3072.43       3287.85        63.48 o
   1  -4   4       1171.04       1371.98        37.20 o
   2  -4   4       2902.51       3030.24        57.54 o
   1  -4   3        626.92        666.59        12.75 o
   2  -4   3       3339.16       3454.44        40.64 o
   1  -3   3        314.36        347.96        10.93 o
   1  -2   2        423.76        406.06         4.61 o
   1 -11   7        558.44        593.59       116.40 o
   2 -11   7        185.78        253.27       129.34 o
   1 -10   7        304.49        -76.70       115.49 o
   2 -10   7          0.18        230.91       141.87 o
   1  -9   7        355.26        307.70       126.13 o
   2  -9   7         12.82       -130.14       130.14 o
   4 -11   6        231.98        275.95       112.45 o
   3 -10   6        224.94        265.28       102.20 o
   4 -10   6         30.48        123.09       117.35 o
   1  -9   6       1335.36       1497.69        93.43 o
   2  -9   6        241.96        336.66        97.07 o
   3  -9   6         65.66        122.05       106.16 o
   4  -9   6         44.53        -38.90       118.65 o
   1  -8   6         41.42         28.07        77.28 o
   2  -8   6        827.29        720.10       101.62 o
   3  -8   6       1175.53       1341.91       126.15 o
   1  -7   6        170.35        125.27        76.01 o
   3  -9   5        823.50        697.08        76.76 o
   1  -8   5       2446.24       2594.77        76.20 o
   2  -8   5        328.19        439.07        58.94 o
   3  -8   5        395.18        458.06        75.53 o
   1  -7   5        495.52        566.02        57.34 o
   2  -7   5         14.45        -20.92        54.48 o
   3  -7   5          3.58        -61.75        61.75 o
   1  -6   5        583.32        609.83        55.69 o
   1  -6   4       1759.30       1927.65        45.34 o
   2  -6   4        742.48        741.50        42.43 o
   1  -5   4         65.01         58.59        23.33 o
   2  -5   3       1657.97       1916.20        33.74 o
   1  -4   3        626.92        628.52        15.50 o
   1  -3   2       2160.88       2084.75        14.54 o
   1   1  -3       1719.83       1702.87        12.44 o
   1   1  -4         79.93         98.59        11.32 o
   1   2  -4       1524.84       1759.75        22.49 o
   1   1  -5         26.70         53.42        24.63 o
   1   2  -5        575.57        672.27        27.70 o
   1   2  -6         75.37        116.21        39.02 o
   2   2  -6        101.11        176.58        35.45 o
   2   3  -6         45.00         52.78        28.93 o
   1   2  -7          9.72        -41.15        62.78 o
   2   2  -7       1305.12       1767.14        86.60 o
   1   3  -7        124.37         69.26        60.30 o
   2   3  -7        484.92        647.21        61.01 o
   1   2  -8         82.24         14.72       104.55 o
   2   2  -8        176.18        231.50       100.00 o
   1   3  -8        283.05        181.48        92.95 o
   2   3  -8         22.48         61.70        82.19 o
   3   3  -8          0.73          9.80        68.76 o
   2   4  -8         48.61         37.42        71.99 o
   1   3  -9         25.69        -36.69       138.23 o
   2   3  -9        143.51        -35.29       128.88 o
   3   3  -9        356.82        485.84       125.85 o
   2   4  -9         21.18         28.98       114.81 o
   3   4  -9          4.11         50.19       103.13 o
   1  -2  -3       4484.99       4091.52        23.72 o
   1  -3  -4       2669.13       2562.21        34.63 o
   1  -2  -4       1524.84       1443.23        18.61 o
   1  -4  -5         49.68         75.39        24.33 o
   1  -3  -5        408.46        384.67        22.08 o
   2  -3  -5       3563.00       3464.42        49.09 o
   1  -5  -6         70.61        175.09        45.03 o
   1  -4  -6         35.82         48.87        34.65 o
   2  -4  -6        208.67        162.87        36.10 o
   2  -3  -6         45.00         60.76        25.67 o
   1  -6  -7        556.74        424.30        78.93 o
   1  -5  -7        134.71        191.99        59.23 o
   2  -5  -7          7.01         24.00        55.52 o
   1  -4  -7         60.26         67.69        47.49 o
   2  -4  -7         10.08        -45.13        45.13 o
   1  -6  -8         11.49         34.26        92.94 o
   2  -6  -8         56.30        -26.41        91.53 o
   1  -5  -8        425.04        441.80        81.44 o
   2  -5  -8         13.93        155.90        72.75 o
   3  -5  -8        362.31        432.05        79.50 o
   2  -4  -8         48.61        -13.11        62.47 o
   2  -5  -9          1.17         39.38        98.22 o
   3  -5  -9         21.93        102.78        92.23 o
   3  -4  -9          4.11        -37.92        77.00 o
   2  -3  -2       1069.02        881.88         6.33 o
   3  -5  -3        186.53        185.37         9.73 o
   3  -4  -3          9.78         14.00         5.18 o
   4  -6  -4        747.91        750.29        27.94 o
   4  -5  -4        371.75        420.11        19.19 o
   4  -8  -5        235.00        225.10        31.95 o
   5  -8  -5        324.42        293.59        44.97 o
   4  -7  -5        902.51        878.40        36.28 o
   5  -7  -5        513.09        526.04        41.65 o
   5  -6  -5       2205.40       2211.21        56.07 o
   6 -10  -6         69.12        105.64        72.06 o
   5  -9  -6         94.93         70.86        48.15 o
   6  -9  -6         32.96         87.00        62.67 o
   5  -8  -6        173.32        210.62        43.54 o
   6  -8  -6         72.55         62.49        52.72 o
   5  -7  -6         67.74         70.00        35.16 o
   6  -7  -6        479.35        479.43        50.85 o
   6 -11  -7        124.66        112.13        85.83 o
   7 -11  -7         98.57          2.11       111.09 o
   6 -10  -7        164.68        235.12        76.81 o
   7 -10  -7         18.60         31.75        99.46 o
   6  -9  -7        184.63        218.53        67.20 o
   7  -9  -7          3.26         -0.78        80.88 o
   6  -8  -7        449.71        492.05        63.31 o
   7  -8  -7         91.66         85.98        68.11 o
   7 -10  -8         44.34         53.97        98.84 o
   7  -9  -8        267.60        407.68        87.10 o
   8  -9  -8          4.83        -21.00       107.85 o
   1  -2  -3       4484.99       3612.94        21.82 o
   1  -3  -4       2669.13       2432.79        28.93 o
   1  -2  -4       1524.84       1362.49        17.39 o
   1  -4  -5         49.68         67.69        19.35 o
   2  -3  -5       3563.00       3364.35        54.82 o
   1  -5  -6         70.61         43.87        34.27 o
   2  -5  -6        634.74        663.27        50.43 o
   2  -4  -6        208.67        251.62        35.85 o
   2  -3  -6         45.00          9.96        25.62 o
   1  -6  -7        556.74        696.70        64.99 o
   2  -6  -7        121.94        195.97        64.15 o
   2  -5  -7          7.01         67.76        51.37 o
   2  -4  -7         10.08         66.34        44.20 o
   3  -4  -7        516.64        675.47        60.17 o
   1  -7  -8          4.34        121.17        78.34 o
   2  -7  -8        132.47        216.47        92.56 o
   2  -6  -8         56.30         23.62        76.87 o
   3  -6  -8         90.89         45.58        94.93 o
   2  -5  -8         13.93        -68.73        68.73 o
   3  -5  -8        362.31        526.74        85.66 o
   2  -4  -8         48.61        180.14        59.48 o
   3  -4  -8        134.15        166.19        64.05 o
   3  -5  -9         21.93        -94.28        94.28 o
  -3   6  -1        140.74        138.70         7.84 o
  -2   6  -1         97.43         81.46         4.05 o
  -3   7  -1        293.13        261.62        10.21 o
  -4   8  -1        285.99        290.27        16.77 o
  -3   8  -1        567.41        551.37        14.23 o
  -4   9  -1        308.90        289.51        18.37 o
  -5  10  -1       2193.95       2001.11        47.88 o
  -5  11  -2       1169.28       1075.43        61.70 o
  -4  11  -2         12.25          9.69        34.58 o
  -6  12  -2        688.00        647.02        72.20 o
  -5  12  -2         92.47        104.21        48.13 o
  -4  12  -2        201.87        194.03        38.60 o
  -6  13  -2        198.70        224.76        69.89 o
  -5  13  -2        584.20        508.57        60.26 o
  -4  13  -2         40.45         18.04        38.70 o
  -7  14  -2        110.92        107.20        85.51 o
  -6  14  -2         17.82         94.46        69.51 o
  -5  14  -2        273.18        351.91        58.23 o
  -7  15  -2        267.31        202.17        90.98 o
  -6  15  -2         61.54        120.06        71.42 o
  -5  15  -2         23.52         24.56        57.40 o
  -7  16  -2         64.90        212.56        97.28 o
  -6  16  -2        113.51        115.34        78.25 o
  -6  17  -2        373.96        322.61        86.66 o
  -4  12   1        103.72         44.04        25.87 o
  -4  13   1        269.18        319.75        35.16 o
  -4  14   1       1301.91       1297.98        59.59 o
  -5  15   1        243.76        313.01        59.57 o
  -4  15   1         20.65        127.59        43.48 o
  -5  16   1         45.49        -64.28        64.28 o
  -4  16   1         62.48        100.27        51.17 o
  -6  17   1        815.61        863.20       102.98 o
  -5  17   1        474.09        377.36        80.64 o
  -1   5   0       4563.39       3614.20        14.92 o
  -2  10   0       2923.37       2831.37        42.14 o
  -2  11   0        999.53        978.10        28.71 o
  -5   1   0        747.36        657.70         8.35 o
  -4   1   0       2383.11       1731.20         9.79 o
  -3   1   0        182.19        150.10         1.91 o
 -11   2   0        365.03        319.27        52.91 o
 -10   2   0        117.60         96.86        37.47 o
  -9   2   0       1485.91       1439.80        45.56 o
  -8   2   0       2191.56       1992.51        39.84 o
  -7   2   0       2303.63       1995.13        30.12 o
  -6   2   0       6735.42       5218.87        40.59 o
 -14   3   0         11.40         37.66       102.57 o
 -13   3   0        155.56        193.38        81.18 o
 -12   3   0        628.72        619.55        73.23 o
 -11   3   0         19.50         71.34        47.66 o
 -10   3   0        353.89        398.30        40.94 o
  -9   3   0        115.26         97.32        24.49 o
 -14   4   0        276.44        370.47        99.37 o
 -13   4   0        134.76         87.61        76.52 o
 -12   4   0        284.17        300.33        61.58 o
 -13   4  -1        144.95        111.73       107.76 o
 -12   4  -1         96.94         65.36        84.68 o
 -11   4  -1        547.14        515.29        70.57 o
 -10   4  -1        258.50        208.96        48.01 o
 -13   5  -1        593.73        699.62       105.30 o
 -12   5  -1        118.55        149.53        71.80 o
  -5  -1  -1        766.10        679.85        10.81 o
  -4  -1  -1        169.92        161.72         4.27 o
 -11  -3  -2        529.83        436.86        75.67 o
 -10  -3  -2        189.16        211.17        56.83 o
  -9  -3  -2         66.26         60.26        46.21 o
  -8  -3  -2         53.84        -15.71        36.96 o
 -10  -2  -2         58.18         68.83        49.60 o
  -9  -2  -2        458.40        456.20        46.02 o
  -8  -2  -2         24.48        -23.98        31.53 o
  -7  -2  -2        576.50        599.35        35.47 o
  -9  -1  -2        448.45        471.37        40.16 o
  -8  -1  -2        168.39        140.75        28.97 o
  -7  -1  -2         77.99         70.99        21.30 o
  -6  -1  -2       2064.24       1860.41        37.40 o
 -11  -4  -3        205.15        128.07       117.38 o
 -11  -3  -3         12.76         16.01        95.49 o
 -10  -3  -3        156.61         76.14        88.17 o
 -12  -2  -3        222.23        144.50       105.60 o
 -11  -2  -3         72.74        201.71        83.83 o
 -10  -2  -3        424.85        367.57        77.61 o
 -12  -1  -3        164.94        213.41        87.15 o
 -11  -1  -3         73.54         39.64        68.96 o
 -10  -1  -3        223.72        117.79        63.55 o
  -9  -1  -3        312.88        233.77        55.94 o
   2  -3  -2       1069.02        892.39         6.40 o
   2  -2  -2        754.73        568.22         4.22 o
   3  -4  -3          9.78         13.33         4.07 o
   3  -3  -3         80.18         86.34         4.85 o
   4  -6  -4        747.91        800.49        22.31 o
   4  -5  -4        371.75        343.23        16.12 o
   4  -4  -4        689.89        642.30        19.61 o
   5  -7  -5        513.09        535.07        34.28 o
   6  -7  -5         60.41         81.23        38.36 o
   5  -6  -5       2205.40       2145.47        50.41 o
   5  -5  -5       1154.10       1243.77        40.03 o
   6  -9  -6         32.96         39.41        47.30 o
   7  -9  -6          0.46         32.48        61.48 o
   6  -8  -6         72.55         80.55        45.89 o
   7  -8  -6        330.02        330.85        67.08 o
   6  -7  -6        479.35        535.18        52.28 o
   6  -6  -6        347.72        376.71        46.47 o
   8 -11  -7         48.90         68.12        95.68 o
   7 -10  -7         18.60        -26.62        74.58 o
   8 -10  -7         42.29        -95.48        95.48 o
   7  -9  -7          3.26         34.63        69.00 o
   8  -9  -7        137.15        -78.34        93.28 o
   6  -8  -7        449.71        457.71        55.88 o
   7  -8  -7         91.66         98.86        67.75 o
   7  -7  -7        143.88        235.27        68.52 o
   7 -10  -8         44.34         75.04        79.96 o
   8 -10  -8        409.48        438.93       115.49 o
   7  -9  -8        267.60        371.87        79.28 o
   8  -9  -8          4.83         88.09       106.35 o
   4  -2  -2        509.55        414.36         4.94 o
   6  -3  -3        203.11        195.90        11.94 o
   5  -2  -3        235.26        233.40         7.22 o
   8  -4  -4         30.38          2.47        25.61 o
   7  -3  -4        399.85        451.73        22.58 o
   8  -3  -4         54.85         34.78        28.28 o
   9  -5  -5        217.32        157.69        39.10 o
  10  -5  -5        210.93        256.97        55.51 o
   8  -4  -5        383.58        336.25        29.85 o
   9  -4  -5         10.18         30.89        36.41 o
  10  -4  -5        544.23        654.34        64.92 o
   9  -3  -5       1276.84       1382.79        60.78 o
  12  -7  -6        821.57        869.62        97.09 o
  11  -6  -6          1.95         72.54        66.16 o
  12  -6  -6        285.60        335.35        92.34 o
  10  -5  -6        840.25        964.38        64.55 o
  11  -5  -6         92.62         85.85        71.30 o
  12  -5  -6         55.28         56.60        95.30 o
  10  -4  -6          6.84         33.15        48.42 o
  11  -4  -6        262.53        320.21        74.03 o
  10  -3  -6          8.11          0.97        55.15 o
  12  -6  -7         23.22        -85.48        85.48 o
  12  -5  -7        140.05        216.31        93.57 o
  12  -4  -7        137.17        239.17       101.29 o
   4   1  -2        836.50        614.09         5.24 o
   6   2  -3        118.84        131.51        10.08 o
   7   2  -4       6380.59       5586.74        66.22 o
   8   2  -4       2837.16       2618.34        48.24 o
   8   3  -4         54.85         34.09        26.09 o
   9   2  -5        169.70        211.24        31.63 o
   9   3  -5       1276.85       1292.46        55.14 o
  10   3  -5        471.29        537.74        49.80 o
  10   4  -5        544.23        712.58        64.30 o
  10   3  -6          8.11          0.51        49.10 o
  11   3  -6       1417.69       1636.77        86.27 o
  12   3  -6        350.45        390.81        73.48 o
  11   4  -6        262.53        269.94        75.13 o
  12   4  -6          6.18         22.47        76.77 o
  12   5  -6         55.28        -70.15       100.71 o
  12   3  -7        314.54        520.72        85.16 o
  13   3  -7        635.07        706.96       101.42 o
  12   4  -7        137.17        175.38        97.41 o
  13   4  -7        130.87         81.14       108.55 o
   4  -1  -2        836.50        706.55         6.91 o
   5  -2  -3        235.26        235.49         7.25 o
   6  -2  -3        118.84        111.80         9.49 o
   7  -3  -4        399.85        457.60        21.38 o
   8  -3  -4         54.85         58.76        22.62 o
   7  -2  -4       6380.59       5859.01        74.29 o
   8  -2  -4       2837.16       2917.08        61.35 o
   9  -4  -5         10.18         -6.75        33.24 o
  10  -4  -5        544.23        562.17        50.10 o
   8  -3  -5        277.42        317.11        31.65 o
   9  -3  -5       1276.84       1389.08        54.97 o
  10  -3  -5        471.29        415.29        55.06 o
  10  -5  -6        840.25        835.51        60.06 o
  11  -5  -6         92.62         96.14        56.81 o
  12  -5  -6         55.28         32.25        70.55 o
  10  -4  -6          6.84        -46.85        46.85 o
  11  -4  -6        262.53        316.82        67.75 o
  12  -4  -6          6.18        -73.78        73.78 o
  10  -3  -6          8.11         29.65        55.01 o
  11  -3  -6       1417.69       1558.64       100.03 o
  12  -3  -6        350.45        361.67        96.21 o
  12  -5  -7        140.05        135.79        85.17 o
  13  -5  -7         47.37         12.82       101.85 o
  11  -4  -7         10.46         -2.41        73.87 o
  12  -4  -7        137.17         88.80        97.67 o
  13  -4  -7        130.87         36.10       116.41 o
  -4 -19  -1          5.86         55.04       103.79 o
  -5 -18  -1        124.69        237.69        81.79 o
  -4 -18  -1         11.37        -84.84        84.84 o
  -4 -17  -1        860.51        905.15        84.71 o
  -4 -16  -1        196.42        217.28        63.67 o
  -3 -16  -1        168.13        124.24        65.17 o
  -4 -15  -1         18.69        -11.96        48.72 o
  -3 -15  -1         95.85         -4.22        52.72 o
  -4 -14  -1       1035.95       1004.46        53.18 o
  -3 -14  -1        147.62        151.76        43.88 o
  -4 -13  -1        831.30        667.24        40.93 o
  -3 -13  -1        121.67        146.12        36.29 o
  -3 -12  -1        663.60        729.66        36.16 o
  -3 -11  -1         15.40         45.22        19.35 o
  -2 -11  -1        381.66        375.81        28.59 o
  -3 -10  -1        409.02        409.81        18.89 o
  -2 -10  -1       1762.79       1691.99        37.68 o
  -2  -9  -1        199.02        156.64        13.30 o
  -2  -8  -1        443.55        417.82        11.88 o
  -5 -18  -2         68.02        -56.78        89.82 o
  -4 -18  -2        164.22        -26.49       105.39 o
  -5 -17  -2         34.97        -71.41        71.41 o
  -4 -17  -2        187.90        118.20        88.42 o
  -4 -16  -2         88.62         80.56        69.59 o
  -4 -15  -2        191.31        256.48        57.07 o
 -10 -15   1         67.75         94.82       104.26 o
 -10 -14   1         77.20         84.96        82.77 o
  -9 -13   1        564.40        655.10        74.88 o
  -9 -12   1        497.02        350.79        62.93 o
  -8 -11   1        347.31        378.57        46.44 o
 -10 -14   0          5.24        -25.73        93.53 o
  -9 -14   0         17.79        -96.47        96.47 o
 -10 -13   0          1.72        -63.63        71.80 o
  -9 -13   0        123.16        134.06        76.27 o
 -10 -12   0         85.13         56.22        60.25 o
  -9 -12   0        113.14        104.56        60.44 o
  -8 -12   0        341.62        299.72        64.75 o
  -9 -11   0        614.99        578.59        56.39 o
  -8 -11   0        452.04        402.94        51.98 o
  -7 -11   0       1364.94       1293.03        67.03 o
  -8 -10   0        440.66        509.79        43.28 o
  -7 -10   0        333.51        346.49        39.02 o
  -7  -9   0       1468.04       1569.38        46.32 o
  -6  -9   0         48.28         78.57        25.91 o
  -6  -8   0       2180.98       2224.28        39.87 o
  -5  -8   0       2064.29       1926.60        39.43 o
  -5  -7   0        533.91        538.76        16.75 o
  -5  -6   0       1405.83       1209.87        16.95 o
  -4  -6   0        926.35        784.39        13.68 o
  -4  -5   0       1539.14       1317.15        11.92 o
  -3  -4   0        522.02        401.26         3.80 o
  -2  -3   0        772.67        571.25         3.96 o
   5  14   3        108.32         41.98        65.11 o
   6  14   3        813.98        753.11        80.41 o
   5  15   3        136.81        195.54        81.19 o
   6  15   3        162.06        181.65        86.25 o
   7  15   3         16.27          7.41        85.31 o
   5  16   3        269.05        253.07       103.47 o
   6  16   3        486.90        542.37       111.85 o
   3   9   2       4191.55       3876.78        53.17 o
   4  10   2        251.56        203.57        27.86 o
   5  10   2        666.63        560.39        34.72 o
   4  11   2         12.25         -2.45        33.28 o
   5  11   2       1169.28       1148.18        50.87 o
   4  12   2        201.87        156.58        46.83 o
   5  12   2         92.47        100.73        45.93 o
   6  12   2        688.00        779.22        54.04 o
   5  13   2        584.20        726.71        68.12 o
   6  13   2        198.70        239.01        61.54 o
   7  13   2        349.93        337.33        64.44 o
   6  14   2         17.82        -42.63        72.40 o
   7  14   2        110.92        103.30        77.95 o
   2   5   1       1257.68       1050.87         8.35 o
   2   6   1         97.43         84.62         4.96 o
   3   6   1        140.74        135.85         5.63 o
   3   7   1        293.13        264.55        10.88 o
   1   4   0       1785.16       1355.29         7.07 o
   1   5   0       4563.37       3513.69        14.45 o
   2   6   0        425.10        373.34         4.40 o
   2   7   0       1058.31       1006.40        10.35 o
   2   8   0         38.51         28.82         5.95 o
   2   9   0       1081.45       1123.00        19.18 o
   3   9   0        385.58        358.85        12.44 o
   2  10   0       2923.35       2672.47        36.89 o
   3  10   0        148.74        161.17        14.13 o
   3  11   0        344.77        336.82        21.48 o
   3  12   0        303.63        304.51        26.47 o
   4  12   0         95.37         91.26        22.96 o
   3  13   0         43.60         59.41        29.70 o
   4  13   0         19.35         -7.79        27.58 o
   3  14   0        195.93        232.36        41.51 o
   4  14   0        119.20        149.44        38.80 o
   3  15   0         75.95         95.58        48.55 o
   4  15   0         11.85         34.97        46.22 o
   5  15   0         22.63         -7.56        43.42 o
   4  16   0        103.26         56.72        57.72 o
   5  16   0        247.13        288.85        58.14 o
   4  17   0        386.80        285.79        72.21 o
   5  17   0        383.29        415.53        75.05 o
   6  17   0         26.63         39.06        63.44 o
   4  18   0         56.32         15.36        80.20 o
   5  18   0        154.63        135.11        79.67 o
   6  18   0        279.35        272.13        80.47 o
   6  19   0         44.01        123.19        92.26 o
   7  18  -1         94.28         29.67       103.50 o
   7 -10   5        186.03        252.05        93.17 o
   6  -9   5         47.04         64.62        75.91 o
   7  -9   5        205.71        178.41        95.42 o
   5  -8   5         57.10         87.02        65.37 o
   6  -8   5         55.86         93.14        76.59 o
   7  -8   5         15.02        -94.25        94.25 o
   6  -7   5        589.57        577.82        95.06 o
   7  -9   4         62.24        113.87        57.87 o
   6  -8   4        164.82        219.50        52.87 o
   7  -8   4          2.28        -40.99        58.96 o
   8  -8   4        171.45        242.76        76.02 o
   5  -7   4        137.16        158.31        43.26 o
   6  -7   4        636.51        701.28        60.43 o
   7  -7   4        118.37         80.86        65.17 o
   5  -6   4        213.57        188.78        47.08 o
   5  -6   3        225.39        289.48        26.88 o
   6  -6   3         10.83          0.55        28.87 o
   3  -5   3        630.44        668.69        19.42 o
   4  -5   3       2939.52       3318.69        54.37 o
   5  -5   3       1034.06       1087.79        41.55 o
   3  -4   2       1344.85       1310.54        14.53 o
   4  -4   2       3756.85       3674.38        35.63 o
   2  -2   1         69.07         72.35         1.24 o
   6 -11   5         95.56         22.60        85.23 o
   6 -10   5         28.15        -89.86        89.86 o
   7 -10   5        186.03        239.46       117.36 o
   6  -9   5         47.04         79.38        97.73 o
   8 -11   4        111.59        -47.93        82.06 o
   7 -10   4         87.89         17.85        69.86 o
   8 -10   4        107.01        142.31        87.67 o
   5  -9   4        269.74        228.39        52.19 o
   6  -9   4         33.62        -16.95        60.34 o
   7  -9   4         62.24        169.07        73.44 o
   8  -9   4         36.55         60.28        91.25 o
   5  -8   4        170.05        252.42        52.74 o
   6  -8   4        164.82        201.12        65.37 o
   5  -7   4        137.16        268.48        55.16 o
   6  -8   3        629.25        763.44        44.49 o
   4  -7   3        735.99        824.44        32.52 o
   5  -7   3        135.91        154.96        30.86 o
   6  -7   3        577.19        569.71        47.78 o
   4  -6   3        896.03        987.35        34.60 o
   5  -6   3        225.39        198.89        33.13 o
   4  -5   2        898.88        921.57        19.11 o
   3  -4   2       1344.85       1311.50        17.35 o
  -2   2  -2        900.19       1066.65         9.61 o
  -3   3  -3         22.40         34.37         9.30 o
  -4   4  -3       1946.73       2504.73        37.85 o
  -5   4  -4        183.26        315.61        36.60 o
  -4   4  -4        717.58        908.18        38.56 o
  -5   5  -4         47.83        146.98        29.64 o
  -4   5  -4        317.78        410.86        29.73 o
  -6   5  -5        130.64        125.16        62.27 o
  -5   5  -5        158.78        163.45        50.15 o
  -7   6  -5       1251.98       1554.29        96.04 o
  -6   6  -5        292.40        367.73        61.61 o
  -5   6  -5         20.14         19.01        44.55 o
  -6   7  -5        589.57        818.31        69.03 o
  -7   6  -6        576.36        641.56       110.68 o
  -6   6  -6        113.09         68.54        79.37 o
  -5   6  -6         97.24         17.01        68.49 o
  -6   7  -6        111.31          9.85        78.16 o
  -5   7  -6         38.58         34.22        69.14 o
  -2  -1  -2        205.62        223.50         3.54 o
  -4  -1  -3        986.26        995.16        19.39 o
  -3  -1  -3       1379.83       1437.65        17.64 o
  -5  -2  -4        246.16        254.12        27.83 o
  -4  -2  -4       1355.16       1500.46        38.22 o
  -5  -1  -4        893.55        904.03        32.42 o
  -4  -1  -4         80.51        109.29        16.26 o
  -6  -2  -5         28.40         54.38        40.18 o
  -5  -2  -5       1180.38       1209.88        53.35 o
  -6  -1  -5        159.77        190.76        38.57 o
  -5  -1  -5        407.43        507.10        40.87 o
  -4  -1  -5       1425.48       1581.30        49.46 o
  -7  -3  -6         83.57         34.95        71.03 o
  -6  -3  -6        752.57        625.73        74.35 o
  -7  -2  -6         87.82         97.08        63.19 o
  -6  -2  -6         19.64         53.71        57.44 o
  -5  -2  -6         84.12        180.53        50.53 o
  -7  -1  -6        269.55        183.31        61.27 o
  -6  -1  -6         31.30        -48.93        48.93 o
   0  -6  -2       1423.28       1553.22        12.86 o
  -1 -11  -3        202.91        264.48        23.33 o
  -1 -10  -3        231.46        252.08        17.83 o
  -1  -9  -3        114.00        121.36        12.45 o
   0  -9  -3        502.97        549.63        19.32 o
   0  -8  -3       1833.90       2110.56        29.43 o
  -1 -14  -4        461.33        399.33        52.07 o
  -1 -13  -4          9.55         51.81        35.28 o
   0 -13  -4          5.92         24.93        37.27 o
  -1 -12  -4        231.88        237.87        33.01 o
   0 -12  -4        176.61        184.12        35.10 o
   0 -11  -4       1145.10       1173.59        42.68 o
  -2 -16  -5        244.77        378.37        68.97 o
  -1 -16  -5        115.98        110.11        69.62 o
   0 -16  -5         43.32         93.41        68.90 o
  -1 -15  -5        106.85        159.04        60.30 o
   0 -15  -5        144.07        146.79        63.53 o
  -1 -14  -5        117.79         38.36        52.03 o
   0 -14  -5         58.28         29.97        51.73 o
  -2  -4  -2        317.88        320.99         5.08 o
  -4  -6  -3        896.03        824.34        24.35 o
  -3  -6  -3        132.25        134.90        12.30 o
  -3  -5  -3        630.44        673.80        16.67 o
  -5  -9  -4        269.74        226.28        38.96 o
  -5  -8  -4        170.05        155.71        32.69 o
  -4  -8  -4        536.40        492.49        36.11 o
  -4  -7  -4       1351.66       1497.98        45.78 o
  -3  -7  -4       1542.51       1601.84        43.54 o
  -6 -12  -5         82.10        154.28        71.47 o
  -6 -11  -5         95.56        170.43        64.57 o
  -5 -11  -5        105.27        117.43        66.11 o
  -6 -10  -5         28.15        -36.36        53.73 o
  -5 -10  -5          8.20         59.60        52.38 o
  -4 -10  -5        106.29        119.95        52.07 o
  -5  -9  -5        261.13        327.19        55.08 o
  -4  -9  -5        510.75        535.79        56.32 o
  -4  -8  -5        671.40        697.37        52.16 o
  -4 -11  -6        231.98        327.90        80.60 o
  -5 -10  -6        141.05        258.04        71.56 o
  -5  -9  -6        278.87        181.35        67.07 o
 -13  11   3        410.53        348.94        71.20 o
 -11   8   2         15.56        -11.08        40.43 o
 -10   8   2        107.28        159.13        31.50 o
  -9   8   2         80.74         99.93        23.26 o
 -12   9   2        177.53        307.59        60.57 o
 -11   9   2         68.12         34.85        43.20 o
 -10   9   2         63.77         92.81        33.83 o
 -13  10   2        203.62        389.05        77.06 o
 -12  10   2        342.94        345.54        68.19 o
 -11  10   2        430.11        550.14        55.80 o
 -13  11   2        213.37        241.48        82.72 o
 -12  11   2         20.12         60.07        58.40 o
 -11  11   2         30.95         37.42        49.03 o
 -12  12   2         90.32         39.70        65.18 o
  -5   4   1        245.09        238.81         4.86 o
  -6   5   1       2668.28       2336.63        26.51 o
  -7   6   1        195.38        209.44        14.92 o
  -6   6   1        826.32        822.22        15.66 o
  -8   7   1       1047.64       1132.75        37.39 o
  -7   7   1        291.80        358.58        17.38 o
  -9   8   1        281.61        260.28        34.26 o
 -10  11   5        510.99        574.23        67.66 o
  -9  11   5        697.41        874.50        60.52 o
 -10  12   5        328.19        418.28        68.08 o
  -9  12   5        240.20        309.56        57.40 o
 -11  13   5         50.20        124.74        80.21 o
 -10  13   5         53.36         65.41        66.55 o
 -10  14   5        185.73        208.03        80.61 o
  -8   9   4         39.92         69.00        29.65 o
  -8  10   4        269.09        316.80        39.08 o
  -9  11   4        306.28        487.50        55.53 o
  -8  11   4        541.57        549.50        48.38 o
  -9  12   4         68.63         99.12        56.77 o
  -6   7   3        595.97        674.25        20.09 o
  -6   8   3        238.74        220.90        17.20 o
  -4   5   2        779.01        827.55         9.60 o
 -15  -1   5         37.59        136.34        68.21 o
 -15   0   5         42.46        -31.64        62.79 o
 -14   0   5        194.19        249.02        56.96 o
 -14  -1   4        971.82       1199.95        87.04 o
 -13  -1   4         12.93        114.49        48.64 o
 -12  -1   4        139.25        177.23        41.06 o
 -15   0   4         27.42        -65.28        71.20 o
 -14   0   4         62.99         65.22        58.80 o
 -13   0   4        376.32        475.81        52.99 o
 -12   0   4        114.91        133.31        36.98 o
 -14   1   4        971.82       1034.63        74.33 o
 -13   1   4         12.93         -4.85        42.55 o
  -9  -1   3        623.58        764.92        27.65 o
 -11   0   3        541.81        571.00        38.72 o
 -10   0   3        763.17        869.68        34.23 o
  -9   0   3        211.16        205.16        17.22 o
  -7   0   2      10656.72       9620.25        63.33 o
  -6   0   2         29.81         41.52         3.58 o
 -14  -8   2         10.61        -45.08        74.50 o
 -13  -8   2         14.34         30.81        61.98 o
 -14  -7   2         54.20         62.35        67.60 o
 -13  -7   2        456.00        469.86        68.03 o
 -12  -7   2        207.63        267.53        54.01 o
 -14  -6   2         35.15         93.64        58.66 o
 -13  -6   2        189.83        239.89        53.65 o
 -12  -6   2         30.80         35.22        40.48 o
 -11  -6   2        316.53        348.82        37.85 o
 -10  -6   2         28.95         17.33        26.10 o
 -11  -5   2        293.04        362.91        34.32 o
 -10  -5   2         29.94         44.05        21.59 o
  -9  -5   1        310.29        369.74        27.14 o
  -8  -4   1       3576.60       3576.07        47.84 o
  -7  -4   1        679.42        699.64        17.38 o
  -7  -3   1       2128.84       2164.68        24.50 o
  -6  -3   1       4347.84       3956.08        28.75 o
  -5  -3   1        804.64        748.37         8.27 o
   1  -4  -1       5629.51       5518.13        30.29 o
   3 -12  -2        222.80        283.59        23.14 o
   3 -11  -2         87.35        108.46        16.65 o
   3 -10  -2        283.77        363.58        18.39 o
   2  -9  -2       5500.08       5897.05        47.06 o
   2  -8  -2       3378.10       3618.96        31.55 o
   4 -18  -3        185.47        260.05        59.97 o
   4 -17  -3        503.79        587.04        62.64 o
   4 -16  -3        439.33        491.38        54.49 o
   4 -15  -3        804.70        904.42        56.29 o
   4 -14  -3         70.78        156.84        36.65 o
   3 -13  -3         16.81        -22.28        25.47 o
   4 -13  -3        163.37        132.58        33.46 o
   3 -12  -3       1849.04       1975.28        51.52 o
   4 -18  -4         55.49         83.40        69.34 o
   5 -18  -4        284.84        227.40        74.71 o
   4 -17  -4        123.77        272.75        60.23 o
   5 -17  -4         10.57         65.84        63.04 o
   4 -16  -4        250.91        289.16        55.90 o
   4  -6  -1        827.28        946.89        11.28 o
   3  -5  -1       2484.44       2630.46        15.20 o
   3  -4  -1        784.22        741.63         6.95 o
   8 -12  -2        404.06        469.45        46.84 o
   7 -11  -2        718.88        855.12        37.28 o
   6 -10  -2        210.42        239.67        19.50 o
   7 -10  -2         58.05        111.08        25.50 o
   6  -9  -2          3.09         -0.70        14.00 o
   6  -8  -2        295.19        372.81        18.58 o
   9 -15  -3        254.74        336.05        62.50 o
  10 -15  -3         12.52        -12.73        70.95 o
   9 -14  -3        909.87        879.90        74.79 o
  10 -14  -3        279.67        448.13        80.38 o
   9 -13  -3       1176.41       1340.46        74.30 o
  10 -13  -3         62.80         51.05        64.83 o
   8 -12  -3        333.56        334.39        42.91 o
   9 -12  -3         83.15         92.12        47.57 o
   8 -11  -3       1317.55       1311.12        54.87 o
   9 -11  -3         27.01         88.99        43.01 o
   5   0  -1         71.90         83.01         2.71 o
   6   0  -1        742.32        709.91         9.14 o
   7   0  -1      11633.00      11038.40        69.52 o
  13  -1  -2        371.22        313.99        48.21 o
  14  -1  -2        112.82         42.71        51.16 o
   9   0  -2       4921.14       4783.34        64.05 o
  10   0  -2       1380.67       1348.26        39.80 o
  11   0  -2        276.08        357.29        33.35 o
  12   0  -2          1.36        -33.19        33.19 o
  13   0  -2       2775.70       3195.68        93.04 o
  14   0  -2         41.46        121.97        52.16 o
  15   0  -2        423.58        492.95        72.88 o
  10   1  -2         41.53         20.68        23.73 o
  11   1  -2        912.00       1137.82        48.63 o
  12   1  -2        244.42        236.73        44.27 o
  13   1  -2        371.22        512.37        62.41 o
  14   1  -2        112.82         60.15        61.18 o
  15   1  -2         97.93        210.59        74.23 o
  14   0  -3        135.35        150.33        55.83 o
  15   0  -3         28.99        145.31        69.15 o
  14   1  -3        124.55        192.27        60.29 o
  15   1  -3        210.22        221.21        76.83 o
   7  -5  -1        695.56        736.74        16.99 o
   8  -5  -1        495.74        527.83        20.00 o
   9  -5  -1        310.30        365.25        25.62 o
   6  -4  -1       1200.58       1160.77        14.03 o
   7  -4  -1        679.42        681.33        15.86 o
   5  -3  -1        804.64        828.30         8.11 o
   6  -3  -1       4347.85       3955.64        32.17 o
  13  -9  -2        440.65        391.16        67.69 o
  14  -9  -2         26.76         37.04        69.91 o
  12  -8  -2         96.86         89.23        46.93 o
  13  -8  -2         14.34         50.04        55.68 o
  14  -8  -2         10.61        -69.40        69.40 o
  11  -7  -2          5.76          0.07        35.59 o
  12  -7  -2        207.63        276.68        51.03 o
  13  -7  -2        456.00        576.76        72.04 o
  10  -6  -2         28.95         -0.34        26.37 o
  11  -6  -2        316.53        343.52        42.42 o
  12  -6  -2         30.80         44.99        47.50 o
  10  -5  -2         29.94         47.20        27.74 o
  14  -9  -3        263.23        174.91        74.71 o
  14  -8  -3        538.61        719.17        82.43 o
  -6 -18   4         53.41        -11.62        65.38 o
  -5 -18   4        284.84        239.76        76.06 o
  -6 -17   4         58.15         30.46        58.37 o
  -5 -17   4         10.57        -40.55        56.73 o
  -5 -16   4        156.82         96.60        50.93 o
  -5 -18   3        155.09        201.70        69.44 o
  -5 -17   3        247.60        330.66        61.80 o
  -5 -16   3        218.91        311.11        53.30 o
  -4 -16   3        439.33        482.60        61.24 o
  -5 -15   3         23.23         14.96        38.64 o
  -4 -15   3        804.70        872.83        59.08 o
  -4 -14   3         70.78         78.13        34.57 o
  -4 -13   3        163.37        150.92        28.05 o
  -4 -12   3       1803.53       2037.62        47.98 o
  -3 -12   2        222.79        223.30        23.76 o
  -3 -11   2         87.36         95.82        16.27 o
  -3 -10   2        283.76        329.98        14.42 o
  -3  -9   2        250.44        260.80        10.59 o
 -10 -13   6         11.36        -31.35        73.88 o
 -11 -12   6         51.86         48.47        72.06 o
 -10 -12   6          7.91         74.00        62.00 o
 -11 -13   5         50.20        137.41        74.06 o
 -10 -13   5         53.36        112.54        73.14 o
 -11 -12   5        165.64        136.78        66.34 o
 -10 -12   5        328.19        378.13        65.24 o
  -9 -12   5        240.20        324.73        65.26 o
 -10 -11   5        510.98        637.34        61.76 o
  -9 -11   5        697.41        895.67        66.81 o
  -9 -10   5        119.88        224.29        43.23 o
  -8 -10   4        269.09        208.64        38.66 o
  -8  -9   4         39.92         42.61        28.50 o
  -7  -9   4        311.74        320.45        31.26 o
  -7  -8   4        673.96        860.15        31.24 o
  -6  -8   3        238.74        272.09        20.12 o
  -6  -7   3        595.97        626.70        18.59 o
  -5  -6   3       1193.42       1151.92        20.89 o
  -4  -5   2        779.01        785.54         9.52 o
  -2  13   7          3.59        -14.64        61.00 o
  -3  14   7        201.48        173.18        75.78 o
  -2  11   6        523.93        616.20        49.58 o
  -2  12   6         79.76        192.10        47.55 o
  -1  12   6         10.04         -0.52        47.73 o
  -2  13   6        173.57        254.70        59.17 o
  -1  13   6         18.90         28.25        52.22 o
  -1  14   6        168.74        196.93        67.49 o
  -2  10   5         37.48         65.93        27.54 o
  -1  10   5        524.36        657.52        37.75 o
  -1  11   5         40.83         29.60        32.62 o
  -1  12   5         33.37         56.20        42.03 o
  -1   8   4        379.27        379.86        18.42 o
  -1   9   4         11.64          6.33        17.00 o
  -1   6   3        747.89        764.87        11.65 o
  -3  16   4        284.43        339.34        50.07 o
  -3  17   4        165.86        203.62        58.63 o
  -4  18   4         55.49        -41.42        66.51 o
  -3  18   4        270.41        226.15        69.82 o
  -2  18   4        349.35        403.45        76.06 o
  -3  19   4        340.32        326.94        80.03 o
  -2  19   4         44.47         38.11        75.17 o
  -2  12   3         13.62         14.34        19.20 o
  -2  13   3        170.97        253.38        28.08 o
  -3  14   3       1107.73       1400.37        55.11 o
  -2  14   3        101.44        174.70        32.54 o
  -3  15   3        395.89        436.87        48.02 o
  -2  15   3          6.56        -35.67        35.67 o
  -2  16   3        206.32        172.75        49.90 o
  -2  17   3        386.12        434.43        62.95 o
  -2  18   3         82.74         22.75        66.33 o
  -2  19   3        191.33        340.37        82.81 o
  -2   9   2       5500.08       5638.69        51.01 o
  -1   9   2          6.29         19.82         6.56 o
  -2  10   2        119.94        130.03        12.81 o
  -1  10   2        550.57        563.56        16.43 o
  -1  11   2       1186.86       1274.49        28.59 o
  -1   5   1       8253.95       7099.76        28.85 o
  -1 -13   7         24.10         20.15        66.80 o
  -2 -12   7         43.34         -2.27        58.54 o
  -1 -12   7        175.78        305.48        67.85 o
  -2 -11   7        646.11        717.42        73.73 o
  -1 -11   7        733.22        934.94        80.90 o
  -2 -10   7         43.26        -56.78        56.78 o
  -2 -11   6        523.93        550.93        49.18 o
  -1 -11   6        162.94         86.56        42.78 o
  -2 -10   6         62.31         53.55        35.81 o
  -1 -10   6        129.92        239.75        42.40 o
  -2  -9   6         68.76         97.68        36.51 o
  -1  -9   6        141.92        183.63        41.26 o
  -1  -9   5         58.63         92.50        24.38 o
  -1  -8   5        749.63        895.74        36.94 o
  -1  -7   4        449.49        538.41        17.61 o
  -1  -6   4       1462.09       1716.16        30.41 o
  -1  -5   3       5528.94       5482.02        31.96 o
  -2 -13   7          3.59         -8.43        67.91 o
  -1 -13   7         24.10        -10.50        76.59 o
  -2 -12   7         43.34          1.37        69.09 o
  -1 -12   7        175.78        264.71        77.48 o
  -2 -13   6        173.57        193.37        52.21 o
  -1 -13   6         18.90         -3.41        53.63 o
  -2 -12   6         79.76         91.51        46.04 o
  -1 -12   6         10.04        -29.67        48.49 o
  -2 -11   6        523.93        551.81        55.93 o
  -1 -11   6        162.94        199.53        51.17 o
  -1 -11   5         40.83         63.76        31.79 o
  -2 -10   5         37.48         -1.68        24.43 o
  -1 -10   5        524.36        674.27        37.58 o
  -2  -9   5       1774.00       2140.89        56.49 o
  -1  -9   5         58.63         75.59        28.19 o
  -1  -8   4        379.26        452.68        20.21 o
  -1  -7   4        449.49        564.32        21.04 o
  -1  -6   3        747.90        775.09        11.69 o
  -1   2  -2        423.76        444.08         4.89 o
  -1   2  -3       2149.11       2485.92        20.66 o
  -1   3  -3        314.36        343.70         7.03 o
  -2   3  -4       1841.48       2317.89        39.11 o
  -1   3  -4        306.32        371.39        16.37 o
  -2   4  -4       2902.51       3515.21        45.65 o
  -3   4  -5         51.48         82.24        32.51 o
  -2   4  -5        273.68        371.88        32.94 o
  -1   4  -5       1267.45       1548.70        44.73 o
  -2   5  -5       1195.52       1490.26        48.11 o
  -3   4  -6        465.69        573.32        64.01 o
  -2   4  -6        146.28        222.63        48.48 o
  -1   4  -6        102.16        143.71        46.63 o
  -3   5  -6        643.66        892.14        65.16 o
  -2   5  -6         77.66         88.17        46.79 o
  -3   6  -6         58.23        -12.72        48.12 o
  -2   6  -6       1216.07       1422.12        67.35 o
  -4   5  -7         81.33        182.47        86.40 o
  -3   5  -7         66.48         27.75        78.29 o
  -2   5  -7        559.79        802.35        84.15 o
  -4   6  -7        246.91        372.96        87.27 o
  -3   6  -7        701.47        804.18        91.89 o
  -2   6  -7        169.02        203.33        72.68 o
  -4   7  -7         32.26         31.24        80.52 o
  -3   7  -7         82.42         61.58        74.67 o
  -2   5  -8         22.39         64.74       102.53 o
  -2   6  -8         84.95        300.01        99.98 o
  -1  -1  -2         94.16        100.30         2.03 o
  -1  -1  -3         49.27         48.25         3.28 o
  -2  -2  -4        119.96        140.85        12.37 o
  -1  -2  -4       1575.65       1605.57        26.32 o
  -2  -1  -4        804.66        864.28        17.70 o
  -1  -1  -4       1513.82       1528.75        20.49 o
  -2  -2  -5        252.29        262.42        23.68 o
  -1  -2  -5       1628.25       1881.94        42.78 o
  -1  -1  -5         77.49         76.53        16.19 o
  -3  -3  -6        642.87        705.94        52.70 o
  -2  -3  -6        220.10        273.70        39.89 o
  -3  -2  -6       1554.35       1540.02        62.71 o
  -2  -2  -6        461.95        568.61        40.73 o
  -4  -4  -7        142.50        134.72        72.09 o
  -3  -4  -7         18.86         28.75        63.84 o
  -4  -3  -7         74.16         66.67        64.92 o
  -3  -3  -7         74.72        100.33        57.83 o
  -2  -3  -7        636.90        798.13        68.31 o
  -4  -2  -7          5.24         78.39        56.58 o
  -3  -2  -7         10.76         18.62        48.20 o
  -2  -2  -7        540.20        511.25        56.86 o
  -2  -4  -8        112.13        143.57        83.80 o
  -3  -3  -8        232.27        427.99        84.53 o
  -2  -3  -8        447.38        467.89        82.44 o
  -3  -2  -8        125.05         97.35        70.34 o
  -2  -2  -8        228.16        322.02        71.18 o
   1  -4  -2       3930.53       3602.31        19.38 o
   1  -7  -3        336.58        339.99        10.88 o
   1  -6  -3        747.89        721.11        11.70 o
   1  -5  -3       5528.94       5407.14        37.38 o
   1  -9  -4         11.64        -16.12        16.12 o
   1  -8  -4        379.27        414.57        17.51 o
   2  -8  -4       1044.59       1109.04        29.91 o
   1 -11  -5         40.83         47.86        31.04 o
   2 -11  -5        379.60        340.71        41.85 o
   1 -10  -5        524.36        554.92        36.84 o
   2 -10  -5         37.48         34.66        30.33 o
   2  -9  -5       1774.01       1923.50        52.92 o
   2 -15  -6         10.07        -30.97        77.08 o
   2 -14  -6         37.18         34.30        68.22 o
   1 -13  -6         18.90         81.90        50.44 o
   2 -13  -6        173.57         91.69        61.21 o
   2 -12  -6         79.76        117.82        52.87 o
   3 -12  -6        141.55        154.48        57.89 o
   2 -11  -6        523.93        576.01        51.51 o
   3 -11  -6        356.19        458.10        58.21 o
   2 -10  -6         62.31         50.96        42.51 o
   3 -14  -7        201.48        326.42        85.40 o
   2 -13  -7          3.59        145.33        66.24 o
   3 -13  -7          3.05          5.95        74.11 o
   3 -12  -7        143.82         88.20        72.39 o
  -1  -4  -3        626.91        602.25        10.12 o
  -1  -3  -3        314.36        298.84         5.94 o
  -2  -5  -4       3072.43       2869.60        40.61 o
  -1  -5  -4         65.01         68.50        13.05 o
  -1  -4  -4       1171.04       1192.31        23.26 o
  -2  -7  -5         14.45         -3.51        28.62 o
  -2  -6  -5       1033.30       1010.59        41.53 o
  -1  -6  -5        583.32        585.81        34.16 o
  -2  -5  -5       1195.52       1162.78        38.74 o
  -1  -5  -5        206.12        271.75        25.12 o
  -3  -8  -6       1175.53       1091.93        71.06 o
  -2  -8  -6        827.29        817.35        64.28 o
  -3  -7  -6         46.70        110.72        41.16 o
  -2  -7  -6        751.64        683.55        55.09 o
  -1  -7  -6        170.35        185.48        46.73 o
  -2  -6  -6       1216.07       1159.12        56.65 o
  -1  -6  -6        294.10        342.71        43.83 o
  -3 -10  -7        229.01        255.64        84.17 o
  -3  -9  -7         35.00         29.59        70.37 o
  -2  -9  -7         12.82        -37.90        66.39 o
  -3  -8  -7         33.01        -21.29        62.45 o
  -2  -8  -7        138.96        230.25        68.20 o
  -2  -7  -7         82.94        102.44        58.94 o
  -1  -7  -7         95.17        245.69        61.92 o
  -2  -6  -7        169.02        110.43        58.07 o
  -1  -8  -8         79.79        118.16        91.33 o
  -8  10   1         19.23         18.51        25.16 o
  -9  11   1        398.24        457.49        43.74 o
 -10  12   1         33.86        -17.57        49.97 o
  -9  12   1        497.02        527.54        48.16 o
 -11  13   1         82.42         92.13        68.49 o
 -10  13   1         85.87         22.29        54.28 o
 -11  14   1         63.36        189.64        74.90 o
 -10  14   1         77.20         96.95        59.33 o
  -2   3   0        772.67        603.21         5.50 o
  -3   4   0        522.02        381.47         4.41 o
  -3   5   0       2705.80       2199.65        14.65 o
  -4   6   0        926.35        807.62        10.88 o
  -5   7   0        533.91        528.23        14.45 o
  -6   8   0       2180.99       2152.45        38.69 o
  -5   8   0       2064.29       2051.98        31.52 o
  -6   9   0         48.28         50.30        18.10 o
  -7  10   0        333.51        353.25        33.09 o
  -6  10   0         73.48         52.32        21.60 o
  -8  11   0        452.03        365.90        45.59 o
  -7  11   0       1364.93       1294.16        53.26 o
  -9  12   0        113.14         42.26        52.37 o
  -8  12   0        341.62        331.79        49.33 o
  -9  13   0        123.16        134.98        58.54 o
  -8  13   0        149.59        202.72        52.19 o
 -10  14   0          5.24         71.19        75.21 o
  -9  14   0         17.79         24.43        65.71 o
 -10  15   0          7.14         62.40        83.33 o
  -9  15   0         42.70         88.02        77.97 o
  -8  14   4        792.03        688.44        67.56 o
  -9  15   4          2.28         54.78        73.17 o
  -8  15   4        102.77         60.04        58.63 o
  -9  16   4         48.38         65.66        82.07 o
  -8  16   4        183.85        105.73        70.07 o
  -8  17   4         11.50        -31.35        75.31 o
  -6  11   3        185.44        171.31        26.13 o
  -7  12   3         86.52        -21.94        37.37 o
  -6  12   3          6.49         34.60        28.85 o
  -7  13   3        149.25        189.08        44.12 o
  -6  13   3       1158.62       1221.46        51.82 o
  -7  14   3         35.57        -41.70        49.41 o
  -6  14   3        112.44        155.18        42.31 o
  -7  15   3         29.12         36.68        56.57 o
  -6  15   3        331.17        351.12        52.46 o
  -8  16   3        219.07        376.04        78.89 o
  -7  16   3        407.55        461.52        73.45 o
  -8  17   3        174.20        294.95        88.44 o
  -7  17   3        350.68        475.61        86.27 o
  -4   7   2        712.65        642.60        10.83 o
  -5   8   2        342.38        314.36        14.87 o
  -4   8   2        992.46       1045.36        17.04 o
  -5   9   2       2224.62       2169.02        37.15 o
  -4   9   2        106.76        118.77        10.65 o
  -5  10   2       2595.01       2794.38        47.00 o
  -4  10   2        261.12        220.95        15.91 o
  -5  11   2         50.30         47.34        22.48 o
  -5  12   2        516.48        494.54        35.15 o
  -2   4   1        342.59        299.43         3.78 o
  -2   5   1        168.76        153.99         2.96 o
 -15   1   3        210.22        294.79        79.71 o
 -14   1   3        124.55        116.05        59.95 o
 -15   2   3        338.57        274.98        76.93 o
 -14   2   3        248.13        344.59        61.82 o
 -13   2   3         69.02        108.24        42.93 o
 -15   3   3        405.68        373.91        76.79 o
 -14   3   3        874.07        907.11        71.89 o
 -12   1   2        244.42        302.98        45.21 o
 -11   1   2        912.00       1019.50        45.53 o
 -10   1   2         41.53         -8.35        21.89 o
  -9   1   2        345.22        323.03        19.17 o
 -14   2   2         63.53        211.93        68.83 o
 -13   2   2         30.85         62.81        50.68 o
 -12   2   2        352.06        356.41        43.79 o
 -11   2   2       1076.99       1038.65        46.28 o
 -10   2   2        545.61        572.79        28.52 o
 -15   3   2         29.69        -77.91        77.91 o
 -14   3   2        275.96        289.44        69.72 o
 -13   3   2        144.00        136.72        52.66 o
 -12   3   2        648.28        647.51        50.69 o
 -11   3   2         22.90        -10.93        27.44 o
 -13   4   2        292.21        400.02        57.82 o
  -7   1   1       1152.04       1020.17        17.18 o
  -6   1   1        250.07        250.34         5.97 o
  -5   1   1         10.90         17.93         1.96 o
 -14  -5   1         12.16         78.14        60.92 o
 -14  -6   0          0.52         83.70        79.40 o
 -14  -5   0        437.18        558.73        87.78 o
 -13  -5   0        370.22        363.80        69.73 o
 -12  -5   0        501.84        491.46        62.68 o
 -11  -5   0        123.47        185.37        46.01 o
 -14  -4   0        276.44        497.83        80.04 o
 -13  -4   0        134.76        237.44        62.40 o
 -12  -4   0        284.17        488.18        56.57 o
 -11  -4   0       1063.03       1211.76        58.31 o
 -10  -4   0        242.63        313.63        34.51 o
  -9  -4   0        287.79        281.98        29.27 o
 -14  -3   0         11.40         94.65        65.70 o
 -13  -3   0        155.56         59.55        58.01 o
 -12  -3   0        628.72        718.54        58.15 o
 -11  -3   0         19.50         -8.83        35.92 o
 -10  -3   0        353.89        425.51        33.28 o
  -9  -3   0        115.26        141.97        22.43 o
  -8  -3   0       4278.76       3720.39        49.92 o
  -7  -3   0         66.04         67.93        10.80 o
 -10  -2   0        117.60        179.58        27.27 o
  -9  -2   0       1485.91       1495.61        36.40 o
  -8  -2   0       2191.56       2023.08        35.91 o
  -7  -2   0       2303.63       2092.49        27.31 o
  -6  -2   0       6735.42       5723.42        39.97 o
  -5  -2   0        176.11        178.77         4.29 o
  -5  -1   0        747.36        669.62         7.92 o
  -4  -1   0       2383.11       1830.03        13.15 o
  -3  -1   0        182.19        155.94         2.47 o
   2  -6  -2       1099.14       1020.64         9.65 o
   2  -5  -2        275.78        263.71         3.94 o
   3  -9  -3        230.28        219.64        13.75 o
   3  -8  -3         50.99         45.60         9.37 o
   3  -7  -3        300.08        295.55        11.06 o
   4 -13  -4        678.67        735.00        44.80 o
   5 -13  -4         29.98         37.79        41.78 o
   4 -12  -4         11.68        -27.89        27.89 o
   4 -11  -4        269.95        297.07        30.36 o
   4 -10  -4        294.21        249.14        26.38 o
   4  -9  -4       2538.40       2745.00        54.10 o
   5 -16  -5        112.76         57.73        61.98 o
   6 -16  -5         84.38        103.04        71.04 o
   5 -15  -5          7.75        -29.18        55.72 o
   6 -15  -5          4.38        -29.47        62.45 o
   5 -14  -5        200.49        154.12        54.94 o
   6 -14  -5         28.21        -13.15        58.81 o
   5 -13  -5          0.46         37.27        45.26 o
   4 -12  -5        161.97        168.38        41.52 o
   5 -12  -5         97.31        115.05        43.43 o
   5 -11  -5        393.19        357.96        45.80 o
   5 -15  -6         80.18        132.03        65.73 o
   6 -15  -6        461.88        333.87        83.74 o
   5 -14  -6          9.57        -59.04        59.04 o
   6 -14  -6         42.66        -29.83        70.30 o
   5  -5  -2        248.63        218.95         7.11 o
   4  -4  -2        819.53        732.88         7.91 o
   7  -8  -3        196.11        167.60        20.09 o
   6  -7  -3        595.97        602.79        18.58 o
   7  -7  -3        125.89        164.36        18.57 o
   6  -6  -3       3341.35       3244.57        41.50 o
   9 -11  -4        306.28        284.10        46.30 o
  10 -11  -4        399.23        438.39        62.27 o
   9 -10  -4        418.22        421.84        46.77 o
  10 -10  -4          6.50         71.57        51.31 o
   8  -9  -4         39.92         25.87        28.46 o
   9  -9  -4        920.31       1132.55        56.74 o
   8  -8  -4        242.58        240.03        31.63 o
   9  -8  -4       1029.07       1169.08        55.06 o
   8  -7  -4        571.51        576.79        37.58 o
  11 -13  -5         50.20        125.05        70.39 o
  11 -12  -5        165.64         86.40        73.79 o
  12 -12  -5         71.68         55.12        85.83 o
  10 -11  -5        510.99        528.99        64.47 o
  11 -11  -5        640.44        827.13        84.91 o
  10 -10  -5        124.57        122.86        56.79 o
  11 -10  -5        378.05        233.01        73.24 o
  10  -9  -5        107.89        109.22        57.56 o
   6   0  -2         29.81         26.36         3.54 o
   7   0  -2      10656.72       9567.00        61.81 o
   6   1  -2        325.06        317.86         7.44 o
   7   1  -2        532.21        534.62        13.14 o
   8   0  -3         79.45         89.97        12.14 o
   9   0  -3        211.16        199.82        17.40 o
  10   0  -3        763.17        711.45        29.74 o
  11   0  -3        541.81        445.11        32.91 o
   8   1  -3       2077.47       2091.84        36.24 o
   9   1  -3        623.58        693.13        26.43 o
  10   1  -3        117.68        164.39        24.92 o
  11   1  -3        611.81        812.54        44.21 o
  11   0  -4        374.84        334.38        37.36 o
  12   0  -4        114.91         80.81        38.44 o
  13   0  -4        376.32        405.33        51.79 o
  14   0  -4         62.99          8.61        54.38 o
  11   1  -4        576.70        672.37        45.16 o
  12   1  -4        139.25         62.12        43.59 o
  13   1  -4         12.93        -47.51        47.51 o
  14   1  -4        971.82       1124.65        75.16 o
  12   2  -4         37.13        -44.91        44.91 o
  13   2  -4        222.25        190.91        58.88 o
  14   2  -4         38.35        -19.46        67.28 o
  15   2  -4        167.10        245.87        81.72 o
  14   0  -5        194.19        219.51        66.92 o
  15   0  -5         42.46         16.77        69.93 o
  14   1  -5        846.09        881.14        86.37 o
  15   1  -5         37.59        224.31        76.48 o
  14   2  -5        137.91        266.07        77.56 o
  15   2  -5         26.29        -47.73        84.38 o
   3  -2  -1        492.03        393.88         4.51 o
   6  -4  -2        633.83        570.93        10.43 o
   7  -4  -2        119.21        101.97         9.59 o
   6  -3  -2       1161.65       1159.46        14.67 o
  11  -7  -3         85.87        127.32        35.45 o
   9  -6  -3         56.89         66.66        21.28 o
  10  -6  -3        377.02        379.45        33.63 o
  11  -6  -3        101.79        206.32        38.25 o
   8  -5  -3        124.04        129.33        16.50 o
   9  -5  -3         47.46         81.66        22.25 o
  10  -5  -3        854.30        921.90        43.00 o
   8  -4  -3       1015.43       1171.38        29.95 o
  14  -9  -4        239.24        342.58        76.01 o
  12  -8  -4         33.45        -20.94        49.11 o
  13  -8  -4         85.28          2.50        59.66 o
  14  -8  -4         48.62        175.55        71.62 o
  11  -7  -4        326.38        319.11        46.12 o
  12  -7  -4        416.87        413.19        61.08 o
  13  -7  -4        114.81         58.77        61.86 o
  14  -7  -4        109.28         52.72        76.73 o
  11  -6  -4        100.90        135.00        43.62 o
  12  -6  -4         44.69         67.99        52.17 o
  13  -6  -4        154.95         83.97        66.87 o
  13  -9  -5        194.30        199.04        83.52 o
  13  -8  -5        298.46        343.35        76.14 o
  13  -7  -5         56.90         20.94        71.89 o
  14  -7  -5         37.58          5.91        78.58 o
  -6 -19   2         51.28        193.95        75.41 o
  -5 -19   2        212.25        212.36        79.34 o
  -6 -18   2         70.01        114.54        61.25 o
  -5 -18   2         16.00        -31.44        63.12 o
  -6 -17   2        152.77        179.25        53.25 o
  -5 -17   2         27.69         91.83        54.33 o
  -5 -16   2         77.69        190.90        47.52 o
  -5 -15   2         86.27         98.52        38.08 o
  -5 -14   2         32.43         25.20        32.36 o
  -6 -19   1        322.44        290.18        86.79 o
  -5 -19   1        129.09         37.02        83.70 o
  -6 -18   1        813.13        884.46        87.34 o
  -5 -18   1        117.55        127.85        68.78 o
  -6 -17   1        815.61        946.18        79.61 o
  -5 -17   1        474.09        427.64        66.60 o
  -5 -16   1         45.49         78.03        50.37 o
  -5 -15   1        243.76        239.67        43.15 o
  -4 -15   1         20.65         10.97        38.94 o
  -5 -14   1         48.22         80.16        31.54 o
  -4 -14   1       1301.90       1268.10        50.47 o
  -4 -13   1        269.18        264.84        29.75 o
  -4 -12   1        103.72         85.08        19.87 o
  -3 -12   1        151.66        138.35        21.08 o
  -4 -11   1        223.85        177.63        15.68 o
  -3 -11   1         47.58         45.93        14.04 o
  -3 -10   1         46.81         39.99         9.87 o
  -3  -9   1        859.33        815.92        13.95 o
 -11 -14   4         10.80          6.51        79.32 o
 -12 -13   4         36.59        -35.22        73.00 o
 -11 -13   4        188.15        271.42        72.41 o
 -11 -12   4        292.20        432.92        65.73 o
 -11 -14   3         71.21         -0.07        82.00 o
 -12 -13   3        546.77        511.79        88.84 o
 -11 -13   3         13.53         39.71        71.42 o
 -10 -13   3         62.80         34.66        65.18 o
 -12 -12   3         81.06        121.72        72.44 o
 -11 -12   3        126.72        148.16        60.15 o
 -10 -12   3        151.79         94.99        56.78 o
  -9 -12   3         83.15        112.12        50.71 o
 -10 -11   3          7.38        101.45        43.91 o
  -9 -11   3         27.01         35.59        40.94 o
  -9 -10   3        210.26        284.71        37.12 o
  -8 -10   3       1123.37       1152.04        50.78 o
  -8  -9   3        835.11        815.46        36.95 o
  -8 -10   2        253.66        319.08        36.24 o
  -8  -9   2        190.81        207.16        28.01 o
  -7  -9   2        579.81        628.51        30.69 o
  -8  -8   2        156.36        200.38        23.13 o
  -7  -8   2        135.13        158.94        16.86 o
  -6  -8   2        295.19        344.73        17.99 o
  -6  -7   2        845.78        757.62        18.60 o
  -4  -5   1       1803.76       1631.92        13.38 o
  -4  -4   1       1807.42       1511.32        12.99 o
  -3  -4   1        784.22        612.12         5.86 o
   1  14   6        210.96        213.34        67.37 o
   2  14   6        510.75        486.06        79.04 o
   1  15   6        166.46        186.83        79.16 o
   1  12   5        447.64        398.64        46.42 o
   2  12   5        120.65         82.03        43.69 o
   1  13   5         22.06        -47.92        47.92 o
   2  13   5         35.09         84.36        53.97 o
   3  13   5        329.74        418.78        61.15 o
   1  14   5        117.79        197.25        61.89 o
   2  14   5        512.55        481.02        72.30 o
   3  14   5        162.65        161.80        66.96 o
   2  15   5        260.95        368.92        80.68 o
   3  15   5         88.60        -20.80        76.83 o
   1   9   4         36.32         12.33        17.49 o
   1  10   4        784.78        771.93        34.67 o
   2  10   4         82.10        110.37        25.38 o
   1  11   4        716.95        662.91        40.42 o
   2  11   4        226.36        200.08        34.67 o
   2  12   4        186.73        208.68        42.15 o
   3  13   4          7.23         -6.91        51.93 o
   1   7   3        478.15        473.39        12.82 o
   1   8   3        238.37        221.15        13.45 o
   2   8   3       1347.44       1393.84        27.96 o
   1   9   3        114.00         89.83        15.43 o
   2   9   3        225.62        318.41        21.33 o
   1   5   2        275.73        269.30         4.20 o
   1   6   2       1301.24       1309.62        13.42 o
   0  18   3         83.85        102.97        57.35 o
   0  19   3         70.97          8.97        68.18 o
   0  12   2         65.66         87.26        16.33 o
   0  13   2        522.61        553.39        30.90 o
   0  14   2        542.10        515.68        35.48 o
   1  14   2        115.84         93.90        28.38 o
   0  15   2        365.10        373.62        40.98 o
   1  15   2         69.76        152.63        35.88 o
   2  15   2        230.91        180.20        44.80 o
   0  16   2        381.27        336.07        50.25 o
   1  16   2        699.57        570.45        54.47 o
   2  16   2         49.26         35.00        42.71 o
   0  17   2          5.30         11.20        51.89 o
   1  17   2        230.54        173.75        54.95 o
   2  17   2        146.92         49.24        53.42 o
   0  18   2          2.84        -62.25        67.79 o
   1  18   2          9.98        -57.79        59.64 o
   2  18   2         14.21         42.40        60.63 o
   1  19   2         19.11         41.57        72.19 o
   2  19   2         86.56         83.94        76.86 o
   1  20   2          0.49        158.31        84.59 o
   2  20   2        139.27        122.80        87.95 o
   0   6   1        205.45        184.76         3.10 o
   0   7   1       3274.99       3141.33        18.80 o
   0   8   1       2218.11       2299.93        19.22 o
   1   8   1       5033.01       5303.89        34.39 o
   0   9   1       4610.53       4398.27        38.22 o
   1   9   1        535.38        512.40        11.40 o
   1  10   1        851.50        906.67        19.70 o
   1  11   1       1189.40       1192.17        28.97 o
   1  12   1        271.10        269.68        22.71 o
   2 -11   7        185.78        224.91        86.56 o
   3 -13   6          3.86        -22.68        71.46 o
   2 -12   6        201.50        319.23        63.53 o
   3 -12   6        309.34        279.59        74.53 o
   1 -11   6        621.60        639.93        62.70 o
   2 -11   6         31.06         53.94        60.26 o
   3 -11   6        328.94        244.02        75.46 o
   1 -10   6        189.72        201.98        53.87 o
   2 -10   6         16.37        -40.71        57.45 o
   3 -10   6        224.94        304.82        72.17 o
   3 -11   5       1754.04       1861.60        80.54 o
   1 -10   5          9.64         -6.27        32.20 o
   2 -10   5          0.19        -35.09        35.09 o
   3 -10   5        551.95        459.99        54.98 o
   1  -9   5         15.30         13.75        29.25 o
   2  -9   5        193.16        205.34        39.08 o
   3  -9   5        823.50        854.61        61.02 o
   1  -8   5       2446.24       2840.33        71.03 o
   2  -8   5        328.19        291.38        40.66 o
   1  -8   4        580.08        608.82        23.75 o
   2  -8   4        140.39        177.29        23.19 o
   1  -7   4        548.44        564.11        22.34 o
   2  -7   4         62.86         75.52        20.66 o
   1  -6   3       3831.85       4074.36        33.03 o
   1  -5   3        206.30        242.01         8.26 o
   1  -4   2       2365.38       2296.90        15.06 o
   1 -14   6        210.95        283.30        69.54 o
   2 -14   6        510.75        556.86        86.04 o
   1 -13   6        837.56        856.91        83.43 o
   2 -13   6        233.63        242.32        77.26 o
   3 -13   6          3.86        -64.83        80.91 o
   1 -12   6        321.54        257.52        69.15 o
   2 -12   6        201.50        230.99        71.79 o
   3 -12   6        309.34        441.50        87.36 o
   1 -11   6        621.60        676.53        72.29 o
   3 -13   5        329.74        285.02        62.81 o
   1 -12   5        447.64        402.07        48.85 o
   2 -12   5        120.65        137.41        47.78 o
   3 -12   5        274.29        304.31        62.52 o
   1 -11   5        188.23        181.09        40.48 o
   2 -11   5       1263.74       1297.42        68.65 o
   3 -11   5       1754.04       1865.70        91.16 o
   1 -10   5          9.64        -36.17        36.17 o
   2 -10   5          0.19         34.11        44.66 o
   2 -10   4         82.10         62.59        26.78 o
   1  -9   4         36.32         41.59        19.72 o
   2  -9   4         88.90        105.13        26.29 o
   1  -8   4        580.08        619.45        27.05 o
   2  -8   4        140.39        145.90        26.40 o
   1  -7   3        478.15        514.73        13.38 o
   2  -7   3         72.81         78.26        13.29 o
   1  -6   3       3831.85       4182.02        38.89 o
   1  -5   2        275.73        298.70         4.73 o
   1  -4   2       2365.38       2264.00        14.22 o
   0   2  -3        499.19        522.89         8.09 o
   0   3  -4        312.30        352.09        12.96 o
   1   3  -4       2669.13       3128.16        32.33 o
   0   4  -5        162.74        173.74        20.48 o
   1   4  -5         49.68         54.28        14.74 o
   0   4  -6         24.14         53.39        34.83 o
   1   4  -6         35.82        115.07        30.97 o
   0   5  -6        135.24        153.60        35.11 o
   1   5  -6         70.61        102.69        28.43 o
   0   5  -7        579.65        583.84        68.85 o
   1   5  -7        134.71        152.32        50.89 o
   2   5  -7          7.01         44.51        41.76 o
   0   6  -7       1580.08       1663.07        87.89 o
   1   6  -7        556.74        671.19        57.29 o
   1   5  -8        425.04        622.14        83.33 o
   0   6  -8        378.02        402.19        88.65 o
   1   6  -8         11.49        -49.96        66.27 o
   2   6  -8         56.30         39.47        59.90 o
   0   7  -8         95.53        101.41        76.53 o
   1   7  -8          4.34          8.18        62.67 o
   2   7  -8        132.47        223.31        60.09 o
   0  -1  -3         18.63         19.39         2.30 o
   0  -1  -4       2968.94       2738.14        25.24 o
   1  -1  -4         79.93         77.09         5.32 o
   0  -2  -5        346.25        363.36        20.86 o
   0  -1  -5        256.03        287.98        15.52 o
   1  -1  -5         26.70         37.98         9.58 o
   0  -2  -6        120.48        108.16        27.05 o
   1  -2  -6         75.37         77.03        22.01 o
   0  -1  -6        412.25        419.93        26.95 o
   1  -1  -6         35.03         34.42        17.03 o
   0  -3  -7        171.87        219.84        48.13 o
   0  -2  -7         52.59         37.23        37.11 o
   1  -2  -7          9.72         18.47        32.59 o
   1  -1  -7         16.87         32.35        29.61 o
   0  -3  -8        409.49        394.21        71.52 o
   1  -3  -8        283.05        208.40        61.29 o
   0  -2  -8        172.94        132.31        55.46 o
   1  -2  -8         82.24         43.59        49.53 o
   2  -2  -8        176.18        277.30        49.22 o
   1  -1  -8        484.92        485.50        57.09 o
   1  -3  -9         25.69        -18.66        78.58 o
   2  -3  -9        143.51        132.31        69.10 o
   1  -2  -9        501.77        450.58        78.57 o
   2  -2  -9        382.81        321.56        65.58 o
   1  -1  -9        294.97        281.40        64.63 o
   2  -4  -3         30.03         31.24         3.21 o
   2  -5  -4        231.98        241.52         9.75 o
   3  -7  -5         53.39         60.17        19.25 o
   3  -6  -5        167.90        175.49        17.00 o
   3  -8  -6        939.82        968.40        44.36 o
   4  -8  -6       1694.86       1896.82        65.02 o
   3  -7  -6        288.10        249.58        29.17 o
   4  -7  -6         11.22          3.68        26.84 o
   4 -10  -7         50.88          4.11        54.84 o
   4  -9  -7          1.87         25.59        44.76 o
   4  -8  -7         50.68         -8.39        38.44 o
   4  -7  -7        241.06        228.30        37.42 o
   4 -11  -8         18.95         16.64        65.65 o
   5 -11  -8         16.89        -64.56        74.81 o
   4 -10  -8         33.06         32.17        60.09 o
   5 -10  -8         31.95        -58.62        66.61 o
   4  -9  -8         26.16         66.32        52.38 o
   5  -9  -8        155.30        134.89        61.45 o
   0  -1  -2        498.66        387.61         4.44 o
   0  -2  -3        499.19        434.06         6.24 o
   0  -1  -3         18.63         22.19         1.99 o
   0  -3  -4        312.30        296.96        12.27 o
   0  -2  -4        573.40        546.84        11.42 o
   0  -3  -5       1072.01       1091.51        26.92 o
   0  -2  -5        346.25        315.59        16.33 o
   0  -4  -6         24.14         15.73        25.31 o
   0  -3  -6        268.19        271.12        26.34 o
   0  -2  -6        120.48        111.93        20.87 o
   0  -5  -7        579.65        664.93        56.78 o
   0  -4  -7         97.61         48.46        38.97 o
   0  -3  -7        171.87        145.27        36.63 o
   1  -3  -7        124.37        166.71        36.57 o
   0  -6  -8        378.02        453.00        79.39 o
  -1  -5  -8         21.21          7.47        58.80 o
   0  -5  -8        493.41        578.30        70.81 o
   0  -4  -8        337.76        292.10        60.29 o
   1  -4  -8        751.29        816.68        68.22 o
   0  -3  -8        409.49        405.54        56.05 o
  -6  13   0        111.74         66.82        29.62 o
  -7  15   0        288.95        259.39        48.07 o
  -8  17   0         47.22         -0.93        64.13 o
  -4  12  -1       1717.36       1465.67        43.66 o
  -5  13  -1         21.28         18.87        31.29 o
  -6  14  -1        346.07        354.16        49.89 o
  -5  14  -1         30.73         50.35        35.08 o
  -7  15  -1        362.94        412.90        65.18 o
  -6  15  -1        212.49        176.50        54.58 o
  -5  15  -1        210.74        280.29        42.40 o
  -8  16  -1        109.62         45.19        77.58 o
  -7  16  -1         56.48         61.24        64.62 o
  -6  16  -1       1849.63       1797.36        83.78 o
  -7  17  -1        470.38        327.92        76.79 o
  -6  17  -1        318.33        317.80        62.73 o
  -6  19   3         13.94         70.56        75.02 o
  -4  13   2        165.63        134.81        27.13 o
  -4  14   2        397.97        425.06        35.09 o
  -4  15   2         22.72         36.97        33.16 o
  -5  16   2         77.69         78.40        50.04 o
  -4  16   2        498.41        394.97        48.48 o
  -3  16   2        409.52        395.19        42.85 o
  -5  17   2         27.69         46.60        54.47 o
  -4  17   2        173.32        162.53        49.84 o
  -5  18   2         16.00         99.63        65.50 o
  -4  18   2         13.17         10.79        50.90 o
  -5  19   2        212.25         86.31        79.04 o
  -4  19   2         98.19        228.12        61.94 o
  -4  20   2         82.67          8.59        68.22 o
  -2   7   1        515.51        519.43         6.60 o
  -2   8   1       1748.19       1724.23        17.41 o
  -2   9   1        135.23        170.85         7.06 o
  -2  10   1       3843.89       3708.54        37.41 o
 -14   4   1         42.05        -47.84        68.00 o
 -13   4   1        107.35        133.26        59.07 o
 -12   4   1        951.93       1114.24        67.09 o
 -11   4   1        184.09        214.58        34.15 o
 -10   4   1        415.15        460.00        28.86 o
  -9   4   1        988.39        904.92        26.67 o
 -14   5   1         12.16         -6.74        63.74 o
 -13   5   1        201.72         90.26        53.56 o
 -12   5   1       1804.08       1703.69        69.81 o
 -11   5   1        112.59         83.44        32.08 o
 -14   6   1        392.47        435.63        72.88 o
 -13   6   1        147.11        230.21        54.07 o
 -12   6   1        172.90        162.65        41.85 o
 -14   7   1        358.28        312.97        69.88 o
 -13   7   1         50.02         92.85        48.03 o
  -4   2   0       1346.88        926.88         7.65 o
  -6   3   0       2331.28       1764.35        20.60 o
  -8   4   0        180.58        127.47        14.89 o
 -10   5   0        121.42         59.41        27.95 o
 -12   6   0        651.44        642.01        58.77 o
 -13  -2  -1        826.49        598.13        76.96 o
 -12  -2  -1        525.24        574.30        61.29 o
 -11  -2  -1        337.92        392.90        50.67 o
 -10  -2  -1        143.57        145.68        37.51 o
  -9  -2  -1         61.67         54.52        26.96 o
 -14  -1  -1         39.48         21.04        67.73 o
 -13  -1  -1        705.53        721.49        72.71 o
 -12  -1  -1        749.41        761.08        61.46 o
 -11  -1  -1        152.80        117.05        39.06 o
 -10  -1  -1        220.32        252.31        32.16 o
  -9  -1  -1         77.39        130.63        23.55 o
  -8  -1  -1       1403.76       1359.36        34.99 o
  -7  -1  -1       1696.84       1621.87        31.04 o
 -12   0  -1       1612.92       1366.46        70.77 o
 -11   0  -1         81.84         95.14        34.88 o
 -10   0  -1        581.47        588.96        37.43 o
  -9   0  -1        103.67        120.42        20.21 o
  -8   0  -1        380.37        372.41        18.49 o
  -7   0  -1       3773.83       3269.53        40.06 o
  -6   0  -1       1244.02       1091.90        17.77 o
 -13  -1  -2        148.44        156.71        76.73 o
 -12  -1  -2        346.21        462.14        64.62 o
 -13   0  -2          4.13         78.06        63.94 o
 -12   0  -2         51.71         -8.03        56.57 o
 -11   0  -2        879.82        738.62        62.32 o
   2  -5  -3        901.89        790.92         9.83 o
   3  -7  -4       1091.02       1033.04        21.58 o
   3  -6  -4       3630.28       3088.27        38.13 o
   4  -9  -5        121.82         80.68        24.64 o
   4  -8  -5        235.00        241.79        25.37 o
   4  -7  -5        902.51        796.26        30.47 o
   5 -11  -6       2152.95       1779.51        77.52 o
   4 -10  -6        173.22        141.15        36.84 o
   5 -10  -6          6.51          5.53        38.85 o
   4  -9  -6        637.78        621.99        39.81 o
   5  -9  -6         94.93         83.10        37.05 o
   5 -13  -7        246.37        212.77        61.93 o
   6 -13  -7        199.20        336.72        76.76 o
   5 -12  -7        163.09        219.86        60.67 o
   6 -12  -7        246.48        258.15        71.39 o
   5 -11  -7        255.50        170.78        51.61 o
   6 -11  -7        124.66        324.49        66.82 o
   5 -10  -7        155.24        201.57        49.41 o
   6 -11  -8        221.61        142.32        71.62 o
   3  -2  -2        977.20        703.14         6.01 o
   5  -4  -3        315.67        310.73         8.07 o
   6  -5  -4        246.33        264.64        14.51 o
   7  -5  -4        338.47        376.62        21.50 o
   6  -4  -4         42.54         55.51        10.13 o
   8  -7  -5         15.00         13.37        25.79 o
   9  -7  -5        155.84        174.46        40.63 o
   7  -6  -5       1903.50       1697.47        44.86 o
   8  -6  -5         29.81         11.41        25.61 o
  10  -9  -6         55.05         -1.22        51.91 o
   9  -8  -6        647.51        654.76        53.09 o
  10  -8  -6        491.43        566.08        57.18 o
  11  -8  -6         32.45        -63.07        63.07 o
   9  -7  -6        127.77        222.38        39.65 o
  10  -7  -6         93.61        151.99        53.58 o
   9  -6  -6       1105.62       1242.52        57.76 o
  11 -10  -7        237.03        290.57        72.84 o
  11  -9  -7        478.62        525.17        78.17 o
  10  -8  -7        208.79        273.82        56.40 o
  11  -8  -7        362.79        493.05        72.50 o
  12  -8  -7        140.28        194.66        81.33 o
  11  -7  -7        112.86        190.80        61.75 o
   4   0  -2       3202.98       2341.10        14.44 o
   6   0  -3       1954.90       1701.01        17.73 o
   8   0  -4       1645.95       1678.54        31.60 o
   9   0  -4        909.37        913.86        30.34 o
   8   1  -4         80.76         83.56        16.56 o
   9   1  -4        336.14        321.52        27.18 o
  10   0  -5       2209.94       2113.38        57.11 o
  11   0  -5        590.74        588.66        44.87 o
  10   1  -5        999.85       1049.71        51.71 o
  11   1  -5       1141.59       1264.29        60.47 o
  11   0  -6         60.65         13.55        36.41 o
  12   0  -6        400.43        375.12        53.31 o
  13   0  -6        213.36        247.65        59.45 o
  11   1  -6         13.65         14.01        40.94 o
  12   1  -6        164.46        190.16        53.76 o
  13   1  -6        110.72        110.10        60.39 o
  13   2  -6         65.46        135.81        62.53 o
  13   0  -7       1123.94       1330.29        86.53 o
  13   1  -7         10.92         49.22        61.87 o
   4  -3  -2        575.80        478.53         5.45 o
   6  -4  -3        215.93        204.17         8.64 o
   8  -6  -4        409.05        371.27        22.31 o
   7  -5  -4        338.47        387.88        18.21 o
   8  -5  -4       1567.00       1578.33        38.41 o
   9  -7  -5        155.84        168.12        30.11 o
  10  -7  -5        610.59        614.25        47.80 o
  11  -7  -5        602.03        517.61        57.34 o
   9  -6  -5        253.10        185.69        30.09 o
  10  -6  -5       1055.13       1034.44        56.55 o
  11  -6  -5         74.50        123.28        51.67 o
  12  -9  -6          7.24         71.23        58.59 o
  11  -8  -6         32.45         40.26        46.75 o
  12  -8  -6         82.01         78.78        58.82 o
  13  -8  -6         53.68          1.81        65.62 o
  11  -7  -6        707.21        795.09        64.94 o
  12  -7  -6        821.57        925.87        81.21 o
  13  -7  -6         39.42          4.51        75.26 o
  12  -8  -7        140.28        257.22        68.25 o
  -6 -19   0         44.01         11.94        89.55 o
  -7 -18   0        149.74        159.50        66.26 o
  -6 -18   0        279.35        440.39        73.51 o
  -7 -17   0        581.27        699.63        70.03 o
  -6 -17   0         26.63        -39.73        53.15 o
  -7 -16   0        122.69         54.63        48.18 o
  -6 -16   0         72.20         54.55        46.28 o
  -5 -16   0        247.13        151.46        53.50 o
  -6 -15   0        156.03        144.76        40.64 o
  -5 -15   0         22.63          1.15        40.22 o
  -6 -14   0       3371.24       3264.18        84.44 o
  -5 -14   0        188.89        207.49        34.10 o
  -5 -13   0         76.06         74.43        25.32 o
  -5 -12   0         48.72         58.99        21.08 o
  -4 -12   0         95.37         79.92        21.50 o
  -4 -11   0         43.03         45.47        13.94 o
  -4 -10   0         18.82         25.35        10.30 o
  -4  -9   0       1547.61       1411.60        21.71 o
  -3  -9   0        385.58        382.29        11.91 o
  -3  -8   0        457.30        462.38         9.24 o
  -3  -7   0        502.00        423.81         7.07 o
  -2  -6   0        425.10        399.73         4.82 o
  -2  -5   0       3359.17       2851.78        16.25 o
  -6 -16  -1       1849.62       1854.46        87.47 o
 -12 -13   2         16.64         12.32        68.91 o
 -12 -12   2         90.32        104.74        62.13 o
 -11 -11   2         30.95         -3.08        51.81 o
 -12 -12   1         56.43         65.21        63.12 o
 -11 -12   1        133.10         33.17        60.14 o
 -12 -11   1        106.98         77.52        52.45 o
 -11 -11   1         77.48         73.73        48.16 o
 -10 -11   1        120.91         62.87        48.11 o
 -11 -10   1         39.79         94.53        40.59 o
 -10 -10   1        193.67        186.08        38.89 o
  -9 -10   1        478.00        524.13        46.07 o
 -10  -9   1         96.61         80.64        32.58 o
  -9  -9   1        663.64        722.69        40.09 o
  -8  -9   1        711.61        659.94        36.20 o
  -9  -8   1        281.61        279.26        26.69 o
  -8  -8   1       1344.01       1344.05        39.18 o
  -7  -8   1         60.08         61.47        17.00 o
  -7  -7   1        291.80        311.25        16.10 o
  -6  -7   1        670.00        647.48        19.54 o
  -6  -6   1        826.32        834.91        14.68 o
   5  14   5         15.81        -61.94        68.99 o
   4  11   4        277.88        335.16        41.93 o
   5  12   4        354.80        299.26        52.15 o
   6  12   4         29.27         24.20        45.35 o
   5  13   4        338.32        293.13        56.66 o
   6  13   4         20.89         85.20        53.95 o
   7  13   4         39.83        101.45        56.10 o
   5  14   4         68.91         66.81        62.33 o
   6  14   4         66.07         33.76        64.79 o
   4   9   3         97.77        135.78        21.33 o
   5   9   3       1382.78       1249.41        43.48 o
   4  10   3        140.26        130.99        25.68 o
   5  10   3        103.78         83.88        27.02 o
   4  11   3         93.08         58.24        30.27 o
   5  11   3         49.84         86.30        33.99 o
   3   6   2        101.82        110.02         6.22 o
   3   7   2        141.75        139.99         9.29 o
   4  18   2        164.22         66.66        59.54 o
   4  19   2         27.17         57.03        71.04 o
   2   9   1        199.02        167.24         7.81 o
   2  10   1       1762.79       1630.43        26.80 o
   3  11   1         15.40         20.93        12.98 o
   3  12   1        663.60        686.57        27.34 o
   4  12   1       1717.36       1544.43        41.82 o
   3  13   1        121.67        129.40        24.04 o
   4  13   1        831.30        692.42        33.25 o
   3  14   1        147.62        111.02        31.22 o
   4  14   1       1035.95        855.91        43.66 o
   3  15   1         95.85         87.84        38.78 o
   4  15   1         18.69          9.44        36.13 o
   5  15   1        210.75        174.23        38.04 o
   4  16   1        196.42        210.71        49.05 o
   5  16   1         49.02         82.42        42.89 o
   4  17   1        860.51        873.81        69.28 o
   5  17   1       1367.64       1148.76        74.91 o
   4  18   1         11.37        -46.08        56.94 o
   5  18   1        124.69        112.34        63.03 o
   6  18   1        129.68        163.26        63.30 o
   4  19   1          5.86        -61.81        73.08 o
   5  19   1        113.35        204.54        79.93 o
   5 -12   5         79.71        174.11        60.35 o
   6 -12   5         82.10        144.47        66.56 o
   5 -11   5        105.27         99.42        60.30 o
   6 -11   5         95.56         74.63        71.18 o
   5 -10   5          8.20         19.86        63.06 o
   6 -12   4         29.27        -30.09        45.75 o
   5 -11   4       2388.43       2190.50        84.09 o
   6 -11   4         42.40          1.98        43.82 o
   4 -10   4        406.05        339.87        38.86 o
   5 -10   4        722.59        735.97        53.53 o
   6 -10   4         68.23        158.50        47.03 o
   4  -9   4        286.65        237.08        34.91 o
   5  -9   4        269.74        237.28        44.49 o
   4  -8   4        536.39        496.64        42.76 o
   5  -9   3       1382.78       1317.22        41.70 o
   4  -8   3         36.75         43.86        16.61 o
   5  -8   3         96.69        117.88        23.66 o
   3  -7   3        188.15        212.33        15.09 o
   4  -7   3        735.99        793.39        29.89 o
   3  -6   3        132.25        141.32        14.46 o
   3  -6   2        101.82        107.49         6.14 o
   2  -5   2        352.19        367.66         6.11 o
   3  -5   2        188.41        194.58         6.98 o
   2  -4   2        317.88        324.72         6.12 o
   5 -14   5         15.81        -75.15        77.08 o
   5 -13   5        126.38        278.94        77.29 o
   5 -12   5         79.71        -37.10        76.33 o
   6 -14   4         66.07         44.68        63.45 o
   5 -13   4        338.32        261.21        58.29 o
   6 -13   4         20.89         58.19        56.17 o
   7 -13   4         39.83         94.98        67.58 o
   4 -12   4        351.68        317.37        49.12 o
   5 -12   4        354.80        431.24        56.11 o
   6 -12   4         29.27         34.92        53.25 o
   4 -11   4        277.88        240.72        44.46 o
   5 -11   4       2388.43       2428.92        90.44 o
   4 -10   4        406.05        333.01        47.67 o
   5 -11   3         49.85         51.09        30.54 o
   4 -10   3        140.26        189.68        25.44 o
   5 -10   3        103.78        106.16        28.23 o
   3  -9   3        674.65        637.59        27.89 o
   4  -9   3         97.77        113.91        22.70 o
   5  -9   3       1382.78       1405.52        49.98 o
   3  -8   3        542.06        466.80        23.15 o
   4  -8   3         36.75         93.28        21.28 o
   3  -7   2        141.75        151.08         8.49 o
   2  -6   2        703.16        702.46        10.95 o
   3  -6   2        101.82        108.55         7.31 o
   2  -5   2        352.19        353.23         7.48 o
   1  -3   1        884.63        791.74         8.32 o
  -2   4  -2        317.88        365.08         5.62 o
  -3   5  -3        630.44        798.06        16.04 o
  -3   6  -3        132.25        149.73         9.48 o
  -5   7  -4        137.16        150.01        26.87 o
  -4   7  -4       1351.66       1638.74        43.54 o
  -5   8  -4        170.05        223.40        29.12 o
  -4   8  -4        536.39        613.03        31.38 o
  -4   7  -5        288.83        359.81        40.79 o
  -5   8  -5         57.10         90.19        40.58 o
  -4   8  -5        671.40        651.01        47.14 o
  -6   9  -5         47.04         78.82        47.26 o
  -5   9  -5        261.13        497.69        49.55 o
  -4   9  -5        510.75        592.19        47.58 o
  -6  10  -5         28.15         -0.88        46.32 o
  -5  10  -5          8.20         77.59        40.08 o
  -5   9  -6        278.87        315.23        65.05 o
  -5  10  -6        141.06         81.32        62.20 o
  -3   1  -3       1379.83       1439.48        16.07 o
  -4   1  -4         80.51         95.91        11.70 o
  -3   1  -4       1835.52       2081.96        29.80 o
  -4   0  -5          1.69        -11.51        18.85 o
  -5   1  -5        407.43        461.49        30.28 o
  -4   1  -5       1425.48       1481.82        40.35 o
  -5   2  -5       1180.38       1213.96        43.69 o
  -5   0  -6       1127.56       1237.43        60.94 o
  -7   1  -6        269.55        183.33        46.32 o
  -6   1  -6         31.30         40.63        37.39 o
  -5   1  -6         69.51        121.15        33.87 o
  -6   2  -6         19.64         22.04        35.31 o
  -5   2  -6         84.12         55.00        33.23 o
  -1  -5  -2        275.73        274.49         4.46 o
  -1  -7  -3        478.15        493.80        10.81 o
  -1  -6  -3       3831.85       4239.25        35.13 o
  -2 -11  -4        226.36        224.56        24.79 o
  -2 -10  -4         82.10         27.52        17.37 o
  -1 -10  -4        784.78        725.62        29.59 o
  -2  -9  -4         88.90         84.50        15.23 o
  -1  -9  -4         36.32         25.19        13.25 o
  -3 -13  -5        329.74        271.66        44.16 o
  -2 -13  -5         35.09         37.10        36.36 o
  -3 -12  -5        274.29        211.11        38.70 o
  -2 -12  -5        120.65        116.84        31.39 o
  -1 -12  -5        447.64        456.09        42.20 o
  -2 -11  -5       1263.75       1232.61        52.54 o
  -2 -14  -6        510.75        487.95        61.62 o
  -1 -14  -6        210.96        193.91        53.40 o
  -2 -13  -6        233.63        220.38        49.28 o
  -2 -12  -6        201.50        211.50        46.63 o
  -3  -3  -2       1808.82       1857.43        15.50 o
  -4  -5  -3       2939.52       2966.51        39.43 o
  -4  -4  -3       1946.73       1953.90        25.70 o
  -3  -4  -3        406.96        374.86         9.78 o
  -6  -6  -4        288.25        298.39        28.59 o
  -5  -6  -4        213.57        190.48        22.21 o
  -5  -5  -4         47.83         69.37        17.14 o
  -4  -5  -4        317.78        287.07        19.20 o
  -7  -8  -5         15.02         76.56        41.86 o
  -6  -8  -5         55.86          4.48        38.39 o
  -8  -7  -5        339.14        177.91        47.50 o
  -7  -7  -5         20.06        109.03        38.92 o
  -6  -7  -5        589.58        633.71        48.23 o
  -5  -7  -5        417.56        343.35        40.82 o
  -6  -6  -5        292.40        260.29        37.22 o
  -5  -6  -5         20.14         44.39        27.72 o
  -6  -8  -6         51.18        157.61        52.41 o
  -6  -7  -6        111.31         95.83        48.94 o
 -10  10   3        313.12        278.90        32.39 o
 -11  11   3         94.95         77.86        36.74 o
 -10  11   3          7.38         23.62        28.79 o
 -12  12   3         81.06         32.31        51.35 o
 -11  12   3        126.72        149.86        42.98 o
 -10  12   3        151.79        140.77        37.33 o
 -12  13   3        546.78        490.89        65.32 o
 -11  13   3         13.53         55.89        44.40 o
 -10  13   3         62.80        115.92        41.40 o
 -11  14   3         71.21         27.13        56.01 o
  -7   7   2       1097.27       1051.21        22.52 o
  -8   8   2        156.36        186.23        17.11 o
  -7   8   2        135.14        165.84        11.76 o
  -8   9   2        190.81        251.64        18.97 o
  -7   9   2        579.81        608.72        20.44 o
  -9  10   2        543.25        509.98        34.66 o
  -4   4   1       1807.42       1450.01        12.30 o
  -9  12   6          5.30         32.15        42.73 o
  -8  12   6         40.84        105.28        40.17 o
  -9  13   6        134.74        243.22        51.88 o
  -8  13   6         94.59         81.62        44.93 o
  -9  14   6        121.33        208.87        58.23 o
  -8  14   6         87.22        148.64        48.92 o
  -7  10   5         74.95        112.88        23.83 o
  -7  11   5        108.78         64.57        27.79 o
  -8  12   5         44.82         57.10        37.15 o
  -7  12   5         78.74         83.13        31.89 o
  -8  13   5          0.73        -36.68        39.02 o
  -6   8   4          5.56         41.85        11.92 o
  -6   9   4         98.43        100.69        15.87 o
  -6  10   4         22.96         12.94        16.87 o
  -4   6   3        409.54        405.34         8.23 o
  -4   7   3       1919.89       1954.28        22.28 o
  -3   4   2        622.37        559.21         5.91 o
  -3   5   2       2770.89       2523.84        17.19 o
 -14   2   5        137.91        186.96        50.61 o
 -13   2   5        165.90        217.67        38.55 o
 -15   3   5        219.85        247.30        53.89 o
 -14   3   5        118.67        103.52        43.90 o
 -13   3   5         86.71         88.41        34.15 o
 -12   3   5          3.33          2.80        27.05 o
 -15   4   5        158.00        164.61        55.12 o
 -14   4   5         94.48         65.51        43.40 o
 -12   2   4         37.13         47.62        27.91 o
 -11   2   4         10.03         11.18        20.39 o
 -10   2   4        371.90        323.87        21.36 o
 -12   3   4         48.82         25.84        27.31 o
 -11   3   4        100.28         86.94        22.00 o
  -8   1   3       2077.47       1855.44        28.04 o
  -9   2   3        937.30        967.97        24.30 o
  -8   2   3        708.57        667.62        14.39 o
  -6   1   2        325.06        297.25         5.88 o
  -5   1   2         74.36         63.28         2.31 o
 -15  -5   3        147.47         58.76        52.50 o
 -14  -5   3        117.81         97.81        44.38 o
 -15  -4   3         77.66         81.33        48.37 o
 -14  -4   3        190.21        182.97        41.65 o
 -13  -4   3        300.24        246.66        36.52 o
 -15  -3   3        405.68        327.83        55.15 o
 -14  -3   3        874.07        872.67        55.37 o
 -13  -3   3        172.46        171.44        32.39 o
 -13  -4   2        292.21        400.69        43.57 o
 -12  -3   2        648.28        668.91        38.28 o
 -11  -3   2         22.90         23.34        19.03 o
 -10  -3   2        285.93        315.41        19.15 o
  -9  -3   2        279.58        278.14        14.25 o
 -11  -2   2       1076.99       1041.56        35.05 o
 -10  -2   2        545.61        620.62        22.94 o
  -9  -2   2       1927.56       1823.44        30.83 o
  -5  -1   1         10.90          8.45         1.55 o
   1 -11  -2       1186.86       1185.06        23.00 o
   1 -10  -2        550.57        553.05        12.99 o
   1  -9  -2          6.29          7.29         4.35 o
   1 -17  -3        317.40        363.27        40.82 o
   2 -17  -3        386.12        359.36        41.75 o
   1 -16  -3        296.73        304.96        34.25 o
   2 -16  -3        206.32        205.85        33.50 o
   1 -15  -3         15.19         -7.35        22.81 o
   2 -15  -3          6.56         10.25        23.79 o
   2 -14  -3        101.44        136.84        23.97 o
   2 -13  -3        170.97        224.08        21.04 o
   2 -12  -3         13.62         15.87        15.50 o
   2 -19  -4         44.47         70.55        52.97 o
   3 -19  -4        340.32        432.31        64.27 o
   2 -18  -4        349.35        343.90        53.19 o
   3 -18  -4        270.41        318.63        58.47 o
   2 -17  -4         13.37        -38.98        38.98 o
   3 -17  -4        165.86        144.23        46.76 o
   3 -16  -4        284.43        220.88        45.39 o
   2  -4  -1        342.59        342.64         4.55 o
   5 -10  -2       2595.01       2827.01        41.81 o
   4  -9  -2        106.76        113.36         7.19 o
   4  -8  -2        992.46       1040.19        14.83 o
   4  -7  -2        712.65        743.99        10.30 o
   7 -15  -3         29.12         40.22        32.08 o
   6 -14  -3        112.44         94.41        28.08 o
   7 -14  -3         35.57         64.61        30.64 o
   6 -13  -3       1158.62       1258.41        45.01 o
   7 -13  -3        149.25        172.14        29.80 o
   6 -12  -3          6.49         -6.73        17.73 o
   7 -12  -3         86.52         66.28        26.45 o
   6 -11  -3        185.44        191.00        19.61 o
   8 -17  -4         11.50         47.53        49.23 o
   8 -16  -4        183.85        224.43        50.91 o
   9 -16  -4         48.38         99.70        52.91 o
   8 -15  -4        102.77         77.60        44.47 o
   9 -15  -4          2.28         87.43        49.00 o
   7 -14  -4        411.26        281.37        42.87 o
   8 -14  -4        792.03        755.63        56.06 o
   5  -1  -1         10.90         12.77         1.59 o
   6  -1  -1        250.07        237.25         4.93 o
  10  -3  -2        285.93        305.79        19.54 o
  11  -3  -2         22.90          1.25        18.67 o
  12  -3  -2        648.28        731.79        39.14 o
   9  -2  -2       1927.56       1741.19        30.80 o
  10  -2  -2        545.61        580.88        22.90 o
  11  -2  -2       1076.99       1036.02        37.27 o
  12  -2  -2        352.06        325.59        34.61 o
  14  -4  -3        190.21        190.35        43.55 o
  15  -4  -3         77.66        141.19        49.39 o
  13  -3  -3        172.46        182.53        36.60 o
  14  -3  -3        874.07        888.96        60.04 o
  15  -3  -3        405.68        332.36        58.79 o
  13  -2  -3         69.02         61.57        33.84 o
  14  -2  -3        248.13        303.56        45.94 o
  15  -2  -3        338.57        287.20        59.88 o
   7  -7  -1        291.80        323.94        12.63 o
   6  -6  -1        826.32        857.50        13.54 o
   7  -6  -1        195.38        187.07         9.77 o
   5  -5  -1       1227.68       1241.91        11.31 o
   6  -5  -1       2668.28       2451.09        23.16 o
   5  -4  -1        245.09        217.46         4.40 o
  12 -12  -2         90.32         79.12        43.07 o
  11 -11  -2         30.95         21.73        34.18 o
  12 -11  -2         20.12         69.44        41.11 o
  13 -11  -2        213.37        213.55        54.62 o
  10 -10  -2        223.69        190.37        30.84 o
  11 -10  -2        430.11        406.47        40.82 o
  12 -10  -2        342.94        392.40        49.17 o
   9  -9  -2         26.81         48.84        18.43 o
  10  -9  -2         63.77         86.55        24.72 o
  11  -9  -2         68.12         47.03        33.75 o
   9  -8  -2         80.74         76.90        18.21 o
  10  -8  -2        107.28         98.54        26.20 o
  -8 -17   4         11.50         -4.77        46.87 o
  -7 -17   4        147.91        121.68        52.48 o
  -8 -16   4        183.85        264.85        49.42 o
  -7 -16   4         52.48         59.08        42.32 o
  -8 -15   4        102.77        113.28        40.64 o
  -7 -15   4        246.97        208.34        41.11 o
  -7 -14   4        411.26        443.09        40.20 o
  -6 -14   4        276.66        270.35        36.69 o
  -7 -13   4        125.03        133.95        28.76 o
  -6 -14   3        112.44        160.02        30.27 o
  -6 -13   3       1158.62       1191.55        43.39 o
  -6 -12   3          6.49         25.17        17.44 o
  -5 -12   3        209.27        176.48        20.52 o
  -6 -11   3        185.45        184.68        18.30 o
  -5 -11   3        405.13        389.71        19.89 o
  -5 -10   3         46.26         43.17        10.76 o
  -4  -9   2        106.76         95.18         7.34 o
  -4  -8   2        992.46        982.64        13.62 o
  -3  -7   2        536.55        476.96         7.41 o
  -2  -4   1        342.59        310.75         4.08 o
 -12 -10   6        138.05        165.79        50.47 o
 -12  -9   6          7.24         10.32        43.88 o
 -12  -8   6         82.01        151.88        44.42 o
 -11 -10   5        378.05        309.44        48.99 o
 -11  -9   5         66.79         85.06        35.87 o
 -10  -9   5        107.89         71.25        34.83 o
 -11  -8   5         62.10         23.18        34.10 o
 -10  -8   5         93.08         40.98        28.60 o
 -10  -7   5        610.59        658.38        38.73 o
  -9  -8   4       1029.06       1064.11        41.28 o
  -9  -7   4         61.58         82.46        18.71 o
  -8  -7   4        571.51        603.70        26.07 o
  -9  -6   4       1417.86       1355.70        38.17 o
  -8  -6   4        409.05        371.80        17.99 o
  -7  -6   3       3091.60       3120.97        39.71 o
  -7  -5   3       1290.13       1227.01        20.52 o
  -6  -5   3       3418.45       2858.04        30.10 o
  -6  -4   3        215.92        213.27         6.77 o
  -4  -3   2        575.80        457.91         5.51 o
  -1  10   8         18.19         45.07        43.76 o
  -1   9   7         37.98         61.55        30.76 o
  -1  10   7         42.53         66.88        36.77 o
   0  10   7         68.41         50.35        39.39 o
  -1  11   7        733.22        752.79        57.19 o
   0  11   7         27.25         28.39        41.84 o
   0  12   7          1.85         49.06        45.54 o
  -1   8   6         60.32         20.94        20.37 o
  -1   9   6        141.92        181.93        26.70 o
   0   9   6          9.87         11.46        25.84 o
   0  10   6          0.30         19.90        28.93 o
  -1   7   5         72.78         81.44        12.68 o
   0   7   5        423.11        440.72        19.44 o
  -1   8   5        749.63        718.31        27.26 o
   0   8   5        197.35        228.16        19.02 o
  -1   6   4       1462.09       1331.05        21.98 o
   0   6   4        294.44        311.93        10.66 o
   0   7   4        483.57        529.74        15.62 o
   0   5   3        838.44        781.72         9.63 o
   0   3   2       1143.76        937.46         9.57 o
  -2  15   5        145.15        178.64        37.01 o
  -2  16   5        552.09        509.10        51.74 o
  -2  17   5         35.78         93.48        47.49 o
  -1  17   5         89.38         47.89        47.63 o
  -2  13   4         90.83         42.57        21.54 o
  -1  13   4         53.88         53.99        22.71 o
  -2  14   4         28.57         15.85        25.79 o
  -1  14   4         16.09         54.17        25.76 o
  -2  15   4        175.90        123.55        35.60 o
  -1  15   4        171.41        204.41        34.31 o
  -1  16   4        445.04        492.57        48.43 o
  -1  17   4        171.39         94.30        48.90 o
  -1   9   3         62.63         65.72         7.45 o
  -1  10   3       1192.61       1259.44        24.13 o
  -1  11   3         86.42         85.44        12.88 o
  -1  12   3         49.48         43.16        15.17 o
  -1   7   2        267.06        265.85         5.05 o
  -2 -15   6         10.07         27.15        40.94 o
  -1 -15   6        196.06        215.74        52.14 o
  -2 -14   6         37.18         39.38        36.77 o
  -1 -14   6        168.74        122.51        44.97 o
  -2 -13   6        173.57        215.99        39.94 o
  -1 -13   6         18.90        -38.50        38.50 o
  -1 -13   5         82.12         55.64        29.19 o
  -1 -12   5         33.37         31.98        24.83 o
  -1 -11   5         40.83         86.92        22.71 o
  -1 -10   4        195.57        200.57        15.21 o
  -1  -9   4         11.64         29.29        10.29 o
  -1  -7   3        336.58        318.33         7.43 o
  -2 -16   6         20.90         72.57        50.01 o
  -1 -16   6         19.25         10.58        51.29 o
  -2 -15   6         10.07        -33.25        44.98 o
  -1 -15   6        196.06        209.36        55.96 o
  -1 -16   5        258.44        170.15        48.03 o
  -2 -15   5        145.15        153.46        38.27 o
  -1 -15   5        111.59         90.43        40.67 o
  -2 -14   5        259.36        251.47        38.07 o
  -1 -14   5        549.38        567.34        46.77 o
  -2 -13   5        884.22        898.15        46.76 o
  -1 -13   5         82.12         98.08        32.52 o
  -1 -12   4        897.65       1015.94        36.39 o
  -1 -11   4       1078.75       1158.10        33.09 o
  -1 -10   4        195.57        195.60        17.69 o
  -1  -9   3         62.63         90.46         7.08 o
  -1  -8   3        818.41        852.39        14.78 o
  -1   3  -2       2160.88       2145.30        14.88 o
  -1   4  -3        626.92        747.15         9.69 o
  -1   5  -4         65.01         79.77         9.68 o
  -2   6  -4        742.48        810.99        21.53 o
  -1   6  -4       1759.30       2182.52        32.75 o
  -1   6  -5        583.32        644.54        29.81 o
  -2   7  -5         14.45         31.02        21.73 o
  -1   7  -5        495.52        619.93        30.27 o
  -2   8  -5        328.19        346.10        30.10 o
  -3   8  -6       1175.53       1242.41        68.59 o
  -2   8  -6        827.29       1103.29        57.68 o
  -3   9  -6         65.66        148.05        46.35 o
  -2   9  -6        241.96        355.48        45.22 o
  -3  10  -6        224.94        265.31        52.61 o
  -3   9  -7         35.01          5.76        64.06 o
  -2   9  -7         12.82         54.79        57.47 o
  -3  10  -7        229.01        248.56        72.54 o
  -2  10  -7          0.18         10.97        56.65 o
  -2  11  -7        185.78        181.53        66.99 o
  -1   0  -2        125.72        109.76         2.16 o
  -1   0  -3         83.37         81.25         2.76 o
  -2   0  -4        841.44        882.07        15.40 o
  -1   0  -4       8669.71       8985.29        57.73 o
  -2   1  -4        804.66        880.14        14.99 o
  -1   1  -4       1513.82       1637.52        18.98 o
  -2   0  -5        303.81        272.33        16.41 o
  -2   1  -5       1150.25       1097.17        26.07 o
  -3   0  -6         99.37        142.12        28.17 o
  -2   0  -6        586.17        717.70        34.42 o
  -3   1  -6        700.68        687.21        37.62 o
  -2   1  -6         44.21        -11.32        19.65 o
  -3   0  -7        875.76        938.84        58.07 o
  -2   0  -7        275.75        299.49        40.29 o
  -3   1  -7        104.44        117.69        38.06 o
  -2   1  -7        761.08        766.67        47.06 o
  -3   2  -7         10.76          3.95        37.35 o
  -2   2  -7        540.20        517.14        45.63 o
  -3   0  -8        205.35        302.29        59.42 o
  -2   0  -8          0.59         38.89        52.06 o
  -3   1  -8         43.28        101.53        53.17 o
  -2   1  -8          9.47         36.56        48.54 o
  -3   2  -8        125.05        172.38        54.12 o
  -2   2  -8        228.16        167.56        52.00 o
   0  -4  -2        188.51        157.02         2.76 o
   0  -3  -2       1143.76       1040.31         9.61 o
   0  -6  -3       1462.23       1291.44        14.21 o
   0  -5  -3        838.44        786.12         8.76 o
   0  -8  -4        358.84        356.46        15.81 o
   0  -7  -4        483.57        506.10        14.19 o
   0  -6  -4        294.44        304.37        10.14 o
   0 -10  -5        217.90        202.72        26.06 o
   0  -9  -5        291.19        293.95        23.08 o
   0  -8  -5        197.35        203.84        18.70 o
   1  -8  -5        749.63        763.99        28.39 o
   0  -7  -5        423.11        382.34        19.94 o
   0 -12  -6        298.59        180.40        43.51 o
   0 -11  -6        467.58        481.65        43.08 o
   0 -10  -6          0.30        -28.62        28.62 o
   1 -10  -6        129.92        189.63        34.10 o
   0  -9  -6          9.87        -25.33        25.33 o
   1  -9  -6        141.92        211.51        30.25 o
   0 -13  -7         69.17        -22.85        53.48 o
  -1 -12  -7         44.89        -12.01        51.83 o
   0 -12  -7          1.85         28.32        49.12 o
   1 -12  -7        175.78        232.09        55.81 o
   0 -11  -7         27.25         49.14        44.75 o
   1 -11  -7        733.22        687.26        59.88 o
   0 -10  -7         68.41        -13.30        41.54 o
   1 -10  -7         42.53          0.66        46.61 o
  -2  -3  -3         80.78         68.68         3.95 o
  -2  -2  -3        390.39        391.71         6.07 o
  -3  -4  -4        142.82        138.85        12.37 o
  -3  -3  -4        781.07        791.74        18.27 o
  -2  -3  -4       1841.48       1821.91        24.78 o
  -3  -5  -5         46.25         56.18        20.52 o
  -4  -4  -5         85.12        128.90        21.62 o
  -3  -4  -5         51.48         42.63        18.03 o
  -3  -3  -5        920.32        959.75        29.91 o
  -4  -6  -6        456.96        393.24        44.70 o
  -5  -5  -6        128.65        198.02        40.39 o
  -4  -5  -6        255.99        255.56        38.24 o
  -3  -5  -6        643.66        597.40        44.07 o
  -4  -4  -6        309.69        317.20        35.99 o
  -3  -4  -6        465.69        445.99        37.16 o
  -5  -6  -7        179.59        235.56        55.83 o
  -4  -6  -7        246.91        176.50        53.75 o
  -5  -5  -7         29.94        -41.64        50.26 o
  -4  -5  -7         81.33        120.22        46.69 o
  -3  -5  -7         66.48         50.17        44.20 o
  -4  -4  -7        142.50        264.45        47.19 o
  -8  12   2        404.06        495.60        33.84 o
  -9  13   2         54.06         21.59        33.85 o
  -8  13   2         10.17        -27.49        27.49 o
 -10  14   2        113.82        108.28        47.68 o
  -9  14   2         27.90         53.52        36.65 o
 -11  15   2          5.63         30.29        60.57 o
 -10  15   2        245.90        120.00        54.72 o
  -9  15   2         33.91        113.72        43.96 o
 -10  16   2         72.89        -13.66        58.46 o
  -9  16   2         31.64        -26.76        45.59 o
  -9  17   2        430.26        366.96        67.59 o
  -4   6   1        827.28        891.23         9.22 o
  -5   7   1       1041.38        991.39        13.22 o
  -5   8   1       1460.51       1456.39        18.49 o
  -6   9   1        828.38        830.63        20.42 o
  -5   9   1       1053.62       1057.31        17.65 o
  -6  10   1        377.82        392.00        17.52 o
  -7  11   1         91.58        140.75        20.69 o
  -6  11   1        195.72        224.91        17.67 o
  -7  12   1         93.47        136.67        24.28 o
  -7  13   1         79.03         83.26        29.88 o
  -8  14   1       1698.60       1773.01        68.84 o
  -9  16   1          1.45        -56.84        56.84 o
  -7  15   5         26.57        -44.42        44.42 o
  -6  15   5          4.38        -23.70        43.00 o
  -8  16   5         47.89         35.88        60.68 o
  -7  16   5        194.34        206.04        56.35 o
  -6  16   5         84.38         89.69        50.07 o
  -6  17   5         38.14         66.23        53.37 o
  -5  12   4        127.90        127.68        22.84 o
  -6  13   4         43.19         36.36        29.06 o
  -5  13   4         29.98         50.56        24.97 o
  -6  14   4        276.66        241.16        38.22 o
  -5  14   4       1233.90       1164.05        50.84 o
  -6  15   4        456.41        432.46        49.01 o
  -5  15   4        130.70        125.27        38.30 o
  -6  16   4        147.42         93.57        46.79 o
  -6  17   4         58.15         29.61        58.24 o
  -4   9   3        223.24        250.65        11.02 o
  -4  10   3        411.82        406.48        15.91 o
  -4  11   3       1053.06       1203.58        27.40 o
  -4  12   3       1803.52       1910.78        46.10 o
  -3   7   2        536.55        536.96         7.47 o
  -3   8   2         38.59         48.40         4.70 o
 -15   4   4        273.00        425.60        63.08 o
 -15   5   4        487.41        469.22        68.44 o
 -14   5   4        159.83        143.38        49.21 o
 -14   6   4        374.71        439.55        55.61 o
 -13   4   3        300.24        286.13        43.88 o
 -12   4   3         25.70         37.39        27.39 o
 -11   4   3         87.98         60.94        21.18 o
 -10   4   3         61.87         52.79        16.21 o
 -14   5   3        117.81         93.18        49.16 o
 -13   5   3        291.82        283.38        42.73 o
 -12   5   3        184.08        140.31        31.31 o
 -11   5   3         26.86         39.40        22.05 o
 -15   6   3         89.02        124.97        60.42 o
 -14   6   3        256.14        200.65        51.77 o
 -13   6   3        105.77         85.97        38.51 o
 -12   6   3        459.52        523.72        41.07 o
  -9   3   2        279.58        257.54        15.02 o
  -8   3   2        426.04        458.42        12.16 o
  -7   3   2        524.21        462.95         9.41 o
 -10   4   2         55.01         51.43        17.82 o
  -9   4   2       1335.81       1273.03        27.73 o
  -8   4   2        275.20        308.18        11.48 o
  -5   2   1        231.90        192.56         3.32 o
  -4   2   1        354.37        270.91         4.39 o
 -15  -2   2        153.46        204.64        51.14 o
 -15  -2   1         37.46         70.16        55.89 o
 -14  -2   1        754.67        843.26        61.35 o
 -13  -2   1        997.39       1099.36        57.12 o
 -12  -2   1        401.37        433.60        36.02 o
 -11  -2   1        127.69        149.64        23.85 o
 -10  -2   1        205.21        211.95        18.84 o
  -9  -2   1        373.50        357.53        16.45 o
 -15  -1   1        125.75        155.68        55.67 o
 -14  -1   1         88.16        113.16        43.38 o
 -13  -1   1        514.94        578.79        46.51 o
 -12  -1   1       1554.29       1489.93        52.29 o
 -11  -1   1        856.79        932.04        34.92 o
 -10  -1   1        126.88        144.13        16.07 o
  -9  -1   1         26.60         16.11         9.34 o
  -8  -1   1        395.44        394.18        11.02 o
 -15   0   1        775.89        639.25        76.93 o
 -14   0   1        314.48        322.92        52.60 o
 -13   0   1        292.63        379.12        42.51 o
 -12   0   1       1860.39       1832.88        60.89 o
   1  -6  -2       6198.51       5980.45        31.82 o
   1  -5  -2        353.77        312.87         4.46 o
   2 -10  -3        807.15        813.19        19.28 o
   2  -9  -3       1269.13       1279.93        20.27 o
   2  -8  -3        370.67        361.49         9.92 o
   2 -13  -4         90.83         92.25        23.58 o
   2 -12  -4         60.90         69.89        18.99 o
   2 -11  -4        108.79        134.28        17.22 o
   2 -10  -4         71.86         73.05        13.90 o
   2 -17  -5         35.78         52.47        48.51 o
   3 -17  -5        307.17        309.47        62.36 o
   2 -16  -5        552.09        515.30        56.09 o
   3 -16  -5         75.69         70.07        45.38 o
   2 -15  -5        145.15        239.40        42.46 o
   3 -15  -5        683.83        669.95        54.65 o
   2 -14  -5        259.36        240.71        39.35 o
   3 -14  -5        446.42        519.73        44.01 o
   2 -13  -5        884.21        905.19        46.22 o
   3 -13  -5        212.58        168.25        33.95 o
   3 -12  -5         36.12         25.13        28.24 o
   3 -16  -6        638.80        588.01        67.13 o
   4 -16  -6        352.87        363.44        67.20 o
   3 -15  -6          8.74        103.53        49.39 o
   4 -15  -6         12.46        -41.18        49.11 o
   3  -5  -2       2770.89       2752.75        19.69 o
   5  -8  -3        353.48        357.86        11.55 o
   5  -7  -3        743.30        744.78        14.33 o
   7 -11  -4        215.64        214.49        26.67 o
   6 -10  -4         22.96         41.04        16.27 o
   7 -10  -4       1037.98       1175.09        36.95 o
   6  -9  -4         98.43        105.81        15.38 o
   7  -9  -4        311.74        355.27        24.65 o
   8 -14  -5         65.94         35.72        43.46 o
   9 -14  -5         15.48         77.57        49.25 o
   8 -13  -5          0.73        -37.22        37.22 o
   9 -13  -5         25.78         -8.66        43.53 o
   8 -12  -5         44.82         47.22        35.98 o
   9 -12  -5        240.20        159.69        45.67 o
   7 -11  -5        108.78         82.63        29.43 o
   8 -11  -5        492.83        535.77        42.89 o
   9 -14  -6        121.33        241.00        57.86 o
   9 -13  -6        134.74         92.84        51.46 o
  10 -13  -6         11.36        -27.43        55.36 o
   6  -1  -2        325.06        315.96         5.38 o
   7  -1  -2        532.21        499.70         9.41 o
   9  -2  -3        937.30        924.68        22.29 o
  10  -2  -3        721.82        753.36        25.66 o
   8  -1  -3       2077.47       1976.26        30.37 o
   9  -1  -3        623.58        610.11        20.28 o
  10  -1  -3        117.68        129.02        18.31 o
  11  -3  -4        100.28         70.52        23.53 o
  12  -3  -4         48.82         75.57        28.31 o
  13  -3  -4        661.09        627.27        48.08 o
  14  -3  -4        500.44        389.03        55.02 o
  11  -2  -4         10.03         10.45        22.10 o
  12  -2  -4         37.13        -20.23        28.12 o
  13  -2  -4        222.25        250.61        39.66 o
  14  -2  -4         38.35        101.34        44.40 o
  15  -4  -5        158.00        226.15        59.13 o
  14  -3  -5        118.67        105.84        49.27 o
  15  -3  -5        219.85        257.66        61.78 o
  14  -2  -5        137.91        129.78        48.73 o
  15  -2  -5         26.29        -36.24        55.61 o
   3  -3  -1          7.49          4.86         0.92 o
   7  -7  -2       1097.27       1079.30        21.03 o
   6  -6  -2        765.93        740.35        12.32 o
   7  -6  -2         42.45         63.73         7.77 o
   6  -5  -2        523.93        480.35         9.15 o
  10 -10  -3        313.12        302.69        33.46 o
   9  -9  -3        942.75       1000.07        36.66 o
  10  -9  -3        109.09         81.64        26.97 o
   8  -8  -3        553.03        620.65        23.71 o
   9  -8  -3        742.04        751.34        30.88 o
  10  -8  -3         67.48         29.54        25.17 o
   8  -7  -3        384.58        411.77        19.01 o
  12 -12  -4         53.10        199.08        50.00 o
  11 -11  -4        190.54        178.53        42.81 o
  12 -11  -4        535.98        489.86        58.22 o
  13 -11  -4        136.29        151.47        56.78 o
  11 -10  -4        562.43        550.41        49.22 o
  12 -10  -4        144.34        112.71        46.70 o
  11  -9  -4        319.09        273.21        40.33 o
  -8 -17   3        174.20        176.90        55.49 o
  -9 -16   3          2.53        -47.31        47.31 o
  -8 -16   3        219.07        192.55        50.95 o
  -8 -15   3         40.10         73.79        38.97 o
  -8 -18   2        402.01        280.47        64.09 o
  -9 -17   2        430.26        427.77        74.26 o
  -8 -17   2        889.83        816.04        69.58 o
  -8 -16   2         84.97         64.45        45.57 o
  -7 -16   2         98.18        161.41        42.90 o
  -8 -15   2         55.73         54.26        37.64 o
  -7 -15   2       1188.99       1140.96        55.37 o
  -8 -14   2        118.39         86.65        34.18 o
  -7 -14   2       1722.90       1617.92        55.58 o
  -6 -14   2        837.18        788.95        41.24 o
  -7 -13   2        166.73        178.33        26.38 o
  -6 -13   2        170.75        218.67        24.61 o
  -6 -12   2        319.17        319.23        22.15 o
  -6 -11   2       1406.97       1478.63        32.59 o
  -4  -9   1        188.08        158.23         7.42 o
  -4  -8   1       1334.15       1390.23        15.54 o
  -4  -7   1        442.97        446.28         7.00 o
  -3  -7   1         76.76         73.98         3.02 o
  -3  -6   1       1673.48       1563.32        11.01 o
 -13 -11   4        136.29        190.92        57.75 o
 -13 -10   4         10.03          7.28        51.49 o
 -12 -10   4        144.34        223.80        47.07 o
 -11 -10   4        562.43        619.70        52.92 o
 -13  -9   4        106.52         62.63        45.68 o
 -12  -9   4         57.46         76.06        38.33 o
 -11  -9   4        319.09        321.43        41.55 o
 -12  -8   4         33.45         27.84        37.87 o
 -11  -8   4         23.27         41.29        30.49 o
 -11  -9   3        256.07        317.70        38.21 o
 -11  -8   3         70.14        101.55        30.12 o
 -10  -8   3         67.49        103.56        25.66 o
  -9  -8   3        742.04        756.09        32.71 o
 -10  -7   3        253.49        302.07        24.90 o
  -9  -7   3        377.88        414.57        22.24 o
  -9  -6   3         56.89         64.05        14.18 o
  -7  -6   2         42.45         51.51         8.14 o
  -7  -5   2        197.12        205.69         8.25 o
  -6  -5   2        523.93        477.57         8.63 o
  -6  -4   2        633.83        569.69         8.73 o
   2  11   7        185.78        104.33        52.50 o
   2  10   6         16.37         21.63        34.33 o
   3  10   6        224.94        180.36        42.30 o
   2  11   6         31.06        102.78        39.79 o
   3  11   6        328.94        302.60        48.33 o
   2  12   6        201.50        211.67        53.45 o
   3  12   6        309.34        391.81        57.36 o
   1   8   5       2446.24       2406.39        52.32 o
   2   8   5        328.19        378.75        26.21 o
   1   9   5         15.30         24.47        20.95 o
   2   9   5        193.16        254.91        27.26 o
   3   9   5        823.50        786.17        43.92 o
   2  10   5          0.19         19.88        26.17 o
   3  10   5        551.95        509.47        42.32 o
   1   6   4       1759.30       1793.98        26.86 o
   1   7   4        548.44        574.08        16.39 o
   2   7   4         62.86         61.73        11.36 o
   2   8   4        140.39        152.21        15.42 o
   1   5   3        206.30        211.76         5.25 o
   1   6   3       3831.85       3756.13        32.19 o
   1   4   2       2365.38       2062.32        13.47 o
   1  16   4         38.86        -12.85        36.61 o
   1  17   4        237.99        185.75        48.10 o
   2  17   4        340.27        376.57        55.29 o
   1  18   4        281.71        263.81        59.49 o
   2  18   4         26.54         32.42        55.25 o
   1  12   3         13.24         31.72        15.28 o
   1  13   3         40.15         41.08        19.14 o
   2  13   3         27.04         35.12        21.25 o
   1  14   3         66.86         62.97        25.26 o
   2  14   3        851.54        963.81        42.17 o
   1  15   3        289.61        271.36        34.51 o
   2  15   3         84.66         95.84        31.75 o
   1  16   3         25.34         27.77        35.07 o
   2  16   3         32.34         -6.95        35.58 o
   2  17   3          9.22        -38.84        42.81 o
   1   9   2        304.85        303.54         8.55 o
   1  10   2        281.15        270.33        11.13 o
   1  11   2         78.16         91.34        11.70 o
   1 -15   6        166.46        171.20        60.62 o
   1 -14   6        210.95        108.83        56.75 o
   2 -15   5        260.95        141.42        51.72 o
   3 -15   5         88.60        101.96        54.63 o
   1 -14   5        117.79        168.34        39.75 o
   2 -14   5        512.55        544.35        54.15 o
   3 -14   5        162.65        119.30        51.01 o
   1 -13   5         22.06         51.94        34.09 o
   2 -13   5         35.10        -32.01        39.18 o
   3 -13   5        329.74        228.32        52.13 o
   1 -12   5        447.64        503.88        41.01 o
   2 -12   5        120.65        135.56        40.14 o
   1 -12   4        231.88        214.49        26.23 o
   2 -12   4        186.72        204.94        28.36 o
   1 -11   4        716.96        747.22        31.01 o
   2 -11   4        226.36        254.12        26.70 o
   1 -10   4        784.78        851.04        28.48 o
   2 -10   4         82.10         72.49        20.28 o
   1  -9   3        113.99        114.43         9.53 o
   1  -8   3        238.37        263.79         9.60 o
   1  -6   2       1301.23       1430.72        11.61 o
   1  -5   2        275.73        276.23         4.22 o
   1 -16   5        115.98         30.14        50.47 o
   2 -16   5        244.77        232.58        61.40 o
   1 -15   5        106.85        149.05        46.33 o
   2 -15   5        260.95        291.76        58.09 o
   1 -14   5        117.79        116.21        44.20 o
   2 -15   4         53.08          9.94        37.56 o
   1 -14   4        461.34        468.17        38.52 o
   2 -14   4         72.69         35.44        32.91 o
   1 -13   4          9.55         12.56        24.37 o
   2 -13   4         96.97         70.18        30.86 o
   1 -12   4        231.88        219.90        27.05 o
   2 -12   4        186.72        221.07        31.05 o
   1 -11   4        716.96        672.37        33.58 o
   2 -12   3         36.90         53.60        19.87 o
   1 -11   3        202.91        216.93        16.51 o
   2 -11   3        794.46        922.86        30.85 o
   1 -10   3        231.46        249.13        14.12 o
   2 -10   3        113.14        144.24        16.22 o
   1  -9   3        113.99        106.31        10.25 o
   1  -7   2        260.00        241.32         5.24 o
   1  -6   2       1301.23       1398.20        11.74 o
   0   3  -2       1143.76       1238.91        12.38 o
   0   4  -3        691.17        748.07         8.87 o
   0   5  -4        148.40        154.34         9.23 o
   0   6  -4        294.44        340.05        11.95 o
   0   6  -5       1018.60       1141.54        34.75 o
   1   6  -5        206.32        208.89        16.97 o
   0   7  -5        423.11        449.49        24.39 o
   1   7  -5         72.78         79.57        14.27 o
   0   7  -6         18.72         46.12        29.69 o
   1   7  -6        379.08        468.46        34.05 o
   0   8  -6         26.02         56.71        28.43 o
   1   8  -6         60.32         79.70        25.25 o
   0   9  -6          9.87         22.39        27.73 o
   0   8  -7       1111.34       1097.81        79.97 o
   1   8  -7         17.55         41.04        40.90 o
   0   9  -7        447.68        532.04        56.88 o
   1   9  -7         37.98         -1.95        37.71 o
   0  10  -7         68.41         -8.06        48.14 o
   1  10  -7         42.53         45.71        40.85 o
   0   9  -8          0.66         72.29        71.73 o
   1   9  -8         30.38          2.76        65.24 o
   1  10  -8         18.19        -16.93        53.36 o
   0   0  -2       3312.48       2633.78        20.80 o
   0   0  -3          0.04          0.50         1.70 o
   0   0  -4        525.88        518.46        10.38 o
   0   1  -4       2968.94       2976.50        24.20 o
   0   0  -5          0.99          2.32         9.16 o
   0   1  -5        256.03        265.18        11.31 o
   0   0  -6         60.68         51.20        18.22 o
   0   1  -6        412.25        440.52        20.97 o
   0   0  -7          0.11         51.29        27.29 o
   0   1  -7         58.42         35.48        24.28 o
   1   1  -7         16.87         26.41        22.18 o
   0   2  -7         52.59         19.97        22.72 o
   1   2  -7          9.72         24.29        19.64 o
   0   0  -8        370.80        426.37        53.66 o
   0   1  -8        124.56         53.65        38.92 o
   1   1  -8        484.92        426.67        43.68 o
   0   2  -8        172.94        140.13        37.93 o
   1   2  -8         82.24         40.44        32.84 o
   1   1  -9        294.97        333.59        54.21 o
   1   2  -9        501.77        694.61        62.05 o
   1  -3  -3       1749.69       1552.01        12.32 o
   1  -4  -4        360.61        334.53         7.54 o
   1  -5  -5        367.89        356.56        13.93 o
   2  -5  -5       1795.75       1750.55        33.03 o
   2  -7  -6         19.43         24.95        19.80 o
   2  -6  -6         73.62         75.71        16.97 o
   2  -8  -7         56.17         -1.59        30.23 o
   2  -7  -7         41.41         12.70        26.34 o
   2  -6  -7        121.94        135.34        26.71 o
   2  -9  -8        154.98        221.26        48.10 o
   3  -9  -8          9.96         -2.40        45.87 o
   2  -8  -8        148.46        101.63        41.49 o
   3  -8  -8        522.25        554.80        53.41 o
   2  -7  -8        132.47         79.76        37.34 o
  -1  -1  -3         49.27         45.14         2.40 o
  -1  -2  -4       1575.65       1479.66        22.65 o
  -1  -1  -4       1513.82       1443.34        17.28 o
  -1  -2  -5       1628.25       1545.91        32.60 o
  -1  -1  -5         77.49         78.43         9.46 o
  -2  -2  -6        461.95        465.13        29.29 o
  -1  -2  -6        217.41        204.14        23.90 o
  -2  -1  -6         44.21         51.20        17.06 o
  -1  -1  -6          2.07         17.05        14.87 o
  -2  -3  -7        636.90        692.81        48.27 o
  -2  -2  -7        540.20        491.49        40.67 o
  -1  -2  -7        233.68        201.90        35.09 o
  -2  -1  -7        761.08        747.09        43.06 o
  -2  -4  -8        112.13         88.52        54.48 o
  -3  -3  -8        232.27        271.00        57.98 o
  -2  -3  -8        447.38        362.81        53.74 o
  -3  -2  -8        125.05        105.62        44.57 o
  -2  -2  -8        228.16        241.74        49.82 o
  -1  -2  -8        249.68        201.30        50.62 o
  -2  -1  -8          9.47        -37.80        37.80 o
  -6  14   1        180.43        212.66        28.61 o
  -6  15   1        102.35         96.35        27.53 o
  -7  16   1        114.12        128.36        39.07 o
  -6  16   1        135.24        181.85        32.52 o
  -7  17   1        466.64        418.68        52.00 o
  -6  17   1        815.61        928.45        54.22 o
  -7  18   1         94.29         99.26        47.57 o
  -6  18   1        813.13        807.82        57.85 o
  -2   6   0        425.10        383.28         5.60 o
  -3   9   0        385.57        377.61        10.69 o
  -4  12   0         95.37        114.41        16.03 o
  -5  15   0         22.63         -6.07        28.55 o
  -6  18   0        279.35        232.60        57.27 o
  -4  17   4        123.77        176.20        43.27 o
  -4  18   4         55.49        -43.31        46.35 o
  -3  13   3         16.81         -3.58        17.21 o
  -3  14   3       1107.73       1143.47        39.08 o
  -4  15   3        804.70        754.94        46.44 o
  -3  15   3        395.89        372.14        32.52 o
  -4  16   3        439.33        395.41        42.55 o
  -3  16   3        992.45        969.35        47.40 o
  -4  17   3        503.79        410.15        51.20 o
  -3  17   3          8.30         -3.06        31.79 o
  -4  18   3        185.47        208.43        55.73 o
  -3  18   3         33.65        -29.04        35.13 o
  -2   9   2       5500.08       6080.19        44.17 o
  -2  10   2        119.94        122.33         7.53 o
  -2  11   2        257.03        239.55        10.97 o
  -2  12   2        133.45        126.21        12.41 o
  -1   5   1       8253.95       7261.70        38.99 o
  -1   6   1         77.99         71.42         2.03 o
 -10   6   2         28.95         50.26        17.90 o
 -14   7   2         54.20         71.96        55.10 o
 -13   7   2        456.00        546.13        51.76 o
 -12   7   2        207.63        229.78        34.01 o
 -11   7   2          5.76        -16.93        22.67 o
 -14   8   2         10.61         60.94        47.55 o
 -13   8   2         14.34        -12.60        36.71 o
 -12   8   2         96.86         43.38        31.02 o
 -14   9   2         26.76         84.84        48.82 o
 -13   9   2        440.65        400.23        49.09 o
  -5   3   1        804.64        677.61         7.89 o
  -7   4   1        679.42        599.28        12.26 o
  -6   4   1       1200.58       1045.27        11.71 o
  -8   5   1        495.74        482.96        15.50 o
  -7   5   1        695.56        659.73        13.25 o
  -9   6   1         95.26        115.47        15.03 o
 -14   0   0         24.32         47.29        53.13 o
 -13   0   0        279.98        285.35        47.43 o
 -12   0   0        206.75        215.48        36.01 o
 -11   0   0        415.22        413.21        32.43 o
 -10   0   0        167.41        158.82        20.79 o
  -9   0   0       2406.81       2136.48        40.34 o
  -8   0   0       1370.12       1212.66        23.46 o
  -7   0   0       2982.01       2293.84        26.10 o
  -6   0   0         77.06         74.23         3.83 o
  -5   0   0        951.29        719.83         8.27 o
  -4   0   0        841.81        605.54         6.90 o
 -14   1   0        166.85        151.18        46.12 o
 -13   1   0        186.95        193.98        39.05 o
 -12   1   0        142.25        106.75        29.00 o
 -11   1   0        371.54        380.83        27.64 o
 -10   1   0        312.61        325.29        21.40 o
  -9   1   0        405.40        397.40        16.93 o
  -8   1   0       2651.88       2281.23        30.09 o
  -7   1   0       1625.58       1337.60        17.21 o
  -6   1   0        627.88        542.95         7.74 o
 -14   2   0        373.26        343.99        51.77 o
 -13   2   0        608.85        548.38        46.91 o
 -12   2   0        831.04        870.81        44.81 o
 -11   2   0        365.03        346.48        27.43 o
   1  -4  -2       3930.53       3047.50        19.50 o
   1  -6  -3        747.89        659.21         8.71 o
   1  -5  -3       5528.94       4604.24        29.52 o
   2  -8  -4       1044.59        964.08        20.55 o
   2  -7  -4        632.53        561.97        14.97 o
   2 -10  -5         37.48         51.65        17.48 o
   2  -9  -5       1774.01       1651.28        36.79 o
   2 -13  -6        173.57        124.65        36.77 o
   2 -12  -6         79.76         27.95        28.75 o
   3 -12  -6        141.55         35.37        36.23 o
   2 -11  -6        523.93        557.79        37.32 o
   3 -11  -6        356.19        361.81        37.23 o
   2 -10  -6         62.31         46.27        23.70 o
   3 -10  -6        815.08        747.00        44.43 o
   3 -14  -7        201.48        238.21        52.52 o
   4 -14  -7         14.36         25.58        60.22 o
   3 -13  -7          3.05         25.57        40.95 o
   2 -12  -7         43.34         54.42        36.56 o
   3 -12  -7        143.82        170.59        42.10 o
   4  -5  -3       2388.23       2167.37        18.83 o
   4  -4  -3         91.71         82.79         3.78 o
   5  -7  -4        396.16        405.40        14.02 o
   5  -6  -4        171.20        178.32         9.03 o
   6  -8  -5       1009.31        885.85        29.57 o
   7  -8  -5        161.59        106.99        21.65 o
   6  -7  -5         60.41         61.84        13.67 o
   8 -10  -6        208.65        181.88        36.57 o
   9 -10  -6         11.22        -37.30        38.48 o
   7  -9  -6          0.46         22.49        22.58 o
   8  -9  -6        122.44        146.81        30.22 o
   8  -8  -6         25.05         11.54        30.11 o
   9 -12  -7        545.20        465.81        64.13 o
   9 -11  -7        208.90        171.09        49.75 o
  10 -11  -7        520.39        457.51        68.49 o
   8 -10  -7         42.29         52.55        37.45 o
   9 -10  -7        130.83        118.35        45.10 o
   9  -9  -7        153.96        131.78        46.91 o
   4  -1  -2        836.50        642.92         6.71 o
   6  -2  -3        118.84        102.44         4.20 o
   7  -2  -3        560.12        501.42        11.05 o
   6  -1  -3        274.21        229.37         6.27 o
   7  -1  -3         71.61         90.71         6.85 o
   8  -2  -4       2837.16       2660.36        37.43 o
   9  -2  -4        645.31        652.60        21.32 o
  10  -3  -5        471.29        477.34        28.27 o
  11  -3  -5        412.61        527.25        34.16 o
  10  -2  -5        155.81        159.58        22.94 o
  11  -2  -5        165.33        187.49        28.08 o
  12  -4  -6          6.18          3.65        30.30 o
  13  -4  -6         55.57         33.08        37.59 o
  14  -4  -6        115.35        137.30        50.21 o
  12  -3  -6        350.45        329.88        39.04 o
  13  -3  -6        121.79        169.01        41.12 o
  14  -3  -6         35.11         76.16        50.68 o
  12  -2  -6          7.28         36.79        36.71 o
  13  -2  -6         65.46         13.53        43.22 o
  14  -2  -6        670.23        879.93        74.16 o
   4  -4  -2        819.53        685.78         7.09 o
   6  -6  -3       3341.35       3058.57        32.01 o
   8  -9  -4         39.92         22.24        16.64 o
   7  -8  -4        673.96        625.80        23.93 o
   8  -8  -4        242.58        221.51        18.76 o
   8  -7  -4        571.51        450.65        25.82 o
  11 -12  -5        165.64        110.33        47.54 o
  10 -11  -5        510.99        489.35        43.51 o
  11 -11  -5        640.44        714.84        59.43 o
   9 -10  -5        119.88         61.71        28.26 o
  10 -10  -5        124.57        111.01        32.95 o
  11 -10  -5        378.05        259.81        48.80 o
   9  -9  -5          7.80         43.80        23.76 o
  10  -9  -5        107.89         68.21        33.25 o
  11 -12  -6         51.86         33.88        48.11 o
  11 -11  -6        109.90         92.05        46.55 o
  11 -10  -6        240.71        102.13        48.90 o
  -9 -17   1         22.94         14.34        50.40 o
  -8 -17   1         20.63         14.91        51.92 o
  -9 -16   1          1.45         60.27        42.77 o
  -8 -16   1         25.79         -5.54        42.69 o
  -9 -15   1         61.22         93.94        39.49 o
  -8 -15   1         75.66         43.09        37.44 o
  -8 -14   1       1698.60       1625.85        60.96 o
  -8 -13   1         38.85         60.94        25.34 o
  -7 -13   1         79.03         69.29        25.42 o
  -7 -12   1         93.47        104.90        20.71 o
  -6 -10   1        377.82        397.51        16.29 o
  -8 -15   0        375.31        249.46        47.38 o
 -14  -9   3        263.23        295.41        57.24 o
 -13 -10   2        203.62        248.67        58.59 o
 -14  -9   2         26.76        -28.20        46.75 o
 -13  -9   2        440.65        517.10        51.55 o
 -12  -9   2        177.53         91.32        39.05 o
 -11  -9   2         68.12         -4.13        33.09 o
 -14  -8   2         10.61        -31.50        42.76 o
 -13  -8   2         14.34        -25.98        35.64 o
 -12  -8   2         96.86         80.14        32.80 o
 -11  -8   2         15.56          0.09        25.02 o
 -10  -8   2        107.28        102.10        26.21 o
 -12  -7   2        207.63        177.01        30.75 o
 -11  -7   2          5.76         15.84        22.98 o
 -10  -7   2        594.60        627.74        29.59 o
  -8  -6   1          9.12         26.24        10.98 o
  -7  -5   1        695.56        711.85        13.48 o
  -7  -4   1        679.42        665.55        12.14 o
  -6  -4   1       1200.58       1074.98        11.87 o
  -5  -4   1        245.09        229.99         4.65 o
   5  11   6         75.62         78.82        50.25 o
   5   9   5        261.13        306.80        36.72 o
   6   9   5         47.04         59.46        32.74 o
   5  10   5          8.20          1.90        33.37 o
   6  10   5         28.15         57.91        36.85 o
   5  11   5        105.27        105.64        41.01 o
   6  11   5         95.56        135.92        45.62 o
   6  12   5         82.10         49.41        54.92 o
   4   7   4       1351.66       1300.37        32.91 o
   4   8   4        536.40        488.61        25.15 o
   5   8   4        170.05        145.52        23.49 o
   4   9   4        286.65        243.39        27.19 o
   5   9   4        269.74        285.50        28.93 o
   3   6   3        132.25        120.41         7.57 o
   3   7   3        188.15        221.69        13.09 o
   4   7   3        735.99        753.24        22.05 o
   2   4   2        317.88        303.31         4.29 o
   4  15   3        460.25        450.65        41.47 o
   4  16   3        301.63        224.82        45.17 o
   5  16   3        269.05        256.95        46.48 o
   4  17   3        355.77        322.51        52.75 o
   5  17   3        119.42        136.44        49.53 o
   4  18   3         76.16         64.63        53.07 o
   3  11   2        136.46        147.39        13.77 o
   3  12   2        297.68        278.63        19.34 o
   4  12   2        201.87        187.91        19.68 o
   3  13   2        634.50        548.14        31.91 o
   4  13   2         40.45         49.39        19.89 o
   4  14   2       1067.76        910.57        43.98 o
   4  15   2        191.31        187.52        36.31 o
   5  15   2         23.52         23.35        32.13 o
   5  16   2        396.17        294.19        50.87 o
   2   6   1         97.43         86.52         2.79 o
   2   7   1          5.08          5.84         2.31 o
   4 -15   4        577.10        442.28        51.90 o
   5 -15   4         18.01          7.03        45.03 o
   4 -14   4        247.32        251.49        44.19 o
   5 -14   4         68.91         -9.67        39.74 o
   6 -14   4         66.07          9.67        49.16 o
   4 -13   4        108.29        119.57        35.57 o
   5 -13   4        338.32        361.18        46.69 o
   4 -12   4        351.68        410.14        43.97 o
   5 -13   3        229.49        213.90        32.55 o
   4 -12   3         34.49         36.97        21.57 o
   5 -12   3        233.61        267.19        29.18 o
   3 -11   3       1125.68       1202.28        36.42 o
   4 -11   3         93.08         46.88        19.53 o
   5 -11   3         49.85         59.88        26.29 o
   3 -10   3        214.40        233.88        17.65 o
   4 -10   3        140.26        145.43        21.97 o
   3  -9   3        674.65        722.63        25.82 o
   3  -8   2        163.12        164.06         7.83 o
   2  -7   2         87.83         95.15         4.77 o
   3  -7   2        141.75        136.84         7.33 o
   2  -6   2        703.16        720.25        10.15 o
   4 -15   4        577.10        529.17        59.55 o
   5 -15   4         18.01         58.80        54.15 o
   4 -14   4        247.32        264.88        52.03 o
   5 -16   3        269.04        277.66        46.83 o
   5 -15   3        136.81        125.95        39.97 o
   4 -14   3        131.70        161.04        31.47 o
   5 -14   3        108.32         67.90        33.97 o
   4 -13   3        109.44        130.81        27.33 o
   5 -13   3        229.49        233.74        38.63 o
   4 -12   3         34.49         54.35        24.27 o
   3 -11   3       1125.68       1097.96        37.21 o
   3 -10   2        418.98        449.07        16.11 o
   3  -9   2       4191.55       4590.31        48.15 o
   2  -7   2         87.83         85.05         5.69 o
  -2   5  -2        352.19        444.10         6.56 o
  -2   6  -2        703.16        908.80        10.29 o
  -3   7  -3        188.15        239.56        11.07 o
  -3   8  -3        542.06        668.34        17.58 o
  -4   9  -3         97.77        132.31        13.62 o
  -3   9  -3        674.65        770.23        20.29 o
  -4  10  -4        406.05        486.45        31.18 o
  -5  11  -4       2388.43       2903.39        79.91 o
  -4  11  -4        277.88        286.70        29.52 o
  -5  12  -4        354.80        397.15        37.15 o
  -4  12  -4        351.68        332.92        31.73 o
  -4  11  -5         59.46         99.94        40.24 o
  -5  12  -5         79.71          7.23        45.11 o
  -4  12  -5         79.53        222.72        44.88 o
  -5  13  -5        126.38         83.87        49.54 o
  -2   2  -2        900.19        859.67         8.61 o
  -3   2  -3       3177.73       3440.09        26.72 o
  -3   3  -3         22.40         24.59         3.11 o
  -4   3  -4        781.11        831.70        20.08 o
  -3   3  -4        781.07        881.83        17.21 o
  -4   4  -4        717.58        657.13        17.93 o
  -4   3  -5         27.63         41.93        15.88 o
  -5   4  -5        538.41        496.46        27.27 o
  -4   4  -5         85.12         97.77        16.71 o
  -5   5  -5        158.78        161.77        20.12 o
  -6   4  -6        169.83        148.77        33.86 o
  -5   4  -6        473.31        416.11        39.89 o
  -6   5  -6         66.31         71.05        31.26 o
  -5   5  -6        128.65        117.06        30.27 o
  -6   6  -6        113.09        112.43        31.14 o
  -5   4  -7         85.05        107.54        44.11 o
  -5   5  -7         29.94         32.21        40.05 o
  -5   6  -7        179.59        171.06        43.56 o
  -2  -6  -3        539.84        557.45         9.87 o
  -2  -5  -3       1657.97       2081.72        19.55 o
  -3  -9  -4        143.53        164.11        15.82 o
  -3  -8  -4       1420.86       1577.34        32.91 o
  -3  -7  -4       1542.51       1708.50        31.77 o
  -2  -7  -4         62.86         73.69        10.03 o
  -4 -11  -5         59.46         89.98        27.68 o
  -4 -10  -5        106.29        124.68        25.59 o
  -3 -10  -5        551.95        503.25        35.13 o
  -4  -9  -5        510.75        577.68        32.43 o
  -3  -9  -5        823.50        748.93        35.50 o
  -3  -8  -5        395.18        484.49        27.19 o
  -4 -12  -6         52.12         72.37        37.69 o
  -4 -11  -6        231.98        178.77        39.34 o
  -3 -11  -6        328.94        381.23        44.38 o
  -4 -10  -6         30.48         12.35        31.95 o
  -3  -2  -2       1633.35       1818.31        14.37 o
  -3  -1  -2        831.95        945.46         9.42 o
  -5  -3  -3       2753.40       3176.63        36.09 o
  -5  -2  -3       2121.99       2507.67        30.04 o
  -7  -4  -4        653.35        623.85        30.73 o
  -6  -4  -4          4.93         16.51        15.53 o
  -7  -3  -4        223.12        256.90        21.70 o
  -6  -3  -4        817.00        836.48        29.73 o
  -6  -2  -4        156.63        173.14        15.75 o
  -9  -5  -5        780.43        669.85        56.98 o
  -8  -5  -5        161.52        198.58        38.37 o
  -9  -4  -5        399.21        319.90        44.15 o
  -8  -4  -5         71.77         42.25        32.39 o
  -7  -4  -5         37.02         52.67        31.18 o
  -8  -3  -5        813.50        755.07        49.28 o
  -9  11   4        306.28        323.10        26.80 o
 -10  12   4        232.92        248.81        34.87 o
  -9  12   4         68.63         74.24        25.30 o
 -10  13   4         89.26         70.98        34.62 o
  -9  13   4        207.11        183.24        32.82 o
 -11  14   4         10.80         45.99        41.07 o
 -10  14   4       1072.73       1041.88        64.21 o
  -7   9   3        477.13        547.81        17.97 o
  -8  10   3       1123.37       1153.73        35.15 o
  -7  10   3         20.19         19.72        11.78 o
  -8  11   3       1317.55       1442.88        44.39 o
  -5   6   2        402.52        394.41         6.59 o
  -5   7   2        265.53        315.05         7.25 o
  -7  12   7         15.17        -14.16        31.60 o
  -8  13   7         34.16         76.45        42.62 o
  -7  13   7         18.75         43.35        40.31 o
  -6  13   7        199.20        208.86        38.93 o
  -6  10   6         69.12         21.75        20.51 o
  -6  11   6        144.59         94.55        26.05 o
  -6  12   6         34.25          2.74        27.63 o
  -5  12   6         11.87         39.05        25.58 o
  -5   9   5         29.63         29.36        12.61 o
  -5  10   5          6.32         -4.00        16.40 o
  -4   7   4        253.35        293.90         9.37 o
  -4   8   4         63.14         63.89         8.13 o
  -3   5   3        186.53        175.77         3.88 o
  -3   6   3       5473.02       5750.11        36.65 o
  -2   4   2        533.92        514.13         6.40 o
 -14   5   6        100.25        133.97        40.59 o
 -14   6   6          4.04         17.83        39.91 o
 -13   6   6         52.39        133.08        32.05 o
 -12   5   5          5.31         58.44        25.07 o
 -11   5   5        938.76        923.86        37.67 o
 -13   6   5        137.23        144.02        37.19 o
 -12   6   5         35.34         48.34        26.42 o
 -11   6   5         74.50        101.25        19.58 o
 -10   4   4        540.63        628.10        25.53 o
  -9   4   4       2603.96       2786.46        44.45 o
 -10   5   4         24.23         29.69        14.71 o
  -9   5   4        153.48        138.59        12.43 o
  -7   3   3       1520.88       1383.42        17.96 o
  -7   4   3        912.34        996.64        14.36 o
  -5   2   2       1751.55       1527.16        13.76 o
 -15  -2   4        167.10        172.73        38.08 o
 -15  -1   4        587.24        607.86        50.83 o
 -14  -1   4        971.82        976.96        50.33 o
 -15   0   4         27.42         43.52        35.22 o
 -14   0   4         62.99         93.43        26.95 o
 -14  -1   3        124.55        115.21        36.06 o
 -13  -1   3          6.39         31.32        23.72 o
 -12  -1   3        733.19        795.81        33.48 o
 -11  -1   3        611.81        694.47        24.78 o
 -13   0   3        251.39        338.24        30.96 o
 -12   0   3        288.95        330.13        23.49 o
 -11   0   3        541.81        530.06        21.28 o
  -8  -1   2        809.90        836.15        14.02 o
  -9   0   2       4921.14       4923.74        52.44 o
  -8   0   2       2266.13       2219.95        24.09 o
  -7   0   2      10656.72       9506.00        53.07 o
  -4   0   1        680.24        608.98         7.66 o
   0  -5  -1       1601.29       1701.16        13.40 o
  -1 -12  -2        103.38         89.63         8.80 o
   0 -11  -2        708.06        775.83        15.61 o
   0 -10  -2        189.59        211.67         7.72 o
   0  -9  -2       3974.34       5143.19        39.50 o
  -1 -18  -3         56.58         29.89        29.43 o
  -1 -17  -3        164.71        111.52        27.78 o
   0 -17  -3         96.10         84.40        29.77 o
  -1 -16  -3         25.34         36.18        21.77 o
   0 -16  -3         65.70         57.33        24.18 o
  -1 -15  -3        289.61        283.08        25.52 o
   0 -15  -3          4.11         -1.13        18.99 o
  -1 -14  -3         66.86         47.69        15.98 o
   0 -14  -3         25.70         20.99        16.42 o
   0 -13  -3        144.95        127.62        17.14 o
  -1 -18  -4        281.71        343.45        46.75 o
   0 -18  -4         78.08        124.35        41.83 o
   0 -17  -4         76.48        102.40        36.96 o
   3  -9  -2        250.43        259.08         6.90 o
   3  -8  -2         38.59         37.57         3.44 o
   4 -14  -3         70.78        111.03        16.39 o
   5 -14  -3        131.75        126.56        20.72 o
   4 -13  -3        163.37        146.60        15.83 o
   5 -13  -3         27.14         67.97        16.84 o
   4 -12  -3       1803.52       1997.81        38.95 o
   4 -11  -3       1053.06       1175.67        25.57 o
   6 -18  -4         53.41         98.68        38.92 o
   5 -17  -4         10.57         -8.46        28.15 o
   6 -17  -4         58.15         40.68        35.44 o
   5 -16  -4        156.82        114.33        31.47 o
   6 -16  -4        147.42        134.14        35.20 o
   5 -15  -4        130.70        174.56        29.74 o
   6 -15  -4        456.41        477.99        42.82 o
   6  -3  -1       4347.85       3858.75        25.70 o
   5  -2  -1        231.90        212.20         3.90 o
  11  -6  -2        316.53        305.20        22.30 o
  12  -6  -2         30.80         21.87        21.20 o
   9  -5  -2        903.61        994.44        23.23 o
  10  -5  -2         29.94         40.04        11.78 o
  11  -5  -2        293.04        299.42        21.68 o
  12  -5  -2        204.37        251.28        26.34 o
   9  -4  -2       1335.81       1382.81        27.56 o
  10  -4  -2         55.01         63.48        12.67 o
  14  -8  -3        538.61        517.74        49.53 o
  13  -7  -3         80.99        104.44        31.13 o
  14  -7  -3        722.57        763.27        55.70 o
  13  -6  -3        105.77        161.34        34.29 o
  14  -6  -3        256.14        290.41        44.00 o
  13  -5  -3        291.82        362.37        37.70 o
   8 -12  -1        138.36        155.47        18.56 o
   8 -11  -1        347.31        363.59        21.04 o
   7 -10  -1        755.80        790.12        21.50 o
   8 -10  -1         19.23         38.75        13.03 o
   6  -9  -1        828.38        925.90        17.58 o
   7  -9  -1        143.37        163.79        11.19 o
   6  -8  -1        354.09        366.70        10.21 o
   5  -7  -1       1041.38       1303.81        14.91 o
   5  -6  -1       1810.92       2033.21        17.64 o
  10 -15  -2        245.90        243.98        41.03 o
  10 -14  -2        113.82         66.54        34.40 o
  11 -14  -2         14.96         13.66        37.27 o
   9 -13  -2         54.06         70.50        27.34 o
  10 -13  -2        134.65        143.33        34.72 o
  11 -13  -2         82.07        106.64        37.25 o
   9 -12  -2        323.20        344.61        30.23 o
  10 -12  -2        981.22       1091.93        53.21 o
   9 -11  -2         22.43          8.07        21.49 o
 -10 -14   5        185.73        232.66        38.94 o
  -9 -14   5         15.48        -26.84        29.38 o
 -10 -13   5         53.36         67.52        32.63 o
  -9 -14   4        344.58        357.90        43.10 o
  -9 -13   4        207.11        306.46        35.91 o
  -9 -12   4         68.63         99.18        26.55 o
  -8 -12   4         46.19        126.04        23.79 o
  -8 -11   4        541.56        576.58        28.69 o
  -8 -10   4        269.09        296.68        18.35 o
  -7 -10   3         20.19         18.71        12.85 o
  -7  -9   3        477.13        541.50        17.85 o
  -6  -9   3       1350.64       1463.17        26.48 o
  -6  -8   3        238.74        226.92         9.24 o
  -4  -6   2       2568.20       2567.51        19.19 o
  -4  -5   2        779.01        812.08         8.07 o
 -13  -7   6         39.42         -8.32        37.69 o
 -14  -6   6          4.04         38.19        38.48 o
 -13  -6   6         52.39         67.62        34.37 o
 -13  -5   6         94.94        145.13        34.55 o
 -12  -6   5         35.34          9.80        27.92 o
 -11  -6   5         74.50         93.99        25.76 o
 -12  -5   5          5.31         18.30        24.01 o
 -11  -5   5        938.76        932.47        39.75 o
 -11  -4   5        130.53        136.19        19.68 o
  -9  -5   4        153.48        142.13        14.27 o
  -9  -4   4       2603.96       2735.28        43.71 o
  -7  -3   3       1520.88       1546.35        18.83 o
  -1   7   8          4.34         10.53        26.97 o
   0   7   8         95.53         66.62        33.71 o
  -1   8   8          4.08         11.34        31.21 o
   0   8   8        294.93        306.20        44.81 o
   0   9   8          0.66          5.20        39.57 o
   0   6   7       1580.08       1680.04        53.56 o
  -1   7   7        109.61         95.23        24.00 o
   0   7   7        322.90        288.65        32.32 o
   0   8   7       1111.34       1022.85        54.16 o
   0   5   6        135.24        139.57        14.91 o
   0   6   6         55.42         41.41        15.20 o
   0   4   5        162.74        126.79         7.94 o
   0   5   5         65.13         67.25         9.06 o
   0   4   4        996.57       1083.08        14.27 o
   0   3   3        315.90        286.43         4.63 o
  -1  14   6        168.74        211.87        34.46 o
   0  14   6         46.01         19.88        31.62 o
  -2  15   6         10.07         42.13        32.78 o
  -1  15   6        196.06        161.21        42.11 o
   0  15   6        351.33        420.58        50.40 o
  -1  11   5         40.83         27.04        14.78 o
  -1  12   5         33.37         34.94        18.37 o
   0  12   5        103.87         59.74        21.20 o
  -1  13   5         82.12        120.62        25.27 o
   0  13   5         85.12        104.95        25.96 o
  -1  14   5        549.38        507.69        39.35 o
  -1   9   4         11.64         -4.86         6.37 o
  -1  10   4        195.56        200.72        12.85 o
   0  10   4        156.45        192.27        13.44 o
   0   7   3        478.06        447.93         7.63 o
   0   5   2        776.82        879.99         9.11 o
  -2 -17   5         35.78         27.11        32.70 o
  -1 -17   5         89.38         26.40        38.59 o
  -2 -16   5        552.09        552.53        43.80 o
  -1 -16   5        258.44        205.23        41.77 o
  -2 -15   5        145.15        133.70        31.59 o
  -1 -15   4        171.41        205.46        27.06 o
  -2 -14   4         28.57         34.49        16.79 o
  -1 -14   4         16.09         49.78        18.33 o
  -1 -13   4         53.88         31.32        17.51 o
  -1 -12   4        897.65        931.18        31.02 o
  -1 -11   3         86.42         90.82         8.97 o
  -1 -10   3       1192.62       1325.41        21.61 o
  -1  -9   3         62.63         60.77         5.96 o
  -1  -7   2        267.06        261.03         4.46 o
  -2 -18   4        349.36        340.55        40.60 o
  -1 -18   4          9.59         35.42        37.54 o
  -2 -17   4         13.37         50.69        30.30 o
  -1 -17   4        171.39        194.25        36.54 o
  -2 -16   4        250.68        256.16        30.35 o
  -1 -16   4        445.05        507.43        43.98 o
  -2 -15   4        175.90        143.40        25.46 o
  -1 -15   4        171.41        180.68        30.03 o
  -2 -14   4         28.57          9.86        18.90 o
  -1 -14   3        326.55        288.36        22.03 o
  -1 -13   3        182.98        220.59        16.16 o
  -1 -12   3         49.48         34.66        11.12 o
  -1 -11   3         86.42         88.44        10.43 o
  -1  -9   2          6.29         17.24         2.96 o
  -1  -8   2       3159.80       3746.43        25.43 o
  -1  -7   2        267.06        277.29         4.67 o
  -1   4  -2       2365.38       2812.81        21.70 o
  -1   5  -2        275.73        340.19         5.64 o
  -1   6  -3       3831.85       5046.56        38.10 o
  -1   7  -3        478.15        631.32        11.96 o
  -2   8  -4        140.39        153.45        15.48 o
  -1   8  -4        580.08        689.75        20.98 o
  -2   9  -4         88.90        109.20        15.57 o
  -1   9  -4         36.32         64.10        12.47 o
  -2  10  -4         82.10         99.07        16.91 o
  -2  10  -5          0.19         -9.57        23.78 o
  -1  10  -5          9.64         28.45        20.67 o
  -2  11  -5       1263.74       1536.83        55.58 o
  -1  11  -5        188.23        262.19        29.36 o
  -2  12  -5        120.65         86.93        31.96 o
  -3  12  -6        309.34        396.47        56.34 o
  -2  12  -6        201.50        249.59        48.71 o
  -3  13  -6          3.86        -34.26        46.78 o
  -2  13  -6        233.63        214.43        52.18 o
  -2  14  -6        510.75        470.17        61.46 o
  -1   1  -2         94.16         96.78         2.37 o
  -1   2  -3       2149.11       2448.22        18.46 o
  -2   2  -4        119.96        132.97         7.06 o
  -1   2  -4       1575.65       1714.24        18.71 o
  -2   3  -4       1841.48       2140.70        25.72 o
  -1   3  -4        306.32        307.56         7.66 o
  -2   3  -5        240.04        256.91        14.07 o
  -2   4  -5        273.68        278.35        14.53 o
  -3   3  -6        642.87        642.69        34.13 o
  -2   3  -6        220.10        199.97        22.98 o
  -3   4  -6        465.69        430.78        29.65 o
  -2   4  -6        146.28        145.03        20.32 o
  -3   5  -6        643.66        748.26        35.68 o
  -3   4  -7         18.86        -20.34        30.73 o
  -2   4  -7        527.55        609.75        41.73 o
  -3   5  -7         66.48         53.57        30.57 o
  -2   5  -7        559.79        547.21        39.50 o
  -2   4  -8        112.13         78.60        42.21 o
  -2   5  -8         22.39          8.54        41.24 o
  -2   6  -8         84.95         85.30        38.66 o
  -1  -4  -3        626.91        688.57         8.31 o
  -1  -6  -4       1759.30       1957.83        26.27 o
  -1  -5  -4         65.01         68.84         6.26 o
  -2  -7  -5         14.45         10.41        13.11 o
  -1  -7  -5        495.52        534.01        21.83 o
  -1  -6  -5        583.32        536.75        21.01 o
  -1  -5  -5        206.12        219.95        12.61 o
  -2  -9  -6        241.96        246.69        31.34 o
  -2  -8  -6        827.29        720.20        36.82 o
  -1  -8  -6         41.42         60.12        22.86 o
  -2  -7  -6        751.64        740.75        35.97 o
  -1  -7  -6        170.35        153.76        22.38 o
  -2 -11  -7        185.78        147.33        46.16 o
  -2 -10  -7          0.18          7.67        38.77 o
  -3  -9  -7         35.00         16.05        34.31 o
  -2  -9  -7         12.82         15.30        32.66 o
  -1  -9  -7        355.26        410.50        44.54 o
  -2  -8  -7        138.96        140.44        35.11 o
  -1  -8  -7        505.05        549.46        43.37 o
  -2  -1  -2        205.62        219.71         3.87 o
  -3  -1  -3       1379.83       1609.97        15.20 o
  -4  -2  -4       1355.16       1485.55        27.76 o
  -4  -1  -4         80.51         99.06         8.92 o
  -3  -1  -4       1835.52       2114.71        27.63 o
  -5  -3  -5        263.18        229.45        25.21 o
  -6  -2  -5         28.40         21.86        20.94 o
  -5  -2  -5       1180.38       1313.13        40.96 o
  -4  -2  -5        219.46        276.91        20.93 o
  -5  -1  -5        407.43        436.54        24.57 o
  -4  -1  -5       1425.48       1619.84        39.44 o
  -6  -3  -6        752.57        784.53        50.11 o
  -5  -3  -6        244.69        185.38        34.11 o
  -7  -2  -6         87.82         51.89        36.01 o
  -6  -2  -6         19.64          2.79        30.58 o
  -5  -2  -6         84.12        110.65        29.70 o
  -6  -1  -6         31.30         -4.08        28.48 o
  -5  -1  -6         69.51         84.49        26.19 o
  -5  -2  -7        215.62        192.00        43.53 o
  -9  16   4         48.38         28.43        39.19 o
  -7  13   3        149.25        212.28        22.36 o
  -8  14   3        477.44        540.38        39.14 o
  -7  14   3         35.57          9.09        21.86 o
  -9  15   3        254.74        368.36        44.02 o
  -8  15   3         40.10         22.68        31.38 o
  -7  15   3         29.12        -24.01        26.28 o
  -9  16   3          2.53         86.35        40.76 o
  -8  16   3        219.07        224.05        41.29 o
  -7  16   3        407.55        402.72        38.79 o
  -9  17   3          0.53         89.04        46.28 o
  -8  17   3        174.20        134.48        43.50 o
  -5   9   2       2224.62       2665.22        30.51 o
  -6  10   2        210.42        241.45        13.26 o
  -5  10   2       2595.01       3300.55        38.66 o
  -6  11   2       1406.97       1528.37        32.94 o
  -5  11   2         50.30         38.15         9.46 o
  -6  12   2        319.17        339.57        20.23 o
  -6  13   2        170.74        163.43        19.74 o
  -3   5   1       2484.44       2423.61        18.57 o
  -3   6   1       1673.48       1805.05        15.20 o
  -5  14   6          9.57         34.63        33.18 o
  -6  15   6        461.88        431.09        54.00 o
  -5  15   6         80.18         14.59        38.57 o
  -5  16   6         51.12         35.62        45.29 o
  -4  16   6        352.87        274.38        49.48 o
  -4  12   5        161.97        153.20        22.51 o
  -5  13   5          0.46         53.57        25.89 o
  -4  13   5          7.06         46.17        22.22 o
  -5  14   5        200.49        218.99        34.87 o
  -4  14   5        433.20        398.02        37.23 o
  -5  15   5          7.75         18.40        36.00 o
  -4  15   5        858.60        934.17        52.61 o
  -4  10   4        294.21        298.76        15.75 o
  -3  10   4        189.33        209.46        12.74 o
  -4  11   4        269.95        261.99        17.81 o
  -3  11   4        422.21        478.47        19.65 o
  -4  12   4         11.68         12.93        16.04 o
  -3  12   4         20.52         12.51        14.83 o
  -3   8   3         50.99         57.70         5.49 o
  -2   8   3        370.67        381.59         8.29 o
  -3   9   3        230.28        246.55         9.66 o
  -2   5   2        275.78        276.13         4.39 o
  -2   6   2       1099.14       1054.43        10.58 o
 -14   8   5         94.29        110.95        44.15 o
 -12   6   4         44.69         18.86        25.53 o
 -13   7   4        114.81        105.06        34.78 o
 -12   7   4        416.87        432.12        35.40 o
 -11   7   4        326.38        299.84        26.40 o
 -14   8   4         48.62         10.23        42.55 o
 -13   8   4         85.28        102.54        37.20 o
 -12   8   4         33.45         73.49        28.25 o
 -14   9   4        239.24        190.61        49.69 o
 -13   9   4        106.52        138.61        38.36 o
 -12   9   4         57.46         76.92        29.34 o
  -9   5   3         47.46         49.88        10.70 o
  -8   5   3        124.04        133.69         8.90 o
 -10   6   3        377.02        394.68        22.59 o
  -9   6   3         56.89         78.22        11.52 o
 -11   7   3         85.87         75.01        22.09 o
 -10   7   3        253.49        286.88        21.18 o
  -6   3   2       1161.65       1117.02        12.80 o
  -7   4   2        119.21        119.25         5.96 o
  -6   4   2        633.83        664.25         9.07 o
 -15   2   3        338.57        360.69        43.24 o
 -13   0   2       2775.70       2824.46        81.02 o
 -12   0   2          1.36         28.83        19.29 o
 -15   1   2         97.93          9.09        42.75 o
 -14   1   2        112.82         89.56        33.91 o
 -13   1   2        371.22        313.97        33.14 o
 -12   1   2        244.42        304.78        24.84 o
 -11   1   2        912.00       1031.64        31.06 o
 -10   1   2         41.53         47.39        10.53 o
 -15   2   2        153.46        233.65        44.23 o
 -14   2   2         63.53         72.39        32.33 o
 -13   2   2         30.85         72.92        25.21 o
 -12   2   2        352.06        287.35        24.85 o
 -14   3   2        275.96        287.35        35.12 o
  -6   0   1        742.32        640.90         8.80 o
 -10   1   1        126.88        102.90        13.89 o
  -9   1   1         26.60         24.70         7.92 o
  -8   1   1        395.44        385.17        10.44 o
  -7   1   1       1152.04       1085.89        12.65 o
  -6   1   1        250.07        219.47         4.36 o
   0  -7  -2         29.05         31.38         2.54 o
   0  -6  -2       1423.28       1622.63        14.09 o
   0 -10  -3         39.28         44.95         7.51 o
   0  -9  -3        502.97        560.73        12.53 o
   0  -8  -3       1833.90       2029.13        22.17 o
   0 -14  -4         79.22        130.87        22.50 o
   0 -13  -4          5.92         -1.61        17.29 o
   0 -12  -4        176.61        158.43        18.50 o
   0 -11  -4       1145.10       1311.76        32.43 o
   0 -17  -5          2.01         45.45        39.73 o
   0 -16  -5         43.32        -13.09        35.03 o
   1 -16  -5        258.44        186.53        40.69 o
   0 -15  -5        144.07         45.28        34.15 o
   1 -15  -5        111.59         55.66        33.76 o
   0 -14  -5         58.28         82.26        29.89 o
   1 -14  -5        549.38        501.59        38.91 o
   1 -13  -5         82.12         69.26        25.36 o
   2  -5  -2        275.78        284.12         4.76 o
   4  -9  -3        223.24        234.61         9.92 o
   4  -8  -3       1737.95       1816.33        23.80 o
   3  -7  -3        300.08        295.75         6.57 o
   5 -12  -4        127.90        156.09        19.18 o
   5 -11  -4        466.10        398.70        21.18 o
   4 -10  -4        294.21        275.32        15.01 o
   5 -10  -4          8.99         36.20        12.92 o
   6 -15  -5          4.38         22.23        32.16 o
   7 -15  -5         26.57         -1.33        35.42 o
   6 -14  -5         28.21         46.10        28.85 o
   5 -13  -5          0.46         43.29        21.89 o
   6 -13  -5         55.79         72.06        27.69 o
   5 -12  -5         97.31         75.38        20.99 o
   6 -12  -5        218.46        166.43        28.13 o
   6 -15  -6        461.88        451.13        49.07 o
   7 -15  -6        141.39        153.96        48.46 o
   6 -14  -6         42.66          8.89        30.69 o
   7 -14  -6         47.74         84.68        39.95 o
   7  -4  -2        119.21        113.83         5.19 o
   6  -3  -2       1161.65       1236.08        13.13 o
   7  -3  -2        524.21        476.66         8.83 o
   9  -5  -3         47.46         64.34        10.42 o
  10  -5  -3        854.30        909.67        28.16 o
   8  -4  -3       1015.43       1019.79        19.62 o
   9  -4  -3        920.99        962.36        23.98 o
  10  -4  -3         61.87         60.96        13.54 o
  14  -8  -4         48.62         80.93        38.43 o
  13  -7  -4        114.81         95.34        32.37 o
  14  -7  -4        109.28         16.22        39.45 o
  11  -6  -4        100.90        105.56        21.25 o
  12  -6  -4         44.69         47.61        25.68 o
  13  -6  -4        154.95        222.86        34.72 o
  14  -6  -4        374.71        318.84        45.59 o
  11  -5  -4        258.99        187.72        23.39 o
  12  -5  -4        213.89        227.01        29.70 o
  13  -5  -4        509.15        456.55        41.54 o
  14  -8  -5         94.29        133.68        44.68 o
  14  -7  -5         37.58         91.88        41.53 o
  14  -6  -5         78.58         85.83        41.43 o
   3  -4  -1        784.22        814.90         9.28 o
   7 -10  -2         58.05         86.56        12.24 o
   6  -9  -2          3.09          5.47         6.59 o
   7  -9  -2        579.81        619.03        19.45 o
   6  -8  -2        295.19        322.51        10.12 o
   5  -7  -2        265.53        282.01         7.02 o
  10 -15  -3         12.52         80.43        36.52 o
   9 -14  -3        909.87        900.77        46.95 o
  10 -14  -3        279.67        275.20        40.14 o
   9 -13  -3       1176.41       1283.23        50.75 o
  10 -13  -3         62.80        101.79        33.17 o
   8 -12  -3        333.56        384.78        27.01 o
   9 -12  -3         83.15         74.31        25.49 o
  10 -12  -3        151.79        203.53        32.39 o
   8 -11  -3       1317.55       1281.32        40.79 o
   9 -11  -3         27.01         27.78        21.55 o
   8 -10  -3       1123.37       1155.89        37.47 o
  10 -15  -4         92.79        136.31        41.94 o
  10 -14  -4       1072.73       1004.31        61.94 o
  11 -14  -4         10.80         95.02        43.08 o
 -11 -14   4         10.80         43.78        37.23 o
 -10 -15   3         12.52        -26.67        39.59 o
 -11 -14   3         71.21         40.55        39.23 o
 -10 -14   3        279.67        266.84        41.19 o
  -9 -14   3        909.87        803.05        51.07 o
 -11 -13   3         13.53         89.57        33.73 o
 -10 -13   3         62.80         75.20        31.23 o
  -9 -13   3       1176.42       1301.49        51.92 o
 -10 -12   3        151.79        159.02        28.71 o
  -9 -12   3         83.15         67.34        24.33 o
  -9 -11   3         27.01         32.24        18.85 o
  -8 -12   2        404.06        388.64        28.71 o
  -8 -11   2        160.37        158.02        18.62 o
  -7 -10   2         58.05         77.13        12.72 o
  -7  -9   2        579.81        723.25        19.21 o
  -6  -9   2          3.09          4.89         7.14 o
  -6  -8   2        295.19        338.70         9.49 o
  -4  -6   1        827.29        906.23        10.13 o
  -3  -4   1        784.22        873.94         8.58 o
 -14  -7   5         37.58         91.30        41.91 o
 -14  -6   5         78.58        123.71        39.23 o
 -14  -7   4        109.28         87.20        41.58 o
 -13  -7   4        114.81        142.88        38.50 o
 -14  -6   4        374.71        528.93        50.03 o
 -13  -6   4        154.95        226.89        35.82 o
 -12  -6   4         44.68         47.03        25.50 o
 -11  -6   4        100.90        100.72        22.53 o
 -14  -5   4        159.83        169.81        37.08 o
 -13  -5   4        509.15        518.50        39.66 o
 -12  -5   4        213.89        194.75        25.57 o
 -11  -6   3        101.79        129.58        21.99 o
 -11  -5   3         26.86         72.66        17.88 o
 -10  -5   3        854.30        857.29        29.49 o
  -9  -5   3         47.46         62.90        11.54 o
 -10  -4   3         61.87         80.99        12.81 o
  -9  -4   3        920.99        997.35        22.42 o
  -7  -3   2        524.21        543.39         9.64 o
  -6  -3   2       1161.65       1137.68        11.72 o
   2   7   7         82.94         53.20        29.79 o
   3   7   7         82.42         78.13        32.44 o
   2   8   7        138.96        157.55        35.64 o
   3   8   7         33.01         55.55        37.56 o
   2   9   7         12.82         15.54        37.56 o
   3   9   7         35.00         57.84        39.37 o
   2   6   6       1216.07       1197.22        42.12 o
   3   6   6         58.23         81.17        21.95 o
   2   7   6        751.64        740.35        36.08 o
   3   7   6         46.70         63.81        25.43 o
   3   8   6       1175.53       1241.42        56.72 o
   2   5   5       1195.52       1349.73        29.92 o
   2   6   5       1033.30       1125.92        30.29 o
   1   4   4       1171.04       1295.52        17.94 o
   2   4   4       2902.51       3446.29        36.00 o
   1   5   4         65.01         60.43         6.24 o
   2   5   4       3072.43       3335.53        38.21 o
   1   3   3        314.36        328.10         5.58 o
   1   2   2        423.76        479.64         6.22 o
   1  13   5         22.06         34.15        25.14 o
   1  14   5        117.79         42.58        30.66 o
   2  14   5        512.55        457.93        42.71 o
   1  15   5        106.85        131.51        37.52 o
   2  15   5        260.95        253.38        42.55 o
   3  15   5         88.60         10.61        38.48 o
   1  16   5        115.98        142.89        43.83 o
   2  16   5        244.77        221.12        47.12 o
   1  11   4        716.95        763.24        25.96 o
   2  11   4        226.36        204.69        19.30 o
   1  12   4        231.88        216.06        20.82 o
   2  12   4        186.73        193.56        22.41 o
   1  13   4          9.55         41.99        20.50 o
   2  13   4         96.97         93.06        23.81 o
   2  14   4         72.69         17.00        26.85 o
   1   8   3        238.37        292.32         8.70 o
   1   9   3        114.00        126.47         8.22 o
   1  10   3        231.46        253.67        12.52 o
   2  11   3        794.46        888.12        25.86 o
   1   6   2       1301.24       1558.51        13.67 o
   1   7   2        260.00        241.95         5.42 o
   1 -18   4        281.71        211.48        44.12 o
   2 -18   4         26.54         38.23        43.50 o
   1 -17   4        237.99        269.75        39.35 o
   2 -17   4        340.27        322.99        48.24 o
   1 -16   4         38.86         25.96        30.56 o
   2 -16   4        340.92        329.84        43.58 o
   1 -15   4          1.41        -25.59        25.59 o
   2 -15   4         53.08         41.36        32.79 o
   1 -14   4        461.34        402.36        33.51 o
   2 -15   3         84.67         91.93        22.71 o
   1 -14   3         66.86         86.46        17.49 o
   2 -14   3        851.54       1017.75        37.88 o
   1 -13   3         40.15         51.72        14.66 o
   2 -13   3         27.04          6.77        16.25 o
   1 -12   3         13.24         -7.33        12.08 o
   2 -12   3         36.90         46.26        15.58 o
   1 -11   3        202.91        196.65        13.48 o
   1  -9   2        304.85        331.55         8.05 o
   1  -8   2        183.08        197.27         5.71 o
   1 -18   4        281.71        203.66        46.44 o
   2 -18   4         26.54          1.55        47.28 o
   1 -17   4        237.99        258.85        42.65 o
   2 -19   3         12.00         80.86        41.34 o
   2 -18   3        142.07        187.75        39.97 o
   1 -17   3        164.71        119.37        31.53 o
   2 -17   3          9.22        -16.92        31.33 o
   1 -16   3         25.34         26.90        24.19 o
   2 -16   3         32.34         19.71        27.81 o
   1 -15   3        289.61        262.69        27.36 o
   2 -15   3         84.67         94.86        26.17 o
   1 -14   3         66.86        101.36        20.00 o
   1 -13   3         40.15         35.54        16.53 o
   1 -12   2        103.37        108.33        10.46 o
   1 -11   2         78.16         71.91         8.41 o
   1 -10   2        281.15        314.43        10.03 o
   1  -9   2        304.85        319.02         8.86 o
   0   4  -2        188.51        208.60         4.15 o
   0   6  -3       1462.23       1821.83        18.61 o
   0   7  -4        483.57        604.60        16.23 o
   0   8  -4        358.84        465.20        15.61 o
   1   8  -4        379.26        439.69        13.49 o
   0   9  -5        291.19        338.91        23.78 o
   1   9  -5         58.63         52.52        14.56 o
   0  10  -5        217.90        252.28        24.54 o
   1  10  -5        524.36        687.24        27.53 o
   0  11  -5        774.08        742.27        36.21 o
   0  11  -6        467.58        481.10        44.05 o
   1  11  -6        162.94        186.03        29.99 o
   0  12  -6        298.59        303.73        42.07 o
   1  12  -6         10.04        -18.95        26.32 o
   0  13  -6          2.86         37.13        35.20 o
   1  12  -7        175.78        218.66        46.08 o
   0  13  -7         69.17        145.08        51.44 o
   1  13  -7         24.10         22.79        41.44 o
   0   2  -3        499.19        538.25         6.28 o
   0   2  -4        573.40        590.34         9.03 o
   0   3  -4        312.30        311.41         6.63 o
   0   3  -5       1072.02       1200.55        20.27 o
   0   3  -6        268.19        234.52        17.00 o
   0   4  -6         24.14         11.67        11.30 o
   0   4  -7         97.61        105.10        22.58 o
   0   5  -7        579.65        503.63        32.12 o
   0   4  -8        337.76        334.83        39.23 o
   1   4  -8        751.29        791.28        47.33 o
   0   5  -8        493.41        452.24        42.07 o
   1   5  -8        425.04        411.51        36.74 o
   0   6  -8        378.02        366.61        40.49 o
   1   6  -8         11.49         25.92        27.36 o
   0  -2  -3        499.19        518.81         6.17 o
   0  -3  -4        312.30        327.62         6.73 o
   0  -4  -5        162.74        163.02         9.24 o
   0  -3  -5       1072.01       1149.05        19.55 o
   0  -5  -6        135.24        148.07        15.86 o
   0  -4  -6         24.14         14.97        11.02 o
   0  -6  -7       1580.08       1454.74        50.86 o
   0  -5  -7        579.65        489.85        30.48 o
   1  -5  -7        134.71         87.60        21.97 o
   0  -7  -8         95.53         21.24        34.51 o
   0  -6  -8        378.02        318.03        39.95 o
   1  -6  -8         11.49         36.77        29.40 o
   0  -5  -8        493.41        445.71        39.20 o
  -1   0  -2        125.72        113.07         2.31 o
  -2   0  -3         49.21         54.81         2.80 o
  -2   0  -4        841.44        862.76        13.30 o
  -2   1  -4        804.66        794.50        12.92 o
  -3   0  -5          1.42          1.40        10.11 o
  -2   0  -5        303.81        233.39        12.74 o
  -3   1  -5         80.37         95.88        10.92 o
  -4   0  -6       1048.66       1108.68        44.33 o
  -3   0  -6         99.37         88.48        19.63 o
  -3   1  -6        700.68        732.50        31.54 o
  -4  -1  -7        110.10        160.79        36.40 o
  -4   0  -7        141.31        145.52        31.86 o
  -3   0  -7        875.76        879.14        47.27 o
  -4   1  -7        110.10        222.11        31.84 o
  -3   1  -7        104.44        103.18        27.46 o
  -5  14   2         32.43         24.72        15.89 o
  -5  15   2         86.27         52.49        18.79 o
  -6  16   2        168.26        251.74        29.85 o
  -5  16   2         77.69        105.52        22.57 o
  -6  17   2        152.77        132.18        33.08 o
  -5  17   2         27.69         22.06        24.63 o
  -7  18   2          8.05        -26.92        38.84 o
  -6  18   2         70.01        104.45        33.80 o
  -5  18   2         16.00          6.58        27.31 o
  -6  19   2         51.28         72.92        37.88 o
  -3   8   1        578.37        661.02         8.41 o
  -3   9   1        859.33        893.71        11.92 o
  -3  10   1         46.81         64.65         4.97 o
  -4  12   1        103.72        106.93        10.43 o
  -4  13   1        269.18        301.88        17.38 o
  -3  17   5        307.17        211.06        45.82 o
  -2  13   4         90.83         74.84        16.80 o
  -2  14   4         28.57         19.01        19.43 o
  -3  15   4        112.71        111.68        27.10 o
  -2  15   4        175.90        158.07        25.62 o
  -3  16   4        284.43        247.01        36.20 o
  -2  16   4        250.68        229.78        32.48 o
  -2  17   4         13.37         -3.68        28.92 o
  -2  18   4        349.35        253.05        42.57 o
  -2  11   3       2199.70       2439.96        37.27 o
  -2  12   3         13.62         27.44        10.67 o
  -1  12   3         49.48         46.38        10.38 o
  -2  13   3        170.97        166.94        16.38 o
  -1   7   2        267.06        295.76         5.20 o
  -1   8   2       3159.79       3680.81        25.50 o
  -1   9   2          6.29          2.36         3.13 o
 -13   9   3         69.04        117.64        40.70 o
 -13  10   3        195.33        240.54        43.21 o
 -12  10   3         21.76          1.01        31.21 o
 -11  10   3        276.98        261.19        29.90 o
 -13  11   3        410.53        439.76        49.70 o
 -12  11   3        437.72        435.53        41.86 o
  -9   7   2        130.68        111.44        13.57 o
  -8   7   2         96.55        103.24         9.35 o
 -10   8   2        107.28         86.45        18.74 o
  -9   8   2         80.74         84.90        12.89 o
 -10   9   2         63.77         85.73        17.82 o
  -9   9   2         26.81         12.32        12.55 o
  -5   4   1        245.09        216.03         4.06 o
 -15   3   1        184.56        112.56        45.81 o
 -14   3   1        163.88         92.54        37.56 o
 -13   3   1         62.14         39.53        26.90 o
 -12   3   1         76.54         37.96        21.05 o
 -11   3   1        905.34        892.83        31.60 o
 -10   3   1        131.62        145.35        13.03 o
 -14   4   1         42.05         10.26        32.76 o
 -13   4   1        107.35        159.53        28.26 o
 -12   4   1        951.93        939.24        38.40 o
 -14   5   1         12.16         60.78        31.43 o
 -13   5   1        201.72        153.31        30.53 o
   0  -4  -2        188.51        169.17         3.06 o
   0  -6  -3       1462.23       1494.23        13.89 o
   0  -9  -4         24.84         44.53         8.91 o
   0  -8  -4        358.84        342.61        11.36 o
   0 -11  -5        774.09        701.32        31.74 o
   0 -10  -5        217.90        204.49        17.93 o
   0 -13  -6          2.86         10.73        29.81 o
   1 -13  -6         18.90          1.69        30.29 o
   0 -12  -6        298.59        177.76        30.94 o
   1 -12  -6         10.04         50.62        26.48 o
   0 -11  -6        467.58        397.89        32.22 o
   0 -13  -7         69.17         33.14        35.36 o
   1 -13  -7         24.09        -34.96        34.96 o
   2  -4  -2        533.92        485.10         6.52 o
   2  -3  -2       1069.02        857.00         9.77 o
   3  -6  -3       5473.02       5839.76        38.87 o
   3  -5  -3        186.53        164.13         3.79 o
   4  -8  -4         63.14         74.91         7.85 o
   4  -7  -4        253.35        270.91         9.32 o
   4  -6  -4        747.91        670.17        13.70 o
   5 -10  -5          6.32         12.00        15.37 o
   5  -9  -5         29.63         12.64        12.29 o
   5  -8  -5        324.42        336.89        16.85 o
   6 -12  -6         34.25         47.07        28.16 o
   6 -11  -6        144.59        159.29        26.66 o
   5 -10  -6          6.51         -6.47        17.84 o
   6 -10  -6         69.12         83.80        22.87 o
   6  -9  -6         32.96         75.72        20.36 o
   6 -13  -7        199.20        157.11        40.78 o
   7 -13  -7         18.75         -0.64        36.24 o
   6 -12  -7        246.48        244.92        36.79 o
   7 -12  -7         15.17         19.99        33.68 o
   7 -11  -7         98.57         95.79        32.02 o
   4  -2  -2        509.55        381.33         5.44 o
   7  -4  -3        912.34        929.85        15.06 o
   6  -3  -3        203.11        152.86         4.66 o
   7  -3  -3       1520.88       1381.92        19.08 o
   8  -5  -4       1567.00       1634.48        31.09 o
   9  -5  -4        153.48        118.92        13.47 o
   8  -4  -4         30.38         16.74         7.08 o
   9  -4  -4       2603.96       2493.30        44.22 o
  10  -6  -5       1055.13       1107.22        38.64 o
  11  -6  -5         74.50         75.00        23.03 o
  10  -5  -5        210.93        181.22        19.82 o
  11  -5  -5        938.76        874.52        39.49 o
  13  -8  -6         53.68         31.47        37.44 o
  12  -7  -6        821.57        787.59        49.44 o
  13  -7  -6         39.42         83.66        36.41 o
  12  -6  -6        285.60        324.18        36.01 o
  13  -6  -6         52.39         81.82        33.10 o
  14  -6  -6          4.04         97.59        42.65 o
   4  -6  -2       2568.21       2590.87        19.40 o
   6 -10  -3          6.24         10.17         9.18 o
   6  -9  -3       1350.63       1380.47        24.75 o
   6  -8  -3        238.74        219.84        10.23 o
   8 -13  -4          1.40          5.92        22.31 o
   7 -12  -4        165.75        170.39        20.97 o
   8 -12  -4         46.19         67.21        22.33 o
   7 -11  -4        215.64        209.70        18.87 o
   8 -11  -4        541.57        567.46        30.64 o
   7 -10  -4       1037.98       1043.02        32.44 o
   9 -15  -5        235.16        258.75        41.97 o
   9 -14  -5         15.48         13.53        30.29 o
  10 -14  -5        185.73        141.36        42.33 o
   9 -13  -5         25.78         19.19        29.80 o
  10 -13  -5         53.36         66.21        36.39 o
   9 -12  -5        240.20        158.86        33.38 o
 -11 -14   2         14.96        101.48        37.93 o
 -11 -13   2         82.07         64.25        32.65 o
 -10 -12   2        981.22        980.08        45.47 o
 -10 -13   1         85.87         84.99        29.32 o
  -9 -12   1        497.02        498.88        31.60 o
  -9 -11   1        398.24        416.55        26.79 o
  -8 -11   1        347.31        359.20        23.41 o
  -8 -10   1         19.23          1.61        12.40 o
  -8  -9   1        711.61        660.05        21.22 o
  -7  -9   1        143.37        152.33        10.87 o
  -7  -8   1         60.08         55.51         7.14 o
  -6  -8   1        354.08        359.85         9.89 o
  -6  -7   1        670.00        761.64        11.73 o
  -5  -6   1       1810.91       2077.32        17.40 o
 -14  -7   3        722.57        612.67        58.25 o
 -15  -6   3         89.02        132.74        40.49 o
 -14  -6   3        256.14        267.92        39.35 o
 -13  -6   3        105.77         88.57        32.35 o
 -15  -5   3        147.47        118.29        39.66 o
 -14  -5   3        117.81         98.83        33.48 o
 -13  -5   3        291.82        260.69        32.86 o
 -13  -6   2        189.83        124.49        31.65 o
 -12  -5   2        204.37        263.66        25.00 o
 -11  -5   2        293.04        275.36        22.12 o
 -10  -5   2         29.94         49.27        13.20 o
 -12  -4   2        704.42        670.32        32.97 o
 -11  -4   2         20.98         22.35        13.86 o
 -10  -4   2         55.01         77.20        12.09 o
  -9  -4   2       1335.81       1401.19        26.64 o
  -9  -3   2        279.58        266.12        11.12 o
  -6  -2   1        125.43        124.69         3.40 o
  -5  -2   1        231.90        232.22         3.90 o
   5   7   6         38.58         11.90        29.63 o
   6   7   6        111.31        164.37        33.88 o
   5   8   6        370.42        280.81        39.98 o
   6   8   6         51.18         20.70        34.14 o
   6   9   6        227.65        136.16        43.97 o
   4   6   5        918.78        916.14        35.04 o
   5   6   5         20.14         32.00        17.96 o
   4   7   5        288.83        227.40        24.68 o
   5   7   5        417.56        339.63        28.42 o
   3   5   4        296.98        313.47        13.25 o
   4   5   4        317.78        282.33        14.16 o
   4   6   4       4406.16       4443.57        65.26 o
   3   4   3        406.96        386.81         7.93 o
   2   3   2       1110.74       1032.66         9.77 o
   4  13   4        108.29         85.37        27.62 o
   5  13   4        338.32        285.49        33.98 o
   4  14   4        247.32        203.57        35.31 o
   5  14   4         68.91         93.23        30.74 o
   4  15   4        577.10        415.68        48.35 o
   5  15   4         18.01         77.76        37.39 o
   4  16   4        459.64        380.15        49.99 o
   3  10   3        214.40        214.17        14.46 o
   4  10   3        140.26        144.23        13.78 o
   3  11   3       1125.69       1190.43        32.74 o
   4  11   3         93.08         83.23        15.24 o
   3  12   3        471.52        411.63        24.88 o
   4  12   3         34.49         23.61        16.76 o
   5  13   3        229.49        208.77        26.06 o
   2   7   2         87.83         91.93         3.86 o
   2   8   2        109.04        100.68         5.26 o
   3   8   2        163.12        168.08         6.74 o
   4 -18   3         76.17         12.81        38.21 o
   4 -17   3        355.77        367.71        43.45 o
   5 -17   3        119.42        117.04        39.24 o
   4 -16   3        301.63        199.19        37.19 o
   5 -16   3        269.04        314.88        41.26 o
   4 -15   3        460.25        436.52        39.15 o
   3 -13   3         49.01         44.38        19.80 o
   4 -14   2       1067.76       1079.15        38.71 o
   3 -13   2        634.49        611.89        24.48 o
   4 -13   2         40.45         48.74        15.21 o
   3 -12   2        297.68        306.97        15.88 o
   3 -11   2        136.46        126.45        11.05 o
   3 -10   2        418.98        467.12        14.65 o
   2  -9   2        935.15       1037.52        17.21 o
   2  -7   1          5.08          3.32         1.69 o
   4 -18   3         76.17        139.44        45.01 o
   4 -17   3        355.77        334.09        49.10 o
   4 -18   2        164.22        163.64        35.90 o
   5 -18   2         68.02         52.81        34.83 o
   4 -17   2        187.90        159.43        32.55 o
   3 -16   2         90.93         71.36        24.62 o
   4 -16   2         88.62        144.98        27.27 o
   3 -15   2         40.59         68.78        20.48 o
   4 -15   2        191.31        214.40        26.44 o
   3 -14   2         45.27         85.07        17.85 o
   4 -14   2       1067.76        984.60        40.21 o
   3 -13   2        634.49        644.92        25.88 o
   3 -12   2        297.68        295.17        17.97 o
   2  -9   1        199.02        190.73         5.60 o
   2  -8   1        443.55        500.39         7.06 o
   2  -7   1          5.08          5.68         1.79 o
  -2   7  -2         87.83        107.35         4.29 o
  -2   8  -2        109.04        155.81         5.83 o
  -3   9  -2       4191.55       6563.46        58.12 o
  -3  10  -2        418.98        553.54        15.02 o
  -3  11  -3       1125.68       1552.30        36.81 o
  -4  12  -3         34.49          6.03        16.14 o
  -3  12  -3        471.52        690.91        29.36 o
  -4  13  -3        109.44        148.40        22.29 o
  -3  13  -3         49.01         78.49        17.74 o
  -4  14  -3        131.70        126.53        24.13 o
  -4  14  -4        247.32        322.32        40.72 o
  -5  15  -4         18.01          5.04        37.13 o
  -4  15  -4        577.10        651.19        51.49 o
  -4  16  -4        459.64        538.05        54.41 o
  -2   3  -2       1110.74       1288.09        12.52 o
  -3   4  -3        406.96        383.24         8.33 o
  -3   5  -3        630.44        765.84        12.13 o
  -4   5  -4        317.78        309.44        14.87 o
  -3   5  -4        296.98        338.55        12.11 o
  -4   6  -4       4406.15       5822.29        73.97 o
  -3   6  -4        417.15        443.33        14.58 o
  -4   6  -5        918.78        963.78        34.51 o
  -5   7  -5        417.56        432.67        28.12 o
  -4   7  -5        288.83        278.48        21.99 o
  -5   8  -5         57.10         25.82        18.71 o
  -4   8  -5        671.40        789.68        33.31 o
  -5   7  -6         38.58         -5.49        26.42 o
  -6   8  -6         51.18          4.39        31.64 o
  -5   8  -6        370.42        396.59        37.11 o
  -6   9  -6        227.65        215.08        37.61 o
  -5   9  -6        278.87        271.15        33.74 o
  -2  -3  -2       1110.74       1314.20        12.65 o
  -3  -5  -3        630.44        678.99        12.04 o
  -3  -4  -3        406.96        447.82         8.29 o
  -5  -6  -4        213.57        217.54        14.73 o
  -4  -6  -4       4406.16       6058.33        76.68 o
  -4  -5  -4        317.78        331.65        13.73 o
  -5  -8  -5         57.10         54.83        20.60 o
  -6  -7  -5        589.58        627.64        37.69 o
  -5  -7  -5        417.56        389.31        26.55 o
  -4  -7  -5        288.83        313.84        22.83 o
  -5  -6  -5         20.14          9.11        15.80 o
  -6  -9  -6        227.65        235.16        38.23 o
  -5  -9  -6        278.87        267.11        38.01 o
  -6  -8  -6         51.18        -28.49        29.38 o
  -5  -8  -6        370.42        348.87        38.63 o
  -6  -7  -6        111.31        129.62        31.52 o
  -4  -1  -2        478.85        506.22         7.69 o
  -4   0  -2       2463.34       3321.24        25.71 o
  -7  -1  -3        260.74        319.86        14.93 o
  -6  -1  -3        247.99        228.81        10.73 o
  -5  -1  -3       2836.48       3531.27        41.70 o
  -6   0  -3          1.88          9.87         6.37 o
  -9  -2  -4          6.42         30.79        22.69 o
  -8  -2  -4       1284.41       1292.42        47.81 o
 -10  -1  -4         12.39         56.27        25.39 o
  -9  -1  -4        881.75        961.10        43.53 o
  -8  -1  -4        133.54        152.38        20.40 o
  -7  -1  -4         40.82         69.20        16.30 o
  -9   0  -4        611.21        583.20        38.16 o
  -8   0  -4          8.74         -3.43        17.44 o
  -9  -2  -5        223.09        192.80        39.46 o
  -9  -1  -5        795.21        864.31        57.53 o
  -9  13   6        134.74        131.38        32.26 o
  -9  14   6        121.33        144.86        34.36 o
  -9  12   5        240.20        214.99        28.74 o
  -8  12   5         44.82         56.40        19.86 o
  -9  13   5         25.78         32.41        25.98 o
  -8  13   5          0.73          3.11        22.85 o
  -9  14   5         15.48        -12.80        26.74 o
  -8  14   5         65.94         19.17        27.61 o
  -9  15   5        235.16        246.46        42.51 o
  -6   9   4         98.43         95.27        10.15 o
  -7  10   4       1037.98       1116.26        30.98 o
  -6  10   4         22.96         39.30         9.31 o
  -7  11   4        215.64        208.65        17.24 o
  -5   7   3        743.30        860.82        13.22 o
  -5   8   3        353.48        408.85         9.71 o
  -3   5   2       2770.89       3664.02        27.52 o
  -5  11   8         16.89          4.23        30.07 o
  -5  10   7        155.24        182.46        26.32 o
  -4  10   7         50.88         16.27        21.99 o
  -5  11   7        255.50        192.89        31.70 o
  -4  11   7       1071.31       1294.38        54.18 o
  -5  12   7        163.09        170.11        32.82 o
  -4  12   7         13.83         20.93        28.43 o
  -5  13   7        246.37        185.16        39.51 o
  -4   9   6        637.78        743.67        29.94 o
  -4  10   6        173.22        184.10        20.98 o
  -3   7   5         53.39         52.52         7.33 o
  -3   8   5        191.23        201.15        11.73 o
  -3   6   4       3630.28       3932.01        38.73 o
  -3   7   4       1091.02       1152.05        18.01 o
  -2   5   3        901.89       1060.31        11.19 o
 -11   7   6        707.21        718.71        42.00 o
 -12   8   6         82.01         71.89        30.33 o
 -11   8   6         32.45         50.55        23.05 o
 -12   9   6          7.24         -8.32        29.37 o
 -11   9   6         62.92         85.55        26.48 o
 -10   6   5       1055.13       1019.21        36.75 o
  -9   6   5        253.10        254.67        16.67 o
 -10   7   5        610.59        670.48        29.89 o
  -9   7   5        155.84        191.22        16.16 o
 -10   8   5         93.08        111.14        20.57 o
  -8   5   4       1567.00       1698.17        30.73 o
  -7   5   4        338.47        357.79        10.72 o
  -8   6   4        409.05        457.70        15.97 o
  -6   4   3        215.93        235.34         5.76 o
  -4   3   2        575.80        717.19         8.64 o
 -15   2   5         26.29         63.91        30.72 o
 -15   3   5        219.85        202.66        36.93 o
 -13   1   4         12.93         25.24        20.43 o
 -15   2   4        167.10        225.84        39.31 o
 -14   2   4         38.35         17.43        26.08 o
 -13   2   4        222.25        247.20        25.90 o
 -12   2   4         37.13         57.87        15.47 o
 -11   2   4         10.03         12.32        11.58 o
 -13   3   4        661.09        668.26        37.13 o
 -10   1   3        117.68        119.64        10.47 o
  -9   1   3        623.58        630.35        14.50 o
 -10   2   3        721.82        847.02        23.14 o
  -9   2   3        937.30       1041.32        19.51 o
  -7   1   2        532.21        540.20         8.52 o
  -6   1   2        325.06        330.53         5.25 o
  -1  -6  -1       8771.87      10025.12        55.79 o
  -1  -5  -1        439.74        688.39         8.05 o
  -3 -13  -2        634.50        646.98        23.97 o
  -2 -12  -2        143.36        129.22        10.41 o
  -2 -11  -2        350.76        381.55        11.88 o
  -2 -10  -2       1153.44       1612.54        23.58 o
  -4 -18  -3         76.16        138.35        32.40 o
  -3 -18  -3         49.70         18.71        29.96 o
  -4 -17  -3        355.77        326.25        35.90 o
  -3 -17  -3        142.67        170.29        29.54 o
  -3 -16  -3         15.04         52.66        23.44 o
  -3 -15  -3         85.10         85.37        20.78 o
  -2 -15  -3         84.66         70.48        19.34 o
  -3 -14  -3         19.94         37.15        17.00 o
  -2 -14  -3        851.54       1007.76        36.57 o
   2  -9  -2       5500.08       7058.65        50.48 o
   2  -8  -2       3378.10       4550.08        32.46 o
   2 -15  -3          6.56         17.18        15.07 o
   2 -14  -3        101.44         97.23        13.91 o
   3 -14  -3       1107.73       1138.38        36.87 o
   2 -13  -3        170.97        203.94        13.21 o
   3 -13  -3         16.81         32.38        11.05 o
   2 -12  -3         13.62         15.49         8.42 o
   3 -12  -3       1849.04       2245.09        41.37 o
   3 -19  -4        340.32        272.69        43.08 o
   3 -18  -4        270.41        187.95        34.12 o
   4 -18  -4         55.49         57.85        32.61 o
   3 -17  -4        165.86        220.05        30.92 o
   4 -17  -4        123.77        140.10        30.49 o
   3 -16  -4        284.43        255.51        30.37 o
   4 -16  -4        250.91        267.67        30.07 o
   3 -15  -4        112.71         77.22        20.99 o
   6  -5  -1       2668.28       3418.19        27.35 o
   5  -4  -1        245.09        259.75         4.57 o
  12 -10  -2        342.94        344.77        33.96 o
  10  -9  -2         63.77         79.99        15.76 o
  11  -9  -2         68.12         82.43        19.40 o
  12  -9  -2        177.53        184.47        27.48 o
   9  -8  -2         80.74        114.17        11.95 o
  10  -8  -2        107.28         84.93        14.80 o
  11  -8  -2         15.56         33.72        16.16 o
   9  -7  -2        130.68        170.51        12.41 o
  10  -7  -2        594.60        593.69        24.27 o
  13 -11  -3        410.53        520.37        48.21 o
  13 -10  -3        195.33        266.50        38.76 o
  13  -9  -3         69.04         63.11        32.10 o
   8 -17  -1         20.63         13.14        27.60 o
   9 -17  -1         22.94        -13.21        29.84 o
   8 -16  -1         25.79         40.46        25.95 o
   9 -16  -1          1.45         33.59        31.47 o
   7 -15  -1        124.46        128.42        21.31 o
   8 -15  -1         75.66        142.55        25.89 o
   7 -14  -1        109.11        101.54        18.78 o
   8 -14  -1       1698.60       1732.79        60.72 o
   6 -13  -1        247.96        283.74        17.59 o
   7 -13  -1         79.03         79.94        15.62 o
   6 -12  -1        424.04        471.93        18.03 o
   7 -12  -1         93.47        109.14        14.98 o
   5 -11  -1         59.87         75.16         7.87 o
   6 -11  -1        195.72        249.02        13.12 o
   5 -10  -1        512.10        671.84        14.88 o
   5  -9  -1       1053.62       1305.46        19.26 o
 -12 -12   5         71.68         -2.63        34.24 o
 -12 -11   5         42.33         21.63        29.64 o
 -11 -11   5        640.44        757.57        45.37 o
 -12 -10   5        121.53        224.67        33.23 o
 -11 -10   5        378.05        409.28        33.84 o
 -10 -10   5        124.57        104.50        22.95 o
  -9  -9   4        920.31       1120.17        34.16 o
  -9  -8   4       1029.06       1253.92        32.76 o
  -8  -8   4        242.58        216.27        13.89 o
  -7  -7   3        125.89        160.09         7.97 o
  -7  -6   3       3091.60       4252.56        41.82 o
  -6  -6   3       3341.35       3515.14        35.05 o
  -4  -4   2        819.53        765.86         8.98 o
 -14  -3   6         35.11         59.21        31.71 o
 -13  -3   6        121.79        118.43        28.28 o
 -14  -2   6        670.23        771.07        50.20 o
 -13  -2   6         65.46         90.85        26.73 o
 -12  -3   5          3.33         54.67        18.92 o
 -12  -2   5         16.69         15.04        17.55 o
 -11  -2   5        165.33        190.31        18.49 o
 -11  -1   5       1141.59       1491.94        41.19 o
 -10  -2   4        371.90        377.18        18.06 o
  -9  -2   4        645.31        658.04        17.38 o
 -10  -1   4         24.34          6.35         9.50 o
  -9  -1   4        336.14        370.00        12.27 o
  -7  -1   3         71.61         92.08         3.95 o
  -5  -1   2         74.36         72.41         2.47 o
   0   3   8        409.49        365.34        33.43 o
   1   3   8        433.35        458.95        38.62 o
   0   4   8        337.76        347.64        32.97 o
   0   5   8        493.41        434.57        38.65 o
   0   3   7        171.87        171.13        18.66 o
   0   4   7         97.61         84.36        17.94 o
   0   3   6        268.19        286.86        14.08 o
   0   2   5        346.25        372.10         9.66 o
   0   3   5       1072.01       1317.98        21.99 o
   0   2   4        573.40        669.12         8.74 o
  -1  11   7        733.22        756.38        46.00 o
  -1  12   7        175.78        245.02        33.42 o
   0  12   7          1.85         52.77        30.01 o
  -1  13   7         24.09         64.64        32.74 o
   0  13   7         69.17         69.39        34.63 o
  -1  10   6        129.92        162.14        18.77 o
   0  10   6          0.30         18.10        15.91 o
  -1  11   6        162.94        178.80        23.68 o
   0  11   6        467.58        429.32        31.67 o
   0  12   6        298.59        322.06        32.18 o
   0   8   5        197.35        228.41        13.45 o
  -1   9   5         58.63         63.76        11.31 o
   0   9   5        291.19        352.26        17.79 o
   0  10   5        217.90        243.58        18.96 o
   0   7   4        483.57        610.24        13.03 o
   0   8   4        358.84        392.58        12.34 o
   0   5   3        838.44       1110.22        12.22 o
   0   6   3       1462.23       1783.64        17.71 o
   0   4   2        188.51        208.53         4.05 o
  -2 -19   4         44.47        -21.54        33.32 o
  -2 -18   4        349.36        445.77        43.26 o
  -1 -18   3         21.69        -24.15        24.15 o
  -2 -17   3        386.12        435.58        32.02 o
  -1 -17   3        317.40        360.88        32.64 o
  -2 -16   3        206.31        174.29        21.66 o
  -1 -16   3        296.73        324.13        25.73 o
  -2 -15   3          6.56          4.33        12.92 o
  -1 -15   3         15.19         28.17        14.80 o
  -2 -14   3        101.44        106.18        13.21 o
  -1 -14   3        326.55        308.75        20.64 o
  -1 -12   2       1657.41       2322.42        33.39 o
  -1 -11   2       1186.84       1450.10        21.24 o
  -1 -10   2        550.56        628.91        11.06 o
  -1  -9   2          6.29          5.19         2.53 o
  -2 -19   3        191.33        259.81        34.35 o
  -2 -18   3         82.74         67.23        27.47 o
  -1 -18   3         21.69         22.65        29.08 o
  -2 -17   3        386.12        368.25        33.37 o
  -2 -16   3        206.31        215.80        25.37 o
  -1 -15   2         87.77         91.13        14.99 o
  -2 -14   2        368.16        344.98        17.58 o
  -1 -14   2       1230.59       1549.06        35.60 o
  -2 -13   2       1564.95       1923.35        36.52 o
  -1 -13   2         76.52         83.47        10.40 o
  -1 -12   2       1657.41       2072.32        32.68 o
  -1 -11   2       1186.84       1408.47        22.27 o
  -1  -7   1       2435.03       3276.74        24.95 o
  -1   6  -2       1301.23       2141.18        20.49 o
  -1   7  -2        260.00        364.48         7.58 o
  -1   9  -3        113.99        148.29         9.26 o
  -1  10  -3        231.46        334.39        14.07 o
  -1  11  -3        202.91        303.72        14.62 o
  -1  11  -4        716.96        965.81        32.73 o
  -2  12  -4        186.72        216.25        25.30 o
  -1  12  -4        231.88        295.93        24.06 o
  -2  13  -4         96.97        120.99        24.61 o
  -1  13  -4          9.55         34.19        18.63 o
  -2  14  -4         72.69         68.32        26.47 o
  -1  14  -4        461.34        570.35        35.61 o
  -2  15  -4         53.08         93.38        31.57 o
  -1  14  -5        117.79        115.70        35.26 o
  -2  15  -5        260.95        307.28        49.64 o
  -1  15  -5        106.85        138.61        37.07 o
  -2  16  -5        244.77        300.13        53.06 o
  -1  16  -5        115.98        128.11        40.13 o
  -1  17  -5         26.16          3.13        42.55 o
  -1   3  -3        314.36        345.41         5.74 o
  -1   4  -3        626.92        974.79        12.11 o
  -1   4  -4       1171.04       1487.89        20.21 o
  -2   5  -4       3072.43       4528.52        48.67 o
  -1   5  -4         65.01         58.48         4.84 o
  -2   6  -5       1033.30       1321.94        34.15 o
  -2   7  -5         14.45         23.74        11.37 o
  -2   6  -6       1216.07       1287.45        44.23 o
  -3   7  -6         46.70         85.98        21.71 o
  -2   7  -6        751.64        775.34        39.46 o
  -3   8  -6       1175.53       1419.64        57.87 o
  -2   8  -6        827.29       1080.94        46.35 o
  -2   7  -7         82.94         67.77        30.18 o
  -3   8  -7         33.01        -13.47        32.07 o
  -2   8  -7        138.96        171.53        33.40 o
  -3   9  -7         35.01         76.69        34.58 o
  -2   9  -7         12.82         11.57        27.93 o
  -3  10  -7        229.01        239.42        44.38 o
  -1  -2  -2        423.76        618.63         8.55 o
  -2  -3  -3         80.78         66.32         3.24 o
  -2  -4  -4       2902.51       4388.69        47.81 o
  -2  -3  -4       1841.48       3174.58        31.55 o
  -3  -5  -5         46.25         45.37        11.97 o
  -3  -4  -5         51.48         42.63        12.20 o
  -2  -4  -5        273.68        295.47        14.68 o
  -4  -6  -6        456.96        490.48        35.39 o
  -3  -6  -6         58.23         48.30        20.72 o
  -4  -5  -6        255.99        236.65        27.73 o
  -3  -5  -6        643.66        800.36        38.85 o
  -2  -5  -6         77.66         70.06        17.68 o
  -3  -4  -6        465.69        522.40        28.83 o
  -4  -8  -7         59.85        147.51        37.06 o
  -4  -7  -7         32.26         41.30        32.09 o
  -3  -7  -7         82.42        120.19        33.78 o
  -5  -6  -7        179.59        158.62        39.10 o
  -4  -6  -7        246.91        249.06        41.52 o
  -3  -6  -7        701.47        585.12        46.63 o
  -4  -5  -7         81.33        105.06        29.17 o
  -3  -5  -7         66.48         64.81        27.50 o
  -3   0  -2       1003.67       1449.04        14.44 o
  -4   0  -3       1623.01       2069.53        24.79 o
  -4   1  -3        986.26       1422.18        18.69 o
  -6   0  -4        114.89        139.55        14.17 o
  -5   0  -4        272.28        302.30        16.04 o
  -6   1  -4        101.74         88.59        14.20 o
  -5   1  -4        893.55       1064.57        26.32 o
  -7   0  -5        117.85         85.11        24.60 o
  -6   0  -5        486.06        571.38        33.55 o
  -8   1  -5         25.89         10.37        27.85 o
  -7   1  -5         92.26         93.38        25.86 o
  -6   1  -5        159.77        144.82        22.50 o
  -7   2  -5        273.76        299.09        27.87 o
  -7   0  -6        172.94        232.15        37.94 o
  -7   1  -6        269.55        204.52        39.60 o
  -7   2  -6         87.82         87.24        32.73 o
  -6  13   4         43.19         75.19        18.13 o
  -7  14   4        411.26        398.52        33.51 o
  -6  14   4        276.66        245.87        30.31 o
  -7  15   4        246.97        221.33        34.58 o
  -6  15   4        456.41        508.15        39.11 o
  -7  16   4         52.48        122.58        33.02 o
  -6  16   4        147.42        208.94        32.36 o
  -7  17   4        147.91        126.14        37.10 o
  -5  10   3         46.26         46.00         7.72 o
  -5  11   3        405.12        455.11        18.70 o
  -5  12   3        209.27        204.06        15.92 o
  -5  13   3         27.14         55.49        13.54 o
  -3   7   2        536.55        756.29        11.50 o
  -3   8   2         38.59         38.30         2.85 o
  -3  13   7          3.05        -28.21        28.21 o
  -4  14   7         14.36         26.22        35.67 o
  -3  14   7        201.48        175.74        45.04 o
  -3  12   6        141.55        198.89        27.55 o
  -3  13   6        380.54        392.71        38.01 o
  -2  13   6        173.57        181.57        30.17 o
  -3  14   6          3.99          4.76        29.06 o
  -2  14   6         37.18         34.98        29.61 o
  -3  15   6          8.74        -32.45        32.45 o
  -2  10   5         37.48         46.28        13.03 o
  -3  11   5        485.81        528.91        27.38 o
  -2  11   5        379.60        360.21        23.76 o
  -2  12   5        278.19        318.48        23.64 o
  -2   8   4       1044.59       1411.95        23.85 o
  -2   9   4        115.22        100.01         8.76 o
  -2  10   4         71.86         94.20        10.13 o
  -1   7   3        336.58        421.17         7.25 o
  -1   4   2       3930.53       5230.20        38.36 o
  -1   5   2        353.77        397.70         6.22 o
 -12   9   5        177.18        150.70        35.55 o
 -12  10   5        121.53        174.81        37.97 o
 -11  10   5        378.05        372.49        39.92 o
 -12  11   5         42.33         75.97        35.84 o
 -11  11   5        640.44        876.67        57.81 o
 -12  12   5         71.68         39.28        36.73 o
 -10   8   4        507.60        592.22        31.62 o
  -9   8   4       1029.07       1296.21        39.52 o
 -10   9   4        842.53        992.52        43.23 o
  -9   9   4        920.31       1311.12        44.36 o
 -11  10   4        562.43        598.69        41.85 o
 -10  10   4          6.50         14.29        19.59 o
  -7   6   3       3091.60       4346.53        47.47 o
  -8   7   3        384.58        439.39        14.95 o
  -7   7   3        125.89        175.28         8.97 o
  -5   4   2        887.50       1090.67        12.69 o
  -5   5   2        248.63        312.03         5.87 o
 -15   5   4        487.41        643.23        56.47 o
 -14   3   3        874.07        896.68        54.45 o
 -13   3   3        172.46        218.01        27.21 o
 -12   3   3        375.69        377.36        25.87 o
 -15   4   3         77.66         61.68        38.94 o
 -14   4   3        190.21        117.19        35.03 o
 -13   4   3        300.24        323.77        31.96 o
 -12   4   3         25.70         -4.24        17.48 o
 -15   5   3        147.47        119.31        40.50 o
 -14   5   3        117.81        156.80        32.98 o
 -13   5   3        291.82        284.85        31.24 o
 -15   6   3         89.02        101.89        39.13 o
 -14   6   3        256.14        285.01        38.73 o
  -9   2   2       1927.56       2132.98        34.09 o
  -8   2   2        801.68        883.29        15.41 o
 -11   3   2         22.90         43.56        13.32 o
 -10   3   2        285.93        325.32        16.10 o
  -9   3   2        279.58        322.93        12.66 o
  -8   3   2        426.04        636.05        14.18 o
 -10   4   2         55.01         64.43        10.66 o
  -5   2   1        231.90        293.89         5.03 o
  -1  -7  -2        260.00        285.34         6.01 o
  -1  -6  -2       1301.24       2071.86        18.66 o
  -2 -11  -3        794.46       1099.84        28.79 o
  -2 -10  -3        113.15        175.61        11.26 o
  -2  -9  -3        225.62        335.63        10.96 o
  -3 -15  -4        211.81        178.40        34.83 o
  -2 -15  -4         53.08         48.83        25.28 o
  -3 -14  -4        248.65        215.05        31.12 o
  -2 -14  -4         72.69         32.13        22.50 o
  -3 -13  -4          7.23          4.88        19.96 o
  -2 -13  -4         96.97        116.80        21.44 o
  -3 -12  -4        149.21        170.02        20.10 o
  -2 -12  -4        186.73        230.28        20.48 o
  -2 -16  -5        244.77        271.92        44.23 o
  -3 -15  -5         88.60        119.66        35.13 o
  -2 -15  -5        260.95        209.88        38.57 o
  -2 -14  -5        512.55        549.16        45.98 o
   2  -9  -3       1269.13       1920.86        26.50 o
   2  -8  -3        370.67        487.46         9.84 o
   3 -12  -4         20.52         48.02        12.45 o
   3 -11  -4        422.21        482.09        21.04 o
   3 -10  -4        189.33        187.47        12.33 o
   3 -16  -5         75.69         88.57        30.26 o
   4 -16  -5        210.01        158.91        34.75 o
   3 -15  -5        683.83        753.33        49.84 o
   4 -15  -5        858.60        998.88        54.06 o
   3 -14  -5        446.42        576.40        39.23 o
   4 -14  -5        433.20        394.25        36.12 o
   3 -13  -5        212.58        195.89        23.55 o
   4 -13  -5          7.06        -18.50        19.75 o
   4 -12  -5        161.97        174.90        21.30 o
   4 -16  -6        352.87        298.58        48.86 o
   5 -16  -6         51.12         29.80        40.01 o
   4 -15  -6         12.46         53.01        31.36 o
   7  -6  -2         42.45         46.06         4.79 o
   6  -5  -2        523.93        730.57        12.40 o
   7  -5  -2        197.12        181.47         6.53 o
  10  -9  -3        109.09        143.87        19.90 o
   9  -8  -3        742.04       1002.82        33.10 o
  10  -8  -3         67.48         78.48        16.64 o
   8  -7  -3        384.58        478.99        15.44 o
   9  -7  -3        377.88        376.83        20.21 o
  10  -7  -3        253.49        272.19        20.55 o
   8  -6  -3        749.22        881.92        21.00 o
  12 -11  -4        535.98        513.68        49.88 o
  13 -11  -4        136.29        198.17        43.27 o
  11 -10  -4        562.43        587.24        40.38 o
  12 -10  -4        144.34        197.87        37.73 o
  13 -10  -4         10.03         -1.40        35.85 o
  11  -9  -4        319.09        432.82        31.13 o
  12  -9  -4         57.46         97.44        31.03 o
  13  -9  -4        106.52        182.01        37.42 o
  11  -8  -4         23.27         38.42        20.88 o
   3  -7  -1         76.76         92.27         3.22 o
   3  -6  -1       1673.48       2641.39        22.38 o
   7 -16  -2         98.18        133.01        28.11 o
   7 -15  -2       1188.99       1325.43        54.10 o
   6 -14  -2        837.18       1116.13        43.42 o
   7 -14  -2       1722.90       2017.58        60.98 o
   6 -13  -2        170.74        197.34        19.39 o
   7 -13  -2        166.73        165.87        19.95 o
   5 -12  -2        516.48        653.22        20.68 o
   6 -12  -2        319.17        357.21        18.93 o
   5 -11  -2         50.30         70.66         8.08 o
   6 -11  -2       1406.97       1863.02        38.99 o
   5 -10  -2       2595.01       4236.77        48.50 o
   5  -9  -2       2224.62       3016.35        33.75 o
   7 -17  -3        350.68        355.23        40.03 o
   8 -17  -3        174.20        143.38        39.45 o
   8 -16  -3        219.07        238.88        38.72 o
   9 -16  -3          2.53         34.57        35.11 o
   8 -15  -3         40.10         44.29        28.69 o
 -12 -12   4         53.10         87.87        36.43 o
 -13 -11   4        136.29        210.81        41.00 o
 -12 -11   4        535.98        572.42        48.21 o
 -12 -10   4        144.34        145.99        33.02 o
 -11 -11   3         94.95         75.49        28.28 o
 -11 -10   3        276.98        292.51        28.36 o
 -10 -10   3        313.12        377.64        28.04 o
 -11  -9   3        256.07        318.89        27.28 o
 -10  -9   3        109.09        192.70        20.76 o
  -9  -9   3        942.75       1132.22        35.44 o
 -10  -8   3         67.49         70.81        14.37 o
  -9  -8   3        742.04       1024.17        29.73 o
  -7  -7   2       1097.27       1417.85        21.30 o
  -7  -6   2         42.45         51.92         4.67 o
  -6  -6   2        765.93        921.07        13.74 o
  -6  -5   2        523.93        749.10        10.79 o
 -15  -4   5        158.00        102.29        43.89 o
 -15  -3   5        219.85        234.21        44.22 o
 -14  -3   5        118.67         59.57        31.30 o
 -15  -2   5         26.29         79.65        36.88 o
 -14  -2   5        137.91        201.67        35.63 o
 -14  -3   4        500.44        462.10        43.82 o
 -13  -3   4        661.09        700.93        40.72 o
 -12  -3   4         48.82         87.21        19.60 o
 -14  -2   4         38.35         59.83        27.32 o
 -13  -2   4        222.25        262.47        28.91 o
 -12  -2   4         37.13        104.56        18.43 o
 -12  -1   4        139.25        145.03        20.88 o
 -10  -2   3        721.81        826.89        24.48 o
  -9  -2   3        937.30       1027.65        22.31 o
 -10  -1   3        117.68        142.10        10.86 o
  -9  -1   3        623.58        775.66        19.40 o
  -7  -1   2        532.21        709.15        10.30 o
  -6  -1   2        325.06        393.95         6.56 o
   2   3   8        447.38        366.27        39.31 o
   2   4   8        112.13        164.88        33.78 o
   2   5   8         22.39        119.22        35.06 o
   2   3   7        636.90        749.10        40.09 o
   3   3   7         74.72         90.80        24.11 o
   2   4   7        527.55        645.14        39.04 o
   3   4   7         18.86         39.37        27.37 o
   2   5   7        559.79        618.51        40.88 o
   3   5   7         66.48         51.10        29.74 o
   2   3   6        220.10        229.42        19.92 o
   3   3   6        642.87        780.67        31.78 o
   2   4   6        146.28        128.83        18.43 o
   3   4   6        465.69        415.93        28.45 o
   2   2   5        252.29        277.39        13.16 o
   2   3   5        240.05        298.89        13.91 o
   1   2   4       1575.65       2250.47        23.79 o
   2   2   4        119.96        143.50         5.67 o
   2   3   4       1841.48       2535.07        30.76 o
   1   2   3       2149.11       2803.55        23.55 o
   2  11   6         31.06         62.95        28.59 o
   2  12   6        201.50        230.42        37.64 o
   3  12   6        309.34        318.82        40.46 o
   2  13   6        233.63        243.27        40.38 o
   3  13   6          3.86         76.47        37.05 o
   2   9   5        193.16        192.24        19.52 o
   2  10   5          0.19         18.03        17.37 o
   2  11   5       1263.75       1497.12        54.98 o
   3  12   5        274.29        275.59        32.85 o
   1   7   4        548.44        740.65        16.93 o
   1   8   4        580.08        685.60        17.90 o
   2   8   4        140.39        154.52        10.23 o
   1   9   4         36.32         46.00         9.28 o
   2   9   4         88.90         91.36        11.60 o
   1   6   3       3831.85       6055.47        43.53 o
   1   4   2       2365.38       3891.06        28.06 o
   0 -19   3         70.97         58.36        34.89 o
   1 -19   3         19.98         48.34        36.37 o
   2 -19   3         12.00         10.85        38.12 o
   0 -18   3         83.85         56.14        30.64 o
   1 -18   3         56.58         56.12        33.92 o
   1 -17   3        164.71        126.56        32.42 o
   1 -17   2        230.54        192.30        24.60 o
   1 -16   2        699.57        893.08        40.74 o
   1 -15   2         69.76         73.91        16.50 o
   0 -14   2        542.10        672.66        26.16 o
   1 -14   2        115.84        122.00        15.56 o
   0 -13   2        522.61        623.97        20.78 o
   1 -13   2        258.88        238.85        16.17 o
   0 -12   2         65.66         68.79         8.43 o
   1 -12   2        103.37        106.25         9.81 o
   0  -7   1       3274.99       6373.54        43.51 o
   0  -6   1        205.45        253.70         4.70 o
   0 -20   2         27.89         20.36        35.46 o
   1 -20   2          0.49        -36.37        36.37 o
   0 -19   2        294.58        210.37        39.24 o
   1 -19   2         19.11         47.72        32.08 o
   0 -18   2          2.84          9.00        24.96 o
   1 -18   2          9.98         85.08        29.97 o
   0 -17   2          5.30        -11.04        20.76 o
   1 -17   2        230.54        222.77        30.37 o
   0 -16   2        381.27        395.10        28.65 o
   1 -16   2        699.57        706.42        37.35 o
   0 -15   2        365.10        365.91        23.56 o
   1 -15   2         69.76         25.69        16.06 o
   0 -14   2        542.10        568.73        24.03 o
   0 -13   2        522.61        581.35        21.26 o
   1 -14   1        391.80        476.13        19.26 o
   1 -13   1        161.14        171.51        11.27 o
   1 -12   1        271.10        332.66        11.31 o
   0 -10   1        352.21        462.71        10.00 o
   0  -9   1       4610.53       8518.44        55.81 o
   0  -8   1       2218.10       3644.26        27.76 o
   0  -7   1       3274.99       4952.50        35.04 o
   1   8  -3        818.41       1058.89        15.18 o
   1  10  -4        195.57        246.60        15.15 o
   1  11  -4       1078.75       1406.81        38.44 o
   1  12  -4        897.65       1084.32        34.98 o
   1  12  -5         33.37         35.54        19.44 o
   1  13  -5         82.12         85.87        22.26 o
   1  14  -5        549.38        575.38        43.97 o
   1  15  -5        111.59        158.09        34.18 o
   1  15  -6        196.06        248.34        44.49 o
   2  16  -6         20.90        -13.18        35.55 o
   0   3  -3        315.90        316.72         5.19 o
   0   4  -4        996.57       1220.02        15.31 o
   0   5  -4        148.40        137.70         5.44 o
   0   5  -5         65.13         60.78         7.34 o
   0   6  -5       1018.60       1158.20        25.38 o
   0   6  -6         55.42         22.70        13.16 o
   0   7  -6         18.72         -0.27        13.35 o
   0   7  -7        322.90        292.86        29.17 o
   0   8  -7       1111.34       1185.31        56.01 o
   1   8  -7         17.55         24.59        20.46 o
   0   8  -8        294.93        255.41        37.55 o
   1   8  -8          4.08         44.63        26.95 o
   0   9  -8          0.66        -19.11        33.61 o
   1   9  -8         30.38         17.01        29.65 o
  -1  -2  -4       1575.65       2118.21        24.03 o
  -1  -3  -5          9.70         11.09         6.36 o
  -1  -2  -5       1628.25       2094.32        34.90 o
  -2  -3  -6        220.10        236.57        18.34 o
  -1  -3  -6        853.90        880.22        27.71 o
  -1  -2  -6        217.41        177.39        14.01 o
  -2  -4  -7        527.55        625.66        36.78 o
  -1  -4  -7        134.72        146.65        23.28 o
  -2  -3  -7        636.90        623.12        37.07 o
  -1  -3  -7       1002.36       1048.45        42.52 o
  -2  -5  -8         22.39         29.45        31.20 o
  -2  -4  -8        112.13        151.33        35.78 o
  -1  -4  -8         34.79        -11.29        27.42 o
  -2  -3  -8        447.38        447.67        40.55 o
  -2   1  -2        205.62        261.51         4.50 o
  -4   2  -4       1355.16       1798.17        28.88 o
  -3   2  -4       4171.97       5462.89        56.46 o
  -4   2  -5        219.46        184.77        15.76 o
  -5   3  -5        263.19        269.74        20.34 o
  -4   3  -5         27.63         23.16        11.93 o
  -5   2  -6         84.12         62.03        24.70 o
  -6   3  -6        752.57        823.37        46.21 o
  -5   3  -6        244.69        245.14        29.86 o
  -4   3  -6        525.00        394.42        29.39 o
  -5   4  -6        473.31        369.01        35.23 o
  -5   3  -7         34.87         -0.69        32.07 o
  -5   4  -7         85.05         25.82        29.41 o
  -4  14   3         70.78         60.17        14.69 o
  -4  15   3        804.70        907.20        34.77 o
  -5  16   3        218.92        245.61        28.29 o
  -4  16   3        439.33        442.40        32.60 o
  -5  17   3        247.60        250.61        32.19 o
  -4  17   3        503.79        420.98        35.66 o
  -5  18   3        155.09        152.71        32.33 o
  -4  18   3        185.47        139.64        30.63 o
  -5  19   3         35.37         40.75        32.73 o
  -3  10   2        283.77        351.05         9.29 o
  -3  11   2         87.35         87.66         7.32 o
  -3  12   2        222.80        238.88        12.34 o
  -3  13   2          2.07          6.63         8.66 o
  -1  14   5        549.38        512.13        36.34 o
  -1  15   5        111.59        124.72        31.22 o
   0  15   5        144.07         94.35        28.76 o
  -1  16   5        258.44        191.12        33.67 o
   0  16   5         43.32          3.24        30.51 o
  -1  17   5         89.38         53.34        36.71 o
  -1  11   4       1078.76       1313.49        30.00 o
  -1  12   4        897.65       1065.89        33.45 o
   0  12   4        176.61        151.65        16.48 o
  -1  13   4         53.88         60.40        15.91 o
   0  13   4          5.92         19.88        14.03 o
  -1   9   3         62.63         69.79         5.24 o
   0   9   3        502.97        616.23        13.90 o
   0  10   3         39.28         48.57         5.72 o
   0   6   2       1423.28       1936.97        18.34 o
 -12  13   4         36.59        -23.95        34.98 o
 -11  13   4        188.15        176.33        35.30 o
  -9  10   3        210.26        234.62        20.75 o
 -10  11   3          7.38         64.05        18.66 o
  -9  11   3         27.01         12.25        17.22 o
 -11  12   3        126.72         71.38        29.94 o
 -10  12   3        151.79        172.66        28.37 o
  -9  12   3         83.15         94.11        17.37 o
 -11  13   3         13.53         68.83        27.51 o
 -10  13   3         62.80        101.15        27.30 o
  -6   7   2        845.78       1066.74        16.65 o
  -7   8   2        135.14        144.17         8.66 o
  -6   8   2        295.19        358.89         9.34 o
  -3   4   1        784.22       1117.44        11.47 o
 -14   6   2         35.15          1.62        29.81 o
 -13   6   2        189.83        236.63        30.90 o
 -12   6   2         30.80         40.94        18.55 o
 -14   7   2         54.20         21.09        32.75 o
 -13   7   2        456.00        566.77        41.78 o
 -14   8   2         10.61          6.21        28.68 o
  -7   3   1       2128.84       2394.09        24.16 o
  -6   3   1       4347.85       5788.67        41.73 o
  -9   4   1        988.39        971.30        24.04 o
  -8   4   1       3576.61       4211.73        43.25 o
  -7   4   1        679.42        831.46        12.33 o
 -10   5   1        409.80        429.13        18.55 o
  -9   5   1        310.30        340.78        13.10 o
  -1  -4  -2       2365.38       3502.11        23.92 o
  -1  -7  -3        478.15        510.16        10.22 o
  -1  -6  -3       3831.85       4974.71        38.20 o
  -2  -9  -4         88.90         98.89        11.96 o
  -2  -8  -4        140.39        141.53         9.80 o
  -1  -8  -4        580.08        607.49        18.17 o
  -3 -12  -5        274.29        339.26        29.95 o
  -2 -12  -5        120.65        125.01        21.27 o
  -3 -11  -5       1754.04       1877.71        57.20 o
  -2 -11  -5       1263.75       1459.06        47.18 o
  -2 -10  -5          0.19         -7.79        15.06 o
  -2 -14  -6        510.75        310.80        50.45 o
  -3 -13  -6          3.86         14.82        35.56 o
  -2 -13  -6        233.63        162.63        36.29 o
  -3 -12  -6        309.34        353.58        37.97 o
  -2 -12  -6        201.50        222.74        33.63 o
   1  -4  -2       3930.53       5074.03        38.03 o
   2  -6  -3        292.89        294.65         5.88 o
   2  -8  -4       1044.59       1274.90        23.03 o
   2  -7  -4        632.53        725.17        14.98 o
   3 -10  -5        302.82        250.53        18.35 o
   3  -9  -5        218.39        189.42        14.50 o
   3 -13  -6        380.54        454.05        34.29 o
   3 -12  -6        141.55        116.64        24.84 o
   4 -12  -6         26.17         30.59        21.78 o
   3 -11  -6        356.19        370.32        27.00 o
   4 -11  -6        791.56        851.33        39.65 o
   4 -14  -7         14.36         -9.67        36.67 o
   5 -14  -7        103.78        119.59        38.02 o
   4 -13  -7         22.56         43.54        32.19 o
   5 -13  -7        246.37        255.88        43.69 o
   4 -12  -7         13.83          9.64        25.47 o
   4  -3  -2        575.80        558.26         7.84 o
   7  -6  -3       3091.60       4076.06        43.55 o
   6  -5  -3       3418.45       3917.94        39.08 o
   7  -5  -3       1290.13       1426.74        21.65 o
   9  -8  -4       1029.07       1116.11        35.56 o
   8  -7  -4        571.51        673.17        22.71 o
   9  -7  -4         61.58         27.03        12.85 o
   8  -6  -4        409.05        356.80        16.08 o
  11 -10  -5        378.05        357.77        36.04 o
  10  -9  -5        107.89        118.96        22.85 o
  11  -9  -5         66.79         66.83        26.31 o
  10  -8  -5         93.08         93.98        19.28 o
  11  -8  -5         62.10        113.20        24.72 o
  12 -10  -6        138.05         81.77        38.26 o
  12  -9  -6          7.24         76.59        31.81 o
   4  -9  -2        106.76        107.64         5.15 o
   4  -8  -2        992.46       1176.14        15.33 o
   6 -13  -3       1158.62       1425.66        38.06 o
   5 -12  -3        209.27        185.03        15.00 o
   6 -12  -3          6.49         26.76        11.57 o
   5 -11  -3        405.12        388.13        16.96 o
   5 -10  -3         46.26         39.04         7.30 o
   7 -17  -4        147.91         99.07        34.36 o
   8 -17  -4         11.50         30.04        29.90 o
   7 -16  -4         52.48         20.20        30.10 o
   8 -16  -4        183.85        137.95        33.96 o
   6 -15  -4        456.41        470.64        37.91 o
   7 -15  -4        246.97        275.24        31.27 o
   8 -15  -4        102.77        118.81        30.94 o
   7 -14  -4        411.26        405.28        34.07 o
 -13 -11   2        213.37        223.07        40.95 o
 -12 -11   2         20.12         19.22        26.72 o
 -13 -10   2        203.62        241.93        38.33 o
 -12 -10   2        342.94        388.52        36.16 o
 -11 -10   2        430.12        388.01        33.03 o
 -12  -9   2        177.53        245.59        29.86 o
 -11  -9   2         68.12         98.56        21.34 o
 -10  -9   2         63.77         59.27        17.48 o
 -10  -8   2        107.28        113.20        16.27 o
  -9  -7   2        130.68        157.87        11.32 o
  -7  -6   1        195.38        191.95         6.94 o
  -6  -5   1       2668.28       3624.00        27.65 o
  -5  -4   1        245.09        287.26         5.12 o
 -15  -3   3        405.68        328.17        42.91 o
 -14  -3   3        874.07        971.64        49.89 o
 -13  -3   3        172.46        166.81        25.49 o
 -15  -2   3        338.57        238.32        41.78 o
 -14  -2   3        248.13        257.49        33.84 o
 -13  -2   3         69.02         76.24        21.76 o
 -15  -1   3        210.22        202.75        34.11 o
 -14  -1   3        124.55        107.75        26.63 o
 -13  -1   3          6.39         -1.35        17.10 o
 -11  -2   2       1076.99       1023.88        29.71 o
 -10  -2   2        545.61        600.72        19.31 o
  -9  -2   2       1927.56       1955.95        30.76 o
 -11  -1   2        912.00        984.61        32.64 o
 -10  -1   2         41.53         39.33         8.31 o
  -9  -1   2        345.22        339.84        11.25 o
  -5  -1   1         10.90          9.40         1.20 o
   5   3   7         34.87          2.31        27.43 o
   5   4   7         85.05         86.36        31.40 o
   5   5   7         29.94         30.83        29.21 o
   5   3   6        244.69        249.16        28.13 o
   6   3   6        752.57        808.65        47.48 o
   5   4   6        473.32        510.35        37.60 o
   6   4   6        169.83        139.15        29.76 o
   6   5   6         66.31         60.36        29.26 o
   4   3   5         27.63         21.56        11.54 o
   5   3   5        263.18        258.16        20.20 o
   4   4   5         85.12        101.07        14.61 o
   5   4   5        538.41        507.82        26.88 o
   3   2   4       4171.97       6207.84        58.49 o
   4   2   4       1355.16       1689.79        27.95 o
   3   3   4        781.07        815.47        16.87 o
   4   3   4        781.11        842.74        19.45 o
   3   2   3       3177.73       3634.39        28.19 o
   2   1   2        205.62        239.30         4.15 o
   4  10   5        106.29        107.41        20.38 o
   4  11   5         59.46         68.80        23.63 o
   5  11   5        105.27         77.08        30.64 o
   5  12   5         79.71        129.60        32.12 o
   6  12   5         82.10        137.84        36.30 o
   5  13   5        126.38        120.57        33.70 o
   4   9   4        286.65        268.48        20.91 o
   4  10   4        406.06        388.47        24.69 o
   5  10   4        722.59        736.80        33.57 o
   5  11   4       2388.42       2463.11        67.99 o
   3   7   3        188.15        233.42         8.50 o
   3   8   3        542.06        603.18        14.52 o
   2   5   2        352.19        439.28         6.65 o
   3 -19   2        319.66        243.81        38.51 o
   4 -19   2         27.17        131.64        34.10 o
   3 -18   2          8.09        -13.00        27.39 o
   4 -18   2        164.22        144.56        34.12 o
   3 -17   2        168.00        166.50        30.53 o
   4 -17   2        187.90        195.49        34.86 o
   3 -16   2         90.93         74.57        22.88 o
   3 -15   2         40.59         38.13        17.76 o
   4 -17   1        860.51        823.48        43.89 o
   3 -14   1        147.62        112.82        13.84 o
   3 -13   1        121.67        149.19        13.39 o
   2 -12   1        574.73        703.28        17.48 o
   3 -12   1        663.60        773.11        19.97 o
   2 -11   1        381.66        493.04        12.42 o
   2 -10   1       1762.78       2585.86        27.34 o
   2  -9   1        199.02        192.64         5.49 o
   3 -20   1         27.72         -6.99        31.54 o
   3 -19   1         59.65         65.06        29.57 o
   4 -19   1          5.86         -9.92        31.97 o
   3 -18   1         99.76         75.90        28.37 o
   4 -18   1         11.37          2.86        26.93 o
   3 -17   1         40.59         73.15        23.33 o
   4 -17   1        860.51        828.62        46.80 o
   3 -16   1        168.13        157.55        22.54 o
   2 -15   1         48.97         67.85        13.85 o
   3 -15   1         95.85         60.97        16.19 o
   2 -14   1         11.34         10.14         9.94 o
   3 -14   1        147.62        121.47        15.20 o
   2 -13   1        131.37        125.43        11.60 o
   2 -12   1        574.73        603.30        17.46 o
   2 -11   1        381.66        444.97        12.50 o
  -2  11  -1        381.66        638.44        14.38 o
  -2  12  -1        574.73        832.68        18.97 o
  -3  13  -1        121.67        139.83        12.74 o
  -2  13  -1        131.37        157.59        13.53 o
  -3  14  -1        147.62        156.68        15.65 o
  -2  14  -1         11.34         24.61        12.82 o
  -3  15  -1         95.85        108.56        17.52 o
  -2  15  -1         48.97         84.82        17.56 o
  -3  16  -1        168.13        189.97        24.60 o
  -4  17  -1        860.51        922.05        45.66 o
  -3  17  -1         40.59         27.14        23.60 o
  -4  18  -1         11.37         21.75        26.76 o
  -3  18  -1         99.76         78.47        31.45 o
  -4  19  -1          5.86        -11.60        30.65 o
  -3  19  -1         59.65         70.69        33.93 o
  -3  20  -1         27.72        108.47        40.68 o
  -3  19  -2        319.66        282.39        45.88 o
  -2   6  -2        703.16        896.92        10.11 o
  -2   7  -2         87.83        106.99         3.54 o
  -3   9  -3        674.65        739.96        17.16 o
  -4  10  -3        140.26        157.65        11.62 o
  -3  10  -3        214.40        224.16        12.94 o
  -4  11  -3         93.08        102.54        13.01 o
  -3  11  -3       1125.68       1253.01        29.07 o
  -4  12  -3         34.49         15.32        12.53 o
  -4  12  -4        351.68        313.63        24.62 o
  -5  13  -4        338.32        346.97        31.08 o
  -4  13  -4        108.29        147.28        24.48 o
  -5  14  -4         68.91         67.00        25.06 o
  -4  14  -4        247.32        283.94        31.92 o
  -5  15  -4         18.01         -3.41        27.51 o
  -4  15  -4        577.10        511.54        40.05 o
  -4  14  -5        157.26        137.03        32.42 o
  -4  -1  -2        478.85        485.95         7.06 o
  -3  -1  -2        831.95       1248.12        13.02 o
  -6  -2  -3        178.60        139.01         8.56 o
  -5  -2  -3       2121.99       2708.45        33.20 o
  -6  -1  -3        247.99        263.33        10.39 o
  -5  -1  -3       2836.48       3843.58        41.39 o
  -8  -3  -4        122.85        144.48        19.69 o
  -9  -2  -4          6.42         10.09        20.43 o
  -8  -2  -4       1284.41       1296.47        44.00 o
  -7  -2  -4        138.24        150.20        16.86 o
  -6  -2  -4        156.63        172.51        14.08 o
  -8  -1  -4        133.54        110.31        19.21 o
  -7  -1  -4         40.82         51.06        15.14 o
  -9  -3  -5         69.50         25.36        29.93 o
  -8  -3  -5        813.50        745.67        45.44 o
  -9  -2  -5        223.09        229.67        37.52 o
  -8  -2  -5        125.71         88.25        27.85 o
  -9  -1  -5        795.21        769.81        52.57 o
  -5   2  -1       1144.37       1337.11        13.75 o
  -4   2  -1       1801.44       2381.53        19.98 o
 -10   3  -2        189.15        169.62        19.19 o
  -9   3  -2         66.25         57.31        12.67 o
  -8   3  -2         53.83         53.84         9.84 o
  -7   3  -2        315.92        369.25        12.14 o
 -11   4  -2        325.85        345.62        29.63 o
 -10   4  -2        389.26        428.70        26.30 o
  -9   4  -2        311.28        399.54        21.78 o
  -8   4  -2        308.26        350.27        17.06 o
 -12   5  -2         65.29         67.70        27.09 o
 -11   5  -2        217.23        244.51        28.45 o
 -10   5  -2        375.36        396.53        27.03 o
  -9   5  -2       1402.88       1663.81        44.08 o
 -11   4  -3        205.15        224.34        31.41 o
 -11   5  -3        167.17        108.11        31.91 o
  -6  11   7        124.66        179.13        25.43 o
  -5  11   7        255.50        198.26        28.68 o
  -6  12   7        246.48        283.48        32.85 o
  -5  12   7        163.09        177.26        30.88 o
  -6  13   7        199.20        141.91        34.60 o
  -5  13   7        246.37        243.48        38.70 o
  -5  10   6          6.51          6.15        14.95 o
  -4  10   6        173.22        164.20        19.28 o
  -5  11   6       2152.95       2446.25        63.80 o
  -5  12   6         11.87         38.37        20.21 o
  -4   8   5        235.00        232.52        12.21 o
  -4   9   5        121.82        133.41        12.21 o
  -3   6   4       3630.28       3988.12        35.56 o
  -3   7   4       1091.02       1381.47        19.75 o
  -2   5   3        901.89       1023.12         9.99 o
  -1   6   8         11.49         -8.44        23.06 o
  -1   7   8          4.34          3.30        24.63 o
  -1   8   8          4.08         30.23        26.91 o
   0   8   8        294.93        280.91        41.39 o
  -1   9   8         30.38         90.46        30.28 o
  -1   6   7        556.74        577.27        29.36 o
  -1   7   7        109.61        132.56        20.66 o
   0   7   7        322.90        306.92        29.88 o
  -1   8   7         17.55         17.84        19.48 o
  -1   5   6         70.61         72.66        10.28 o
  -1   6   6         88.33        110.45        12.23 o
   0   6   6         55.42         86.43        14.21 o
  -1   5   5        367.89        408.13        11.25 o
   0   5   5         65.13         61.28         7.42 o
   0   4   4        996.57       1323.94        16.01 o
   0   3   3        315.90        362.17         5.70 o
  -8  11   7         48.90         97.29        26.55 o
  -7  11   7         98.57        127.47        25.55 o
  -8  12   7        181.50        169.31        32.82 o
  -7  12   7         15.17         -6.05        25.55 o
  -8  13   7         34.16         69.65        34.70 o
  -7  10   6         54.78         64.72        17.36 o
  -6  10   6         69.12         80.99        16.76 o
  -7  11   6         99.03        145.27        22.05 o
  -6   8   5       1009.31       1074.64        25.72 o
  -5   8   5        324.42        362.40        14.66 o
  -6   9   5         83.31        123.85        12.33 o
  -5   7   4        396.16        440.51        10.94 o
  -4   7   4        253.35        292.48         8.14 o
  -3   5   3        186.53        190.09         3.97 o
 -13   7   6         39.42         26.29        27.01 o
 -12   7   6        821.57        830.95        44.63 o
 -13   8   6         53.68         86.72        31.74 o
 -12   8   6         82.01         78.56        27.96 o
 -11   6   5         74.50        131.58        18.17 o
 -10   6   5       1055.13       1171.29        36.54 o
 -12   7   5         12.99          3.31        22.46 o
 -11   7   5        602.03        755.18        35.83 o
 -10   7   5        610.59        686.37        29.37 o
  -9   5   4        153.48        151.28        11.64 o
  -8   5   4       1567.00       1811.10        28.23 o
  -7   4   3        912.34       1286.85        17.72 o
  -6   4   3        215.93        233.14         5.28 o
  -8 -13  -1        223.30        178.79        23.99 o
  -7 -12  -1        100.46        116.03        16.30 o
  -7 -11  -1         19.30         23.30        12.58 o
  -6 -11  -1        313.84        351.24        16.23 o
  -6 -10  -1         61.97         71.94         9.94 o
  -5 -10  -1       2193.95       2980.18        38.65 o
  -5  -9  -1       1452.10       2018.57        26.01 o
  -5  -8  -1        650.18        921.47        15.22 o
  -4  -8  -1        285.98        319.93         6.93 o
  -4  -7  -1        187.28        214.87         5.22 o
  -8 -15  -2         95.71         91.04        32.22 o
  -8 -14  -2         15.60         57.42        26.63 o
  -7 -14  -2        110.92         78.75        24.15 o
  -7 -13  -2        349.93        290.92        29.14 o
  -1  -6  -1       8771.87       9838.77        48.75 o
  -2 -12  -2        143.36        119.86         9.71 o
  -1 -11  -2         78.16         70.91         6.25 o
  -1 -10  -2        281.15        328.43         8.68 o
  -1  -9  -2        304.85        389.85         8.39 o
  -3 -18  -3         49.70         25.61        26.94 o
  -2 -18  -3        142.07        114.08        28.90 o
  -2 -17  -3          9.22         15.43        23.01 o
  -2 -16  -3         32.34         48.83        20.62 o
  -1 -16  -3         25.34         16.17        16.72 o
  -2 -15  -3         84.66         60.72        19.67 o
  -1 -15  -3        289.61        258.65        21.92 o
  -2 -14  -3        851.54       1091.55        38.29 o
  -1 -14  -3         66.86         79.64        14.88 o
  -1 -13  -3         40.15         57.98        12.29 o
  -2 -18  -4         26.54         27.34        34.74 o
  -1 -17  -4        237.99        224.50        35.64 o
   9 -16  -1          1.45          1.06        25.94 o
   8 -15  -1         75.66         71.49        24.44 o
   9 -15  -1         61.22         47.00        25.32 o
   8 -14  -1       1698.60       1981.45        57.00 o
   7 -13  -1         79.03        102.80        15.88 o
   8 -13  -1         38.85         33.51        16.13 o
   7 -12  -1         93.47         92.58        13.73 o
   8 -12  -1        138.36        121.91        14.96 o
   6 -11  -1        195.72        243.10        13.09 o
   7 -11  -1         91.58        137.09        11.82 o
   6 -10  -1        377.82        456.07        13.29 o
   5  -9  -1       1053.62       1506.02        20.82 o
   6  -9  -1        828.38       1017.09        18.28 o
   5  -8  -1       1460.51       2381.48        23.48 o
  10 -16  -2         72.89         78.92        33.40 o
  10 -15  -2        245.90        210.03        36.39 o
   9 -14  -2         27.90         33.77        23.56 o
   3 -20   1         27.72        -10.39        26.15 o
   3 -20   0         18.22         97.22        36.94 o
   4 -20   0          1.41        -29.38        29.38 o
   3 -19   0         12.27         28.26        28.07 o
   4 -19   0        157.46        169.08        32.67 o
   3 -18   0        335.61        431.89        35.25 o
   4 -18   0         56.32         17.31        22.83 o
   3 -17   0        678.91        671.37        35.77 o
   3 -16   0        127.96         66.12        17.37 o
   3 -15   0         75.95         79.27        14.11 o
   3 -14   0        195.93        203.75        13.48 o
   2 -13   0        254.26        271.86        13.11 o
   2 -12   0        284.59        353.81        11.44 o
   2 -11   0        999.53       1350.94        19.13 o
   2 -10   0       2923.37       4892.65        37.29 o
   2  -9   0       1081.46       1601.78        15.78 o
   1  -6   0         13.83         15.10         1.27 o
 -14  -5   6        100.25        168.17        33.33 o
 -13  -5   6         94.94         92.96        24.21 o
 -14  -4   6        115.35        113.41        34.08 o
 -13  -4   6         55.57         53.46        23.03 o
 -14  -3   6         35.11         69.96        29.30 o
 -13  -3   6        121.79         95.41        24.28 o
 -12  -4   5       1050.99       1194.19        44.04 o
 -11  -4   5        130.53        131.34        16.14 o
 -12  -3   5          3.33          5.98        17.27 o
 -11  -3   5        412.62        479.58        23.79 o
 -10  -3   4        419.98        421.30        17.92 o
  -9  -3   4       1424.56       1604.27        28.24 o
  -9  -2   4        645.31        656.76        16.63 o
  -7  -2   3        560.12        600.92         9.98 o
 -14   4   6        115.35        148.72        33.21 o
 -13   4   6         55.57         83.13        24.42 o
 -14   5   6        100.25        186.40        34.96 o
 -13   5   6         94.94         77.59        28.22 o
 -14   6   6          4.04         -3.56        29.90 o
 -13   6   6         52.39         52.91        27.37 o
 -11   3   5        412.61        531.68        25.46 o
 -12   4   5       1050.99       1350.77        47.73 o
 -11   4   5        130.53        140.00        17.54 o
 -12   5   5          5.31         30.52        20.42 o
 -11   5   5        938.76       1052.97        37.53 o
  -9   3   4       1424.56       1698.07        30.50 o
  -9   4   4       2603.96       2982.91        43.65 o
  -7   2   3        560.12        625.87        10.53 o
  -7   3   3       1520.88       1739.80        19.71 o
   0  -4   8        337.76        337.47        31.61 o
   0  -3   8        409.50        442.38        34.37 o
   0  -2   8        172.94        144.76        25.80 o
   0  -3   7        171.87        181.01        19.53 o
   0  -2   7         52.59         39.95        13.44 o
   0  -3   6        268.19        250.82        13.73 o
   0  -2   6        120.48        141.53        10.81 o
   0  -2   5        346.25        396.24        10.03 o
   0  -2   4        573.40        692.67         8.63 o
   0  -1   4       2968.94       3976.08        29.39 o
   0  -1   3         18.63         16.77         1.30 o
   0   5   8        493.41        539.82        37.97 o
   0   6   8        378.02        419.64        36.06 o
   0   4   7         97.61         80.20        16.84 o
   0   5   7        579.65        604.67        29.93 o
   0   4   6         24.14         16.52         9.53 o
   0   5   6        135.24        124.75        12.34 o
   0   3   5       1072.01       1385.46        20.24 o
   0   4   5        162.74        158.96         7.92 o
   0   3   4        312.30        372.09         6.58 o
   0   2   3        499.19        604.25         7.25 o
  -3 -20   1         14.88        -28.58        28.58 o
  -2 -20   1        341.19        371.70        41.02 o
  -3 -19   1         10.03         19.77        24.45 o
  -2 -19   1         94.33        109.87        27.83 o
  -3 -18   1         39.51         38.51        21.52 o
  -2 -18   1        377.31        349.76        29.87 o
  -3 -17   1        229.23        273.89        23.28 o
  -2 -17   1          1.65          0.76        16.09 o
  -3 -16   1         55.74          8.77        14.36 o
  -2 -16   1        115.51         62.49        15.93 o
  -4 -20   0          1.41         50.08        28.86 o
  -3 -20   0         18.22         -2.22        31.70 o
  -4 -19   0        157.46        209.48        31.64 o
  -3 -19   0         12.27         40.25        26.90 o
  -3 -18   0        335.61        410.74        34.03 o
  -2 -18   0        178.73        122.53        25.45 o
  -3 -17   0        678.91        599.54        33.21 o
  -2 -17   0       1083.52       1173.15        46.07 o
  -3 -16   0        127.96         94.14        17.46 o
  -2 -16   0         38.22         56.83        16.36 o
  -3 -15   0         75.95         71.19        12.85 o
  -2 -15   0        127.55        114.47        14.72 o
  -3 -14   0        195.93        179.46        12.44 o
  -2 -14   0        482.29        567.81        20.07 o
  -2 -13   0        254.26        255.30        11.88 o
  -2 -12   0        284.59        364.32        10.88 o
  -2 -11   0        999.53       1287.14        17.79 o
  -2 -10   0       2923.35       3861.91        29.27 o
  -1  -9   0        354.60        491.03         7.64 o
  -1  -8   0       1282.96       2127.64        17.82 o
  -1  -7   0        931.41       1438.75        13.32 o
  -1  -6   0         13.83         13.20         1.11 o
   0   7  -1       3274.99       6309.72        40.23 o
   0   8  -1       2218.10       4142.70        29.70 o
   0   9  -1       4610.53       8778.15        55.22 o
   0  10  -1        352.21        455.53         9.33 o
  -1  12  -1        271.10        320.25        12.33 o
  -1  13  -1        161.14        186.03        12.82 o
   0  13  -2        522.61        802.50        25.21 o
   0  14  -2        542.10        663.58        25.53 o
  -1  15  -2         69.76         84.40        17.04 o
   0  15  -2        365.10        489.27        26.38 o
  -1  16  -2        699.57        973.51        41.31 o
   0  16  -2        381.27        491.87        31.23 o
  -1  17  -2        230.54        234.71        30.76 o
   0  17  -2          5.30        -17.34        23.71 o
  -1  18  -2          9.98         43.02        29.59 o
   0  18  -2          2.84        -22.67        29.08 o
  -1  19  -2         19.11         -3.13        34.45 o
   0  19  -2        294.58        310.66        42.31 o
  -1  20  -2          0.49         16.25        40.56 o
   0  20  -2         27.89         75.14        39.53 o
   0  19  -3         70.97        101.20        38.00 o
  -1   6  -2       1301.23       2001.08        17.58 o
  -1   8  -3        238.37        276.61         7.57 o
  -1   9  -3        113.99        130.89         6.83 o
  -1  10  -4        784.78        966.06        26.30 o
  -2  11  -4        226.36        280.63        18.49 o
  -1  11  -4        716.96        841.81        25.96 o
  -2  12  -4        186.72        204.98        19.81 o
  -1  12  -4        231.88        208.43        18.14 o
  -2  13  -4         96.97        109.44        19.94 o
  -1  12  -5        447.64        480.71        30.96 o
  -2  13  -5         35.10         75.70        22.34 o
  -1  13  -5         22.06         10.89        20.36 o
  -2  14  -5        512.55        482.71        41.39 o
  -1  14  -5        117.79        117.21        27.68 o
  -2  15  -5        260.95        261.29        38.53 o
  -1  15  -5        106.85        105.11        28.92 o
  -2  16  -5        244.77        235.64        40.70 o
  -3   0  -2       1003.67       1256.34        12.34 o
  -2   0  -2         21.21         25.02         1.40 o
  -4   0  -3       1623.01       2247.36        23.15 o
  -3   0  -3       3079.51       5380.02        36.48 o
  -5  -1  -4        893.55       1058.50        25.00 o
  -6   0  -4        114.89        133.05        13.63 o
  -5   0  -4        272.28        295.30        14.14 o
  -4   0  -4         89.42         87.27         7.35 o
  -6  -1  -5        159.77        149.11        19.91 o
  -7   0  -5        117.85        100.55        24.06 o
  -6   0  -5        486.06        576.95        30.24 o
  -5   0  -5        483.74        503.23        24.17 o
  -6   1  -5        159.77        173.60        20.63 o
  -7  -1  -6        269.55        230.79        35.85 o
  -7   0  -6        172.94        196.73        34.83 o
  -6   0  -6        112.71        102.58        26.55 o
  -7   1  -6        269.55        264.52        38.59 o
  -3   2  -1        613.10        852.68         9.04 o
  -5   3  -2       1797.83       2733.34        26.93 o
  -6   4  -2        256.91        329.03         9.67 o
  -5   4  -2        383.35        498.34         9.24 o
  -7   5  -2        231.78        207.66        11.82 o
  -9   5  -3         46.43         42.06        19.07 o
  -8   5  -3         17.54          7.84        14.25 o
  -7   5  -3         83.36         82.64        12.05 o
  -9   6  -3        144.78        118.12        23.74 o
  -8   6  -3        376.11        395.12        25.40 o
  -7   6  -3         12.84         35.40        12.93 o
 -10   7  -3         62.33         45.71        29.94 o
  -9   7  -3        775.67        829.21        41.84 o
  -8   7  -3        274.22        244.69        23.65 o
 -10   6  -4         61.97          6.25        30.99 o
 -10   7  -4         46.00         49.86        34.14 o
  -9   7  -4        239.67        220.45        34.89 o
  -4  14   7         14.36         70.91        34.32 o
  -4  13   6        369.75        434.54        36.13 o
  -3  13   6        380.54        398.23        34.36 o
  -4  14   6        840.37        831.70        49.96 o
  -3  14   6          3.99        -17.51        27.12 o
  -4  15   6         12.46          4.91        27.90 o
  -3  15   6          8.74        -24.72        31.05 o
  -4  16   6        352.87        333.53        41.12 o
  -3  16   6        638.80        576.64        54.46 o
  -3  11   5        485.81        561.56        24.63 o
  -3  12   5         36.12         56.75        15.43 o
  -3  13   5        212.58        225.17        22.80 o
  -3  14   5        446.42        432.03        32.65 o
  -3   9   4        207.62        190.14         9.69 o
  -2   9   4        115.22         94.19         7.93 o
  -2  10   4         71.86         90.05         9.02 o
  -2   7   3       1131.52       1708.06        17.43 o
  -2   8   3        370.67        503.22         9.42 o
  -1   5   2        353.77        473.77         6.88 o
   1   8   7        505.05        552.63        41.98 o
   0   9   7        447.68        417.71        36.88 o
   1   9   7        355.26        393.73        39.33 o
   0  10   7         68.41         43.02        26.51 o
   1  10   7        304.49        245.34        38.45 o
   2  10   7          0.18         39.63        33.53 o
   1  11   7        558.44        599.22        48.67 o
   2  11   7        185.78        202.25        41.02 o
   1   7   6        170.35        189.80        19.73 o
   0   8   6         26.02         36.07        14.91 o
   1   8   6         41.42         42.80        18.45 o
   1   9   6       1335.37       1602.65        50.90 o
   2   9   6        241.96        252.27        28.21 o
   1  10   6        189.72        155.68        24.42 o
   1   6   5        583.32        655.54        19.63 o
   0   7   5        423.11        456.98        16.12 o
   1   7   5        495.52        622.67        21.10 o
   1   8   5       2446.24       3673.52        60.76 o
   1   6   4       1759.30       2678.85        30.86 o
   0   4   3        691.17       1052.76        11.77 o
  -8  14   6         87.22         72.69        34.17 o
  -7  14   6         47.74         99.39        32.21 o
  -7  15   6        141.39        174.67        38.65 o
  -7  11   5        108.78         43.59        17.31 o
  -7  12   5         78.74         60.89        19.23 o
  -6  12   5        218.46        203.13        24.02 o
  -7  13   5         22.29          1.18        20.41 o
  -6  13   5         55.79         66.68        20.75 o
  -7  14   5        199.82        149.92        28.93 o
  -6  14   5         28.21         26.82        22.89 o
  -7  15   5         26.57        -23.91        29.05 o
  -5   9   4        340.64        356.18        13.43 o
  -5  10   4          8.99         27.70         9.29 o
  -6  11   4        314.24        292.52        17.20 o
  -5  11   4        466.10        440.35        19.75 o
  -5  12   4        127.90        134.82        15.30 o
  -4   7   3       1919.89       2510.38        24.61 o
  -4   8   3       1737.95       2506.78        26.28 o
  -4   9   3        223.24        244.14         8.77 o
 -13   9   5        194.30        227.68        37.69 o
 -12   9   5        177.18        210.80        34.63 o
 -13  10   5         20.59         21.41        34.17 o
 -12  10   5        121.53        211.57        35.44 o
 -12  11   5         42.33         10.56        33.22 o
 -10   7   4        115.44        111.94        15.73 o
 -11   8   4         23.27         34.06        17.14 o
 -10   8   4        507.60        632.28        28.64 o
 -11   9   4        319.09        351.48        28.60 o
 -10   9   4        842.53       1017.39        37.95 o
 -12  10   4        144.34        144.19        31.30 o
 -11  10   4        562.43        658.38        40.35 o
  -8   6   3        749.22        981.89        20.02 o
  -7   6   3       3091.60       4098.45        41.36 o
  -9   7   3        377.88        437.76        18.01 o
  -8   7   3        384.58        467.89        14.73 o
  -5   4   2        887.50       1240.00        12.30 o
  -6   5   2        523.93        733.18        10.20 o
  -3  -5  -1         70.77         80.81         2.60 o
  -3  -4  -1          8.47          6.09         1.17 o
  -7 -10  -2        131.18        138.33        17.84 o
  -6 -10  -2        112.62        157.60        14.23 o
  -6  -9  -2        690.50        926.22        25.08 o
  -5  -9  -2       1447.05       2208.97        36.69 o
  -6  -8  -2         53.78         66.94         9.87 o
  -5  -8  -2       2741.01       5034.71        54.58 o
  -5  -7  -2         57.47         64.11         6.53 o
  -4  -7  -2       1085.81       1529.81        18.86 o
  -8 -14  -3         57.70         60.37        34.97 o
  -8 -13  -3         55.97         74.73        31.72 o
  -9 -12  -3         16.67         30.65        32.51 o
  -8 -12  -3         27.49         -4.91        28.09 o
  -7 -12  -3         47.35         51.71        23.56 o
  -8 -11  -3         49.77         40.72        28.16 o
  -7 -11  -3       1035.98       1245.68        46.83 o
  -7 -10  -3         25.13         37.34        18.97 o
  -6 -10  -3        445.68        597.14        27.78 o
  -1  -7  -2        260.00        290.61         5.54 o
  -1  -6  -2       1301.24       1962.64        16.49 o
  -2 -11  -3        794.46        942.60        24.19 o
  -1 -11  -3        202.91        223.12        11.72 o
  -1 -10  -3        231.46        274.24        10.84 o
  -1  -9  -3        114.00        118.85         6.79 o
  -2 -15  -4         53.08          8.00        25.78 o
  -2 -14  -4         72.69         54.78        21.89 o
  -1 -14  -4        461.33        461.55        30.33 o
  -2 -13  -4         96.97        115.59        20.79 o
  -1 -13  -4          9.55         11.32        14.76 o
  -2 -12  -4        186.73        213.55        20.54 o
  -1 -12  -4        231.88        211.28        17.45 o
  -2 -16  -5        244.77        226.30        43.27 o
  -1 -16  -5        115.98         97.90        33.05 o
  -2 -15  -5        260.95        306.55        39.61 o
  -1 -15  -5        106.85         68.29        27.99 o
  -2 -14  -5        512.55        524.39        43.43 o
  -1 -14  -5        117.79         99.89        27.38 o
   3  -6  -1       1673.48       2399.39        18.84 o
   3  -5  -1       2484.44       4691.33        31.80 o
   7 -14  -2       1722.90       2142.58        56.39 o
   7 -13  -2        166.73        201.08        20.30 o
   6 -12  -2        319.17        336.94        17.51 o
   7 -12  -2        283.41        284.52        20.05 o
   6 -11  -2       1406.97       1996.12        36.83 o
   7 -11  -2        718.88        992.74        30.36 o
   5 -10  -2       2595.01       4049.18        44.71 o
   6 -10  -2        210.42        285.86        11.53 o
   5  -9  -2       2224.62       3692.71        37.36 o
   5  -8  -2        342.38        473.56         9.89 o
   8 -16  -3        219.07        246.00        35.13 o
   9 -16  -3          2.53         47.27        32.77 o
   8 -15  -3         40.10         47.44        27.00 o
   9 -15  -3        254.74        284.93        36.70 o
   8 -14  -3        477.44        547.28        34.01 o
   8 -13  -3        166.69        193.90        22.68 o
   2 -20  -1        341.19        248.41        40.24 o
   3 -20  -1         14.88        137.39        33.82 o
   4 -20  -1         30.91         70.42        31.58 o
   2 -19  -1         94.33        118.17        29.85 o
   3 -19  -1         10.03         40.44        27.96 o
   2 -18  -1        377.31        335.59        32.85 o
   3 -18  -1         39.51         40.29        23.44 o
   2 -17  -1          1.65          8.93        18.54 o
   3 -17  -1        229.23        280.42        25.39 o
   2 -16  -1        115.52        100.45        17.77 o
   3 -16  -1         55.74         87.23        16.30 o
   2 -15  -1        343.58        352.26        19.90 o
   3 -15  -1         38.89         30.17        12.26 o
   2 -14  -1        272.18        292.21        15.72 o
   2 -13  -1         46.62         44.31         8.26 o
   2 -12  -1        163.38        162.33         8.68 o
   2 -11  -1          4.94          1.86         3.86 o
 -14  -5   5        161.13        134.82        31.99 o
 -15  -4   5        158.00        212.48        39.73 o
 -14  -4   5         94.48         48.83        30.17 o
 -15  -3   5        219.85        284.80        40.56 o
 -14  -3   5        118.67        106.39        30.70 o
 -14  -5   4        159.83        142.41        29.01 o
 -14  -4   4         64.57         21.27        27.83 o
 -13  -4   4        164.77        137.17        23.68 o
 -12  -4   4         57.19         23.95        16.76 o
 -14  -3   4        500.44        516.87        40.72 o
 -13  -3   4        661.09        730.58        38.46 o
 -12  -3   4         48.82         61.14        18.07 o
 -10  -3   3        353.09        349.45        14.98 o
  -9  -3   3        300.51        304.60        11.25 o
 -10  -2   3        721.81        850.71        22.30 o
  -9  -2   3        937.30       1076.18        20.52 o
  -7  -2   2       1268.43       1555.04        16.80 o
  -6  -2   2        151.46        184.93         3.97 o
 -14   4   5         94.48        145.55        29.62 o
 -14   5   5        161.13        160.80        34.26 o
 -14   6   5         78.58         50.36        33.39 o
 -14   4   4         64.57         32.23        28.15 o
 -13   4   4        164.77        171.09        24.98 o
 -12   4   4         57.19         45.51        17.71 o
 -11   4   4        135.60        167.30        18.09 o
 -14   5   4        159.83        184.63        35.31 o
 -13   5   4        509.15        569.69        36.85 o
 -12   5   4        213.89        216.96        24.31 o
 -11   5   4        258.99        222.38        20.85 o
 -14   6   4        374.71        439.09        44.78 o
 -13   6   4        154.95        142.90        28.76 o
 -10   3   3        353.09        398.90        16.46 o
  -9   3   3        300.51        348.37        12.42 o
 -10   4   3         61.87         85.29        11.35 o
  -9   4   3        920.99       1081.39        22.00 o
  -7   2   2       1268.43       1753.35        19.65 o
  -6   2   2        151.46        185.62         4.10 o
  -7   3   2        524.21        631.10         9.70 o
   2  -4   8        112.13        175.27        36.35 o
   2  -3   8        447.38        372.20        43.57 o
   3  -3   8        232.27        196.47        39.18 o
   2  -4   7        527.55        571.16        35.45 o
   3  -4   7         18.86         76.53        25.54 o
   2  -3   7        636.90        665.86        36.42 o
   3  -3   7         74.72        101.43        24.34 o
   2  -2   7        540.20        494.19        31.12 o
   3  -2   7         10.76          5.20        19.06 o
   2  -3   6        220.10        221.92        18.58 o
   3  -3   6        642.87        723.97        31.23 o
   2  -2   6        461.95        548.62        23.03 o
   3  -2   6       1554.35       2067.18        50.54 o
   2  -3   5        240.04        283.35        12.11 o
   2  -2   5        252.29        242.37        11.09 o
   1  -2   4       1575.65       2277.11        23.01 o
   2  -2   4        119.96        133.62         5.74 o
   1  -1   3         49.26         48.45         2.11 o
   2   5   8         22.39         15.08        33.48 o
   2   6   8         84.95         92.58        36.86 o
   2   4   7        527.55        594.02        35.88 o
   3   4   7         18.86         65.30        25.02 o
   2   5   7        559.79        702.93        39.66 o
   3   5   7         66.48         38.81        27.10 o
   2   6   7        169.02        172.01        26.94 o
   3   6   7        701.47        675.41        45.45 o
   2   4   6        146.28        143.88        16.67 o
   3   4   6        465.69        505.10        27.77 o
   2   5   6         77.66         80.60        15.89 o
   3   5   6        643.66        789.63        33.88 o
   2   3   5        240.05        273.43        12.51 o
   2   4   5        273.68        348.35        14.33 o
   1   3   4        306.32        389.04         8.39 o
   2   3   4       1841.48       2818.23        28.67 o
   1   2   3       2149.11       2986.11        21.40 o
  -1 -20   0         31.40         37.12        31.60 o
   0 -20   0         69.56         55.40        30.23 o
   1 -20   0         31.40         37.98        28.79 o
  -1 -19   0        231.62        265.84        34.95 o
   1 -19   0        231.62        240.70        32.50 o
  -1 -18   0        142.92        138.07        26.54 o
   0 -18   0       1127.17       1246.75        51.62 o
  -1 -17   0        778.45        875.93        38.37 o
   0 -16   0        158.56        143.15        17.59 o
   0 -14   0        226.39        246.38        14.09 o
   0 -12   0       2647.65       4337.59        46.56 o
   0 -10   0       5360.53       9699.77        58.41 o
   0  -8   0        411.89        491.13         7.15 o
   0  -6   0       7011.88      10314.28        59.49 o
  -1 -17   0        778.45        737.04        35.23 o
  -1 -20  -1         48.68         65.48        34.31 o
   0 -20  -1        285.54        330.22        40.21 o
  -1 -19  -1        175.46        168.96        33.07 o
   0 -19  -1        496.36        536.32        42.15 o
  -1 -18  -1         11.64         23.23        24.17 o
   0 -18  -1         42.77         60.71        23.86 o
  -1 -17  -1         89.73         83.99        21.05 o
   0 -17  -1        983.54       1227.76        44.13 o
   0 -16  -1         59.55         73.83        17.41 o
   0 -15  -1        237.76        213.12        17.26 o
   0 -14  -1        153.28        140.75        12.93 o
   0 -13  -1        915.64       1032.64        22.26 o
   1  11  -2       1186.84       1662.16        24.97 o
   1  12  -2       1657.41       2577.40        38.67 o
   1  13  -2         76.52         85.19        11.15 o
   2  13  -2       1564.95       2158.54        40.64 o
   1  14  -2       1230.59       1744.51        42.87 o
   1  15  -2         87.77         98.54        17.68 o
   2  15  -3          6.56         10.54        14.93 o
   2  16  -3        206.31        270.57        25.32 o
   1  17  -3        317.40        374.51        35.28 o
   2  17  -3        386.12        482.81        36.56 o
   1  18  -3         21.69         10.45        28.24 o
   2  18  -3         82.74        122.13        31.60 o
   2  19  -3        191.33        236.10        40.06 o
   3  19  -3         59.13        129.07        37.03 o
   0   5  -2        776.82        922.92        10.85 o
   0   7  -3        478.05        544.63         8.72 o
   0   9  -4         24.84         29.18         6.41 o
   1   9  -4         11.64          8.84         5.57 o
   0  10  -4        156.45        154.28        11.40 o
   1  10  -4        195.57        196.85        10.74 o
   0  11  -5        774.08        765.18        31.80 o
   1  11  -5         40.83         44.69        12.48 o
   0  12  -5        103.87         78.94        17.61 o
   1  12  -5         33.37          7.95        14.11 o
   1  13  -5         82.12         92.10        18.92 o
   1  13  -6         18.90         64.86        22.33 o
   0  14  -6         46.01          3.18        26.67 o
   1  14  -6        168.74        190.31        29.37 o
   0  15  -6        351.33        308.28        41.65 o
   1  15  -6        196.06        278.95        34.30 o
  -2   1  -3         27.18         34.27         2.08 o
  -3   1  -4       1835.52       2569.79        27.25 o
  -4   1  -5       1425.48       1776.54        38.70 o
  -3   1  -5         80.37         99.95         9.48 o
  -4   2  -5        219.46        239.06        14.77 o
  -4   1  -6        541.58        503.54        27.14 o
  -5   2  -6         84.12        110.56        22.45 o
  -4   2  -6        408.78        420.65        25.54 o
  -4   3  -6        525.00        551.58        32.11 o
  -5   1  -7         89.89         96.92        28.11 o
  -5   2  -7        215.62        206.60        32.68 o
  -4   2  -7          5.24         -0.62        21.13 o
  -5   3  -7         34.87         -0.67        27.93 o
  -3   4  -2       1344.85       1659.71        14.28 o
  -5   5  -3       1034.06       1314.87        23.15 o
  -4   5  -3       2939.52       3945.58        39.93 o
  -5   6  -3        225.39        244.50        10.79 o
  -6   7  -3        577.19        588.23        22.55 o
  -7   7  -4        118.37        159.42        20.72 o
  -6   7  -4        636.51        654.09        27.01 o
  -7   8  -4          2.28          0.36        18.34 o
  -6   8  -4        164.82        203.12        19.44 o
  -8   9  -4         36.55         42.95        26.90 o
  -7   9  -4         62.24         69.88        21.95 o
  -8   8  -5        139.53        117.02        34.59 o
  -7   9  -5        205.71        175.41        31.34 o
  -7  10  -5        186.03        159.41        37.33 o
  -2  15   5        145.15        163.34        28.51 o
  -2  16   5        552.09        551.73        41.76 o
  -1  16   5        258.44        251.65        32.93 o
  -2  17   5         35.78         12.33        28.57 o
  -1  17   5         89.38         58.74        30.23 o
  -1  12   4        897.65       1083.89        32.23 o
  -2  13   4         90.83         95.41        14.53 o
  -1  13   4         53.88         36.33        13.23 o
  -2  14   4         28.57         11.55        14.11 o
  -1  14   4         16.09         31.06        14.81 o
  -1  15   4        171.41        248.20        22.73 o
  -1   9   3         62.63         70.72         5.00 o
  -1  10   3       1192.61       1483.91        22.64 o
  -1  11   3         86.42         68.50         7.39 o
  -1   7   2        267.06        307.87         5.45 o
   3  11   6        328.94        287.95        34.49 o
   2  12   6        201.50        263.48        33.00 o
   3  12   6        309.34        390.02        38.19 o
   4  12   6         52.12         69.08        34.73 o
   3  13   6          3.86         45.01        29.58 o
   2   9   5        193.16        201.89        18.49 o
   2  10   5          0.19          3.71        14.50 o
   3  10   5        551.95        559.41        28.41 o
   3  11   5       1754.04       1774.19        53.79 o
   2   7   4         62.86         67.70         8.16 o
   2   8   4        140.39        167.08        10.21 o
   2   9   4         88.90         88.80        10.16 o
   1   6   3       3831.85       5843.98        40.94 o
   2   6   3        539.84        537.30        10.04 o
   1   4   2       2365.38       3087.57        23.22 o
  -7  14   4        411.26        422.37        30.37 o
  -6  14   4        276.66        248.63        24.54 o
  -7  15   4        246.97        212.84        26.91 o
  -6  15   4        456.41        446.95        33.63 o
  -7  16   4         52.48         59.63        25.82 o
  -6  16   4        147.42        227.50        29.77 o
  -8  17   4         11.50         28.64        28.86 o
  -7  17   4        147.91        169.72        31.98 o
  -5  11   3        405.12        417.81        15.65 o
  -5  12   3        209.27        181.66        12.92 o
  -6  13   3       1158.62       1423.92        38.07 o
  -5  13   3         27.14         57.34        11.91 o
  -5  14   3        131.75        123.07        17.39 o
  -3   7   2        536.55        600.86         8.93 o
  -3   8   2         38.59         44.74         2.82 o
  -4   9   2        106.76        111.73         5.34 o
 -12  13   4         36.59         38.32        34.22 o
 -11  10   3        276.98        243.29        25.32 o
 -10  10   3        313.12        371.93        24.03 o
 -11  11   3         94.95        106.42        23.64 o
 -10  11   3          7.38         53.89        17.54 o
 -12  12   3         81.06         71.54        28.73 o
 -11  12   3        126.72        128.11        25.52 o
 -12  13   3        546.78        508.55        46.06 o
 -11  13   3         13.53         -9.94        25.83 o
  -7   6   2         42.45         36.79         4.13 o
  -7   7   2       1097.27       1466.29        20.51 o
  -8   8   2        156.36        209.00        10.69 o
  -7   8   2        135.14        145.20         7.94 o
  -4   4   1       1807.42       2443.60        19.75 o
  -4  -5  -2        898.88       1195.08        13.60 o
  -3  -4  -2       1344.86       1699.96        14.63 o
  -6  -8  -3        629.25        678.96        24.83 o
  -5  -8  -3         96.69         95.07        10.30 o
  -6  -7  -3        577.19        576.69        20.76 o
  -5  -7  -3        135.91        136.27        10.06 o
  -5  -6  -3        225.39        254.16        11.06 o
  -4  -6  -3        896.03       1057.22        20.36 o
  -8 -10  -4        107.01         91.20        29.24 o
  -7 -10  -4         87.89         94.94        23.89 o
  -8  -9  -4         36.55          7.95        24.32 o
  -7  -9  -4         62.24         38.34        22.27 o
  -6  -9  -4         33.62         46.66        17.47 o
  -7  -8  -4          2.28         10.56        18.19 o
  -6  -8  -4        164.81        162.99        18.99 o
  -7 -10  -5        186.03        181.04        33.82 o
  -1  -7  -3        478.15        568.56         9.71 o
  -1  -6  -3       3831.85       4805.73        35.13 o
  -1  -9  -4         36.32         39.05         7.90 o
  -1  -8  -4        580.08        658.81        15.43 o
  -2 -12  -5        120.65        145.74        24.44 o
  -1 -12  -5        447.64        403.72        27.85 o
  -1 -11  -5        188.23        195.79        19.55 o
  -1 -10  -5          9.64         16.34        11.71 o
  -2 -14  -6        510.75        459.08        46.18 o
  -1 -14  -6        210.96        123.08        35.18 o
  -2 -13  -6        233.63        192.06        34.74 o
  -1 -13  -6        837.55        939.69        47.67 o
  -2 -12  -6        201.50        190.39        31.64 o
  -1 -12  -6        321.55        313.43        32.36 o
   4  -8  -2        992.46       1324.58        16.02 o
   4  -7  -2        712.65        977.46        12.00 o
   6 -12  -3          6.49         27.67        11.77 o
   6 -11  -3        185.44        179.18        13.14 o
   5 -10  -3         46.26         39.01         6.66 o
   6 -10  -3          6.24         10.51         7.63 o
   5  -9  -3        295.00        315.86        10.63 o
   8 -17  -4         11.50         -1.94        32.29 o
   8 -16  -4        183.85        201.22        36.01 o
   7 -15  -4        246.97        296.37        31.72 o
   8 -15  -4        102.77         76.07        28.84 o
   7 -14  -4        411.26        416.83        29.37 o
   8 -14  -4        792.03        920.15        45.29 o
   7 -13  -4        125.03        110.89        19.09 o
   7 -12  -4        165.75        170.89        17.61 o
   9 -15  -5        235.16        238.76        36.24 o
   1  -9  -1       1863.98       2855.89        23.25 o
   1  -8  -1       4816.59       7788.40        42.51 o
   1  -7  -1       2435.03       3667.75        24.60 o
   1  -6  -1         77.99         82.21         2.41 o
   2 -19  -2        767.96        744.32        45.32 o
   2 -18  -2         93.21         53.11        23.98 o
   2 -17  -2        544.16        542.76        31.55 o
   2 -16  -2         68.64         64.07        16.53 o
   2 -15  -2         73.10         81.61        13.89 o
   1 -14  -2       1230.59       1450.93        33.95 o
   2 -14  -2        368.17        355.61        16.49 o
   2 -13  -2       1564.96       1930.84        33.18 o
   2 -12  -2        133.45        127.65         8.27 o
   2 -19  -3        191.33        215.25        35.96 o
   3 -19  -3         59.13         22.23        27.36 o
   3 -18  -3         33.65         35.71        24.35 o
 -15  -5   3        147.47        102.59        32.15 o
 -14  -5   3        117.81        119.26        26.46 o
 -15  -4   3         77.66         11.03        29.51 o
 -14  -4   3        190.21        249.67        30.05 o
 -13  -4   3        300.24        263.46        25.95 o
 -15  -3   3        405.68        380.24        39.95 o
 -14  -3   3        874.07        884.12        44.91 o
 -13  -3   3        172.46        200.27        23.97 o
 -11  -3   2         22.90         16.45        10.48 o
 -10  -3   2        285.93        323.16        13.05 o
  -9  -3   2        279.58        285.40        10.08 o
 -11  -2   2       1076.99       1067.81        28.98 o
 -10  -2   2        545.61        572.46        17.24 o
  -9  -2   2       1927.56       2075.74        28.26 o
  -5  -1   1         10.90         10.00         1.13 o
 -15   4   3         77.66         58.87        30.16 o
 -14   4   3        190.21        204.43        30.10 o
 -13   4   3        300.24        293.15        26.83 o
 -15   5   3        147.47         88.66        33.77 o
 -14   5   3        117.81         73.59        27.10 o
 -13   5   3        291.82        275.35        28.35 o
 -14   6   3        256.14        223.52        33.20 o
 -11   3   2         22.90         34.13        10.87 o
 -10   3   2        285.93        313.33        13.78 o
  -9   3   2        279.58        288.34         9.95 o
 -11   4   2         20.98         28.11        11.90 o
 -10   4   2         55.01         60.18         9.24 o
  -9   4   2       1335.81       1533.22        27.30 o
  -5   2   1        231.90        217.91         3.80 o
   5  -4   7         85.05         67.65        30.81 o
   5  -3   7         34.87         53.70        28.68 o
   5  -4   6        473.31        465.53        32.93 o
   6  -4   6        169.83        216.53        29.19 o
   5  -3   6        244.69        280.34        26.06 o
   6  -3   6        752.57        815.03        42.50 o
   5  -2   6         84.12        102.12        20.92 o
   6  -2   6         19.64         35.45        21.86 o
   4  -3   5         27.63         37.55        10.76 o
   5  -3   5        263.19        288.11        19.16 o
   4  -2   5        219.46        219.14        14.00 o
   5  -2   5       1180.38       1322.53        37.39 o
   3  -2   4       4171.97       5967.47        52.39 o
   4  -2   4       1355.16       1666.73        25.76 o
   3  -2   3       3177.73       3521.16        26.57 o
   3  -1   3       1379.83       1713.72        18.37 o
   2  -1   2        205.62        240.80         3.96 o
   5   5   7         29.94        139.73        32.95 o
   5   6   7        179.59        133.19        35.69 o
   5   4   6        473.32        455.26        35.01 o
   5   5   6        128.65         99.80        24.66 o
   6   5   6         66.31         60.07        24.78 o
   5   6   6         97.24         96.58        24.20 o
   6   6   6        113.09         68.14        27.06 o
   4   4   5         85.12         80.46        13.04 o
   5   4   5        538.41        554.99        25.47 o
   4   5   5        646.12        645.45        25.11 o
   5   5   5        158.78        156.44        18.36 o
   3   3   4        781.07        932.91        16.67 o
   4   3   4        781.11        850.97        18.10 o
   3   4   4        142.82        165.12         8.27 o
   4   4   4        717.58        792.48        19.37 o
   3   3   3         22.40         31.04         2.80 o
   2   2   2        900.19       1124.13        11.77 o
   2 -20  -1        341.19        235.47        38.12 o
   3 -20  -1         14.88         10.42        28.72 o
   2 -19  -1         94.33         36.84        27.48 o
   3 -19  -1         10.03         23.64        24.41 o
   2 -18  -1        377.31        352.15        29.50 o
   3 -18  -1         39.51         54.94        21.73 o
   2 -17  -1          1.65          4.18        16.24 o
   3 -17  -1        229.23        256.79        23.40 o
   2 -16  -1        115.52        113.54        16.74 o
   2 -15  -1        343.58        349.98        18.79 o
   2 -14  -1        272.18        270.09        13.60 o
   2 -13  -1         46.62         41.16         7.67 o
   2 -12  -1        163.38        171.86         8.67 o
   2 -19  -1         94.33        119.35        28.36 o
   2 -18  -1        377.31        300.97        31.12 o
   2 -17  -1          1.65          1.27        15.90 o
   2 -16  -1        115.52        116.01        15.74 o
   2 -15  -1        343.58        342.70        19.72 o
   2 -14  -1        272.18        251.63        13.44 o
   1 -13  -1        305.58        282.20        12.76 o
   2 -13  -1         46.62         42.18         7.38 o
   1 -12  -1        119.02        123.24         7.90 o
   2 -12  -1        163.38        158.83         8.17 o
   1 -11  -1        382.68        426.95         9.75 o
   1 -10  -1        147.35        137.48         4.96 o
   1  -9  -1       1863.98       2292.24        19.82 o
   2 -20  -2        280.66        188.03        37.89 o
   3 -20  -2         98.29         96.83        31.11 o
   2 -19  -2        767.96        663.36        47.91 o
   3 -19  -2        265.16        328.09        35.73 o
   2 -18  -2         93.21         86.44        25.66 o
   3 -18  -2        471.55        336.25        36.38 o
  -1   6   0         13.83         17.18         1.49 o
  -1   7   0        931.41       1288.26        12.05 o
  -1   8   0       1282.97       1850.30        16.87 o
  -2  10   0       2923.37       4063.93        33.62 o
  -2  11   0        999.53       1344.06        19.47 o
  -2  12   0        284.59        384.96        13.01 o
  -2  13   0        254.26        272.93        14.89 o
  -3  14   0        195.93        187.83        16.24 o
  -2  14   0        482.28        604.83        23.60 o
  -3  15   0         75.95         73.99        17.32 o
  -2  15   0        127.55         92.44        19.98 o
  -3  16   0        127.96        113.49        21.85 o
  -2  16   0         38.21         61.43        21.85 o
  -3  17   0        678.91        744.88        39.75 o
  -2  17   0       1083.53       1355.06        52.40 o
  -3  18   0        335.61        445.87        40.40 o
  -4  19   0        157.46        219.26        38.75 o
  -3  19   0         12.27         -2.97        33.83 o
  -4  20   0          1.41         -8.87        35.76 o
  -3  20   0         18.22        -32.32        40.51 o
  -2   9  -2        935.15       1154.85        16.23 o
  -3  10  -2        418.98        471.66        12.90 o
  -3  11  -2        136.46        117.68        10.22 o
  -3  12  -2        297.68        318.65        15.97 o
  -4  13  -2         40.45         49.94        14.76 o
  -3  13  -3         49.01         65.56        17.29 o
  -4  14  -3        131.70         91.45        21.77 o
  -3  14  -3         19.93         31.42        20.04 o
  -5  15  -3        136.81        168.08        28.56 o
  -4  15  -3        460.25        475.43        34.00 o
  -5  16  -3        269.04        207.74        33.99 o
  -4  16  -3        301.63        271.08        34.39 o
  -5  17  -3        119.42         91.58        34.36 o
  -4  17  -3        355.77        354.47        40.22 o
  -4  18  -3         76.17        -22.94        37.01 o
  -3   0  -1        256.36        218.27         3.31 o
  -6   0  -2         28.29         21.78         4.63 o
  -5   0  -2       4726.52       4657.60        34.68 o
  -8  -1  -3        133.99         94.58        13.57 o
  -9   0  -3        111.56         85.56        18.41 o
  -8   0  -3         44.37         48.69        13.75 o
  -7   0  -3        324.01        330.12        15.83 o
  -9   1  -3        312.88        335.29        24.31 o
  -8   1  -3        133.99        122.44        16.91 o
  -7   1  -3        260.74        303.90        16.41 o
 -11   0  -4         83.65         80.44        35.70 o
 -10   0  -4         12.94          2.28        27.11 o
  -9   0  -4        611.21        588.72        37.76 o
 -10   1  -4         12.39         46.27        30.35 o
  -9   1  -4        881.75        888.43        45.86 o
  -9   4  -1        163.48        165.90        12.96 o
  -8   4  -1        348.61        337.22        12.93 o
  -7   4  -1         75.18         86.76         6.58 o
 -10   5  -1        228.54        268.10        20.60 o
  -9   5  -1        192.79        231.00        15.98 o
  -8   5  -1        433.41        458.78        16.62 o
 -12   6  -1        270.20        267.66        32.16 o
 -11   6  -1        481.90        486.75        32.05 o
 -10   6  -1        154.79        136.06        19.87 o
  -9   6  -1        118.34        118.35        16.61 o
 -13   7  -1         22.83         22.71        33.77 o
 -12   7  -1        280.80        252.45        33.90 o
 -11   7  -1         92.06        128.30        26.96 o
 -10   7  -1        293.53        301.54        26.55 o
 -12   8  -1        252.60        305.42        37.73 o
  -4  10   8         33.06         80.62        30.66 o
  -5  11   8         16.89        -26.89        30.67 o
  -4  11   8         18.95        -23.05        34.19 o
  -3  11   8        282.17        287.05        46.21 o
  -4   9   7          1.87        -12.41        20.70 o
  -3   9   7         32.37         72.54        23.05 o
  -4  10   7         50.88         54.67        23.95 o
  -3  10   7        213.18        227.78        32.38 o
  -3   7   6        288.10        296.60        17.66 o
  -3   8   6        939.82        985.14        30.79 o
  -3   9   6        972.17       1041.63        35.10 o
  -3   7   5         53.39         59.24         8.01 o
  -2   7   5        590.83        667.62        19.01 o
  -2   5   4        231.98        251.49         6.01 o
  -2   6   4       5598.23       6177.04        47.76 o
  -1   3   2        408.30        452.80         6.77 o
   1   4   8         34.79          6.73        31.25 o
   0   5   8        493.41        500.79        39.58 o
   1   5   8         21.21         54.15        32.37 o
   2   5   8         22.39         17.07        35.55 o
   1   6   8        447.98        398.09        45.31 o
   0   4   7         97.61        105.94        20.04 o
   1   4   7        134.72        140.27        25.37 o
   1   5   7        333.74        330.26        31.71 o
   1   3   6        853.90        900.91        27.75 o
   0   4   6         24.14         23.31        11.07 o
   1   4   6        102.16        100.93        16.64 o
   0   3   5       1072.01       1196.93        19.08 o
   1   3   5          9.70         14.65         7.66 o
   0   2   3        499.19        525.97         6.21 o
  -6  12   7        246.48        263.84        34.27 o
  -5  12   7        163.09        138.12        32.82 o
  -6  13   7        199.20        255.04        37.26 o
  -5  13   7        246.37        274.52        40.25 o
  -5  14   7        103.78         76.41        39.36 o
  -5  10   6          6.51         40.42        16.83 o
  -4  10   6        173.22        172.13        20.95 o
  -5  11   6       2152.95       2411.72        63.18 o
  -4  11   6        791.56        830.22        36.33 o
  -5  12   6         11.87         25.70        23.27 o
  -4  12   6         26.17         68.62        24.52 o
  -4   9   5        121.82        112.81        12.58 o
  -4  10   5         69.80         45.77        14.94 o
  -3   7   4       1091.02       1125.01        16.38 o
  -3   8   4       1152.35       1312.95        20.42 o
  -2   5   3        901.89        937.85         9.10 o
  -2   6   3        292.89        312.43         5.26 o
 -11   9   7        478.62        388.65        41.60 o
 -11  10   7        237.03        168.13        40.66 o
 -10   8   6        491.43        520.99        32.46 o
  -9   8   6        647.51        757.24        35.09 o
 -11   9   6         62.92         53.28        30.70 o
 -10   9   6         55.05         86.96        25.97 o
 -10  10   6         21.92          4.20        29.43 o
  -8   7   5         15.00         30.44        12.75 o
  -9   8   5        292.28        327.07        23.84 o
  -8   8   5         87.90        101.10        16.18 o
  -7   6   4       1254.46       1227.54        22.25 o
  -5   4   3        315.67        327.16         5.28 o
  -5   5   3        260.87        266.74         6.04 o
 -11 -13   0         85.86         47.22        31.07 o
 -10 -12   0         85.13        145.40        26.73 o
  -6  -7   0       1855.34       2176.80        23.51 o
  -5  -6   0       1405.83       1551.11        14.01 o
 -10 -14  -1        239.85        172.88        38.41 o
 -10 -13  -1        407.76        457.22        41.61 o
 -10 -12  -1        173.63        155.45        33.22 o
  -9 -12  -1        621.82        608.11        37.88 o
  -9 -11  -1         17.98         29.25        23.04 o
  -8 -10  -1        232.63        228.55        21.64 o
  -7  -9  -1       1303.22       1494.70        33.97 o
  -2  -7  -1          5.08         11.47         1.81 o
  -2  -6  -1         97.43         92.50         2.53 o
  -5 -16  -2        396.17        361.37        34.09 o
  -4 -15  -2        191.31        156.04        24.34 o
  -4 -14  -2       1067.76       1027.50        35.69 o
  -3 -14  -2         45.27         29.45        13.93 o
  -4 -13  -2         40.45         47.62        15.93 o
  -3 -13  -2        634.50        557.33        22.03 o
  -4 -12  -2        201.87        223.64        16.72 o
  -3 -12  -2        297.68        332.71        16.23 o
  -3 -11  -2        136.46        141.77        11.36 o
  -4 -18  -3         76.16         14.34        36.29 o
  -5 -17  -3        119.42         89.68        38.06 o
  -4 -17  -3        355.77        322.65        40.03 o
  -5 -16  -3        269.05        355.71        40.97 o
  -4 -16  -3        301.63        244.96        35.19 o
  -4 -15  -3        460.25        468.34        37.49 o
   6 -16   0         72.20         68.79        27.64 o
   4 -11   0         43.03         33.73         7.28 o
   3  -8   0        457.30        482.93         6.60 o
   7 -18  -1         94.29         76.70        38.36 o
   7 -17  -1        466.64        345.14        40.73 o
   6 -16  -1        135.24        146.88        28.01 o
   7 -16  -1        114.12        151.26        28.01 o
   6 -15  -1        102.35        120.45        23.05 o
   6 -14  -1        180.43        165.97        21.17 o
   1 -20   1         48.68         32.50        34.60 o
   0 -19   1        496.36        474.36        41.40 o
   1 -19   1        175.46        191.57        33.91 o
   0 -18   1         42.77         11.31        25.97 o
   1 -18   1         11.64         26.44        22.94 o
   0 -17   1        983.54       1048.79        42.39 o
   1 -17   1         89.73         63.79        21.77 o
   0 -16   1         59.55         79.69        18.69 o
   1 -16   1        174.29        175.58        19.54 o
   0 -15   1        237.76        233.20        18.52 o
   1 -15   1        175.62        172.46        16.46 o
   0 -14   1        153.27        130.27        13.10 o
   1 -14   1        391.80        340.21        16.43 o
   0 -13   1        915.64        918.84        20.83 o
   1 -13   1        161.14        152.60        10.81 o
   0 -12   1        116.47        118.78         7.98 o
 -14  -1   6         35.06         -5.83        30.22 o
 -13  -1   6        110.72        202.45        29.47 o
 -14   0   6        143.21        261.71        36.32 o
 -13   0   6        213.36        249.39        32.10 o
 -14   1   6         35.06        -33.93        33.93 o
 -12  -1   5         40.08         68.82        20.90 o
 -11  -1   5       1141.59       1286.23        36.24 o
 -12   0   5        558.01        653.75        33.80 o
 -11   0   5        590.74        610.34        27.57 o
  -9  -1   4        336.14        323.38        13.00 o
  -9   0   4        909.37        968.26        21.61 o
  -7   0   3       1391.08       1182.17        13.82 o
 -12   7   6        821.57        810.28        45.60 o
 -13   8   6         53.68         84.51        35.66 o
 -12   8   6         82.01        131.60        30.58 o
 -12   9   6          7.24         38.61        30.32 o
 -10   6   5       1055.13       1087.18        34.98 o
 -12   7   5         12.99         56.60        25.69 o
 -11   7   5        602.03        591.31        34.25 o
 -10   7   5        610.59        660.83        30.40 o
 -11   8   5         62.10         62.19        25.23 o
  -8   5   4       1567.00       1548.45        26.69 o
  -9   6   4       1417.86       1481.40        32.78 o
  -8   6   4        409.05        380.25        15.10 o
  -9   7   4         61.58         71.10        14.25 o
  -7   4   3        912.34        933.32        14.65 o
  -6   4   3        215.93        202.62         5.34 o
  -7   5   3       1290.13       1305.41        18.55 o
  -4   3   2        575.80        516.19         6.01 o
   0  -8   8        294.93        306.16        39.49 o
  -1  -7   8          4.34        -14.10        26.78 o
   0  -7   8         95.53         87.48        32.36 o
  -1  -6   8         11.49         -8.33        23.92 o
   0  -6   8        378.02        362.18        36.54 o
   0  -7   7        322.90        312.34        29.69 o
  -1  -6   7        556.74        441.65        28.10 o
   0  -6   7       1580.08       1605.93        51.02 o
   0  -5   7        579.65        531.51        30.29 o
   0  -6   6         55.42         51.84        14.07 o
   0  -5   6        135.24        133.71        14.80 o
   0  -5   5         65.13         59.36         8.30 o
   0  -4   5        162.74        172.91         8.54 o
   0  -4   4        996.57       1050.90        12.86 o
   0  -3   4        312.30        329.26         6.44 o
   0  -3   3        315.90        293.53         4.30 o
  -1   1   9        294.97        304.50        41.16 o
  -1   2   9        501.77        503.66        45.03 o
   0   1   8        124.56        182.86        29.87 o
   0   2   8        172.94        180.97        30.99 o
   0   3   8        409.49        435.07        34.87 o
   0   1   7         58.42         83.57        19.05 o
   0   2   7         52.59         47.77        17.88 o
   0   1   6        412.25        472.82        17.63 o
   0   2   6        120.48        144.89        12.55 o
   0   1   5        256.03        274.79         9.00 o
   0   1   4       2968.94       3304.01        24.37 o
   0   1   3         18.63         20.90         1.53 o
  -4 -20   0          1.41         35.64        33.33 o
  -4 -19   0        157.46        146.93        31.00 o
  -4 -18   0         56.32         33.62        25.96 o
  -3 -16   0        127.96        139.12        18.45 o
  -3 -15   0         75.95         51.01        14.36 o
  -3 -14   0        195.93        214.97        14.65 o
  -2 -10   0       2923.35       3628.80        29.17 o
  -2  -9   0       1081.45       1255.71        12.85 o
  -3 -20  -1         27.72         95.14        36.30 o
  -3 -19  -1         59.65         87.26        34.43 o
  -3 -18  -1         99.76        111.82        31.48 o
  -3 -17  -1         40.59         34.83        23.55 o
  -4 -19  -1          5.86         23.50        31.46 o
  -3 -19  -1         59.65         12.85        32.05 o
  -4 -18  -1         11.37        -24.38        27.40 o
  -3 -18  -1         99.76         97.17        28.35 o
  -4 -17  -1        860.51        815.38        43.24 o
  -3 -17  -1         40.59         22.07        22.76 o
  -4 -16  -1        196.42        192.10        25.22 o
  -3 -16  -1        168.13        188.86        23.59 o
  -4 -15  -1         18.69         31.51        17.23 o
  -3 -15  -1         95.85         72.71        17.37 o
  -3 -14  -1        147.62        116.20        16.09 o
  -3 -13  -1        121.67        143.75        13.20 o
  -2 -13  -1        131.37        143.24        12.64 o
  -2 -12  -1        574.73        647.76        17.07 o
  -2 -11  -1        381.66        448.35        11.59 o
  -1  18   0        142.93        117.35        35.37 o
  -1  19   0        231.62        278.96        42.99 o
  -1  20   0         31.40         97.95        45.05 o
   0  15  -1        237.76        258.75        22.24 o
   0  16  -1         59.55         82.65        22.40 o
   0  17  -1        983.54       1115.64        48.47 o
   0  18  -1         42.77         84.68        31.41 o
   0  19  -1        496.36        767.06        51.11 o
  -1  20  -1         48.68         47.63        40.48 o
   0  20  -1        285.54        246.53        47.95 o
  -1   8  -2        183.08        192.72         4.74 o
  -1   9  -2        304.85        301.32         7.09 o
  -1  10  -2        281.15        286.29         8.83 o
  -1  11  -3        202.91        187.95        12.55 o
  -1  12  -3         13.24         30.25        10.79 o
  -2  13  -3         27.04         38.05        15.42 o
  -1  13  -3         40.15         51.71        14.43 o
  -2  14  -3        851.54        866.29        33.34 o
  -1  14  -3         66.86         60.94        18.56 o
  -2  15  -3         84.67         86.46        23.61 o
  -2  16  -3         32.34         53.62        27.14 o
  -1  15  -4          1.41          3.67        25.06 o
  -2  16  -4        340.92        327.18        38.96 o
  -1  16  -4         38.86         52.28        28.83 o
  -2  17  -4        340.27        354.01        41.73 o
  -1  17  -4        237.99        217.51        37.87 o
  -2  18  -4         26.54         39.01        38.22 o
  -1  18  -4        281.71        313.65        47.84 o
  -4   1  -2        478.85        419.00         6.03 o
  -3   1  -2        831.95        943.41         9.71 o
  -5   1  -3       2836.48       3080.90        34.00 o
  -6   2  -3        178.60        139.53        10.71 o
  -5   2  -3       2121.99       2244.89        27.55 o
  -7   1  -4         40.82         45.28        15.85 o
  -8   2  -4       1284.41       1116.15        41.90 o
  -7   2  -4        138.24        189.99        20.06 o
  -6   2  -4        156.63        162.77        16.23 o
  -8   3  -4        122.86        124.02        24.95 o
  -7   3  -4        223.12        249.15        22.43 o
  -6   3  -4        817.00        839.21        29.09 o
  -9   2  -5        223.09        289.90        39.66 o
  -8   2  -5        125.71        124.70        31.49 o
  -9   3  -5         69.50         53.10        36.97 o
  -8   3  -5        813.50        791.24        47.37 o
  -7   3  -5         87.90        120.63        28.22 o
  -9   4  -5        399.21        421.85        49.44 o
  -8   4  -5         71.77         96.76        35.98 o
  -5   4  -1       2357.87       2725.43        20.04 o
  -4   4  -1       1152.33       1322.88        11.24 o
  -6   5  -1       2386.03       2529.19        25.70 o
  -5   5  -1       6165.92       7233.31        44.28 o
  -7   6  -1         90.81        111.45         9.58 o
  -9   7  -2        360.03        341.50        24.96 o
  -8   7  -2        244.96        191.40        18.50 o
  -7   7  -2         24.25         23.71        11.66 o
 -10   8  -2        108.01        106.18        26.73 o
  -9   8  -2        128.32        160.45        24.61 o
  -8   8  -2        131.14        150.36        19.89 o
 -11   9  -2         37.47         36.82        33.07 o
 -10   9  -2        118.63        160.42        31.51 o
  -9   9  -2         36.37         72.53        24.37 o
  -8   9  -2        104.03        109.17        23.53 o
 -11  10  -2        349.52        373.41        44.95 o
 -10  10  -2        315.94        273.19        39.95 o
  -9  10  -2        418.11        462.94        38.55 o
 -10  10  -3         77.25         65.08        41.20 o
  -2  12   7         43.34        -20.01        33.06 o
  -3  13   7          3.05        -18.08        33.44 o
  -2  13   7          3.59        -34.31        34.31 o
  -1  13   7         24.09        -13.26        37.75 o
  -2  11   6        523.93        562.58        33.04 o
  -1  11   6        162.94        126.80        27.01 o
  -2  12   6         79.76         67.61        25.58 o
  -1  12   6         10.04         27.44        26.47 o
  -1  13   6         18.90         49.73        31.21 o
  -2   9   5       1774.01       1808.44        36.26 o
  -1   9   5         58.63         68.61        13.71 o
  -1  10   5        524.36        608.77        24.96 o
  -1  11   5         40.83         46.30        17.84 o
  -1   7   4        449.49        509.07        11.26 o
  -1   8   4        379.27        384.63        11.00 o
  -1   9   4         11.64         23.67         7.89 o
  -1   6   3        747.89        812.47         9.18 o
   3   6   7        701.47        670.84        48.21 o
   2   7   7         82.94         97.54        29.91 o
   3   7   7         82.42         54.05        34.61 o
   4   7   7         32.26         11.24        39.77 o
   3   8   7         33.01         68.17        34.60 o
   4   8   7         59.85         32.66        43.13 o
   3   9   7         35.00         22.25        39.91 o
   2   5   6         77.66         69.77        18.75 o
   2   6   6       1216.07       1215.64        40.02 o
   3   6   6         58.23         69.31        23.82 o
   3   7   6         46.70         42.43        25.01 o
   2   4   5        273.68        327.96        15.31 o
   2   5   5       1195.52       1349.86        28.46 o
   3   5   5         46.25         72.14        15.07 o
   2   6   5       1033.30       1108.14        30.30 o
   3   6   5        414.20        408.89        24.72 o
   1   4   4       1171.04       1387.47        17.25 o
   2   4   4       2902.51       3239.08        33.55 o
   2   5   4       3072.43       3563.72        40.88 o
   1   3   3        314.36        329.48         5.21 o
   1   2   2        423.76        408.97         5.47 o
  -5  15   6         80.18         87.73        34.27 o
  -4  15   6         12.46         64.32        37.50 o
  -5  16   6         51.12         49.38        38.46 o
  -4  12   5        161.97        114.77        20.76 o
  -5  13   5          0.46         14.45        22.54 o
  -4  13   5          7.06         37.88        20.72 o
  -5  14   5        200.49        215.60        28.53 o
  -4  14   5        433.20        422.24        34.58 o
  -5  15   5          7.75         -7.72        28.74 o
  -4  15   5        858.60        961.95        51.72 o
  -4  16   5        210.01        188.37        40.55 o
  -3  10   4        189.33        232.25        13.13 o
  -4  11   4        269.95        277.62        16.62 o
  -3  11   4        422.21        485.49        18.81 o
  -4  12   4         11.68         -0.86        13.95 o
  -3  12   4         20.52          4.93        14.49 o
  -3  13   4        114.09         98.00        20.80 o
  -3   8   3         50.99         61.09         4.62 o
  -3   9   3        230.28        272.54         9.12 o
  -2   6   2       1099.14       1256.80        12.52 o
 -11  12   6         51.86         -6.52        36.01 o
 -10  10   5        124.57         85.72        26.37 o
  -9  10   5        119.88        148.46        24.31 o
 -10  11   5        510.99        469.85        39.03 o
  -9  11   5        697.41        684.70        40.03 o
 -11  12   5        165.64        190.96        37.87 o
 -10  12   5        328.19        257.92        38.11 o
 -11  13   5         50.20         16.14        40.09 o
 -10  13   5         53.36         76.74        37.88 o
 -10  14   5        185.73        209.67        47.78 o
  -8   8   4        242.58        220.80        14.91 o
  -8   9   4         39.92         69.37        14.33 o
  -9  10   4        418.22        431.72        28.25 o
  -8  10   4        269.09        279.32        21.67 o
  -9  11   4        306.28        348.09        29.71 o
  -8  11   4        541.57        630.94        33.07 o
  -6   6   3       3341.35       3470.52        31.29 o
  -6   7   3        595.97        615.64        12.18 o
  -7   8   3        196.11        211.92        11.98 o
  -6   8   3        238.74        262.44        10.89 o
  -4   4   2        819.53        802.72         8.27 o
  -4   5   2        779.01        842.61         8.66 o
  -7  -7  -1        515.69        493.48        15.56 o
  -6  -6  -1       2457.77       2882.66        28.04 o
  -5  -6  -1        424.66        460.48         8.44 o
  -5  -5  -1       6165.92       7314.26        42.20 o
  -5  -4  -1       2357.87       2758.75        22.34 o
  -4  -4  -1       1152.33       1397.58        11.92 o
 -10 -12  -2        485.59        362.70        43.81 o
 -10 -11  -2        346.56        413.61        40.55 o
 -11 -10  -2        349.52        369.88        45.26 o
 -10 -10  -2        315.94        374.51        39.17 o
  -9 -10  -2        418.11        408.48        33.42 o
 -11  -9  -2         37.47         77.15        37.51 o
 -10  -9  -2        118.63        155.21        33.72 o
  -9  -9  -2         36.37         19.40        22.99 o
  -8  -9  -2        104.03        111.57        21.19 o
 -10  -8  -2        108.01         41.26        32.70 o
  -9  -8  -2        128.32        135.11        26.09 o
  -8  -8  -2        131.14        141.41        19.63 o
  -3  -8  -2        163.12        194.48         7.48 o
  -2  -8  -2        109.04        105.55         4.62 o
  -2  -7  -2         87.83         88.78         3.43 o
  -2  -6  -2        703.17        908.78        10.79 o
  -4 -12  -3         34.49         52.40        17.33 o
  -3 -12  -3        471.52        442.58        22.43 o
  -4 -11  -3         93.08        115.13        17.30 o
  -3 -11  -3       1125.69       1194.54        31.29 o
  -4 -10  -3        140.26        201.62        16.72 o
  -3 -10  -3        214.40        253.86        14.11 o
  -3  -9  -3        674.66        827.32        22.51 o
  -4 -16  -4        459.64        459.13        46.29 o
  -5 -15  -4         18.01         -9.14        37.07 o
  -4 -15  -4        577.10        489.06        44.82 o
  -5 -14  -4         68.91         85.19        36.65 o
  -4 -14  -4        247.32        233.73        33.59 o
  -5 -13  -4        338.32        340.12        40.14 o
  -4 -13  -4        108.29        119.27        27.73 o
  -4 -12  -4        351.68        317.63        33.57 o
  -3 -12  -4        149.21        154.49        25.46 o
   4 -13  -1        269.18        266.23        15.98 o
   4 -12  -1        103.72         88.51        10.60 o
   3 -10  -1         46.81         52.30         5.26 o
   3  -9  -1        859.33        962.74        11.71 o
   3  -8  -1        578.37        695.47         8.20 o
   6 -19  -2         51.28         58.54        40.87 o
   6 -18  -2         70.01         81.23        35.64 o
   7 -18  -2          8.05         19.95        35.81 o
   5 -17  -2         27.69         27.89        30.18 o
   6 -17  -2        152.77        113.21        33.52 o
   7 -17  -2        339.13        340.88        39.46 o
   5 -16  -2         77.69         91.60        26.95 o
   6 -16  -2        168.26        168.51        27.20 o
   5 -15  -2         86.27         81.65        22.04 o
   6 -15  -2         10.29          6.53        21.05 o
   5 -14  -2         32.43         46.23        16.48 o
   5 -13  -2        230.23        219.01        17.91 o
   7 -18  -3         34.99         21.27        40.82 o
  -1 -20   0         31.40         24.83        38.45 o
   0 -20   0         69.56          9.23        35.26 o
   1 -20   0         31.40         48.96        33.52 o
   1 -19   0        231.62        209.62        33.06 o
   0 -18   0       1127.17       1094.63        47.31 o
   1 -18   0        142.93        121.97        26.74 o
   1 -17   0        778.46        650.93        32.34 o
   0 -16   0        158.56        136.64        19.75 o
   0 -14   0        226.39        212.58        14.39 o
   0 -12   0       2647.65       3227.84        35.42 o
   0 -10   0       5360.53       7159.38        44.46 o
   0  -8   0        411.89        428.29         5.66 o
   0  -6   0       7011.88       7384.78        41.25 o
 -15  -1   5         37.59         32.66        35.69 o
 -14  -1   5        846.09        852.56        49.40 o
 -15   0   5         42.46        -10.69        35.90 o
 -14   0   5        194.19        227.56        33.51 o
 -15   1   5         37.59         62.40        37.78 o
 -14   1   5        846.09        967.24        52.17 o
 -14  -1   4        971.82        938.84        54.13 o
 -13  -1   4         12.93         43.70        23.16 o
 -12  -1   4        139.25        127.38        20.89 o
 -14   0   4         62.99        117.77        33.04 o
 -13   0   4        376.32        413.75        32.74 o
 -12   0   4        114.91        162.51        20.24 o
 -11   0   4        374.84        306.55        19.34 o
 -14   1   4        971.82       1192.86        59.26 o
 -13   1   4         12.93         -1.19        24.30 o
 -12   1   4        139.25        158.61        22.71 o
 -10   0   3        763.17        755.06        21.31 o
  -9   0   3        211.16        202.83         9.38 o
  -7   0   2      10656.72      10408.63        63.71 o
  -6   0   2         29.81         29.06         2.17 o
 -14   8   5         94.29         69.75        39.98 o
 -12   7   4        416.87        433.20        34.05 o
 -11   7   4        326.38        328.69        25.59 o
 -14   8   4         48.62         31.34        39.31 o
 -13   8   4         85.28         16.18        34.26 o
 -12   8   4         33.45         77.69        25.19 o
 -11   8   4         23.27          9.40        22.54 o
 -14   9   4        239.24        229.13        48.89 o
 -13   9   4        106.52        136.28        37.29 o
 -12   9   4         57.46         74.86        31.30 o
 -13  10   4         10.03         78.67        37.48 o
  -8   5   3        124.04        115.18         8.10 o
 -10   6   3        377.02        432.72        20.86 o
  -9   6   3         56.89         58.00        10.76 o
  -8   6   3        749.22        746.84        17.92 o
 -10   7   3        253.49        297.02        20.54 o
  -9   7   3        377.88        386.27        17.44 o
  -7   4   2        119.21        126.40         5.70 o
  -6   4   2        633.83        676.58         8.27 o
  -7   5   2        197.12        219.31         7.83 o
   2  -8   7        138.96        141.05        33.17 o
   3  -8   7         33.01        103.66        36.24 o
   2  -7   7         82.94         72.82        29.41 o
   3  -7   7         82.42         84.13        33.49 o
   2  -6   7        169.02        206.84        29.65 o
   3  -6   7        701.47        618.20        47.15 o
   2  -7   6        751.64        718.10        35.54 o
   3  -7   6         46.70         45.23        26.02 o
   2  -6   6       1216.07       1252.23        39.98 o
   3  -6   6         58.23         95.42        22.84 o
   2  -5   6         77.66         87.58        18.34 o
   2  -6   5       1033.30       1120.28        29.49 o
   2  -5   5       1195.52       1370.33        27.97 o
   2  -5   4       3072.43       3438.46        37.42 o
   1  -4   4       1171.04       1352.60        16.04 o
   2  -4   4       2902.51       3402.58        33.64 o
   1  -3   3        314.36        322.52         5.19 o
   1  -2   2        423.76        470.31         5.58 o
   2   1   8          9.47         44.10        34.03 o
   3   1   8         43.28         31.34        37.54 o
   2   2   8        228.16        147.67        36.54 o
   3   2   8        125.05        123.32        39.44 o
   2   3   8        447.38        387.82        43.14 o
   3   3   8        232.27        179.27        44.41 o
   2   1   7        761.08        762.98        38.06 o
   3   1   7        104.44        138.67        31.02 o
   2   2   7        540.20        526.81        33.66 o
   3   2   7         10.76         -4.72        25.64 o
   2   1   6         44.21         39.97        14.87 o
   3   1   6        700.68        718.08        33.11 o
   2   2   6        461.95        461.77        23.30 o
   3   2   6       1554.35       1761.48        51.21 o
   2   1   5       1150.25       1257.46        24.57 o
   1   1   4       1513.82       1636.69        16.20 o
   2   1   4        804.66       1031.59        14.41 o
   1   1   3         49.27         46.81         2.12 o
  -1 -20  -1         48.68         52.76        36.29 o
  -1 -19  -1        175.46        171.86        34.54 o
  -1 -18  -1         11.64        -10.40        25.07 o
  -1 -17  -1         89.73        130.10        23.20 o
  -1 -16  -1        174.29        169.86        20.50 o
  -1 -15  -1        175.62        145.06        17.07 o
   0 -15  -1        237.76        222.92        19.39 o
  -1 -14  -1        391.80        373.04        17.07 o
   0 -14  -1        153.28        126.03        13.87 o
  -1 -13  -1        161.14        156.09        11.11 o
   0 -13  -1        915.64       1018.81        23.49 o
  -1 -12  -1        271.10        282.56        10.79 o
   0 -12  -1        116.47        114.75         8.34 o
  -1 -11  -1       1189.40       1351.68        19.48 o
   0 -11  -1       3797.00       4961.54        42.91 o
   0 -10  -1        352.21        398.46         8.22 o
   0  -9  -1       4610.53       6363.03        36.64 o
   0  -8  -1       2218.11       2830.29        20.77 o
  -1 -20  -2          0.49          6.18        39.14 o
   0 -20  -2         27.89         54.90        39.67 o
  -1 -19  -2         19.11        -23.07        34.95 o
   0 -19  -2        294.58        245.14        40.68 o
   0 -18  -2          2.84         -8.20        31.39 o
   0 -17  -2          5.30         15.43        26.60 o
   0 -16  -2        381.27        424.66        32.31 o
  -1 -12  -1        271.10        260.82        10.46 o
  -1 -11  -1       1189.40       1364.46        19.10 o
  -1 -10  -1        851.50        914.71        12.49 o
   0  -9  -1       4610.53       6816.42        43.99 o
   0  -8  -1       2218.11       3007.93        22.91 o
   0  -7  -1       3274.99       4226.48        26.85 o
  -2 -20  -2        139.27        121.39        42.05 o
  -1 -20  -2          0.49         37.86        38.28 o
  -2 -19  -2         86.56         76.61        37.35 o
  -1 -19  -2         19.11         58.00        33.20 o
  -1 -18  -2          9.98         26.17        27.42 o
   0 -18  -2          2.84         47.08        29.21 o
  -1 -17  -2        230.54        190.36        28.70 o
   0 -17  -2          5.30         -5.51        25.21 o
  -1 -16  -2        699.57        729.95        34.17 o
   0 -16  -2        381.27        419.91        28.79 o
  -1 -15  -2         69.76         61.13        18.49 o
   0 -15  -2        365.10        397.91        25.93 o
  -1 -14  -2        115.84        107.95        16.68 o
   0 -14  -2        542.10        596.52        25.29 o
   0 -13  -2        522.61        513.98        20.49 o
   0 -19  -3         70.97         89.55        46.09 o
   1  10  -1        147.35        155.93         6.37 o
   1  11  -1        382.68        492.58        12.42 o
   2  11  -1          4.94         16.45         6.02 o
   2  12  -1        163.38        185.47        11.30 o
   2  13  -1         46.62         94.04        11.32 o
   2  14  -1        272.18        325.34        19.66 o
   2  15  -1        343.58        407.74        25.47 o
   2  16  -1        115.51        147.48        24.66 o
   2  17  -1          1.65          6.18        25.16 o
   2  18  -1        377.31        423.19        41.18 o
   2  19  -1         94.33        116.38        37.94 o
   3  17  -2        929.25       1050.75        49.30 o
   3  18  -2        471.55        437.73        44.71 o
   2  19  -2        767.96        719.47        55.44 o
   3  19  -2        265.16        396.48        45.70 o
   2  20  -2        280.66        334.80        49.07 o
   3  20  -2         98.29        107.19        44.47 o
   1   9  -3         62.63         48.90         5.21 o
   1  10  -3       1192.62       1261.28        20.47 o
   1  11  -3         86.42         92.50         9.47 o
   1  12  -4        897.65        977.01        29.01 o
   1  13  -4         53.88         67.34        15.96 o
   1  14  -4         16.09         22.48        17.93 o
   1  15  -4        171.41        210.22        26.12 o
   1  15  -5        111.59        130.52        27.29 o
   2  15  -5        145.15        167.41        28.58 o
   1  16  -5        258.44        262.14        35.31 o
   2  16  -5        552.09        523.86        43.68 o
   1  17  -5         89.38         63.90        36.33 o
   2  17  -5         35.78        -32.19        32.19 o
  -2   2  -2        900.19        873.69         8.59 o
  -3   2  -3       3177.73       3368.82        26.21 o
  -3   3  -3         22.40         22.61         3.43 o
  -4   3  -4        781.11        804.75        19.33 o
  -5   4  -4        183.26        182.80        14.60 o
  -4   4  -4        717.58        717.85        19.56 o
  -5   3  -5        263.19        260.19        21.01 o
  -5   4  -5        538.41        495.19        26.89 o
  -4   4  -5         85.12         84.86        15.02 o
  -6   5  -5        130.64        140.25        24.08 o
  -5   5  -5        158.78        191.87        21.62 o
  -6   4  -6        169.83        174.78        31.82 o
  -5   4  -6        473.31        408.53        32.30 o
  -7   5  -6        264.84        196.26        41.85 o
  -6   5  -6         66.31         59.86        30.77 o
  -5   5  -6        128.65        116.19        27.90 o
  -7   6  -6        576.36        479.53        50.22 o
  -6   6  -6        113.09        108.57        32.40 o
  -3   4  -1          8.47          8.07         1.41 o
  -4   6  -2       3107.89       3532.91        30.95 o
  -5   7  -2         57.47         70.79         7.46 o
  -4   7  -2       1085.81       1138.02        17.11 o
  -6   8  -2         53.78         65.13        11.59 o
  -5   8  -2       2741.02       3020.12        39.37 o
  -7   9  -3         66.93         82.98        19.34 o
  -6   9  -3          4.26        -13.67        13.67 o
  -7  10  -3         25.13         65.15        21.98 o
  -6  10  -3        445.69        534.62        28.78 o
  -8  11  -3         49.77         40.47        31.53 o
  -7  11  -3       1035.98        913.24        43.51 o
  -9  12  -3         16.67         31.20        36.76 o
  -8  12  -3         27.49         35.28        30.87 o
  -7  11  -4         21.76         68.90        26.89 o
  -8  12  -4        145.21        143.92        39.06 o
   0  15   6        351.33        316.51        47.39 o
   0  13   5         85.12         54.02        24.53 o
   0  14   5         58.28         36.41        24.46 o
   1  14   5        117.79        120.07        29.70 o
   0  15   5        144.07        109.65        30.69 o
   1  15   5        106.85         54.74        30.99 o
   0  10   4        156.45        144.11        13.30 o
   0  11   4       1145.10       1239.69        30.87 o
   0  12   4        176.61        155.36        16.37 o
   1  12   4        231.88        216.79        19.62 o
   0   8   3       1833.90       2038.07        22.36 o
   0   9   3        502.97        526.72        11.32 o
   0   5   2        776.82        780.47         8.54 o
   0   6   2       1423.28       1503.57        12.83 o
   5   8   6        370.42        390.49        39.77 o
   4   9   6         44.53         24.45        30.12 o
   5   9   6        278.87        225.10        40.71 o
   5  10   6        141.05        130.80        39.50 o
   4   7   5        288.83        263.37        24.70 o
   4   8   5        671.40        676.59        32.44 o
   5   8   5         57.10        117.40        24.65 o
   4   9   5        510.75        509.31        31.08 o
   5   9   5        261.13        254.45        30.91 o
   3   6   4        417.15        420.73        15.65 o
   3   7   4       1542.51       1652.01        31.37 o
   4   7   4       1351.66       1467.45        33.46 o
   3   5   3        630.44        687.15        12.30 o
  -4  15   4         98.92        102.12        25.05 o
  -5  16   4        156.82        145.63        28.77 o
  -4  16   4        250.91        221.40        32.58 o
  -5  17   4         10.57          7.87        28.40 o
  -4  17   4        123.77        146.45        34.33 o
  -5  18   4        284.84        308.05        40.55 o
  -4  18   4         55.49         74.77        34.12 o
  -3  12   3       1849.04       2031.44        37.79 o
  -4  13   3        163.37        132.33        14.58 o
  -3  13   3         16.81         22.01        12.65 o
  -4  14   3         70.78         89.46        16.26 o
  -3  14   3       1107.73       1243.94        37.33 o
  -4  15   3        804.70        772.91        33.46 o
  -3  15   3        395.89        315.84        24.82 o
  -2   8   2       3378.10       3955.17        27.92 o
  -2   9   2       5500.08       6058.15        41.52 o
  -2  10   2        119.94        114.24         6.16 o
  -1   5   1       8253.95       7238.97        42.88 o
 -10  13   4         89.26         45.85        31.79 o
 -11  14   4         10.80         44.95        35.32 o
 -10  14   4       1072.73       1022.22        58.78 o
 -10  15   4         92.79         65.01        38.62 o
  -8  10   3       1123.37       1297.16        34.17 o
  -7  10   3         20.19         19.82        11.40 o
  -8  11   3       1317.55       1398.30        37.77 o
  -9  12   3         83.15         78.02        21.02 o
  -8  12   3        333.56        285.81        24.46 o
  -9  13   3       1176.41       1341.59        50.11 o
  -8  13   3        166.69        209.62        25.01 o
  -9  14   3        909.87        966.18        48.10 o
  -5   7   2        265.53        284.67         6.68 o
  -6   8   2        295.19        318.83         9.00 o
  -5   8   2        342.38        381.85         8.92 o
  -6   9   2          3.09         12.13         6.12 o
  -3   4   1        784.22        820.26         8.66 o
  -3  -2  -1        613.10        583.20         6.58 o
  -7  -5  -2        231.78        188.43        12.47 o
  -6  -5  -2       3691.52       4171.60        44.30 o
  -6  -4  -2        256.91        278.80         9.73 o
  -5  -4  -2        383.35        409.85         8.77 o
 -11  -8  -3        237.06        180.84        41.29 o
 -10  -8  -3        372.50        371.31        40.96 o
  -9  -8  -3        224.96        208.33        30.73 o
  -8  -8  -3        271.18        227.74        25.29 o
 -10  -7  -3         62.33         34.35        29.72 o
  -9  -7  -3        775.67        831.80        42.64 o
  -8  -7  -3        274.22        218.23        22.79 o
  -9  -6  -3        144.78        125.77        25.34 o
  -8  -6  -3        376.11        378.97        25.85 o
  -7  -6  -3         12.84         32.49        14.00 o
  -9  -8  -4         15.02        -29.50        29.50 o
 -10  -7  -4         46.00         93.39        34.88 o
  -2  -5  -2        352.19        395.52         5.48 o
  -1  -4  -2       2365.38       2530.25        18.86 o
  -2  -7  -3         72.81         74.37         5.75 o
  -2  -6  -3        539.84        568.27        10.46 o
  -4 -10  -4        406.06        359.08        23.81 o
  -3 -10  -4         42.18         25.85        15.98 o
  -3  -9  -4        143.53        184.05        16.38 o
  -3  -8  -4       1420.86       1577.85        33.35 o
  -2  -8  -4        140.39        111.38        10.61 o
  -5 -12  -5         79.71        106.26        34.39 o
  -4 -12  -5         79.53         36.84        31.94 o
  -4 -11  -5         59.46         65.47        28.41 o
  -3 -11  -5       1754.04       1896.75        56.60 o
  -4 -10  -5        106.29        100.18        26.10 o
  -3 -10  -5        551.95        510.10        31.58 o
  -4 -12  -6         52.12         -0.96        34.91 o
  -3 -12  -6        309.34        282.64        38.94 o
   3 -10  -2        283.77        314.01         9.48 o
   3  -9  -2        250.43        252.82         6.84 o
   3  -8  -2         38.59         34.97         3.09 o
   5 -17  -3        247.60        262.03        35.27 o
   5 -16  -3        218.92        233.06        30.89 o
   5 -15  -3         23.23         26.76        21.54 o
   4 -14  -3         70.78         69.28        17.93 o
   5 -14  -3        131.75        146.17        19.77 o
   4 -13  -3        163.37        194.55        16.98 o
   5 -13  -3         27.14         47.12        14.25 o
   4 -12  -3       1803.52       2005.94        38.36 o
   6 -18  -4         53.41         32.13        36.15 o
   5 -17  -4         10.57          1.51        29.50 o
   6 -17  -4         58.15         67.67        32.73 o
   6 -16  -4        147.42        147.61        32.23 o
  -1 -18  -1         11.64         -9.54        25.29 o
  -1 -17  -1         89.73        110.86        22.38 o
  -1 -16  -1        174.29        155.17        21.29 o
   0 -14  -1        153.28        117.15        13.18 o
   0 -13  -1        915.64        953.59        22.72 o
   0 -12  -1        116.47        102.79         8.33 o
   0 -11  -1       3797.00       4863.64        41.94 o
   0 -10  -1        352.21        353.96         7.52 o
   0  -9  -1       4610.53       5899.71        35.17 o
   0  -8  -1       2218.11       2674.88        19.80 o
  -1 -20  -2          0.49         21.74        35.46 o
   0 -20  -2         27.89         -0.61        32.20 o
  -1 -19  -2         19.11         35.99        30.14 o
   0 -19  -2        294.58        210.94        35.26 o
  -1 -18  -2          9.98         40.63        25.56 o
   0 -18  -2          2.84         10.78        24.65 o
   0 -17  -2          5.30         25.31        20.19 o
   0 -16  -2        381.27        343.18        25.81 o
 -15  -1   3        210.22        277.61        37.58 o
 -14  -1   3        124.55        135.43        28.55 o
 -13  -1   3          6.39         38.03        21.45 o
 -15   0   3         28.99         35.39        32.82 o
 -14   0   3        135.35         63.95        29.40 o
 -13   0   3        251.39        259.80        28.54 o
 -15   1   3        210.22        214.75        36.15 o
 -14   1   3        124.55        116.18        28.12 o
 -13   1   3          6.39         16.73        20.95 o
 -11  -1   2        912.00       1004.79        28.27 o
 -10  -1   2         41.53         44.81         8.99 o
 -11   0   2        276.08        253.94        17.60 o
 -10   0   2       1380.67       1284.33        26.62 o
  -9   0   2       4921.14       4715.64        48.88 o
  -5   0   1         71.90         69.65         2.07 o
 -14   8   3        538.61        576.27        48.35 o
 -13   8   3        158.00        213.12        35.14 o
 -14   9   3        263.23        271.61        43.85 o
 -13   9   3         69.04         47.13        35.40 o
  -9   5   2        903.61        991.63        22.81 o
 -11   6   2        316.53        309.29        21.90 o
 -10   6   2         28.95         20.15        12.07 o
  -9   6   2        440.18        513.59        17.80 o
 -12   7   2        207.63        265.43        26.18 o
 -11   7   2          5.76         27.05        16.85 o
 -10   7   2        594.60        658.47        25.73 o
 -12   8   2         96.86        111.68        26.13 o
 -11   8   2         15.56         15.55        19.17 o
 -13   9   2        440.65        485.24        42.21 o
  -5   3   1        804.64        892.34         8.90 o
  -6   4   1       1200.58       1157.27        11.84 o
   5  -8   6        370.42        332.24        38.02 o
   6  -8   6         51.18         88.67        34.96 o
   5  -7   6         38.58         49.65        29.75 o
   6  -7   6        111.31        145.55        34.30 o
   5  -6   6         97.24        121.92        29.00 o
   6  -6   6        113.09        113.09        30.59 o
   4  -6   5        918.78        865.30        32.64 o
   5  -6   5         20.14         31.25        17.88 o
   4  -5   5        646.12        616.25        26.63 o
   5  -5   5        158.78        178.50        19.87 o
   3  -5   4        296.98        323.83        11.78 o
   4  -5   4        317.78        296.51        14.51 o
   3  -4   4        142.82        158.53         9.05 o
   4  -4   4        717.58        736.98        19.43 o
   3  -4   3        406.96        370.58         8.01 o
   3  -3   3         22.40         25.71         3.18 o
   2  -2   2        900.19        900.20         9.45 o
   5   1   7         89.89        102.79        33.93 o
   5   2   7        215.62        187.27        39.63 o
   5   3   7         34.87         43.49        32.47 o
   5   1   6         69.51         60.58        24.92 o
   6   1   6         31.30        -26.88        26.88 o
   5   2   6         84.12        131.82        25.08 o
   6   2   6         19.64        -24.09        26.94 o
   6   3   6        752.57        753.86        45.61 o
   4   1   5       1425.48       1543.05        36.35 o
   5   1   5        407.43        438.81        25.03 o
   4   2   5        219.46        204.83        16.71 o
   5   2   5       1180.38       1327.73        38.62 o
   3   1   4       1835.52       2216.06        27.83 o
   4   1   4         80.51         87.24         8.96 o
   4   2   4       1355.16       1467.01        25.72 o
   3   1   3       1379.83       1474.95        15.02 o
   2   1   2        205.62        210.43         3.72 o
   1 -10  -1        147.35        129.43         5.24 o
   1  -9  -1       1863.98       2282.70        18.94 o
   1  -8  -1       4816.59       5846.37        33.88 o
   1  -7  -1       2435.03       2795.13        19.31 o
   1  -6  -1         77.99         73.23         2.01 o
   2 -20  -2        280.66        129.17        38.59 o
   2 -19  -2        767.96        654.61        45.97 o
   2 -18  -2         93.21        111.04        27.81 o
   2 -17  -2        544.16        524.05        32.92 o
   2 -16  -2         68.64         82.89        19.31 o
   1 -15  -2         87.76        107.77        17.52 o
   2 -15  -2         73.10         68.75        16.33 o
   1 -14  -2       1230.59       1335.03        32.50 o
   2 -14  -2        368.17        337.95        19.07 o
   2 -13  -2       1564.96       1722.47        34.99 o
   2 -12  -2        133.45        123.23         9.65 o
   3 -19  -3         59.13         85.01        33.28 o
   3 -18  -3         33.65         66.33        27.13 o
   1 -15  -2         87.76         95.70        17.59 o
   1 -14  -2       1230.59       1428.13        34.65 o
   1 -13  -2         76.52         84.03        11.61 o
   2 -13  -2       1564.96       1553.60        30.91 o
   1 -12  -2       1657.42       1889.60        30.58 o
   1 -11  -2       1186.86       1290.12        20.61 o
   2 -19  -3        191.33        188.85        37.59 o
   3 -19  -3         59.13         77.15        31.65 o
   1 -18  -3         21.69         24.14        29.20 o
[truncated: 395,355 more chars]
