# Supplementary material for: Single-crystal structure analysis of non-deuterated triglycine sulfate by neutron diffraction at 20 and 298 K: a new disorder model for the 298 K structure
Source: Acta Crystallogr E Crystallogr Commun. 2022 Feb 8;78(Pt 3):306–12. doi: 10.1107/S2056989022000858 (PMC8900510; doi:10.1107/S2056989022000858)
Supplement: Supplementary file 6 [file e-78-00306-298KModel2sup4.hkl]

#
# h,k,l, Fc-squared, Fo-squared, sigma(Fo-squared), status flag
#
data_298KModel2
_shelx_title ' '
_shelx_refln_list_code          4
_shelx_F_calc_maximum      108.01
_exptl_crystal_F_000       340.00
_reflns_d_resolution_high  0.5030

loop_
 _space_group_symop_operation_xyz
 'x, y, z'
 '-x, y+1/2, -z'

_cell_length_a     9.3910
_cell_length_b    12.6021
_cell_length_c     5.7125
_cell_angle_alpha  90.000
_cell_angle_beta  110.306
_cell_angle_gamma  90.000

_shelx_F_squared_multiplier     1.000

loop_
 _refln_index_h
 _refln_index_k
 _refln_index_l
 _refln_F_squared_calc
 _refln_F_squared_meas
 _refln_F_squared_sigma
 _refln_observed_status
  -3   1  -2        824.35       1043.10        14.19 o
  -2   1  -2        206.30        266.31         4.58 o
  -4   1  -3        978.73       1216.23        33.96 o
  -3   1  -3       1370.78       1858.03        32.63 o
  -5   2  -3       2124.04       2641.04        54.84 o
  -4   2  -3        285.27        411.22        21.14 o
  -6   2  -4        154.60        248.48        58.88 o
  -5   2  -4        241.83        230.20        47.44 o
  -4   2  -4       1382.01       1932.40        55.56 o
  -6   3  -4        815.45        999.90        62.53 o
  -5   3  -4         99.80         89.58        36.94 o
  -7   2  -5        282.93        398.67       108.21 o
  -6   2  -5         27.85         71.64        85.26 o
  -5   2  -5       1162.30       1657.97        90.43 o
  -9   3  -5         71.62        173.96       133.64 o
  -8   3  -5        814.18       1080.79       136.78 o
  -7   3  -5         88.94         54.96        88.66 o
  -6   3  -5        308.36        280.68        77.52 o
  -5   3  -5        261.80        293.13        59.01 o
  -8   4  -5         69.97         82.88        95.19 o
  -7   4  -5         32.75        173.56        76.73 o
  -7   2  -6         88.89       -150.33       150.33 o
  -6   2  -6         18.29          8.91       120.16 o
  -7   3  -6         81.76         23.19       133.29 o
  -6   3  -6        762.27       1210.92       123.70 o
  -7   4  -6         84.39        167.16       115.63 o
  -1  -1  -1       1812.87       1573.51         8.45 o
  -3  -2  -2       1634.84       1672.39        15.82 o
  -2  -2  -2        898.46        871.70         7.95 o
  -5  -3  -3       2741.81       3042.30        54.03 o
  -4  -3  -3       3393.38       3555.12        50.14 o
  -3  -3  -3         22.29         61.36        11.68 o
  -6  -5  -4         22.48         26.69        52.98 o
  -5  -5  -4         47.63         29.22        43.92 o
  -7  -4  -4        644.25        569.59        60.08 o
  -6  -4  -4          5.06          5.99        44.52 o
  -5  -4  -4        180.48        166.13        40.50 o
  -4  -4  -4        723.68        659.75        38.41 o
  -6  -3  -4        815.45        875.04        48.98 o
  -5  -3  -4         99.80        123.08        32.60 o
  -8  -6  -5        164.26        228.76       117.99 o
  -7  -6  -5       1264.76       1239.46       121.82 o
  -6  -6  -5        288.11        384.31        92.32 o
  -9  -5  -5        776.26        569.82       122.13 o
  -8  -5  -5        157.30        -14.68       100.64 o
  -7  -5  -5        400.08        502.25        85.01 o
  -6  -5  -5        130.09        145.28        72.48 o
  -5  -5  -5        163.67        180.58        59.39 o
  -8  -4  -5         69.97         61.41        80.62 o
  -7  -4  -5         32.75         15.83        63.63 o
  -6  -4  -5        417.01        443.68        65.00 o
  -5  -4  -5        532.78        543.28        56.05 o
  -7  -6  -6        568.35        723.26       134.02 o
  -6  -6  -6        118.34         73.99       100.83 o
  -7  -5  -6        262.81        186.95       103.97 o
  -6  -5  -6         65.68         17.85        84.46 o
   0  -5  -1       1593.50       1577.29         9.05 o
   0  -4  -1        276.55        274.14         2.71 o
   0 -10  -2        189.88        204.73        21.25 o
   0  -9  -2       3939.06       4050.71        45.38 o
   0  -8  -2        249.05        241.12        10.52 o
  -1 -17  -3        166.03        241.50        83.70 o
  -1 -16  -3         24.87        -27.45        66.02 o
  -1 -15  -3        291.46        330.08        55.98 o
   0 -15  -3          3.90        -38.05        66.37 o
  -1 -14  -3         65.29        148.96        44.31 o
   0 -14  -3         27.57         76.36        51.80 o
   0 -13  -3        139.70        167.82        39.69 o
   1 -13  -3        183.67        270.89        51.30 o
   0 -12  -3         41.87          1.18        30.77 o
   1 -12  -3         53.36         72.92        38.33 o
  -1 -18  -4        284.84        131.60       100.44 o
   0 -18  -4         80.97       -109.11       110.59 o
  -1 -17  -4        239.85        186.74        90.92 o
   0 -17  -4         77.63        -51.81        89.66 o
   1 -17  -4        171.49        178.75       113.10 o
   0 -16  -4         24.73        158.65        72.70 o
   1 -16  -4        448.77        432.79        93.61 o
   1 -15  -4        169.11        292.51        73.47 o
   1 -14  -4         16.42         15.47        55.93 o
   1 -17  -5         89.67         -1.79        97.13 o
  -1  -3  -1        879.27        801.89         5.24 o
  -2  -6  -2        710.42        722.22        15.07 o
  -1  -5  -2        278.60        305.39         7.73 o
  -3  -9  -3        677.49        717.55        41.00 o
  -3  -8  -3        548.66        545.15        28.46 o
  -2  -8  -3       1337.91       1489.77        40.43 o
  -2  -7  -3         76.59         92.47        16.03 o
  -5 -14  -4         69.82        154.89        99.48 o
  -5 -13  -4        332.16        532.57        87.18 o
  -4 -13  -4        112.02        -82.64        89.66 o
  -5 -12  -4        354.97        359.08        70.83 o
  -4 -12  -4        347.71        345.38        79.42 o
  -4 -11  -4        282.62        269.91        58.27 o
  -3 -11  -4        309.65        216.19        59.33 o
  -3 -10  -4         43.29         72.54        45.42 o
  -2 -10  -4         85.15        107.02        52.01 o
  -3  -9  -4        147.17        228.46        38.37 o
  -4 -14  -5        158.22        320.78       124.14 o
  -5 -13  -5        127.50        180.66        95.07 o
  -4 -13  -5        170.42        171.02       101.82 o
  -3 -13  -5        331.94        386.64       113.91 o
  -4 -12  -5         82.44        262.32        78.47 o
  -3 -12  -5        275.36        193.92        88.24 o
  -3 -11  -5       1742.80       1901.58        96.63 o
 -14   8   2         11.46          9.47        97.60 o
 -13   8   2         13.93         99.15        77.08 o
 -14   9   2         27.71         36.70        97.00 o
  -8   4   1       3579.87       3111.04        55.90 o
  -7   4   1        683.18        646.96        18.29 o
  -9   5   1        311.72        271.53        35.83 o
  -8   5   1        497.96        515.02        25.87 o
 -11   6   1        336.80        328.07        67.71 o
 -10   6   1        362.89        457.31        51.98 o
  -9   6   1         95.87         26.82        31.64 o
 -12   7   1        230.64        312.58        86.69 o
 -11   7   1          5.62        -15.77        59.24 o
 -10   7   1         93.53        152.24        43.43 o
 -13   8   1         44.04         63.24       106.87 o
 -12   8   1         67.53         82.05        76.76 o
 -11   8   1        104.96         45.42        55.22 o
 -13   9   1        747.26       1008.94       128.44 o
 -12   9   1          9.19          2.47        76.39 o
 -13  10   1         23.24         -2.92       104.92 o
 -13  10   5         20.73         53.20       123.24 o
 -12  11   5         42.08        142.05        90.56 o
 -12  12   5         73.32         56.82       106.85 o
 -10   8   4        509.53        408.28        58.04 o
 -11   9   4        319.44        141.75        86.19 o
 -10   9   4        844.04        992.90        74.31 o
 -11  10   4        559.88        553.86        96.28 o
 -10  10   4          6.65        -14.54        59.46 o
 -12  11   4        531.28        625.20       135.67 o
 -11  11   4        187.78        276.44        91.83 o
 -10  11   4        401.11        376.54        75.43 o
 -12  12   4         53.83        224.97       133.12 o
 -11  12   4        286.96        391.88        97.70 o
 -11  13   4        191.91        150.45       106.83 o
  -8   6   3        745.99        819.54        38.59 o
  -8   7   3        378.05        439.54        37.63 o
  -9   8   3        735.58        813.70        60.80 o
  -8   8   3        555.04        573.05        40.22 o
  -9   9   3        956.02       1096.56        69.99 o
  -8   9   3        854.55        983.57        48.21 o
  -9  10   3        212.39        369.94        59.54 o
  -8  10   3       1120.54       1183.34        59.61 o
  -5   4   2        892.34        682.93        10.95 o
  -5   5   2        252.67        266.85         8.59 o
  -6   6   2        756.11        788.37        23.97 o
  -3   3   1          7.53          9.57         1.24 o
 -15  -3   5        222.14        291.66        92.52 o
 -15  -4   4        276.94        174.63       131.03 o
 -14  -4   4         66.37        117.17       102.29 o
 -13  -4   4        167.33        262.33        82.41 o
 -12  -4   4         58.34         28.58        59.86 o
 -15  -3   4        241.85        349.05       110.38 o
 -14  -3   4        498.50        591.92        92.91 o
 -13  -3   4        660.11        710.31        77.59 o
 -12  -3   4         50.33        -36.51        49.33 o
 -14  -4   3        193.35        255.14       127.37 o
 -13  -3   3        172.09        257.79        79.41 o
 -12  -3   3        369.36        395.48        67.54 o
 -11  -3   3         35.95         67.85        46.95 o
 -10  -3   3        353.56        348.69        43.34 o
  -9  -3   3        297.79        312.57        29.99 o
 -13  -2   3         69.49        131.37        68.63 o
 -12  -2   3         35.24         25.18        48.26 o
 -11  -2   3        341.12        405.46        44.36 o
 -10  -2   3        716.13        884.68        40.96 o
  -9  -2   3        938.23       1062.04        34.08 o
  -9  -2   2       1949.70       2014.05        49.64 o
  -8  -2   2        803.58        898.50        29.21 o
  -7  -2   2       1274.99       1211.33        23.85 o
  -6  -2   2        149.57        158.14         7.83 o
  -4  -1   1       2429.47       1872.98        10.54 o
  -3  -1   1       2074.97       1542.90         8.31 o
 -13 -11   2        211.52        203.33       119.52 o
 -12 -11   2         21.03        -50.72       106.88 o
 -13 -10   2        206.02         29.55        96.39 o
 -12 -10   2        341.70        253.75        90.49 o
 -11 -10   2        430.29        411.80        81.21 o
 -12  -9   2        174.81        191.22        67.30 o
 -11  -9   2         67.62        123.22        59.99 o
 -10  -9   2         63.51         -0.26        50.77 o
 -11  -8   2         15.35        -34.68        46.37 o
 -13 -10   1         23.24         23.45       116.79 o
 -12 -10   1        259.21        284.39       106.11 o
 -11 -10   1         38.42        194.06        90.73 o
 -13  -9   1        747.26       1038.61       115.17 o
 -12  -9   1          9.19        176.92        83.02 o
 -11  -9   1        141.18        258.64        78.82 o
 -10  -9   1         96.08        259.67        65.52 o
 -12  -8   1         67.53         89.46        71.07 o
 -11  -8   1        104.96        154.31        58.12 o
 -10  -8   1        194.67        272.38        55.34 o
  -9  -8   1        285.86        243.24        47.98 o
 -10  -7   1         93.53        177.40        43.39 o
  -9  -7   1        355.52        496.52        41.00 o
  -8  -7   1       1044.70       1058.00        45.24 o
  -8  -6   1          7.38         15.73        22.24 o
  -7  -6   1        192.89        222.63        21.59 o
  -7  -5   1        703.16        745.78        20.49 o
  -6  -5   1       2662.08       2549.06        32.39 o
   3  -9  -1        861.75        824.23        20.31 o
   2  -6  -1        456.86        447.40         5.35 o
   2  -5  -1        173.13        161.42         2.69 o
   6 -17  -2        149.12         39.92        93.77 o
   5 -16  -2         80.78        161.26        63.57 o
   5 -15  -2         84.74         87.96        56.19 o
   5 -14  -2         31.18        -15.05        53.33 o
   4 -13  -2        167.62        139.26        34.09 o
   5 -13  -2        224.91        251.63        50.81 o
   4 -12  -2        341.28        293.96        31.57 o
   5 -12  -2        507.88        511.70        45.90 o
   4 -11  -2        104.60        102.58        24.58 o
   4 -10  -2        264.59        255.23        23.27 o
   4  -9  -2        107.14        128.34        18.13 o
   6 -18  -3        156.26         92.11        93.97 o
   7 -18  -3         35.33         27.34       124.30 o
   6 -17  -3        612.66        497.47        94.89 o
   7 -17  -3        349.32        182.91       119.15 o
   6 -16  -3        347.41        435.46        82.56 o
   7 -16  -3        412.96        288.56       110.88 o
   6 -15  -3        332.58        204.92        74.83 o
   7 -15  -3         27.93         25.19       101.61 o
   6 -14  -3        115.49        159.88        66.42 o
   5 -13  -3         25.84         42.83        47.55 o
   7 -17  -4        147.36        108.64       110.16 o
   9 -12  -1        494.60        675.77        76.03 o
   8 -10  -1         18.28         17.88        44.53 o
   7  -9  -1        144.05        132.20        32.02 o
   6  -8  -1        355.30        339.26        22.31 o
   5  -7  -1       1049.68       1102.08        19.84 o
   6  -7  -1        675.44        727.25        26.35 o
   5  -6  -1       1822.44       1676.05        21.24 o
   5  -5  -1       1225.93       1305.44        19.09 o
  11 -15  -2          4.76        -22.64       102.68 o
  10 -14  -2        111.10         54.23        78.67 o
  11 -14  -2         14.36        -82.56       106.70 o
  10 -13  -2        134.10        121.39        77.45 o
  11 -13  -2         87.03         81.98       109.21 o
   9 -12  -2        322.80        349.66        63.53 o
  10 -12  -2        980.10       1009.83        90.18 o
  11 -12  -2         64.28        205.69       104.70 o
   9 -11  -2         23.03         82.09        53.45 o
  10 -11  -2        302.53        433.64        82.63 o
   9 -10  -2        543.39        514.60        61.65 o
  10 -10  -2        225.46        168.79        77.77 o
   8  -9  -2        195.40        212.11        35.93 o
   9  -9  -2         27.74        -50.78        50.78 o
  12 -13  -3        546.91        788.92       124.50 o
  11 -12  -3        124.79         77.94        85.90 o
   6   2  -1        125.37        133.52         8.56 o
   7   2  -1       1363.05       1307.49        25.32 o
   8   2  -1         51.34         42.56        17.58 o
   9   2  -1        365.97        412.51        29.03 o
  10   2  -1        198.19        216.41        34.85 o
  11   2  -1        127.06        197.88        41.49 o
   9   3  -1         83.18        105.18        30.77 o
  10   3  -1        131.65        208.11        42.44 o
  11   3  -1        924.72       1036.75        68.19 o
  12   3  -1         77.54         32.82        65.64 o
  13   3  -1         63.33         20.33        76.81 o
  14   3  -1        164.49        151.82        89.93 o
  11   3  -2         24.42         59.71        42.30 o
  12   3  -2        644.42        729.00        67.20 o
  13   3  -2        146.29        197.06        70.83 o
  14   3  -2        274.06        301.05        89.31 o
  15   3  -2         31.87        108.01        99.10 o
  12   4  -2        706.69        720.35        80.33 o
  13   4  -2        299.10        241.53        89.95 o
  14   4  -2        319.65         84.00       108.00 o
  14   5  -2        530.49        820.07       136.29 o
  12  -5  -1       1814.57       1702.61        82.61 o
  13  -5  -1        203.12        298.87        76.15 o
  14  -5  -1         12.41        -81.78        94.77 o
   9  -4  -1        995.06        925.02        36.03 o
  10  -4  -1        423.24        421.09        37.89 o
  11  -4  -1        181.87        205.22        50.29 o
  12  -4  -1        963.08        901.83        79.64 o
  13  -4  -1        109.23        109.95        86.64 o
   8  -3  -1       2535.83       2428.99        42.24 o
   9  -3  -1         83.18        123.82        28.00 o
  10  -3  -1        131.65        130.84        39.85 o
   6  -2  -1        125.37        133.81         7.28 o
   7  -2  -1       1363.05       1277.56        25.50 o
   8  -2  -1         51.35         35.71        20.19 o
  13  -5  -2        130.78        284.89        70.98 o
  14  -5  -2        530.49        589.28       102.02 o
  15  -5  -2         35.75         35.04       117.54 o
  11  -4  -2         21.72         -4.32        40.67 o
  12  -4  -2        706.69        840.48        70.45 o
  13  -4  -2        299.10        353.81        83.67 o
  14  -4  -2        319.65        570.60       110.35 o
  11  -3  -2         24.42         30.24        49.24 o
  12  -3  -2        644.42        741.32        81.49 o
  13  -3  -2        146.29        335.67        90.12 o
  -3 -19   4        339.58        430.51       120.18 o
  -3 -18   4        267.81        250.52        97.01 o
  -2 -18   4        352.91        583.19       122.61 o
  -3 -17   4        167.66        222.79        82.33 o
  -2 -17   4         13.83        -30.83        90.62 o
  -3 -19   3         57.84         96.69       101.73 o
  -3 -18   3         32.81         19.71        82.08 o
  -2 -18   3         84.14        -99.67       100.57 o
  -3 -17   3          8.43        -11.10        69.41 o
  -2 -17   3        387.62        430.57        92.50 o
  -3 -16   3        992.84        986.69        76.39 o
  -2 -16   3        203.89        171.10        75.41 o
  -2 -15   3          6.84         41.90        58.58 o
  -2 -14   3        100.93         97.57        47.99 o
  -2 -13   3        168.79        237.11        38.66 o
  -2 -14   2        367.92        374.43        46.04 o
  -2 -13   2       1556.74       1767.07        53.16 o
  -2 -12   2        133.39        116.68        25.52 o
  -2 -11   2        262.56        262.56        21.43 o
  -1 -10   2        544.43        544.01        26.51 o
  -1  -9   2          6.73          8.87        12.62 o
  -1  -7   1       2411.81       2387.73        17.70 o
  -1  -6   1         77.35         80.27         2.51 o
  -9 -14   6        120.97        273.56       100.44 o
  -8 -14   6         86.81       -102.31       102.31 o
  -9 -15   5        235.34        155.91       110.34 o
  -8 -15   5         39.43        260.85       122.98 o
  -9 -14   5         15.22        -69.32        84.80 o
  -8 -14   5         64.72          1.96        92.63 o
  -7 -14   5        198.57        194.94       101.80 o
  -8 -13   5          0.70         24.23        77.68 o
  -7 -13   5         22.28        210.34        82.67 o
  -7 -12   5         80.66         17.79        65.48 o
  -7 -14   4        410.89        505.93       100.80 o
  -7 -13   4        125.11         46.51        72.88 o
  -7 -12   4        165.11        311.21        58.92 o
  -6 -12   4        147.88        164.43        60.22 o
  -7 -11   4        217.30        161.66        46.87 o
  -6 -11   4        317.06        254.89        53.55 o
  -6 -10   4         21.56        -18.63        35.25 o
  -6  -9   4         95.23        110.08        27.64 o
  -5 -10   3         45.66         -3.16        33.53 o
  -5  -9   3        302.55        315.99        28.42 o
  -5  -8   3        353.25        389.01        21.28 o
  -4  -7   3       1923.59       1845.41        30.89 o
  -3  -6   2        713.22        660.87        12.60 o
  -3  -5   2       2769.42       2336.64        16.77 o
  -4  14   6        844.79        839.61        97.79 o
  -3  14   6          3.67        -10.48        76.70 o
  -4  15   6         11.33         53.44       107.31 o
  -3  15   6          9.24         16.00        96.18 o
  -3  16   6        638.04        653.55       128.34 o
  -2  16   6         19.71       -100.86       100.86 o
  -3  12   5         38.34         14.20        50.37 o
  -3  13   5        216.66        235.17        68.03 o
  -2  13   5        886.87        831.61        70.10 o
  -3  14   5        445.68        486.05        89.94 o
  -2  14   5        258.71        185.64        77.99 o
  -2  15   5        145.48        220.42        92.94 o
  -2  16   5        546.79        635.37       125.33 o
  -3  10   4        190.30        174.17        33.94 o
  -2  10   4         74.04        141.15        28.37 o
  -2  11   4        105.36         60.53        38.50 o
  -1  11   4       1088.78       1239.35        48.80 o
  -2  12   4         59.15         40.98        45.82 o
  -2   7   3       1127.72       1139.41        19.92 o
  -2   8   3        368.40        413.73        20.39 o
  -1   8   3        793.42        790.99        19.46 o
  -1   9   3         63.33         41.24        17.44 o
  -1   5   2        356.88        326.17         4.63 o
  -1   6   2       6175.62       5864.75        35.59 o
  -4  16   3        437.69        359.44        64.70 o
  -5  17   3        249.07        302.02        89.41 o
  -4  17   3        509.00        395.87        77.38 o
  -5  18   3        155.26        240.25       104.23 o
  -4  18   3        186.87        185.32        87.11 o
  -3  11   2         89.42         63.88        21.00 o
  -3  12   2        220.92        190.67        30.22 o
  -3  13   2          2.47         28.11        32.49 o
  -3  14   2       1035.72       1129.46        59.19 o
  -3  15   2        228.06        327.95        58.84 o
  -2  15   2         73.44         40.97        44.18 o
  -3  16   2        411.38        509.44        74.75 o
  -3  17   2        927.41        821.45        96.67 o
  -3 -10   8          4.58        150.18        85.40 o
  -2 -10   8          0.49         35.94        94.19 o
  -1 -10   8         17.44        -72.32       111.20 o
  -3  -9   8         10.60        245.86        94.95 o
  -2  -9   8        148.16        311.54       107.24 o
  -1  -9   8         32.55         43.49       111.76 o
  -3  -8   8        530.57        553.35       117.89 o
  -2  -8   8        150.12        133.99       110.35 o
  -1  -8   8          3.73        220.11       116.62 o
  -3  -8   7       1149.90       1126.00        76.62 o
  -2  -8   7         59.46        -12.05        64.47 o
  -1  -8   7         16.36         29.17        69.58 o
  -3  -7   7        434.29        515.47        77.55 o
  -2  -7   7         44.49         -8.01        68.09 o
  -1  -7   7        106.58         -6.97        79.30 o
  -2  -7   6         21.79          5.52        39.08 o
  -1  -7   6        391.69        421.18        46.77 o
  -2  -6   6         74.48         59.68        43.99 o
  -1  -6   6         87.40         39.59        48.74 o
  -2  -6   5        880.50        964.07        34.61 o
  -1  -6   5        220.29        196.31        26.45 o
  -2  -5   5       1813.26       1953.96        50.74 o
  -1  -5   5        374.41        401.66        32.53 o
  -1  -5   4         87.33         71.98        12.37 o
  -1  -4   4        362.93        373.89        16.38 o
  -1  -3   3       1748.10       1866.84        17.00 o
  -3 -11   8        286.87        271.31       111.92 o
  -4 -10   8         33.38         62.01       110.37 o
  -3 -10   8          4.58         28.48       116.42 o
  -2 -10   8          0.49       -118.77       118.77 o
  -3 -10   7        212.30        287.71        70.90 o
  -2 -10   7         45.91        107.71        76.54 o
  -1 -10   7         42.70         -2.84        85.00 o
  -3  -9   7         33.53         25.25        73.86 o
  -2  -9   7         23.52         59.75        79.28 o
  -1  -9   7         39.46        -19.80        83.57 o
  -3  -8   7       1149.90       1449.83        97.96 o
  -2  -8   7         59.46         38.15        80.36 o
  -1  -8   7         16.36        226.39       103.48 o
  -2  -9   6         63.09        117.62        46.87 o
  -1  -9   6        134.22        233.61        51.51 o
  -2  -8   6        127.59        182.98        48.13 o
  -1  -8   6         57.98        -25.56        52.82 o
  -3  -7   6        283.70        313.01        49.11 o
  -2  -7   6         21.79        114.19        49.07 o
  -1  -7   6        391.69        401.31        61.72 o
  -2  -7   5        600.44        711.92        35.43 o
  -1  -7   5         74.44         64.65        28.89 o
  -2  -6   5        880.50        898.17        41.90 o
  -1  -6   5        220.29        204.02        33.81 o
  -1  -6   4       1460.94       1559.79        29.85 o
  -2  -5   4        235.72        249.74        15.95 o
  -1  -5   4         87.33         90.57        15.17 o
  -1  -4   3       1166.09       1262.69        13.24 o
  -1   1  -3         49.31         74.03         6.97 o
  -2   1  -4        814.22       1039.51        36.84 o
  -1   1  -4       1508.82       1788.34        39.38 o
  -3   1  -5         82.67        141.17        53.93 o
  -2   1  -5       1148.81       1389.24        65.05 o
  -1   1  -5         76.12        126.93        38.61 o
  -3   2  -5        232.06        393.02        50.24 o
  -2   2  -5        249.82        359.62        44.82 o
  -1   2  -5       1634.31       2200.01        60.37 o
  -4   1  -6        542.55        621.94       109.98 o
  -3   1  -6        703.02        986.14       103.79 o
  -2   1  -6         43.28         78.34        72.19 o
  -1   1  -6          2.10          2.75        63.63 o
  -3   2  -6       1544.24       1958.03       118.48 o
  -2   2  -6        471.08        680.95        80.83 o
  -1   2  -6        213.05        172.61        60.65 o
  -4   1  -7        108.99         10.27       155.30 o
  -3   1  -7        105.00        152.24       127.84 o
  -2   1  -7        759.32       1241.26       131.16 o
  -1   1  -7        381.82        437.13       112.02 o
  -4   2  -7          4.70         90.81       136.84 o
  -3   2  -7         10.79       -101.99       121.16 o
  -2   2  -7        528.97        661.23       123.49 o
  -1   2  -7        232.50        215.36        97.86 o
  -4   3  -7         72.11        204.39       119.81 o
  -3   3  -7         72.51        229.82       107.04 o
  -2   3  -7        637.73        919.59       104.96 o
  -2   2  -8        225.70        534.90       175.73 o
  -3   3  -8        230.33        174.31       172.86 o
  -2   3  -8        451.91        702.00       157.33 o
  -1  -2  -2        426.08        402.48         4.67 o
  -2  -3  -3         78.49         90.79         9.70 o
  -1  -3  -3        315.34        309.14        10.63 o
  -2  -4  -4       2871.62       2994.92        58.61 o
  -1  -4  -4       1155.03       1223.38        35.88 o
  -1  -3  -4        301.98        310.08        17.67 o
  -3  -5  -5         45.45        -24.12        49.99 o
  -2  -5  -5       1209.98       1369.41        66.83 o
  -1  -5  -5        209.15        198.32        43.79 o
  -3  -4  -5         49.28         47.73        38.03 o
  -2  -4  -5        279.37        293.73        39.30 o
  -1  -4  -5       1279.05       1337.91        49.47 o
  -4  -7  -6         31.86         11.23        98.31 o
  -3  -7  -6         47.13         51.75        95.25 o
  -4  -6  -6        450.32        539.18        93.51 o
  -3  -6  -6         57.79         49.83        81.96 o
  -2  -6  -6       1208.35       1244.05        93.65 o
  -1  -6  -6        296.82        293.19        73.29 o
  -3  -5  -6        640.91        880.10        78.33 o
  -2  -5  -6         77.82          5.72        63.62 o
  -1  -5  -6        168.09        146.03        59.48 o
  -4  -7  -7         31.90       -110.08       140.38 o
  -3  -7  -7         85.07         41.34       129.32 o
  -2  -7  -7         86.09        -41.51       117.02 o
  -1  -7  -7         99.26        111.77       110.63 o
  -4  -6  -7        250.81        231.56       115.79 o
  -3  -6  -7        691.77        671.05       119.76 o
  -2  -6  -7        162.38        157.16        99.03 o
  -1  -6  -7        414.65        367.68       100.21 o
  -2  -5  -7        568.90        711.00        94.64 o
  -1  -7  -8        112.11       -109.61       152.50 o
  -2  -6  -8         86.29        207.64       125.27 o
   2 -10  -3        804.27        905.23        39.52 o
   2  -9  -3       1288.27       1294.28        37.32 o
   2  -8  -3        368.40        381.07        21.75 o
   2  -7  -3       1127.72       1171.64        23.13 o
   3 -12  -4         18.45         40.06        54.16 o
   2 -11  -4        105.36        161.83        37.60 o
   3 -11  -4        426.77        456.33        52.64 o
   3 -10  -4        190.30        242.03        41.62 o
   3  -9  -4        204.42        147.20        33.76 o
   3  -8  -4       1165.15       1238.66        38.78 o
   3 -16  -5         74.49        159.43       119.16 o
   3 -15  -5        690.84        737.50       117.53 o
   3 -14  -5        445.68        564.68       101.20 o
   4 -14  -5        434.09        626.83       107.91 o
   3 -13  -5        216.66        287.70        77.15 o
   4 -13  -5          6.29        -21.40        83.44 o
   3 -12  -5         38.34         69.84        57.70 o
   4 -12  -5        162.45        174.22        77.21 o
   4 -11  -5        212.78        213.61        64.87 o
   3 -16  -6        638.04        861.51       132.56 o
   4 -16  -6        356.29        242.15       159.43 o
   4 -15  -6         11.33        -27.04       133.70 o
   4 -14  -6        844.79        770.72       117.54 o
   5 -14  -6         10.49        -87.18       124.04 o
   4 -13  -6        366.68        417.62        97.01 o
   5 -13  -6          4.91        -18.53       108.42 o
   5 -14  -7        103.60        172.01       130.22 o
   0  -3  -2       1141.93        985.23         7.25 o
   0  -5  -3        831.24        821.01        16.54 o
   0  -4  -3        688.09        642.63        12.47 o
  -1  -7  -4        557.32        582.65        33.22 o
   0  -7  -4        492.01        521.31        32.93 o
   0  -6  -4        295.13        333.25        25.89 o
   0  -5  -4        151.91        147.46        17.28 o
  -1 -10  -5          9.57         -0.76        63.63 o
  -1  -9  -5         17.57        -16.40        55.49 o
  -1  -8  -5       2461.98       2611.16        81.41 o
   0  -8  -5        198.64        153.01        51.82 o
   0  -7  -5        412.52        373.39        46.68 o
   0  -6  -5       1017.02       1063.13        45.39 o
  -1 -12  -6        324.15        307.94       124.98 o
  -1 -11  -6        627.59        709.28       113.92 o
  -1 -10  -6        188.09        261.99        93.87 o
   0 -10  -6          0.09        128.23        84.10 o
  -1  -9  -6       1323.32       1525.04        87.82 o
   0  -9  -6         11.47         84.51        74.32 o
   0  -8  -6         22.74        -26.04        64.78 o
   1  -8  -6         57.97        130.91        70.40 o
   0  -7  -6         18.49         -4.86        50.52 o
  -1 -12  -7         45.85        187.18       154.19 o
  -1 -11  -7        564.78        471.38       139.81 o
   0 -11  -7         25.53       -132.69       135.62 o
  -1 -10  -7        303.05        310.88       100.75 o
   0 -10  -7         66.81         89.93       119.66 o
   1 -10  -7         42.70        -79.39       121.15 o
   0  -9  -7        455.57        576.18       104.28 o
   1  -9  -7         39.46        -50.12       104.61 o
   0  -8  -7       1104.52       1298.18       101.53 o
  -2   2   0       8826.20       4925.35        22.41 o
  -3   3   0        351.99        258.46         3.08 o
  -4   4   0        426.32        324.94         5.67 o
  -5   5   0       2774.48       2308.70        25.31 o
  -6   6   0        372.14        336.80        17.55 o
  -7   7   0       1945.52       1827.63        45.68 o
  -8   8   0        158.80        213.38        36.67 o
  -9   9   0        169.33        116.99        53.19 o
 -10  10   0        173.88        162.78        72.93 o
 -11  11   0         13.45        -25.20        91.46 o
 -12  12   0        588.41        577.36       133.86 o
  -5   7  -1       4569.22       4606.20        69.47 o
  -7   8  -1        242.33        298.53        46.54 o
  -6   8  -1         61.53         43.80        33.67 o
  -8   9  -1        850.05        993.35        73.40 o
  -7   9  -1       1307.88       1301.69        68.52 o
  -6   9  -1        652.15        712.53        47.84 o
 -10  10  -1        208.10        150.79       111.82 o
  -9  10  -1        161.85        177.33        84.27 o
  -8  10  -1        233.20        362.37        71.76 o
  -7  10  -1        228.47        226.12        55.96 o
 -10  11  -1          0.50        276.23       112.62 o
  -9  11  -1         19.09        -20.64        91.61 o
  -8  11  -1        116.88         25.40        71.60 o
 -10  12  -1        179.37         81.93       124.43 o
  -9  12  -1        616.88        593.89       104.86 o
  -8  12  -1        157.27        130.32        72.48 o
 -10  13  -1        401.93        249.08       134.07 o
  -9  13  -1        186.39        159.34       100.13 o
 -10  14  -1        239.16        -37.62       132.72 o
 -10  14   3        280.28        262.56       118.59 o
  -9  14   3        908.44        983.29       105.79 o
 -10  15   3         12.07       -132.36       132.36 o
 -10  16   3        184.98        154.90       148.61 o
  -6   9   2          3.89         33.57        22.69 o
  -7  10   2         63.58         49.38        41.76 o
  -8  11   2        155.95         83.17        64.13 o
  -7  11   2        719.59        712.80        63.91 o
  -8  12   2        401.22        516.64        81.01 o
  -7  12   2        290.87        257.92        61.39 o
  -8  13   2          9.62          2.44        81.28 o
  -7  13   2        170.88        194.75        65.10 o
  -9  14   2         26.14         94.08       109.95 o
  -8  14   2        117.51        -41.49        95.62 o
  -7  14   2       1715.41       1777.90        98.36 o
  -9  15   2         33.16         49.57       128.48 o
  -8  15   2         52.48         67.36       103.31 o
  -7  15   2       1189.57       1284.75        99.72 o
  -9  16   2         31.18       -110.76       147.44 o
  -8  16   2         88.75       -113.38       116.49 o
  -8  17   2        894.23       1019.77       148.92 o
  -4   6   1        828.87        847.16        14.78 o
  -4   7   1        441.41        445.55        14.44 o
  -4   8   1       1340.37       1347.73        27.72 o
  -5   9   1       1049.51       1163.47        37.22 o
  -5  10   1        506.85        617.41        37.83 o
  -6  12   1        422.37        419.69        62.88 o
 -14  -2   2         63.06        147.17       115.39 o
 -13  -2   2         29.18        129.09        86.86 o
 -15  -1   2         97.69        101.67       139.29 o
 -14  -1   2        110.33        128.98       108.45 o
 -13  -1   2        378.78        307.36        89.18 o
 -12  -1   2        238.98        267.91        62.99 o
 -15   0   2        398.26        368.06       120.58 o
 -14   0   2         44.59         -8.90        89.14 o
 -13  -1   1        528.58        608.86       108.05 o
 -12  -1   1       1563.18       1724.45        99.66 o
 -11  -1   1        865.86        999.28        71.90 o
 -10  -1   1        123.77        136.66        44.02 o
  -9  -1   1         27.91         39.25        29.73 o
  -8  -1   1        399.12        430.96        26.62 o
  -7  -1   1       1165.34       1114.71        24.70 o
 -14   0   1        309.91        351.22       125.54 o
 -13   0   1        297.29        432.24       103.17 o
 -12   0   1       1846.89       2133.06       108.41 o
 -11   0   1        756.95        864.45        69.66 o
 -10   0   1       3387.20       3257.66        83.14 o
  -9   0   1         99.39        146.02        29.71 o
  -8   0   1        383.58        391.65        23.32 o
  -7   0   1      11666.34       9486.51        73.91 o
 -15   1   1        119.49        240.64       140.47 o
 -14   1   1         81.38        -44.60       108.99 o
 -13   1   1        528.58        614.37        94.27 o
 -12   1   1       1563.18       1753.18        93.26 o
 -11   1   1        865.86        920.25        60.38 o
 -13  -9   0        389.27        551.74       146.46 o
 -13  -8   0        136.10        170.53       111.36 o
 -12  -8   0        157.74         -9.47        95.61 o
 -12  -7   0         64.33         32.91        84.66 o
 -11  -7   0        180.61        276.54        71.28 o
 -10  -6   0         15.04         33.99        45.74 o
  -9  -6   0       1190.55       1290.56        55.65 o
  -8  -5   0        126.78         93.15        27.01 o
  -6  -4   0       3260.42       2773.42        33.47 o
  -5  -3   0        497.94        417.90         7.95 o
  -3  -2   0        572.13        425.74         3.60 o
 -12  -8  -1        253.61        563.41       139.71 o
 -11  -8  -1         20.70         15.93       107.82 o
 -13  -7  -1         21.00       -130.70       134.96 o
 -12  -7  -1        280.21         28.20       123.55 o
 -11  -7  -1         91.51        -81.92        97.20 o
 -10  -7  -1        289.87        446.38        82.26 o
 -13  -6  -1        301.72        396.53       120.47 o
 -12  -6  -1        262.40        105.33        96.39 o
 -11  -6  -1        480.55        473.08        93.70 o
 -10  -6  -1        154.25        194.40        75.55 o
  -9  -6  -1        118.04        107.37        56.36 o
 -11  -5  -1        180.91        288.48        73.34 o
 -10  -5  -1        231.99        339.07        63.46 o
  -9  -5  -1        199.42        160.68        53.83 o
  -8  -5  -1        432.20        511.04        46.09 o
  -9  -4  -1        167.33        229.05        43.36 o
  -8  -4  -1        345.40        351.74        39.79 o
  -7  -4  -1         73.99         80.04        26.98 o
   3  -6  -2        713.21        624.60        10.25 o
   3  -5  -2       2769.42       2489.49        20.30 o
   5  -9  -3        302.55        352.54        33.42 o
   5  -8  -3        353.25        422.01        28.66 o
   4  -7  -3       1923.59       1801.85        32.13 o
   4  -6  -3        410.89        418.98        17.09 o
   6 -13  -4         41.26         33.02        60.38 o
   7 -13  -4        125.11        159.34        79.47 o
   6 -12  -4        147.88         85.86        56.13 o
   7 -12  -4        165.11        274.29        76.42 o
   6 -11  -4        317.06        297.21        59.28 o
   6 -10  -4         21.56        -47.31        47.31 o
   5  -9  -4        335.19        318.89        34.73 o
   6  -9  -4         95.23         85.25        43.91 o
   5  -8  -4       2409.39       2430.08        58.70 o
   8 -16  -5         48.09        217.34       127.94 o
   8 -15  -5         39.43       -107.93       131.08 o
   7 -14  -5        198.57        122.40        91.84 o
   8 -14  -5         64.72        -53.35       123.20 o
   7 -13  -5         22.28        -54.55        86.36 o
   8 -13  -5          0.70       -104.61       104.61 o
   7 -12  -5         80.66         81.06        80.56 o
   8 -12  -5         43.16        221.20        95.68 o
   7 -11  -5        111.37        286.38        79.03 o
   7 -10  -5         79.41         56.56        69.60 o
   8 -14  -6         86.80        107.82       126.24 o
   8 -13  -6         97.10        208.55       120.30 o
   8 -12  -6         42.42        -32.37       109.65 o
   3  -2  -1        496.92        395.90         3.58 o
   6  -5  -2        530.03        498.53        17.70 o
   7  -5  -2        198.43        189.53        23.55 o
   6  -4  -2        638.18        617.17        18.99 o
   5  -3  -2        931.80        847.54        13.47 o
   9  -8  -3        735.58        776.78        55.67 o
  10  -8  -3         68.67        -61.74        61.74 o
   9  -7  -3        379.29        446.76        54.96 o
  10  -7  -3        252.09        271.13        66.44 o
   8  -6  -3        745.99        771.88        42.26 o
   9  -6  -3         57.18         59.86        43.80 o
   7  -5  -3       1300.95       1396.20        34.78 o
   8  -5  -3        123.70        164.99        32.76 o
  12 -11  -4        531.28        643.19       113.52 o
  13 -11  -4        132.66          5.71       140.35 o
  12 -10  -4        146.72        148.94       110.97 o
  11  -9  -4        319.44        297.65        82.25 o
  12  -9  -4         59.02        209.69       115.26 o
  11  -8  -4         24.19         72.91        85.09 o
  12  -8  -4         33.73        221.52       108.15 o
  10  -7  -4        113.36         98.83        60.46 o
  11  -7  -4        325.12        250.23        86.16 o
  10  -6  -4        227.79        230.07        64.28 o
  13 -10  -5         20.73        -87.26       132.77 o
  12  -9  -5        177.45        253.90       101.96 o
  13  -9  -5        196.24         60.08       141.83 o
  12  -8  -5         87.13          7.80       100.27 o
  13  -8  -5        292.28        446.93       151.97 o
   3   1  -1       2074.97       1550.29         9.69 o
   6   2  -2        149.57        149.06         9.68 o
   7   2  -2       1274.99       1179.28        23.62 o
   7   3  -2        514.06        577.28        22.84 o
   8   3  -2        422.12        441.22        26.77 o
   8   3  -3        528.56        604.78        33.38 o
   9   3  -3        297.79        351.61        37.44 o
  10   3  -3        353.56        325.09        43.49 o
  11   3  -3         35.95         58.88        47.40 o
   9   4  -3        916.39       1089.92        50.25 o
  10   4  -3         62.13        116.21        47.78 o
  11   4  -3         87.82        170.67        62.42 o
  12   4  -3         26.47        -58.69        68.18 o
  12   5  -3        184.94        140.12        82.81 o
  11   3  -4         96.40         85.09        52.22 o
  11   4  -4        138.11        206.23        67.61 o
  12   4  -4         58.34        138.71        76.62 o
  13   4  -4        167.33        343.35        97.77 o
  14   4  -4         66.37         72.65       102.35 o
  15   4  -4        276.94        451.55       126.95 o
  11   5  -4        261.43        184.18        75.94 o
  12   5  -4        214.55        190.37        90.28 o
  13   5  -4        516.37        516.24       117.84 o
  14   5  -4        163.52        269.28       133.28 o
  15   5  -4        482.73        582.76       163.37 o
  13   4  -5        242.96        317.97       100.26 o
  14   4  -5         93.34         75.24       106.30 o
  13   5  -5         94.65         31.23       112.42 o
  14   5  -5        157.24        -75.73       138.26 o
   3  -1  -1       2074.98       1499.90         9.18 o
   6  -2  -2        149.57        161.76         8.51 o
   7  -2  -2       1274.99       1183.45        27.31 o
   5  -1  -2         74.90         84.52         5.44 o
  11  -4  -3         87.82        127.97        48.94 o
   8  -3  -3        528.56        520.45        27.08 o
   9  -3  -3        297.79        278.13        33.07 o
  10  -3  -3        353.56        293.14        47.48 o
  11  -3  -3         35.95         83.99        55.73 o
   8  -2  -3        706.31        843.69        34.97 o
   9  -2  -3        938.23       1045.16        46.35 o
  10  -2  -3        716.13        807.68        52.70 o
  11  -2  -3        341.12        382.54        61.65 o
  14  -5  -4        163.52        176.16        97.37 o
  15  -5  -4        482.73        436.08       136.69 o
  11  -4  -4        138.11        170.16        52.56 o
  12  -4  -4         58.34        147.45        68.11 o
  13  -4  -4        167.33        211.05        93.87 o
  14  -4  -4         66.37        147.34       123.12 o
  15  -4  -4        276.94        237.51       149.18 o
  10  -3  -4        419.12        352.43        53.91 o
  11  -3  -4         96.40         28.65        61.70 o
  12  -3  -4         50.33         34.32        76.28 o
  13  -3  -4        660.10        707.21       108.06 o
  14  -3  -4        498.50        562.14       128.04 o
  10  -2  -4        370.96        396.30        56.20 o
  11  -2  -4         10.62         48.78        64.13 o
  14  -5  -5        157.24        369.49       106.14 o
  13  -4  -5        242.96        239.14       103.80 o
  14  -4  -5         93.34        335.35       130.03 o
  15  -4  -5        164.61        108.99       161.20 o
  13  -3  -5         88.25        272.06       108.38 o
  14  -3  -5        119.24        -64.21       132.80 o
  -4 -20   1         31.22         92.29       114.28 o
  -3 -20   1         15.82        -24.73       139.51 o
  -3 -19   1         10.57        -59.54       117.74 o
  -2 -19   1         95.50        169.19       125.06 o
  -3 -18   1         38.71         -5.56        91.35 o
  -2 -18   1        374.27        292.18       110.98 o
  -3 -17   1        228.67        282.88        78.81 o
  -2 -17   1          1.85         99.01        80.46 o
  -3 -16   1         55.09         41.88        59.95 o
  -2 -16   1        114.93        175.69        69.06 o
  -2 -15   1        343.66        485.55        64.66 o
  -2 -14   1        275.45        313.96        51.36 o
  -2 -13   1         46.91         49.27        34.86 o
  -2 -12   1        162.56        184.49        27.65 o
  -2 -11   1          4.81         -0.95        17.63 o
  -3 -19   0         12.74         52.71       122.07 o
  -3 -18   0        340.65        167.79       104.97 o
  -2 -18   0        180.28         40.68       110.20 o
  -3 -17   0        673.44        537.81        95.49 o
  -2 -17   0       1088.33       1363.66       106.63 o
  -3 -16   0        126.61        -31.11        67.21 o
  -2 -16   0         35.79        -56.89        71.88 o
  -2 -15   0        128.00         80.98        61.75 o
  -2 -14   0        485.71        610.03        56.26 o
  -2 -13   0        253.69        266.87        42.20 o
  -2 -12   0        282.71        268.27        33.47 o
  -2 -11   0       1002.30        993.30        34.60 o
  -1  -9   0        360.91        386.29        15.35 o
  -1  -8   0       1294.93       1222.94        17.82 o
  -1  -7   0        941.47        902.41        11.25 o
  -1  -6   0         13.98         16.89         2.36 o
  -9 -16   3          2.57        -50.90       133.93 o
  -9 -15   3        257.19        417.56       119.65 o
  -8 -15   3         39.00        147.71       112.75 o
  -9 -14   3        908.43        892.13       103.34 o
  -8 -14   3        479.18        431.91       104.31 o
  -7 -14   3         35.56          5.10        85.69 o
  -8 -13   3        168.74        147.93        70.90 o
  -7 -13   3        149.38         89.81        72.21 o
 -10 -16   2         74.35        169.53       141.56 o
  -9 -16   2         31.18        -67.55       145.42 o
  -9 -15   2         33.16        112.79       118.70 o
  -8 -15   2         52.48         -2.09       107.42 o
  -9 -14   2         26.14        -89.16        89.16 o
  -8 -14   2        117.51        211.09        94.64 o
  -8 -13   2          9.62        113.54        72.84 o
  -7 -13   2        170.88        242.63        73.52 o
  -8 -12   2        401.22        504.50        63.74 o
  -7 -12   2        290.87        361.45        63.53 o
  -6 -12   2        323.29        389.03        56.14 o
  -7 -11   2        719.59        827.72        54.77 o
  -6 -11   2       1401.18       1520.15        65.22 o
  -6 -10   2        210.49        288.63        36.27 o
  -5 -10   2       2598.13       2690.65        64.01 o
  -5  -9   2       2237.25       2261.29        49.06 o
  -5  -8   2        345.91        352.42        18.43 o
  -5  -9   1       1049.52       1074.35        38.01 o
  -5  -8   1       1459.60       1489.19        32.93 o
  -4  -7   1        441.41        497.59        15.45 o
  -4  -6   1        828.87        814.17        11.81 o
  -3  -6   1       1679.32       1506.23        16.66 o
  -3  -5   1       2484.23       2221.24        15.50 o
   0  17   5          1.73        -81.80       123.90 o
   1  17   5         25.30        171.97       126.26 o
   0  14   4         82.01        178.05        68.13 o
   1  14   4        460.40        491.42        72.26 o
   0  15   4         38.85        148.01        81.17 o
   1  15   4          1.16        113.08        89.72 o
   2  15   4         52.56         93.58        86.17 o
   0  16   4         24.73        -75.50       103.28 o
   1  16   4         38.59        254.66       112.66 o
   2  16   4        344.21        276.31       116.27 o
   3  16   4        206.88        399.99       110.22 o
   1  17   4        239.85        220.71       133.90 o
   2  17   4        341.65        226.18       136.87 o
   3  17   4        250.07         12.94       136.91 o
   0  11   3        105.13        189.31        34.41 o
   1  11   3        202.68        247.96        37.58 o
   0  12   3         41.87         71.12        43.09 o
   1  12   3         12.41         28.42        43.53 o
   2  12   3         36.17        129.16        45.05 o
   1  13   3         40.82         36.70        53.69 o
   2  13   3         30.05         59.36        60.48 o
   2  14   3        850.91        997.86        89.08 o
   2  15   3         84.22        117.31        88.56 o
   3  15   3         87.42        161.70        92.39 o
   3  16   3         15.09        -82.57       112.77 o
   0   7   2         28.67         26.46         6.89 o
   0   8   2        249.05        252.58        14.47 o
   1   8   2        180.98        167.94        13.87 o
   1   9   2        294.79        332.58        21.42 o
   2  10   2       1147.05       1225.59        40.06 o
   0   4   1        276.55        253.31         2.66 o
   1   5   1        435.85        411.60         4.72 o
   0  13   1        917.35        844.09        40.49 o
   0  14   1        150.86        159.56        40.06 o
  -1  15   1        476.45        426.10        60.50 o
   0  15   1        238.64        144.15        54.02 o
  -1  16   1          5.91         42.93        66.22 o
   0  16   1         59.36         -5.42        67.55 o
  -1  17   1        692.54        605.60        94.06 o
   0  17   1        987.97        962.35        99.69 o
   1  17   1         89.51        227.07        68.41 o
  -1  18   1        311.42        161.34       103.75 o
   0  18   1         44.30        -96.92        96.92 o
   1  18   1         12.27        103.30        84.73 o
   0  19   1        493.64        532.74       128.48 o
   1  19   1        177.33        214.71       104.70 o
   1  20   1         49.78        -34.43       130.65 o
   2  20   1          4.34       -109.09       109.09 o
   1   9   0        360.91        345.50        15.27 o
   1  10   0       1649.46       1848.08        36.76 o
   1  11   0        137.63        136.65        24.32 o
   1  12   0       1641.43       1849.39        54.53 o
   1  13   0         37.10         46.11        38.12 o
   2  18   0        180.28        221.05       111.83 o
   1  -9   7        354.68        388.80        96.59 o
   2  -9   7         12.77        -18.13        99.50 o
   3  -9   7         32.96        -50.59       135.72 o
   1  -8   7        519.72        564.62       105.10 o
   2  -8   7        142.88        110.12       123.24 o
   3  -8   7         31.35        141.53       130.02 o
   1  -7   7         99.26         27.64       104.77 o
   2  -7   7         86.09         95.27       119.21 o
   4  -9   6         46.03        -20.54       101.47 o
   2  -8   6        816.27        971.80        82.73 o
   3  -8   6       1189.96       1343.21       107.33 o
   4  -8   6        106.66        222.07        99.54 o
   1  -7   6        170.02        137.03        63.52 o
   2  -7   6        758.33        849.24        95.09 o
   3  -7   6         47.13          1.94        88.74 o
   4  -7   6         31.86        191.64       102.75 o
   1  -6   6        296.82        318.21        69.33 o
   2  -6   6       1208.35       1208.27        94.63 o
   3  -6   6         57.79        113.26        89.92 o
   3  -7   5          3.93         71.67        51.09 o
   1  -6   5        575.34        553.83        45.13 o
   2  -6   5       1035.04       1072.82        65.56 o
   3  -6   5        419.70        431.85        63.74 o
   1  -5   5        209.15        171.89        42.69 o
   2  -5   5       1209.98       1537.38        64.49 o
   1  -5   4         65.05         50.12        18.80 o
   2  -5   4       3079.12       3294.08        63.60 o
   1  -4   4       1155.03       1372.76        37.23 o
   2  -4   4       2871.62       3030.03        57.53 o
   1  -4   3        641.33        669.87        12.82 o
   2  -4   3       3322.33       3452.69        40.62 o
   1  -3   3        315.34        348.78        10.96 o
   1  -2   2        426.08        407.09         4.62 o
   1 -11   7        564.78        595.61       116.80 o
   2 -11   7        183.27        254.10       129.77 o
   1 -10   7        303.05        -76.96       115.87 o
   2 -10   7          0.09        231.68       142.34 o
   1  -9   7        354.68        308.71       126.55 o
   2  -9   7         12.77       -130.58       130.58 o
   4 -11   6        227.79        276.83       112.81 o
   3 -10   6        227.92        266.17       102.55 o
   4 -10   6         30.71        123.50       117.74 o
   1  -9   6       1323.32       1501.75        93.68 o
   2  -9   6        233.63        337.68        97.37 o
   3  -9   6         68.50        122.46       106.52 o
   4  -9   6         46.03        -39.03       119.04 o
   1  -8   6         43.18         28.17        77.54 o
   2  -8   6        816.27        722.21       101.92 o
   3  -8   6       1189.96       1346.62       126.59 o
   1  -7   6        170.02        125.68        76.27 o
   3  -9   5        812.70        698.96        76.97 o
   1  -8   5       2461.98       2603.75        76.47 o
   2  -8   5        325.75        440.44        59.12 o
   3  -8   5        397.84        459.60        75.78 o
   1  -7   5        496.60        567.85        57.52 o
   2  -7   5         13.54        -20.99        54.66 o
   3  -7   5          3.93        -61.96        61.96 o
   1  -6   5        575.34        611.54        55.85 o
   1  -6   4       1778.53       1935.60        45.52 o
   2  -6   4        746.58        743.98        42.57 o
   1  -5   4         65.05         58.79        23.40 o
   2  -5   3       1638.99       1916.59        33.74 o
   1  -4   3        641.33        631.81        15.59 o
   1  -3   2       2142.38       2080.89        14.51 o
   1   1  -3       1709.69       1701.13        12.42 o
   1   1  -4         80.48         98.84        11.35 o
   1   2  -4       1523.63       1761.80        22.51 o
   1   1  -5         26.19         53.55        24.69 o
   1   2  -5        578.92        673.98        27.77 o
   1   2  -6         76.17        116.51        39.11 o
   2   2  -6        100.27        177.01        35.53 o
   2   3  -6         43.59         52.90        29.00 o
   1   2  -7          8.72        -41.26        62.94 o
   2   2  -7       1301.83       1770.97        86.79 o
   1   3  -7        125.17         69.44        60.45 o
   2   3  -7        484.90        648.77        61.15 o
   1   2  -8         82.51         14.75       104.81 o
   2   2  -8        180.93        232.10       100.26 o
   1   3  -8        277.67        181.90        93.17 o
   2   3  -8         23.70         61.86        82.39 o
   3   3  -8          0.58          9.82        68.94 o
   2   4  -8         49.47         37.51        72.17 o
   1   3  -9         25.08        -36.78       138.58 o
   2   3  -9        143.58        -35.38       129.20 o
   3   3  -9        355.83        487.03       126.16 o
   2   4  -9         22.38         29.05       115.10 o
   3   4  -9          4.01         50.31       103.39 o
   1  -2  -3       4491.78       4088.63        23.70 o
   1  -3  -4       2660.43       2559.13        34.58 o
   1  -2  -4       1523.63       1442.47        18.60 o
   1  -4  -5         54.45         75.48        24.36 o
   1  -3  -5        408.09        384.88        22.09 o
   2  -3  -5       3566.43       3464.07        49.09 o
   1  -5  -6         72.90        175.24        45.07 o
   1  -4  -6         36.10         48.91        34.67 o
   2  -4  -6        211.72        163.02        36.13 o
   2  -3  -6         43.59         60.80        25.68 o
   1  -6  -7        563.62        424.68        79.01 o
   1  -5  -7        139.54        192.17        59.29 o
   2  -5  -7          7.12         24.02        55.56 o
   1  -4  -7         56.67         67.74        47.52 o
   2  -4  -7          9.97        -45.17        45.17 o
   1  -6  -8         13.15         34.28        93.01 o
   2  -6  -8         54.29        -26.43        91.60 o
   1  -5  -8        426.49        442.15        81.51 o
   2  -5  -8         13.81        156.03        72.81 o
   3  -5  -8        363.85        432.39        79.57 o
   2  -4  -8         49.47        -13.12        62.52 o
   2  -5  -9          0.79         39.41        98.30 o
   3  -5  -9         22.44        102.87        92.30 o
   3  -4  -9          4.01        -37.95        77.06 o
   2  -3  -2       1058.73        880.12         6.32 o
   3  -5  -3        193.80        186.12         9.76 o
   3  -4  -3          8.89         14.03         5.20 o
   4  -6  -4        746.35        752.01        28.00 o
   4  -5  -4        376.80        421.43        19.25 o
   4  -8  -5        233.66        225.69        32.04 o
   5  -8  -5        331.00        294.48        45.11 o
   4  -7  -5        902.55        880.53        36.37 o
   5  -7  -5        517.47        527.55        41.77 o
   5  -6  -5       2196.39       2215.02        56.17 o
   6 -10  -6         68.17        105.93        72.26 o
   5  -9  -6         98.03         71.06        48.29 o
   6  -9  -6         32.20         87.24        62.84 o
   5  -8  -6        168.65        211.15        43.65 o
   6  -8  -6         79.91         62.68        52.88 o
   5  -7  -6         69.01         70.20        35.26 o
   6  -7  -6        476.48        480.67        50.98 o
   6 -11  -7        125.32        112.44        86.07 o
   7 -11  -7         98.37          2.12       111.40 o
   6 -10  -7        165.21        235.78        77.02 o
   7 -10  -7         17.17         31.84        99.74 o
   6  -9  -7        178.40        219.09        67.37 o
   7  -9  -7          3.62         -0.78        81.11 o
   6  -8  -7        443.89        493.29        63.47 o
   7  -8  -7         88.35         86.21        68.30 o
   7 -10  -8         43.02         54.12        99.11 o
   7  -9  -8        269.50        408.82        87.34 o
   8  -9  -8          4.25        -21.06       108.15 o
   1  -2  -3       4491.78       3612.10        21.81 o
   1  -3  -4       2660.43       2430.51        28.90 o
   1  -2  -4       1523.63       1362.41        17.39 o
   1  -4  -5         54.45         67.81        19.38 o
   2  -3  -5       3566.43       3365.74        54.85 o
   1  -5  -6         72.90         43.93        34.32 o
   2  -5  -6        641.45        664.23        50.50 o
   2  -4  -6        211.72        251.98        35.90 o
   2  -3  -6         43.59          9.97        25.65 o
   1  -6  -7        563.62        697.71        65.08 o
   2  -6  -7        127.87        196.25        64.25 o
   2  -5  -7          7.12         67.85        51.44 o
   2  -4  -7          9.97         66.43        44.25 o
   3  -4  -7        524.98        676.47        60.26 o
   1  -7  -8          4.82        121.32        78.44 o
   2  -7  -8        135.12        216.76        92.68 o
   2  -6  -8         54.29         23.65        76.97 o
   3  -6  -8         90.96         45.63        95.05 o
   2  -5  -8         13.81        -68.82        68.82 o
   3  -5  -8        363.85        527.42        85.77 o
   2  -4  -8         49.47        180.37        59.56 o
   3  -4  -8        136.03        166.41        64.14 o
   3  -5  -9         22.44        -94.41        94.41 o
  -3   6  -1        140.39        138.84         7.85 o
  -2   6  -1         96.03         81.51         4.05 o
  -3   7  -1        291.03        261.75        10.21 o
  -4   8  -1        286.23        290.58        16.79 o
  -3   8  -1        565.48        551.59        14.23 o
  -4   9  -1        307.68        289.77        18.39 o
  -5  10  -1       2179.68       2000.21        47.86 o
  -5  11  -2       1179.94       1076.95        61.79 o
  -4  11  -2         13.58          9.71        34.62 o
  -6  12  -2        678.68        647.58        72.26 o
  -5  12  -2         88.25        104.32        48.18 o
  -4  12  -2        199.31        194.23        38.65 o
  -6  13  -2        198.61        225.04        69.97 o
  -5  13  -2        594.52        509.34        60.35 o
  -4  13  -2         39.85         18.06        38.75 o
  -7  14  -2        112.53        107.34        85.62 o
  -6  14  -2         15.94         94.57        69.60 o
  -5  14  -2        270.22        352.30        58.30 o
  -7  15  -2        262.43        202.39        91.08 o
  -6  15  -2         62.98        120.21        71.51 o
  -5  15  -2         23.35         24.59        57.47 o
  -7  16  -2         65.46        212.83        97.41 o
  -6  16  -2        116.63        115.49        78.35 o
  -6  17  -2        377.56        323.02        86.77 o
  -4  12   1        103.76         44.10        25.91 o
  -4  13   1        276.86        320.32        35.22 o
  -4  14   1       1307.83       1299.69        59.67 o
  -5  15   1        248.83        313.48        59.66 o
  -4  15   1         20.99        127.77        43.54 o
  -5  16   1         47.45        -64.37        64.37 o
  -4  16   1         62.54        100.41        51.24 o
  -6  17   1        822.73        864.44       103.12 o
  -5  17   1        477.84        377.89        80.76 o
  -1   5   0       4556.68       3608.13        14.89 o
  -2  10   0       2922.53       2831.92        42.15 o
  -2  11   0       1002.31        979.24        28.75 o
  -5   1   0        744.95        658.27         8.36 o
  -4   1   0       2386.62       1732.93         9.80 o
  -3   1   0        182.57        150.37         1.91 o
 -11   2   0        355.12        319.95        53.02 o
 -10   2   0        120.97         97.13        37.57 o
  -9   2   0       1508.28       1444.79        45.72 o
  -8   2   0       2236.59       2002.59        40.04 o
  -7   2   0       2310.81       1999.25        30.18 o
  -6   2   0       6731.46       5219.92        40.60 o
 -14   3   0         10.82         37.75       102.83 o
 -13   3   0        155.25        193.87        81.39 o
 -12   3   0        628.98        621.08        73.41 o
 -11   3   0         19.55         71.52        47.78 o
 -10   3   0        363.22        399.49        41.07 o
  -9   3   0        113.23         97.55        24.55 o
 -14   4   0        274.95        371.40        99.62 o
 -13   4   0        139.74         87.84        76.73 o
 -12   4   0        286.03        301.10        61.74 o
 -13   4  -1        140.53        112.00       108.03 o
 -12   4  -1         93.40         65.52        84.89 o
 -11   4  -1        556.18        516.70        70.76 o
 -10   4  -1        254.34        209.45        48.12 o
 -13   5  -1        605.05        701.52       105.58 o
 -12   5  -1        123.40        149.92        71.99 o
  -5  -1  -1        770.13        681.93        10.84 o
  -4  -1  -1        170.43        162.19         4.28 o
 -11  -3  -2        534.59        438.22        75.91 o
 -10  -3  -2        192.16        211.83        57.00 o
  -9  -3  -2         69.29         60.45        46.36 o
  -8  -3  -2         57.15        -15.76        37.07 o
 -10  -2  -2         56.20         69.04        49.75 o
  -9  -2  -2        472.34        457.85        46.19 o
  -8  -2  -2         26.49        -24.05        31.63 o
  -7  -2  -2        588.03        601.52        35.60 o
  -9  -1  -2        459.63        473.05        40.31 o
  -8  -1  -2        169.69        141.19        29.06 o
  -7  -1  -2         73.81         71.18        21.36 o
  -6  -1  -2       2082.38       1867.07        37.54 o
 -11  -4  -3        215.00        128.48       117.76 o
 -11  -3  -3         11.33         16.06        95.78 o
 -10  -3  -3        154.83         76.37        88.44 o
 -12  -2  -3        232.51        144.97       105.94 o
 -11  -2  -3         68.11        202.30        84.08 o
 -10  -2  -3        442.90        368.84        77.88 o
 -12  -1  -3        163.03        214.06        87.41 o
 -11  -1  -3         75.67         39.77        69.17 o
 -10  -1  -3        222.60        118.14        63.74 o
  -9  -1  -3        310.81        234.46        56.10 o
   2  -3  -2       1058.73        889.53         6.38 o
   2  -2  -2        758.11        569.32         4.23 o
   3  -4  -3          8.89         13.36         4.08 o
   3  -3  -3         82.65         86.58         4.87 o
   4  -6  -4        746.35        801.70        22.35 o
   4  -5  -4        376.80        344.12        16.16 o
   4  -4  -4        700.38        644.22        19.67 o
   5  -7  -5        517.47        536.31        34.36 o
   6  -7  -5         60.02         81.41        38.44 o
   5  -6  -5       2196.39       2147.65        50.46 o
   5  -5  -5       1165.91       1246.92        40.13 o
   6  -9  -6         32.20         39.50        47.40 o
   7  -9  -6          1.03         32.55        61.62 o
   6  -8  -6         79.91         80.75        46.00 o
   7  -8  -6        339.31        331.65        67.24 o
   6  -7  -6        476.48        536.24        52.38 o
   6  -6  -6        344.46        377.46        46.56 o
   8 -11  -7         48.36         68.27        95.89 o
   7 -10  -7         17.17        -26.68        74.74 o
   8 -10  -7         44.18        -95.69        95.69 o
   7  -9  -7          3.62         34.71        69.16 o
   8  -9  -7        138.15        -78.51        93.48 o
   6  -8  -7        443.89        458.59        55.98 o
   7  -8  -7         88.35         99.07        67.89 o
   7  -7  -7        149.88        235.82        68.68 o
   7 -10  -8         43.02         75.20        80.13 o
   8 -10  -8        409.35        439.88       115.74 o
   7  -9  -8        269.50        372.69        79.46 o
   8  -9  -8          4.25         88.28       106.58 o
   4  -2  -2        512.08        415.27         4.95 o
   6  -3  -3        205.49        196.39        11.97 o
   5  -2  -3        236.14        233.90         7.23 o
   8  -4  -4         30.27          2.48        25.66 o
   7  -3  -4        395.74        452.47        22.61 o
   8  -3  -4         53.43         34.86        28.34 o
   9  -5  -5        217.87        158.04        39.18 o
  10  -5  -5        208.62        257.51        55.63 o
   8  -4  -5        375.75        336.76        29.89 o
   9  -4  -5         11.54         30.96        36.50 o
  10  -4  -5        539.49        655.65        65.05 o
   9  -3  -5       1270.51       1385.18        60.89 o
  12  -7  -6        832.47        871.74        97.33 o
  11  -6  -6          1.87         72.70        66.31 o
  12  -6  -6        281.78        336.07        92.54 o
  10  -5  -6        852.64        966.86        64.71 o
  11  -5  -6         89.07         86.03        71.46 o
  12  -5  -6         54.48         56.73        95.52 o
  10  -4  -6          8.85         33.23        48.53 o
  11  -4  -6        264.38        320.94        74.20 o
  10  -3  -6          9.32          0.97        55.28 o
  12  -6  -7         23.81        -85.67        85.67 o
  12  -5  -7        140.84        216.80        93.78 o
  12  -4  -7        135.79        239.71       101.52 o
   4   1  -2        831.02        612.78         5.23 o
   6   2  -3        117.26        131.63        10.08 o
   7   2  -4       6409.39       5593.01        66.29 o
   8   2  -4       2828.03       2617.69        48.22 o
   8   3  -4         53.43         34.13        26.12 o
   9   2  -5        168.19        211.50        31.67 o
   9   3  -5       1270.51       1293.44        55.19 o
  10   3  -5        473.00        538.45        49.87 o
  10   4  -5        539.49        713.36        64.37 o
  10   3  -6          9.32          0.51        49.16 o
  11   3  -6       1418.19       1638.64        86.37 o
  12   3  -6        353.95        391.36        73.58 o
  11   4  -6        264.38        270.31        75.23 o
  12   4  -6          5.77         22.50        76.88 o
  12   5  -6         54.48        -70.25       100.85 o
  12   3  -7        317.09        521.44        85.28 o
  13   3  -7        630.94        707.81       101.54 o
  12   4  -7        135.79        175.62        97.54 o
  13   4  -7        130.32         81.25       108.70 o
   4  -1  -2        831.02        706.12         6.91 o
   5  -2  -3        236.14        236.03         7.26 o
   6  -2  -3        117.26        112.01         9.50 o
   7  -3  -4        395.74        458.37        21.42 o
   8  -3  -4         53.43         58.89        22.67 o
   7  -2  -4       6409.39       5871.55        74.45 o
   8  -2  -4       2828.03       2920.26        61.42 o
   9  -4  -5         11.54         -6.77        33.32 o
  10  -4  -5        539.49        563.29        50.20 o
   8  -3  -5        282.79        317.93        31.74 o
   9  -3  -5       1270.51       1391.52        55.06 o
  10  -3  -5        473.00        416.26        55.19 o
  10  -5  -6        852.64        837.74        60.22 o
  11  -5  -6         89.07         96.35        56.94 o
  12  -5  -6         54.48         32.33        70.71 o
  10  -4  -6          8.85        -46.97        46.97 o
  11  -4  -6        264.38        317.57        67.92 o
  12  -4  -6          5.77        -73.95        73.95 o
  10  -3  -6          9.32         29.72        55.14 o
  11  -3  -6       1418.19       1562.05       100.25 o
  12  -3  -6        353.95        362.53        96.44 o
  12  -5  -7        140.84        136.11        85.37 o
  13  -5  -7         46.54         12.85       102.09 o
  11  -4  -7         10.03         -2.42        74.04 o
  12  -4  -7        135.79         89.01        97.90 o
  13  -4  -7        130.32         36.18       116.68 o
  -4 -19  -1          6.03         55.18       104.05 o
  -5 -18  -1        122.65        238.27        81.99 o
  -4 -18  -1         10.94        -85.06        85.06 o
  -4 -17  -1        858.60        907.25        84.90 o
  -4 -16  -1        199.60        217.84        63.83 o
  -3 -16  -1        165.16        124.53        65.33 o
  -4 -15  -1         18.47        -11.99        48.84 o
  -3 -15  -1         98.20         -4.23        52.86 o
  -4 -14  -1       1039.19       1006.86        53.30 o
  -3 -14  -1        146.65        152.12        43.99 o
  -4 -13  -1        837.29        668.96        41.04 o
  -3 -13  -1        121.65        146.48        36.38 o
  -3 -12  -1        666.99        731.48        36.25 o
  -3 -11  -1         15.93         45.34        19.40 o
  -2 -11  -1        388.23        376.88        28.67 o
  -3 -10  -1        411.87        410.86        18.94 o
  -2 -10  -1       1756.89       1694.21        37.73 o
  -2  -9  -1        200.74        157.04        13.33 o
  -2  -8  -1        446.49        418.90        11.91 o
  -5 -18  -2         67.53        -56.92        90.05 o
  -4 -18  -2        162.31        -26.56       105.65 o
  -5 -17  -2         37.21        -71.59        71.59 o
  -4 -17  -2        185.78        118.49        88.64 o
  -4 -16  -2         88.72         80.77        69.77 o
  -4 -15  -2        195.33        257.14        57.21 o
 -10 -15   1         67.82         95.14       104.62 o
 -10 -14   1         76.85         85.25        83.05 o
  -9 -13   1        560.72        657.20        75.12 o
  -9 -12   1        494.60        351.92        63.13 o
  -8 -11   1        346.79        379.82        46.60 o
 -10 -14   0          5.36        -25.82        93.85 o
  -9 -14   0         18.65        -96.80        96.80 o
 -10 -13   0          1.96        -63.84        72.05 o
  -9 -13   0        127.34        134.53        76.53 o
 -10 -12   0         81.47         56.40        60.44 o
  -9 -12   0        111.70        104.91        60.64 o
  -8 -12   0        343.48        300.75        64.97 o
  -9 -11   0        613.00        580.45        56.57 o
  -8 -11   0        453.61        404.30        52.16 o
  -7 -11   0       1361.57       1296.94        67.23 o
  -8 -10   0        444.32        511.56        43.43 o
  -7 -10   0        342.21        347.80        39.17 o
  -7  -9   0       1460.80       1573.29        46.44 o
  -6  -9   0         48.80         78.84        26.00 o
  -6  -8   0       2167.58       2227.80        39.93 o
  -5  -8   0       2072.30       1932.75        39.55 o
  -5  -7   0        528.66        540.00        16.79 o
  -5  -6   0       1406.49       1212.81        16.99 o
  -4  -6   0        942.90        788.63        13.76 o
  -4  -5   0       1545.66       1321.24        11.95 o
  -3  -4   0        524.32        402.55         3.81 o
  -2  -3   0        770.73        571.51         3.97 o
   5  14   3        111.14         42.03        65.19 o
   6  14   3        803.11        753.70        80.47 o
   5  15   3        138.29        195.78        81.29 o
   6  15   3        162.67        181.87        86.35 o
   7  15   3         16.95          7.42        85.41 o
   5  16   3        268.75        253.37       103.59 o
   6  16   3        489.65        543.02       111.98 o
   3   9   2       4189.15       3875.64        53.16 o
   4  10   2        250.55        203.78        27.89 o
   5  10   2        670.01        561.06        34.77 o
   4  11   2         13.58         -2.45        33.33 o
   5  11   2       1179.94       1149.80        50.94 o
   4  12   2        199.31        156.74        46.88 o
   5  12   2         88.25        100.83        45.98 o
   6  12   2        678.67        779.78        54.08 o
   5  13   2        594.53        727.75        68.22 o
   6  13   2        198.62        239.29        61.61 o
   7  13   2        345.12        337.67        64.50 o
   6  14   2         15.94        -42.67        72.48 o
   7  14   2        112.52        103.42        78.04 o
   2   5   1       1253.32       1049.28         8.34 o
   2   6   1         96.03         84.67         4.96 o
   3   6   1        140.38        135.97         5.63 o
   3   7   1        291.03        264.70        10.88 o
   1   4   0       1785.42       1354.08         7.07 o
   1   5   0       4556.69       3507.78        14.43 o
   2   6   0        426.43        373.72         4.40 o
   2   7   0       1069.98       1009.20        10.38 o
   2   8   0         37.97         28.86         5.96 o
   2   9   0       1066.08       1121.22        19.15 o
   3   9   0        383.21        359.08        12.44 o
   2  10   0       2922.53       2672.81        36.89 o
   3  10   0        151.50        161.44        14.16 o
   3  11   0        344.45        337.22        21.50 o
   3  12   0        303.29        304.90        26.50 o
   4  12   0         93.77         91.37        22.99 o
   3  13   0         41.95         59.49        29.74 o
   4  13   0         18.10         -7.80        27.61 o
   3  14   0        196.81        232.69        41.57 o
   4  14   0        118.64        149.65        38.85 o
   3  15   0         75.57         95.71        48.62 o
   4  15   0         12.74         35.02        46.29 o
   5  15   0         21.66         -7.57        43.48 o
   4  16   0        104.82         56.81        57.80 o
   5  16   0        250.05        289.27        58.22 o
   4  17   0        389.03        286.19        72.32 o
   5  17   0        389.87        416.18        75.16 o
   6  17   0         26.72         39.11        63.53 o
   4  18   0         54.72         15.38        80.31 o
   5  18   0        152.12        135.29        79.77 o
   6  18   0        282.42        272.53        80.58 o
   6  19   0         42.78        123.36        92.39 o
   7  18  -1         94.14         29.71       103.65 o
   7 -10   5        187.52        252.68        93.40 o
   6  -9   5         46.60         64.78        76.09 o
   7  -9   5        208.65        178.86        95.66 o
   5  -8   5         57.35         87.24        65.53 o
   6  -8   5         55.26         93.37        76.78 o
   7  -8   5         16.69        -94.49        94.49 o
   6  -7   5        608.03        579.46        95.33 o
   7  -9   4         61.00        114.15        58.02 o
   6  -8   4        156.46        219.96        52.98 o
   7  -8   4          1.15        -41.09        59.10 o
   8  -8   4        166.13        243.33        76.20 o
   5  -7   4        131.45        158.66        43.36 o
   6  -7   4        632.14        702.84        60.56 o
   7  -7   4        121.97         81.07        65.33 o
   5  -6   4        213.34        189.24        47.19 o
   5  -6   3        224.66        290.16        26.94 o
   6  -6   3         10.64          0.55        28.94 o
   3  -5   3        620.88        669.21        19.44 o
   4  -5   3       2951.76       3326.23        54.50 o
   5  -5   3       1041.87       1090.65        41.66 o
   3  -4   2       1367.16       1317.28        14.61 o
   4  -4   2       3771.51       3682.03        35.70 o
   2  -2   1         68.54         72.46         1.24 o
   6 -11   5        101.51         22.67        85.53 o
   6 -10   5         30.36        -90.16        90.16 o
   7 -10   5        187.52        240.26       117.76 o
   6  -9   5         46.60         79.65        98.05 o
   8 -11   4        111.70        -48.09        82.34 o
   7 -10   4         89.63         17.91        70.10 o
   8 -10   4        106.40        142.79        87.96 o
   5  -9   4        277.91        229.22        52.38 o
   6  -9   4         33.32        -17.01        60.54 o
   7  -9   4         61.00        169.63        73.68 o
   8  -9   4         38.91         60.49        91.56 o
   5  -8   4        165.70        253.21        52.91 o
   6  -8   4        156.46        201.73        65.57 o
   5  -7   4        131.45        269.31        55.33 o
   6  -8   3        645.41        766.45        44.67 o
   4  -7   3        748.81        827.83        32.65 o
   5  -7   3        138.12        155.50        30.97 o
   6  -7   3        585.04        571.73        47.95 o
   4  -6   3        896.77        990.33        34.71 o
   5  -6   3        224.66        199.53        33.24 o
   4  -5   2        891.14        923.16        19.15 o
   3  -4   2       1367.16       1318.82        17.44 o
  -2   2  -2        898.46       1066.87         9.61 o
  -3   3  -3         22.29         34.45         9.32 o
  -4   4  -3       1951.85       2509.46        37.93 o
  -5   4  -4        180.48        316.30        36.68 o
  -4   4  -4        723.68        910.68        38.66 o
  -5   5  -4         47.63        147.34        29.72 o
  -4   5  -4        310.82        411.43        29.77 o
  -6   5  -5        130.09        125.47        62.43 o
  -5   5  -5        163.67        163.90        50.29 o
  -7   6  -5       1264.76       1558.55        96.30 o
  -6   6  -5        288.11        368.54        61.74 o
  -5   6  -5         22.07         19.06        44.66 o
  -6   7  -5        608.03        821.05        69.26 o
  -7   6  -6        568.35        642.97       110.92 o
  -6   6  -6        118.34         68.72        79.58 o
  -5   6  -6         92.89         17.05        68.65 o
  -6   7  -6        111.61          9.88        78.36 o
  -5   7  -6         37.41         34.30        69.31 o
  -2  -1  -2        206.30        223.62         3.54 o
  -4  -1  -3        978.74        993.85        19.37 o
  -3  -1  -3       1370.78       1434.54        17.61 o
  -5  -2  -4        241.83        254.19        27.83 o
  -4  -2  -4       1382.01       1504.45        38.33 o
  -5  -1  -4        879.02        903.02        32.38 o
  -4  -1  -4         80.56        109.37        16.28 o
  -6  -2  -5         27.85         54.42        40.21 o
  -5  -2  -5       1162.31       1209.03        53.31 o
  -6  -1  -5        161.43        190.92        38.61 o
  -5  -1  -5        406.31        507.37        40.89 o
  -4  -1  -5       1418.81       1580.66        49.44 o
  -7  -3  -6         81.76         34.98        71.08 o
  -6  -3  -6        762.27        626.35        74.42 o
  -7  -2  -6         88.89         97.16        63.24 o
  -6  -2  -6         18.29         53.75        57.48 o
  -5  -2  -6         79.55        180.63        50.56 o
  -7  -1  -6        269.27        183.44        61.32 o
  -6  -1  -6         31.10        -48.97        48.97 o
   0  -6  -2       1427.36       1556.33        12.88 o
  -1 -11  -3        202.68        265.18        23.40 o
  -1 -10  -3        232.77        252.79        17.88 o
  -1  -9  -3        113.09        121.66        12.48 o
   0  -9  -3        496.85        550.40        19.35 o
   0  -8  -3       1866.16       2122.81        29.61 o
  -1 -14  -4        460.40        400.38        52.20 o
  -1 -13  -4          9.89         51.95        35.38 o
   0 -13  -4          6.78         25.00        37.38 o
  -1 -12  -4        234.02        238.55        33.10 o
   0 -12  -4        178.20        184.64        35.20 o
   0 -11  -4       1142.79       1176.04        42.77 o
  -2 -16  -5        242.48        379.37        69.16 o
  -1 -16  -5        116.58        110.42        69.81 o
   0 -16  -5         43.20         93.67        69.09 o
  -1 -15  -5        107.50        159.48        60.47 o
   0 -15  -5        144.08        147.20        63.71 o
  -1 -14  -5        119.25         38.47        52.17 o
   0 -14  -5         60.17         30.05        51.88 o
  -2  -4  -2        310.32        319.97         5.07 o
  -4  -6  -3        896.77        824.93        24.37 o
  -3  -6  -3        134.73        135.12        12.32 o
  -3  -5  -3        620.88        672.80        16.64 o
  -5  -9  -4        277.91        226.67        39.03 o
  -5  -8  -4        165.70        155.84        32.72 o
  -4  -8  -4        529.89        492.76        36.13 o
  -4  -7  -4       1349.47       1498.70        45.80 o
  -3  -7  -4       1552.75       1604.19        43.60 o
  -6 -12  -5         85.24        154.49        71.57 o
  -6 -11  -5        101.51        170.69        64.66 o
  -5 -11  -5        102.66        117.57        66.19 o
  -6 -10  -5         30.36        -36.41        53.80 o
  -5 -10  -5          6.28         59.68        52.44 o
  -4 -10  -5        107.18        120.11        52.14 o
  -5  -9  -5        259.09        327.56        55.14 o
  -4  -9  -5        510.59        536.40        56.39 o
  -4  -8  -5        680.85        698.54        52.25 o
  -4 -11  -6        227.79        328.27        80.69 o
  -5 -10  -6        140.03        258.36        71.65 o
  -5  -9  -6        290.38        181.66        67.19 o
 -13  11   3        407.12        349.30        71.27 o
 -11   8   2         15.35        -11.09        40.48 o
 -10   8   2        107.57        159.33        31.54 o
  -9   8   2         80.13        100.05        23.29 o
 -12   9   2        174.81        307.93        60.64 o
 -11   9   2         67.62         34.89        43.25 o
 -10   9   2         63.51         92.92        33.87 o
 -13  10   2        206.02        389.55        77.16 o
 -12  10   2        341.70        345.93        68.26 o
 -11  10   2        430.29        550.76        55.86 o
 -13  11   2        211.52        241.76        82.82 o
 -12  11   2         21.03         60.14        58.47 o
 -11  11   2         30.74         37.47        49.09 o
 -12  12   2         90.05         39.75        65.26 o
  -5   4   1        247.25        239.20         4.86 o
  -6   5   1       2662.08       2333.86        26.48 o
  -7   6   1        192.89        209.57        14.93 o
  -6   6   1        818.44        821.11        15.64 o
  -8   7   1       1044.71       1133.24        37.41 o
  -7   7   1        292.81        358.99        17.40 o
  -9   8   1        285.86        260.66        34.31 o
 -10  11   5        516.67        575.09        67.76 o
  -9  11   5        692.38        875.28        60.58 o
 -10  12   5        324.44        418.76        68.16 o
  -9  12   5        241.00        309.97        57.48 o
 -11  13   5         46.37        124.90        80.32 o
 -10  13   5         55.77         65.50        66.64 o
 -10  14   5        187.00        208.32        80.72 o
  -8   9   4         38.03         69.08        29.68 o
  -8  10   4        267.05        317.15        39.12 o
  -9  11   4        301.42        488.01        55.58 o
  -8  11   4        541.85        550.16        48.44 o
  -9  12   4         68.19         99.26        56.84 o
  -6   7   3        603.43        675.63        20.13 o
  -6   8   3        243.41        221.32        17.24 o
  -4   5   2        773.71        826.21         9.59 o
 -15  -1   5         38.63        136.70        68.38 o
 -15   0   5         45.44        -31.73        62.96 o
 -14   0   5        194.73        249.66        57.11 o
 -14  -1   4        958.39       1202.27        87.20 o
 -13  -1   4         13.49        114.78        48.76 o
 -12  -1   4        143.71        177.72        41.18 o
 -15   0   4         31.23        -65.46        71.39 o
 -14   0   4         64.89         65.39        58.95 o
 -13   0   4        369.02        476.80        53.10 o
 -12   0   4        115.27        133.65        37.08 o
 -14   1   4        958.39       1036.42        74.46 o
 -13   1   4         13.49         -4.86        42.66 o
  -9  -1   3        613.08        765.66        27.68 o
 -11   0   3        544.66        572.46        38.82 o
 -10   0   3        774.28        872.52        34.34 o
  -9   0   3        213.09        205.71        17.27 o
  -7   0   2      10637.96       9614.94        63.29 o
  -6   0   2         29.85         41.62         3.59 o
 -14  -8   2         11.46        -45.22        74.73 o
 -13  -8   2         13.93         30.91        62.16 o
 -14  -7   2         57.24         62.54        67.81 o
 -13  -7   2        457.75        471.29        68.24 o
 -12  -7   2        208.62        268.35        54.17 o
 -14  -6   2         35.79         93.93        58.84 o
 -13  -6   2        183.78        240.54        53.79 o
 -12  -6   2         34.16         35.34        40.61 o
 -11  -6   2        322.76        350.00        37.98 o
 -10  -6   2         29.78         17.39        26.18 o
 -11  -5   2        292.74        363.96        34.42 o
 -10  -5   2         27.82         44.18        21.66 o
  -9  -5   1        311.73        370.86        27.23 o
  -8  -4   1       3579.87       3582.49        47.92 o
  -7  -4   1        683.18        701.81        17.44 o
  -7  -3   1       2124.31       2166.47        24.52 o
  -6  -3   1       4351.43       3961.00        28.79 o
  -5  -3   1        800.89        748.71         8.27 o
   1  -4  -1       5621.37       5512.04        30.25 o
   3 -12  -2        220.92        284.11        23.18 o
   3 -11  -2         89.42        108.72        16.69 o
   3 -10  -2        285.14        364.37        18.43 o
   2  -9  -2       5489.58       5893.03        47.03 o
   2  -8  -2       3343.49       3605.67        31.43 o
   4 -18  -3        186.87        260.63        60.10 o
   4 -17  -3        509.00        588.40        62.79 o
   4 -16  -3        437.69        492.35        54.60 o
   4 -15  -3        802.43        906.07        56.39 o
   4 -14  -3         71.84        157.20        36.73 o
   3 -13  -3         16.49        -22.32        25.52 o
   4 -13  -3        165.94        132.89        33.54 o
   3 -12  -3       1868.99       1981.40        51.68 o
   4 -18  -4         53.79         83.57        69.49 o
   5 -18  -4        286.27        227.90        74.88 o
   4 -17  -4        123.85        273.34        60.36 o
   5 -17  -4         10.77         65.98        63.18 o
   4 -16  -4        253.34        289.81        56.02 o
   4  -6  -1        828.87        948.32        11.30 o
   3  -5  -1       2484.22       2630.29        15.20 o
   3  -4  -1        786.23        742.60         6.96 o
   8 -12  -2        401.22        470.38        46.93 o
   7 -11  -2        719.59        856.84        37.35 o
   6 -10  -2        210.49        240.17        19.54 o
   7 -10  -2         63.58        111.39        25.57 o
   6  -9  -2          3.89         -0.71        14.03 o
   6  -8  -2        295.45        373.58        18.61 o
   9 -15  -3        257.19        336.83        62.65 o
  10 -15  -3         12.07        -12.76        71.11 o
   9 -14  -3        908.44        881.64        74.94 o
  10 -14  -3        280.28        449.14        80.56 o
   9 -13  -3       1177.28       1343.16        74.45 o
  10 -13  -3         64.33         51.17        64.98 o
   8 -12  -3        330.37        335.02        42.99 o
   9 -12  -3         85.04         92.34        47.68 o
   8 -11  -3       1316.11       1313.32        54.96 o
   9 -11  -3         28.38         89.20        43.11 o
   5   0  -1         71.13         83.03         2.71 o
   6   0  -1        741.10        709.72         9.14 o
   7   0  -1      11666.34      11041.41        69.54 o
  13  -1  -2        378.78        314.53        48.30 o
  14  -1  -2        110.33         42.76        51.22 o
   9   0  -2       4861.83       4762.79        63.77 o
  10   0  -2       1386.27       1349.87        39.85 o
  11   0  -2        278.60        357.82        33.40 o
  12   0  -2          1.22        -33.24        33.24 o
  13   0  -2       2771.03       3197.39        93.09 o
  14   0  -2         44.59        122.16        52.23 o
  15   0  -2        398.26        493.17        72.91 o
  10   1  -2         40.39         20.71        23.76 o
  11   1  -2        913.78       1139.12        48.68 o
  12   1  -2        238.98        236.96        44.31 o
  13   1  -2        378.78        513.21        62.51 o
  14   1  -2        110.33         60.23        61.26 o
  15   1  -2         97.69        210.87        74.33 o
  14   0  -3        128.16        150.48        55.89 o
  15   0  -3         29.75        145.51        69.25 o
  14   1  -3        125.87        192.53        60.38 o
  15   1  -3        201.68        221.44        76.91 o
   7  -5  -1        703.16        739.07        17.05 o
   8  -5  -1        497.96        529.04        20.05 o
   9  -5  -1        311.72        366.10        25.68 o
   6  -4  -1       1209.73       1164.22        14.07 o
   7  -4  -1        683.18        682.96        15.89 o
   5  -3  -1        800.89        827.96         8.10 o
   6  -3  -1       4351.43       3958.12        32.19 o
  13  -9  -2        437.91        391.99        67.83 o
  14  -9  -2         27.71         37.13        70.07 o
  12  -8  -2         97.10         89.43        47.04 o
  13  -8  -2         13.93         50.16        55.81 o
  14  -8  -2         11.46        -69.57        69.57 o
  11  -7  -2          7.18          0.07        35.68 o
  12  -7  -2        208.62        277.33        51.15 o
  13  -7  -2        457.75        578.11        72.21 o
  10  -6  -2         29.78         -0.34        26.44 o
  11  -6  -2        322.76        344.43        42.53 o
  12  -6  -2         34.16         45.11        47.62 o
  10  -5  -2         27.82         47.30        27.80 o
  14  -9  -3        270.47        175.37        74.90 o
  14  -8  -3        537.47        720.78        82.62 o
  -6 -18   4         54.42        -11.65        65.55 o
  -5 -18   4        286.27        240.36        76.25 o
  -6 -17   4         58.86         30.54        58.52 o
  -5 -17   4         10.77        -40.66        56.87 o
  -5 -16   4        160.15         96.85        51.06 o
  -5 -18   3        155.26        202.19        69.62 o
  -5 -17   3        249.07        331.49        61.95 o
  -5 -16   3        222.30        311.92        53.44 o
  -4 -16   3        437.68        483.71        61.38 o
  -5 -15   3         20.80         14.99        38.73 o
  -4 -15   3        802.43        874.71        59.21 o
  -4 -14   3         71.84         78.33        34.66 o
  -4 -13   3        165.94        151.32        28.12 o
  -4 -12   3       1808.63       2041.94        48.08 o
  -3 -12   2        220.92        223.78        23.81 o
  -3 -11   2         89.42         96.08        16.31 o
  -3 -10   2        285.14        330.79        14.45 o
  -3  -9   2        248.60        261.24        10.61 o
 -10 -13   6         11.39        -31.45        74.13 o
 -11 -12   6         52.79         48.64        72.31 o
 -10 -12   6          8.57         74.25        62.22 o
 -11 -13   5         46.37        137.86        74.31 o
 -10 -13   5         55.76        112.93        73.40 o
 -11 -12   5        167.25        137.25        66.57 o
 -10 -12   5        324.44        379.34        65.44 o
  -9 -12   5        241.00        325.83        65.48 o
 -10 -11   5        516.67        639.61        61.98 o
  -9 -11   5        692.38        898.36        67.01 o
  -9 -10   5        122.01        225.08        43.38 o
  -8 -10   4        267.05        209.30        38.78 o
  -8  -9   4         38.03         42.74        28.59 o
  -7  -9   4        299.31        321.15        31.33 o
  -7  -8   4        674.49        862.81        31.34 o
  -6  -8   3        243.41        273.15        20.20 o
  -6  -7   3        603.43        629.29        18.67 o
  -5  -6   3       1180.80       1152.18        20.90 o
  -4  -5   2        773.71        785.95         9.52 o
  -2  13   7          4.11        -14.65        61.08 o
  -3  14   7        203.56        173.39        75.87 o
  -2  11   6        529.11        617.02        49.64 o
  -2  12   6         77.59        192.31        47.60 o
  -1  12   6          9.70         -0.52        47.79 o
  -2  13   6        176.92        255.04        59.25 o
  -1  13   6         19.65         28.28        52.28 o
  -1  14   6        170.77        197.17        67.57 o
  -2  10   5         35.78         65.99        27.56 o
  -1  10   5        512.61        657.50        37.75 o
  -1  11   5         40.28         29.63        32.66 o
  -1  12   5         33.64         56.27        42.09 o
  -1   8   4        378.70        380.16        18.43 o
  -1   9   4         12.58          6.34        17.02 o
  -1   6   3        774.68        770.12        11.73 o
  -3  16   4        283.02        339.77        50.13 o
  -3  17   4        167.66        203.92        58.72 o
  -4  18   4         53.79        -41.47        66.59 o
  -3  18   4        267.80        226.43        69.91 o
  -2  18   4        352.91        404.05        76.17 o
  -3  19   4        339.58        327.38        80.14 o
  -2  19   4         45.90         38.16        75.28 o
  -2  12   3         12.10         14.36        19.23 o
  -2  13   3        168.79        253.65        28.11 o
  -3  14   3       1106.54       1401.77        55.17 o
  -2  14   3        100.93        174.93        32.59 o
  -3  15   3        395.73        437.43        48.08 o
  -2  15   3          6.84        -35.73        35.73 o
  -2  16   3        203.90        172.96        49.96 o
  -2  17   3        387.62        435.04        63.04 o
  -2  18   3         84.14         22.78        66.43 o
  -2  19   3        192.94        340.86        82.93 o
  -2   9   2       5489.58       5631.58        50.94 o
  -1   9   2          6.73         19.85         6.57 o
  -2  10   2        119.17        130.18        12.83 o
  -1  10   2        544.44        563.35        16.43 o
  -1  11   2       1189.41       1275.69        28.62 o
  -1   5   1       8280.37       7102.59        28.86 o
  -1 -13   7         22.23         20.20        66.96 o
  -2 -12   7         44.35         -2.27        58.69 o
  -1 -12   7        175.81        306.23        68.02 o
  -2 -11   7        649.01        719.20        73.91 o
  -1 -11   7        728.14        936.97        81.07 o
  -2 -10   7         45.91        -56.92        56.92 o
  -2 -11   6        529.12        552.39        49.31 o
  -1 -11   6        162.78         86.77        42.88 o
  -2 -10   6         63.14         53.69        35.90 o
  -1 -10   6        126.32        240.28        42.50 o
  -2  -9   6         63.09         97.89        36.59 o
  -1  -9   6        134.22        183.99        41.34 o
  -1  -9   5         58.47         92.73        24.44 o
  -1  -8   5        724.52        895.54        36.93 o
  -1  -7   4        468.04        541.39        17.70 o
  -1  -6   4       1460.94       1718.45        30.45 o
  -1  -5   3       5531.79       5484.43        31.97 o
  -2 -13   7          4.11         -8.46        68.14 o
  -1 -13   7         22.23        -10.54        76.84 o
  -2 -12   7         44.35          1.38        69.32 o
  -1 -12   7        175.81        265.58        77.74 o
  -2 -13   6        176.92        194.04        52.39 o
  -1 -13   6         19.65         -3.42        53.81 o
  -2 -12   6         77.59         91.81        46.19 o
  -1 -12   6          9.70        -29.77        48.66 o
  -2 -11   6        529.12        553.72        56.12 o
  -1 -11   6        162.78        200.18        51.34 o
  -1 -11   5         40.28         63.97        31.90 o
  -2 -10   5         35.78         -1.68        24.51 o
  -1 -10   5        512.61        675.69        37.66 o
  -2  -9   5       1800.88       2150.66        56.75 o
  -1  -9   5         58.47         75.84        28.29 o
  -1  -8   4        378.69        454.00        20.26 o
  -1  -7   4        468.04        567.59        21.17 o
  -1  -6   3        774.68        782.37        11.80 o
  -1   2  -2        426.08        445.22         4.90 o
  -1   2  -3       2135.81       2482.31        20.63 o
  -1   3  -3        315.34        344.45         7.04 o
  -2   3  -4       1844.53       2321.94        39.18 o
  -1   3  -4        301.98        371.84        16.39 o
  -2   4  -4       2871.62       3507.97        45.55 o
  -3   4  -5         49.28         82.43        32.58 o
  -2   4  -5        279.37        372.98        33.03 o
  -1   4  -5       1279.05       1553.36        44.86 o
  -2   5  -5       1209.98       1495.21        48.27 o
  -3   4  -6        472.56        574.88        64.18 o
  -2   4  -6        150.34        223.23        48.61 o
  -1   4  -6        100.54        144.05        46.74 o
  -3   5  -6        640.91        894.07        65.30 o
  -2   5  -6         77.82         88.39        46.91 o
  -3   6  -6         57.79        -12.75        48.23 o
  -2   6  -6       1208.35       1424.32        67.45 o
  -4   5  -7         80.56        182.92        86.62 o
  -3   5  -7         65.95         27.82        78.48 o
  -2   5  -7        568.90        804.57        84.39 o
  -4   6  -7        250.81        373.93        87.50 o
  -3   6  -7        691.77        805.76        92.08 o
  -2   6  -7        162.38        203.77        72.84 o
  -4   7  -7         31.90         31.31        80.72 o
  -3   7  -7         85.07         61.74        74.86 o
  -2   5  -8         23.00         64.90       102.78 o
  -2   6  -8         86.29        300.77       100.24 o
  -1  -1  -2         94.51        100.36         2.04 o
  -1  -1  -3         49.31         48.28         3.28 o
  -2  -2  -4        116.19        140.85        12.37 o
  -1  -2  -4       1559.81       1601.51        26.25 o
  -2  -1  -4        814.22        865.85        17.73 o
  -1  -1  -4       1508.82       1526.63        20.46 o
  -2  -2  -5        249.82        262.51        23.69 o
  -1  -2  -5       1634.31       1882.96        42.80 o
  -1  -1  -5         76.12         76.57        16.19 o
  -3  -3  -6        629.58        705.83        52.69 o
  -2  -3  -6        214.83        273.80        39.91 o
  -3  -2  -6       1544.24       1539.51        62.69 o
  -2  -2  -6        471.08        569.37        40.78 o
  -4  -4  -7        147.47        134.84        72.16 o
  -3  -4  -7         18.24         28.77        63.89 o
  -4  -3  -7         72.11         66.72        64.97 o
  -3  -3  -7         72.51        100.40        57.87 o
  -2  -3  -7        637.73        798.68        68.36 o
  -4  -2  -7          4.70         78.45        56.62 o
  -3  -2  -7         10.79         18.64        48.24 o
  -2  -2  -7        528.97        511.25        56.86 o
  -2  -4  -8        114.38        143.69        83.87 o
  -3  -3  -8        230.33        428.28        84.59 o
  -2  -3  -8        451.91        468.30        82.51 o
  -3  -2  -8        120.49         97.41        70.39 o
  -2  -2  -8        225.70        322.23        71.23 o
   1  -4  -2       3956.06       3614.26        19.44 o
   1  -7  -3        336.51        340.78        10.90 o
   1  -6  -3        774.68        727.41        11.81 o
   1  -5  -3       5531.79       5410.87        37.40 o
   1  -9  -4         12.58        -16.16        16.16 o
   1  -8  -4        378.70        415.54        17.55 o
   2  -8  -4       1032.48       1109.89        29.93 o
   1 -11  -5         40.28         47.99        31.12 o
   2 -11  -5        378.56        341.59        41.95 o
   1 -10  -5        512.61        555.69        36.89 o
   2 -10  -5         35.78         34.76        30.41 o
   2  -9  -5       1800.88       1931.49        53.14 o
   2 -15  -6         10.68        -31.05        77.30 o
   2 -14  -6         37.37         34.39        68.41 o
   1 -13  -6         19.65         82.13        50.58 o
   2 -13  -6        176.92         91.96        61.39 o
   2 -12  -6         77.59        118.14        53.01 o
   3 -12  -6        141.39        154.91        58.05 o
   2 -11  -6        529.11        577.69        51.66 o
   3 -11  -6        362.10        459.48        58.38 o
   2 -10  -6         63.14         51.11        42.63 o
   3 -14  -7        203.56        327.33        85.64 o
   2 -13  -7          4.11        145.73        66.42 o
   3 -13  -7          3.17          5.96        74.32 o
   3 -12  -7        148.47         88.46        72.60 o
  -1  -4  -3        641.33        604.82        10.17 o
  -1  -3  -3        315.34        299.14         5.94 o
  -2  -5  -4       3079.13       2870.84        40.63 o
  -1  -5  -4         65.05         68.58        13.07 o
  -1  -4  -4       1155.03       1189.71        23.21 o
  -2  -7  -5         13.54         -3.51        28.66 o
  -2  -6  -5       1035.04       1011.57        41.57 o
  -1  -6  -5        575.34        586.00        34.17 o
  -2  -5  -5       1209.98       1165.25        38.82 o
  -1  -5  -5        209.15        272.17        25.16 o
  -3  -8  -6       1189.96       1093.78        71.18 o
  -2  -8  -6        816.27        817.81        64.31 o
  -3  -7  -6         47.13        110.87        41.21 o
  -2  -7  -6        758.33        684.54        55.17 o
  -1  -7  -6        170.02        185.70        46.79 o
  -2  -6  -6       1208.35       1159.56        56.67 o
  -1  -6  -6        296.82        343.18        43.89 o
  -3 -10  -7        225.65        255.94        84.27 o
  -3  -9  -7         32.96         29.62        70.46 o
  -2  -9  -7         12.77        -37.95        66.48 o
  -3  -8  -7         31.35        -21.32        62.53 o
  -2  -8  -7        142.89        230.58        68.30 o
  -2  -7  -7         86.09        102.58        59.02 o
  -1  -7  -7         99.26        246.04        62.01 o
  -2  -6  -7        162.38        110.53        58.12 o
  -1  -8  -8         80.76        118.32        91.45 o
  -8  10   1         18.28         18.54        25.19 o
  -9  11   1        399.76        458.04        43.79 o
 -10  12   1         34.38        -17.60        50.04 o
  -9  12   1        494.60        528.02        48.21 o
 -11  13   1         83.24         92.25        68.58 o
 -10  13   1         84.70         22.32        54.34 o
 -11  14   1         62.26        189.86        74.99 o
 -10  14   1         76.85         97.06        59.40 o
  -2   3   0        770.73        601.94         5.49 o
  -3   4   0        524.32        381.85         4.41 o
  -3   5   0       2709.83       2198.82        14.65 o
  -4   6   0        942.90        811.01        10.93 o
  -5   7   0        528.66        528.02        14.45 o
  -6   8   0       2167.58       2150.21        38.65 o
  -5   8   0       2072.30       2053.81        31.55 o
  -6   9   0         48.80         50.36        18.13 o
  -7  10   0        342.21        353.91        33.15 o
  -6  10   0         69.99         52.35        21.61 o
  -8  11   0        453.61        366.34        45.64 o
  -7  11   0       1361.57       1294.81        53.29 o
  -9  12   0        111.70         42.30        52.43 o
  -8  12   0        343.48        332.20        49.40 o
  -9  13   0        127.34        135.17        58.62 o
  -8  13   0        153.85        203.01        52.27 o
 -10  14   0          5.36         71.28        75.30 o
  -9  14   0         18.65         24.46        65.80 o
 -10  15   0          7.49         62.48        83.43 o
  -9  15   0         42.91         88.13        78.06 o
  -8  14   4        793.04        689.28        67.65 o
  -9  15   4          2.05         54.85        73.27 o
  -8  15   4        105.27         60.13        58.71 o
  -9  16   4         47.35         65.75        82.18 o
  -8  16   4        181.00        105.86        70.15 o
  -8  17   4         11.80        -31.40        75.42 o
  -6  11   3        185.78        171.54        26.17 o
  -7  12   3         83.94        -21.96        37.41 o
  -6  12   3          5.55         34.64        28.89 o
  -7  13   3        149.37        189.34        44.18 o
  -6  13   3       1160.85       1222.79        51.88 o
  -7  14   3         35.56        -41.76        49.48 o
  -6  14   3        115.49        155.42        42.37 o
  -7  15   3         27.93         36.73        56.65 o
  -6  15   3        332.58        351.59        52.53 o
  -8  16   3        217.54        376.52        78.99 o
  -7  16   3        412.96        462.21        73.57 o
  -8  17   3        174.35        295.34        88.56 o
  -7  17   3        349.32        476.21        86.38 o
  -4   7   2        714.15        643.09        10.84 o
  -5   8   2        345.91        314.89        14.90 o
  -4   8   2       1007.40       1048.85        17.10 o
  -5   9   2       2237.25       2172.16        37.20 o
  -4   9   2        107.14        118.93        10.67 o
  -5  10   2       2598.13       2795.77        47.03 o
  -4  10   2        264.59        221.34        15.94 o
  -5  11   2         51.50         47.41        22.51 o
  -5  12   2        507.88        494.71        35.16 o
  -2   4   1        342.75        299.37         3.78 o
  -2   5   1        173.13        154.78         2.98 o
 -15   1   3        201.68        295.45        79.89 o
 -14   1   3        125.87        116.35        60.10 o
 -15   2   3        336.38        275.65        77.12 o
 -14   2   3        259.61        345.63        62.01 o
 -13   2   3         69.49        108.51        43.04 o
 -15   3   3        400.34        374.75        76.96 o
 -14   3   3        870.64        909.07        72.04 o
 -12   1   2        238.98        303.64        45.30 o
 -11   1   2        913.77       1021.88        45.63 o
 -10   1   2         40.39         -8.37        21.94 o
  -9   1   2        355.47        324.27        19.24 o
 -14   2   2         63.06        212.46        69.00 o
 -13   2   2         29.18         62.96        50.81 o
 -12   2   2        348.83        357.20        43.89 o
 -11   2   2       1097.20       1042.48        46.45 o
 -10   2   2        542.30        573.83        28.57 o
 -15   3   2         31.87        -78.11        78.11 o
 -14   3   2        274.06        290.14        69.89 o
 -13   3   2        146.29        137.08        52.80 o
 -12   3   2        644.42        648.85        50.80 o
 -11   3   2         24.42        -10.96        27.51 o
 -13   4   2        299.10        401.17        57.98 o
  -7   1   1       1165.34       1024.06        17.25 o
  -6   1   1        256.63        251.53         5.99 o
  -5   1   1         10.63         17.97         1.96 o
 -14  -5   1         12.41         78.38        61.11 o
 -14  -6   0          0.56         83.96        79.64 o
 -14  -5   0        435.33        560.37        88.04 o
 -13  -5   0        374.45        364.95        69.95 o
 -12  -5   0        507.43        493.03        62.88 o
 -11  -5   0        125.86        185.96        46.16 o
 -14  -4   0        274.95        499.30        80.28 o
 -13  -4   0        139.74        238.21        62.60 o
 -12  -4   0        286.03        489.69        56.75 o
 -11  -4   0       1054.37       1214.46        58.44 o
 -10  -4   0        249.10        314.72        34.63 o
  -9  -4   0        285.17        282.74        29.35 o
 -14  -3   0         10.82         94.94        65.90 o
 -13  -3   0        155.25         59.73        58.18 o
 -12  -3   0        628.98        720.61        58.32 o
 -11  -3   0         19.55         -8.85        36.03 o
 -10  -3   0        363.22        427.12        33.41 o
  -9  -3   0        113.23        142.36        22.49 o
  -8  -3   0       4281.20       3726.58        50.00 o
  -7  -3   0         67.10         68.15        10.84 o
 -10  -2   0        120.97        180.19        27.36 o
  -9  -2   0       1508.28       1502.53        36.56 o
  -8  -2   0       2236.60       2036.71        36.16 o
  -7  -2   0       2310.82       2097.57        27.38 o
  -6  -2   0       6731.46       5726.52        39.99 o
  -5  -2   0        177.09        179.32         4.30 o
  -5  -1   0        744.95        669.99         7.93 o
  -4  -1   0       2386.62       1832.50        13.17 o
  -3  -1   0        182.57        156.28         2.47 o
   2  -6  -2       1117.31       1026.43         9.71 o
   2  -5  -2        280.97        264.90         3.96 o
   3  -9  -3        228.93        220.01        13.77 o
   3  -8  -3         51.86         45.70         9.39 o
   3  -7  -3        303.96        296.37        11.09 o
   4 -13  -4        679.37        736.45        44.89 o
   5 -13  -4         30.72         37.87        41.87 o
   4 -12  -4         10.29        -27.95        27.95 o
   4 -11  -4        270.25        297.68        30.42 o
   4 -10  -4        294.28        249.64        26.44 o
   4  -9  -4       2555.69       2751.84        54.23 o
   5 -16  -5        113.32         57.86        62.12 o
   6 -16  -5         83.99        103.27        71.19 o
   5 -15  -5          6.58        -29.25        55.84 o
   6 -15  -5          4.62        -29.54        62.59 o
   5 -14  -5        197.13        154.42        55.05 o
   6 -14  -5         27.03        -13.18        58.93 o
   5 -13  -5          0.59         37.36        45.36 o
   4 -12  -5        162.45        168.74        41.61 o
   5 -12  -5         95.64        115.29        43.52 o
   5 -11  -5        392.88        358.69        45.89 o
   5 -15  -6         81.09        132.32        65.88 o
   6 -15  -6        461.50        334.57        83.91 o
   5 -14  -6         10.49        -59.17        59.17 o
   6 -14  -6         41.60        -29.89        70.45 o
   5  -5  -2        252.67        219.64         7.13 o
   4  -4  -2        819.62        733.44         7.92 o
   7  -8  -3        192.26        167.87        20.12 o
   6  -7  -3        603.43        604.64        18.64 o
   7  -7  -3        124.50        164.69        18.60 o
   6  -6  -3       3319.50       3239.95        41.44 o
   9 -11  -4        301.42        284.62        46.39 o
  10 -11  -4        401.11        439.38        62.41 o
   9 -10  -4        419.77        422.78        46.88 o
  10 -10  -4          6.65         71.73        51.43 o
   8  -9  -4         38.03         25.92        28.52 o
   9  -9  -4        919.11       1134.69        56.85 o
   8  -8  -4        239.87        240.48        31.69 o
   9  -8  -4       1036.71       1171.89        55.20 o
   8  -7  -4        570.05        577.86        37.65 o
  11 -13  -5         46.37        125.31        70.54 o
  11 -12  -5        167.25         86.60        73.96 o
  12 -12  -5         73.32         55.25        86.03 o
  10 -11  -5        516.67        530.27        64.63 o
  11 -11  -5        643.43        829.00        85.10 o
  10 -10  -5        123.93        123.13        56.91 o
  11 -10  -5        380.94        233.54        73.41 o
  10  -9  -5        111.15        109.48        57.70 o
   6   0  -2         29.85         26.39         3.54 o
   7   0  -2      10637.96       9549.65        61.70 o
   6   1  -2        332.63        318.93         7.46 o
   7   1  -2        526.71        534.34        13.13 o
   8   0  -3         75.74         90.00        12.14 o
   9   0  -3        213.09        200.12        17.42 o
  10   0  -3        774.28        713.01        29.80 o
  11   0  -3        544.66        445.72        32.96 o
   8   1  -3       2063.64       2089.11        36.19 o
   9   1  -3        613.08        692.87        26.42 o
  10   1  -3        120.69        164.65        24.96 o
  11   1  -3        621.07        814.04        44.29 o
  11   0  -4        377.06        334.84        37.41 o
  12   0  -4        115.27         80.91        38.49 o
  13   0  -4        369.02        405.65        51.83 o
  14   0  -4         64.89          8.63        54.46 o
  11   1  -4        576.49        673.12        45.21 o
  12   1  -4        143.71         62.22        43.66 o
  13   1  -4         13.49        -47.58        47.58 o
  14   1  -4        958.39       1125.33        75.21 o
  12   2  -4         37.14        -44.97        44.97 o
  13   2  -4        221.51        191.15        58.95 o
  14   2  -4         38.42        -19.49        67.37 o
  15   2  -4        169.28        246.21        81.83 o
  14   0  -5        194.73        219.80        67.01 o
  15   0  -5         45.44         16.80        70.04 o
  14   1  -5        829.07        881.59        86.41 o
  15   1  -5         38.63        224.62        76.59 o
  14   2  -5        143.29        266.47        77.68 o
  15   2  -5         23.31        -47.79        84.49 o
   3  -2  -1        496.92        395.52         4.53 o
   6  -4  -2        638.18        572.44        10.46 o
   7  -4  -2        120.27        102.23         9.62 o
   6  -3  -2       1143.81       1156.46        14.63 o
  11  -7  -3         85.83        127.61        35.53 o
   9  -6  -3         57.18         66.82        21.33 o
  10  -6  -3        379.81        380.38        33.72 o
  11  -6  -3        103.12        206.82        38.34 o
   8  -5  -3        123.70        129.62        16.54 o
   9  -5  -3         45.73         81.83        22.30 o
  10  -5  -3        857.29        923.97        43.10 o
   8  -4  -3       1009.64       1172.59        29.98 o
  14  -9  -4        240.82        343.40        76.19 o
  12  -8  -4         33.73        -20.99        49.22 o
  13  -8  -4         87.32          2.51        59.81 o
  14  -8  -4         51.79        175.98        71.80 o
  11  -7  -4        325.12        319.80        46.22 o
  12  -7  -4        428.38        414.36        61.25 o
  13  -7  -4        118.29         58.92        62.01 o
  14  -7  -4        106.02         52.84        76.90 o
  11  -6  -4        103.50        135.34        43.73 o
  12  -6  -4         45.98         68.15        52.29 o
  13  -6  -4        157.74         84.18        67.04 o
  13  -9  -5        196.24        199.52        83.72 o
  13  -8  -5        292.28        344.05        76.30 o
  13  -7  -5         58.93         20.99        72.06 o
  14  -7  -5         40.87          5.92        78.77 o
  -6 -19   2         50.04        194.42        75.59 o
  -5 -19   2        212.78        212.89        79.53 o
  -6 -18   2         71.17        114.83        61.41 o
  -5 -18   2         16.22        -31.52        63.28 o
  -6 -17   2        149.12        179.66        53.37 o
  -5 -17   2         26.78         92.06        54.46 o
  -5 -16   2         80.78        191.40        47.64 o
  -5 -15   2         84.74         98.76        38.17 o
  -5 -14   2         31.18         25.26        32.44 o
  -6 -19   1        321.40        290.88        87.00 o
  -5 -19   1        129.46         37.11        83.91 o
  -6 -18   1        822.56        886.84        87.58 o
  -5 -18   1        117.59        128.17        68.95 o
  -6 -17   1        822.73        948.67        79.82 o
  -5 -17   1        477.84        428.73        66.77 o
  -5 -16   1         47.45         78.23        50.50 o
  -5 -15   1        248.83        240.33        43.26 o
  -4 -15   1         20.99         11.00        39.03 o
  -5 -14   1         49.67         80.37        31.62 o
  -4 -14   1       1307.84       1271.18        50.59 o
  -4 -13   1        276.87        265.67        29.85 o
  -4 -12   1        103.76         85.29        19.92 o
  -3 -12   1        153.89        138.71        21.14 o
  -4 -11   1        226.98        178.13        15.72 o
  -3 -11   1         46.50         46.04        14.07 o
  -3 -10   1         45.55         40.07         9.89 o
  -3  -9   1        861.76        817.59        13.98 o
 -11 -14   4         11.30          6.53        79.59 o
 -12 -13   4         34.44        -35.34        73.24 o
 -11 -13   4        191.92        272.37        72.66 o
 -11 -12   4        286.96        434.26        65.93 o
 -11 -14   3         73.85         -0.07        82.28 o
 -12 -13   3        546.91        513.48        89.13 o
 -11 -13   3         13.06         39.84        71.67 o
 -10 -13   3         64.33         34.78        65.41 o
 -12 -12   3         82.38        122.14        72.69 o
 -11 -12   3        124.79        148.64        60.34 o
 -10 -12   3        151.88         95.31        56.98 o
  -9 -12   3         85.04        112.51        50.89 o
 -10 -11   3          7.45        101.80        44.06 o
  -9 -11   3         28.38         35.72        41.08 o
  -9 -10   3        212.39        285.71        37.25 o
  -8 -10   3       1120.54       1155.25        50.92 o
  -8  -9   3        854.55        819.39        37.13 o
  -8 -10   2        255.97        320.19        36.37 o
  -8  -9   2        195.41        207.95        28.11 o
  -7  -9   2        583.22        630.68        30.80 o
  -8  -8   2        159.72        201.14        23.22 o
  -7  -8   2        136.06        159.48        16.92 o
  -6  -8   2        295.45        345.84        18.05 o
  -6  -7   2        871.82        763.04        18.73 o
  -4  -5   1       1798.45       1632.73        13.38 o
  -4  -4   1       1805.00       1512.38        13.00 o
  -3  -4   1        786.24        613.64         5.88 o
   1  14   6        208.64        213.56        67.44 o
   2  14   6        520.12        486.77        79.16 o
   1  15   6        168.35        187.06        79.26 o
   1  12   5        450.28        399.12        46.47 o
   2  12   5        122.67         82.13        43.75 o
   1  13   5         22.49        -47.97        47.97 o
   2  13   5         36.28         84.47        54.04 o
   3  13   5        331.94        419.30        61.22 o
   1  14   5        119.25        197.50        61.96 o
   2  14   5        514.60        481.59        72.38 o
   3  14   5        164.96        162.01        67.04 o
   2  15   5        264.86        369.39        80.78 o
   3  15   5         91.22        -20.83        76.93 o
   1   9   4         37.38         12.35        17.51 o
   1  10   4        797.28        773.46        34.74 o
   2  10   4         85.15        110.53        25.41 o
   1  11   4        725.72        663.95        40.48 o
   2  11   4        223.74        200.26        34.70 o
   2  12   4        183.85        208.88        42.19 o
   3  13   4          7.54         -6.92        52.00 o
   1   7   3        469.19        472.62        12.79 o
   1   8   3        236.95        221.30        13.45 o
   2   8   3       1337.91       1392.36        27.93 o
   1   9   3        113.09         89.92        15.45 o
   2   9   3        223.14        318.63        21.35 o
   1   5   2        278.60        269.85         4.21 o
   1   6   2       1289.92       1305.95        13.38 o
   0  18   3         83.10        103.11        57.43 o
   0  19   3         69.44          8.98        68.27 o
   0  12   2         65.88         87.38        16.35 o
   0  13   2        530.03        554.45        30.95 o
   0  14   2        545.47        516.43        35.53 o
   1  14   2        120.94         94.08        28.43 o
   0  15   2        371.66        374.27        41.05 o
   1  15   2         68.34        152.83        35.92 o
   2  15   2        228.17        180.40        44.85 o
   0  16   2        386.13        336.60        50.33 o
   1  16   2        702.24        571.23        54.55 o
   2  16   2         49.46         35.04        42.77 o
   0  17   2          5.05         11.22        51.96 o
   1  17   2        231.11        173.99        55.02 o
   2  17   2        145.17         49.31        53.48 o
   0  18   2          2.55        -62.34        67.88 o
   1  18   2         10.39        -57.87        59.73 o
   2  18   2         13.78         42.46        60.71 o
   1  19   2         17.83         41.63        72.29 o
   2  19   2         86.42         84.06        76.97 o
   1  20   2          0.59        158.53        84.71 o
   2  20   2        139.55        122.97        88.07 o
   0   6   1        202.98        184.47         3.10 o
   0   7   1       3251.78       3129.59        18.73 o
   0   8   1       2234.69       2304.85        19.26 o
   1   8   1       5007.70       5288.22        34.29 o
   0   9   1       4634.58       4404.33        38.28 o
   1   9   1        529.50        511.97        11.39 o
   1  10   1        848.14        906.72        19.70 o
   1  11   1       1189.06       1192.88        28.99 o
   1  12   1        268.27        269.92        22.73 o
   2 -11   7        183.27        225.45        86.77 o
   3 -13   6          3.68        -22.73        71.64 o
   2 -12   6        204.33        320.05        63.70 o
   3 -12   6        309.66        280.28        74.72 o
   1 -11   6        627.59        641.61        62.87 o
   2 -11   6         31.51         54.08        60.41 o
   3 -11   6        332.20        244.65        75.65 o
   1 -10   6        188.09        202.45        54.00 o
   2 -10   6         17.12        -40.81        57.60 o
   3 -10   6        227.92        305.60        72.35 o
   3 -11   5       1742.80       1864.26        80.65 o
   1 -10   5          9.57         -6.29        32.28 o
   2 -10   5          0.25        -35.18        35.18 o
   3 -10   5        555.79        461.16        55.12 o
   1  -9   5         17.57         13.79        29.33 o
   2  -9   5        186.57        205.74        39.16 o
   3  -9   5        812.70        856.04        61.12 o
   1  -8   5       2461.98       2847.86        71.22 o
   2  -8   5        325.75        292.03        40.75 o
   1  -8   4        597.18        611.54        23.86 o
   2  -8   4        142.73        177.77        23.25 o
   1  -7   4        557.31        565.97        22.41 o
   2  -7   4         60.74         75.69        20.70 o
   1  -6   3       3813.92       4069.39        32.99 o
   1  -5   3        206.91        242.58         8.28 o
   1  -4   2       2372.20       2300.28        15.09 o
   1 -14   6        208.64        284.20        69.76 o
   2 -14   6        520.12        558.85        86.34 o
   1 -13   6        827.62        859.27        83.66 o
   2 -13   6        231.79        243.10        77.51 o
   3 -13   6          3.68        -65.04        81.18 o
   1 -12   6        324.15        258.39        69.38 o
   2 -12   6        204.33        231.78        72.03 o
   3 -12   6        309.66        442.95        87.64 o
   1 -11   6        627.59        678.85        72.54 o
   3 -13   5        331.94        285.98        63.02 o
   1 -12   5        450.28        403.41        49.01 o
   2 -12   5        122.67        137.88        47.94 o
   3 -12   5        275.36        305.31        62.73 o
   1 -11   5        187.35        181.67        40.61 o
   2 -11   5       1269.24       1301.66        68.87 o
   3 -11   5       1742.80       1870.33        91.39 o
   1 -10   5          9.57        -36.29        36.29 o
   2 -10   5          0.25         34.23        44.81 o
   2 -10   4         85.15         62.82        26.88 o
   1  -9   4         37.38         41.74        19.79 o
   2  -9   4         90.61        105.50        26.38 o
   1  -8   4        597.18        622.50        27.18 o
   2  -8   4        142.73        146.41        26.50 o
   1  -7   3        469.19        515.06        13.39 o
   2  -7   3         76.59         78.57        13.34 o
   1  -6   3       3813.92       4181.53        38.89 o
   1  -5   2        278.61        299.95         4.75 o
   1  -4   2       2372.20       2269.35        14.25 o
   0   2  -3        492.75        522.28         8.09 o
   0   3  -4        307.26        352.37        12.97 o
   1   3  -4       2660.44       3127.45        32.32 o
   0   4  -5        161.45        174.11        20.52 o
   1   4  -5         54.44         54.46        14.79 o
   0   4  -6         25.30         53.53        34.92 o
   1   4  -6         36.10        115.36        31.04 o
   0   5  -6        133.37        153.94        35.19 o
   1   5  -6         72.90        102.97        28.50 o
   0   5  -7        586.59        585.42        69.03 o
   1   5  -7        139.54        152.74        51.03 o
   2   5  -7          7.12         44.63        41.86 o
   0   6  -7       1586.17       1667.05        88.10 o
   1   6  -7        563.62        673.03        57.45 o
   1   5  -8        426.49        623.68        83.54 o
   0   6  -8        386.39        403.29        88.89 o
   1   6  -8         13.15        -50.09        66.44 o
   2   6  -8         54.29         39.57        60.04 o
   0   7  -8         99.71        101.68        76.73 o
   1   7  -8          4.82          8.20        62.83 o
   2   7  -8        135.12        223.89        60.25 o
   0  -1  -3         18.34         19.40         2.30 o
   0  -1  -4       2970.89       2735.92        25.22 o
   1  -1  -4         80.48         77.15         5.33 o
   0  -2  -5        350.43        363.77        20.88 o
   0  -1  -5        258.36        288.26        15.53 o
   1  -1  -5         26.19         38.01         9.59 o
   0  -2  -6        119.50        108.23        27.07 o
   1  -2  -6         76.17         77.10        22.03 o
   0  -1  -6        410.70        420.08        26.96 o
   1  -1  -6         35.84         34.45        17.05 o
   0  -3  -7        168.61        219.96        48.16 o
   0  -2  -7         53.19         37.27        37.14 o
   1  -2  -7          8.72         18.49        32.62 o
   1  -1  -7         16.94         32.38        29.64 o
   0  -3  -8        416.16        394.60        71.59 o
   1  -3  -8        277.67        208.52        61.32 o
   0  -2  -8        175.05        132.43        55.51 o
   1  -2  -8         82.51         43.63        49.56 o
   2  -2  -8        180.93        277.58        49.27 o
   1  -1  -8        490.99        485.98        57.15 o
   1  -3  -9         25.08        -18.67        78.65 o
   2  -3  -9        143.58        132.41        69.15 o
   1  -2  -9        512.54        451.06        78.66 o
   2  -2  -9        378.30        321.75        65.62 o
   1  -1  -9        294.93        281.61        64.67 o
   2  -4  -3         31.18         31.35         3.22 o
   2  -5  -4        235.72        242.36         9.78 o
   3  -7  -5         51.25         60.32        19.29 o
   3  -6  -5        166.58        175.93        17.05 o
   3  -8  -6        948.04        971.34        44.49 o
   4  -8  -6       1686.19       1900.23        65.14 o
   3  -7  -6        283.70        250.13        29.24 o
   4  -7  -6         11.88          3.69        26.92 o
   4 -10  -7         49.49          4.12        54.99 o
   4  -9  -7          1.89         25.66        44.89 o
   4  -8  -7         51.66         -8.42        38.55 o
   4  -7  -7        243.14        228.95        37.53 o
   4 -11  -8         18.38         16.68        65.83 o
   5 -11  -8         17.20        -64.74        75.01 o
   4 -10  -8         33.38         32.26        60.26 o
   5 -10  -8         32.91        -58.78        66.80 o
   4  -9  -8         26.19         66.50        52.53 o
   5  -9  -8        153.03        135.25        61.62 o
   0  -1  -2        493.82        385.96         4.42 o
   0  -2  -3        492.75        432.98         6.22 o
   0  -1  -3         18.34         22.21         1.99 o
   0  -3  -4        307.26        296.88        12.26 o
   0  -2  -4        573.17        547.10        11.43 o
   0  -3  -5       1078.64       1093.05        26.95 o
   0  -2  -5        350.43        316.13        16.36 o
   0  -4  -6         25.30         15.75        25.35 o
   0  -3  -6        272.94        271.56        26.38 o
   0  -2  -6        119.50        112.05        20.90 o
   0  -5  -7        586.59        665.92        56.87 o
   0  -4  -7         92.14         48.51        39.01 o
   0  -3  -7        168.61        145.42        36.66 o
   1  -3  -7        125.17        166.92        36.62 o
   0  -6  -8        386.39        453.68        79.51 o
  -1  -5  -8         22.00          7.48        58.87 o
   0  -5  -8        493.14        578.98        70.90 o
   0  -4  -8        344.84        292.55        60.38 o
   1  -4  -8        744.89        817.43        68.29 o
   0  -3  -8        416.16        406.15        56.13 o
  -6  13   0        106.59         66.87        29.64 o
  -7  15   0        286.97        259.66        48.12 o
  -8  17   0         47.70         -0.94        64.21 o
  -4  12  -1       1718.30       1466.63        43.69 o
  -5  13  -1         22.22         18.89        31.33 o
  -6  14  -1        342.24        354.50        49.94 o
  -5  14  -1         32.93         50.42        35.13 o
  -7  15  -1        365.86        413.43        65.26 o
  -6  15  -1        207.89        176.67        54.63 o
  -5  15  -1        208.03        280.58        42.44 o
  -8  16  -1        110.97         45.25        77.68 o
  -7  16  -1         57.40         61.32        64.71 o
  -6  16  -1       1845.18       1798.66        83.84 o
  -7  17  -1        468.76        328.28        76.88 o
  -6  17  -1        321.48        318.22        62.82 o
  -6  19   3         13.46         70.66        75.12 o
  -4  13   2        167.62        135.01        27.17 o
  -4  14   2        396.48        425.51        35.12 o
  -4  15   2         23.35         37.02        33.21 o
  -5  16   2         80.78         78.52        50.12 o
  -4  16   2        494.05        395.35        48.52 o
  -3  16   2        411.38        395.72        42.90 o
  -5  17   2         26.78         46.66        54.54 o
  -4  17   2        174.89        162.76        49.91 o
  -5  18   2         16.22         99.77        65.59 o
  -4  18   2         13.89         10.81        50.97 o
  -5  19   2        212.78         86.43        79.15 o
  -4  19   2         98.28        228.43        62.02 o
  -4  20   2         82.17          8.60        68.31 o
  -2   7   1        525.13        521.63         6.63 o
  -2   8   1       1750.68       1724.45        17.41 o
  -2   9   1        138.08        171.20         7.08 o
  -2  10   1       3816.75       3698.33        37.30 o
 -14   4   1         43.86        -47.96        68.18 o
 -13   4   1        109.23        133.61        59.23 o
 -12   4   1        963.08       1117.44        67.29 o
 -11   4   1        181.87        215.07        34.23 o
 -10   4   1        423.24        461.46        28.95 o
  -9   4   1        995.06        907.40        26.74 o
 -14   5   1         12.41         -6.76        63.90 o
 -13   5   1        203.12         90.50        53.69 o
 -12   5   1       1814.57       1708.12        69.99 o
 -11   5   1        106.89         83.61        32.14 o
 -14   6   1        394.50        436.74        73.06 o
 -13   6   1        148.83        230.81        54.21 o
 -12   6   1        176.20        163.09        41.96 o
 -14   7   1        361.05        313.78        70.06 o
 -13   7   1         52.68         93.10        48.15 o
  -4   2   0       1337.63        925.00         7.64 o
  -6   3   0       2340.38       1768.10        20.64 o
  -8   4   0        187.43        127.90        14.94 o
 -10   5   0        119.21         59.55        28.01 o
 -12   6   0        654.22        643.63        58.92 o
 -13  -2  -1        830.83        599.96        77.19 o
 -12  -2  -1        524.72        575.97        61.46 o
 -11  -2  -1        334.38        393.98        50.81 o
 -10  -2  -1        142.95        146.11        37.62 o
  -9  -2  -1         60.78         54.69        27.04 o
 -14  -1  -1         40.27         21.11        67.94 o
 -13  -1  -1        721.49        724.08        72.97 o
 -12  -1  -1        749.23        763.26        61.64 o
 -11  -1  -1        152.07        117.39        39.18 o
 -10  -1  -1        220.91        253.07        32.26 o
  -9  -1  -1         75.50        131.00        23.62 o
  -8  -1  -1       1377.26       1358.90        34.98 o
  -7  -1  -1       1674.14       1620.94        31.03 o
 -12   0  -1       1579.52       1367.76        70.84 o
 -11   0  -1         79.15         95.41        34.98 o
 -10   0  -1        595.08        591.30        37.58 o
  -9   0  -1         96.46        120.67        20.25 o
  -8   0  -1        385.11        373.70        18.55 o
  -7   0  -1       3806.04       3282.83        40.22 o
  -6   0  -1       1222.38       1089.89        17.73 o
 -13  -1  -2        147.59        157.18        76.96 o
 -12  -1  -2        346.30        463.53        64.82 o
 -13   0  -2          6.86         78.30        64.14 o
 -12   0  -2         59.21         -8.06        56.76 o
 -11   0  -2        899.06        741.34        62.55 o
   2  -5  -3        888.84        788.56         9.80 o
   3  -7  -4       1090.18       1034.29        21.60 o
   3  -6  -4       3620.32       3087.22        38.12 o
   4  -9  -5        121.75         80.85        24.69 o
   4  -8  -5        233.66        242.26        25.42 o
   4  -7  -5        902.55        797.66        30.52 o
   5 -11  -6       2152.69       1782.48        77.65 o
   4 -10  -6        174.02        141.45        36.92 o
   5 -10  -6          7.29          5.54        38.94 o
   4  -9  -6        644.01        623.48        39.91 o
   5  -9  -6         98.03         83.29        37.14 o
   5 -13  -7        248.15        213.24        62.06 o
   6 -13  -7        200.88        337.46        76.93 o
   5 -12  -7        164.00        220.34        60.80 o
   6 -12  -7        246.80        258.71        71.55 o
   5 -11  -7        255.21        171.14        51.72 o
   6 -11  -7        125.32        325.21        66.96 o
   5 -10  -7        151.33        201.97        49.51 o
   6 -11  -8        221.61        142.63        71.77 o
   3  -2  -2        987.60        706.15         6.04 o
   5  -4  -3        318.12        311.51         8.09 o
   6  -5  -4        243.73        265.04        14.53 o
   7  -5  -4        330.04        376.98        21.52 o
   6  -4  -4         43.19         55.64        10.15 o
   8  -7  -5         14.79         13.40        25.85 o
   9  -7  -5        152.52        174.81        40.71 o
   7  -6  -5       1932.15       1704.11        45.03 o
   8  -6  -5         26.93         11.43        25.66 o
  10  -9  -6         54.77         -1.22        52.03 o
   9  -8  -6        653.17        656.33        53.22 o
  10  -8  -6        490.19        567.26        57.30 o
  11  -8  -6         31.15        -63.21        63.21 o
   9  -7  -6        129.16        222.90        39.74 o
  10  -7  -6         96.33        152.35        53.71 o
   9  -6  -6       1095.30       1244.25        57.84 o
  11 -10  -7        238.94        291.23        73.01 o
  11  -9  -7        477.76        526.30        78.34 o
  10  -8  -7        213.57        274.48        56.54 o
  11  -8  -7        364.93        494.17        72.67 o
  12  -8  -7        140.15        195.10        81.52 o
  11  -7  -7        117.81        191.26        61.90 o
   4   0  -2       3192.24       2335.12        14.41 o
   6   0  -3       1947.00       1698.31        17.70 o
   8   0  -4       1666.09       1683.03        31.69 o
   9   0  -4        905.59        914.17        30.35 o
   8   1  -4         80.07         83.67        16.58 o
   9   1  -4        336.60        321.91        27.22 o
  10   0  -5       2206.02       2114.07        57.13 o
  11   0  -5        590.50        589.32        44.92 o
  10   1  -5       1002.88       1050.98        51.77 o
  11   1  -5       1141.02       1265.52        60.53 o
  11   0  -6         60.73         13.57        36.46 o
  12   0  -6        398.22        375.55        53.37 o
  13   0  -6        215.98        248.01        59.53 o
  11   1  -6         13.70         14.03        41.00 o
  12   1  -6        166.65        190.43        53.84 o
  13   1  -6        108.63        110.24        60.46 o
  13   2  -6         64.61        135.99        62.61 o
  13   0  -7       1116.15       1331.48        86.61 o
  13   1  -7         10.51         49.28        61.96 o
   4  -3  -2        574.34        478.58         5.45 o
   6  -4  -3        217.01        204.65         8.66 o
   8  -6  -4        416.28        372.39        22.37 o
   7  -5  -4        330.04        388.18        18.23 o
   8  -5  -4       1575.90       1582.14        38.50 o
   9  -7  -5        152.52        168.45        30.17 o
  10  -7  -5        613.00        615.67        47.91 o
  11  -7  -5        603.99        518.80        57.47 o
   9  -6  -5        254.70        186.13        30.16 o
  10  -6  -5       1046.15       1036.00        56.64 o
  11  -6  -5         72.93        123.56        51.78 o
  12  -9  -6          7.55         71.40        58.73 o
  11  -8  -6         31.15         40.35        46.86 o
  12  -8  -6         85.06         78.97        58.96 o
  13  -8  -6         53.76          1.81        65.77 o
  11  -7  -6        698.25        796.55        65.06 o
  12  -7  -6        832.47        928.27        81.42 o
  13  -7  -6         41.99          4.52        75.44 o
  12  -8  -7        140.15        257.82        68.41 o
  -6 -19   0         42.78         11.96        89.77 o
  -7 -18   0        150.51        159.90        66.42 o
  -6 -18   0        282.42        441.52        73.70 o
  -7 -17   0        585.92        701.42        70.21 o
  -6 -17   0         26.72        -39.83        53.28 o
  -7 -16   0        126.66         54.77        48.31 o
  -6 -16   0         73.54         54.69        46.40 o
  -5 -16   0        250.05        151.85        53.64 o
  -6 -15   0        160.14        145.15        40.75 o
  -5 -15   0         21.66          1.16        40.32 o
  -6 -14   0       3395.44       3273.39        84.68 o
  -5 -14   0        189.85        208.01        34.18 o
  -5 -13   0         78.76         74.64        25.38 o
  -5 -12   0         51.28         59.16        21.14 o
  -4 -12   0         93.77         80.10        21.55 o
  -4 -11   0         43.35         45.59        13.97 o
  -4 -10   0         17.73         25.41        10.32 o
  -4  -9   0       1544.48       1412.65        21.73 o
  -3  -9   0        383.21        382.86        11.92 o
  -3  -8   0        457.73        463.25         9.26 o
  -3  -7   0        501.83        424.41         7.08 o
  -2  -6   0        426.43        400.54         4.83 o
  -2  -5   0       3374.84       2858.04        16.28 o
  -6 -16  -1       1845.17       1858.17        87.65 o
 -12 -13   2         16.75         12.36        69.14 o
 -12 -12   2         90.05        105.09        62.34 o
 -11 -11   2         30.74         -3.09        51.99 o
 -12 -12   1         57.91         65.43        63.34 o
 -11 -12   1        132.25         33.29        60.34 o
 -12 -11   1        109.81         77.79        52.63 o
 -11 -11   1         81.29         73.99        48.33 o
 -10 -11   1        119.24         63.08        48.27 o
 -11 -10   1         38.42         94.85        40.73 o
 -10 -10   1        186.91        186.62        39.00 o
  -9 -10   1        480.48        525.92        46.23 o
 -10  -9   1         96.08         80.91        32.69 o
  -9  -9   1        661.52        724.84        40.21 o
  -8  -9   1        724.07        662.66        36.35 o
  -9  -8   1        285.86        280.29        26.79 o
  -8  -8   1       1356.50       1349.31        39.33 o
  -7  -8   1         59.11         61.67        17.06 o
  -7  -7   1        292.81        312.28        16.16 o
  -6  -7   1        675.44        649.89        19.62 o
  -6  -6   1        818.44        835.59        14.69 o
   5  14   5         15.33        -62.01        69.07 o
   4  11   4        282.62        335.64        41.99 o
   5  12   4        354.97        299.60        52.21 o
   6  12   4         26.25         24.22        45.40 o
   5  13   4        332.16        293.39        56.71 o
   6  13   4         20.07         85.30        54.01 o
   7  13   4         37.60        101.56        56.16 o
   5  14   4         69.82         66.89        62.40 o
   6  14   4         66.77         33.80        64.87 o
   4   9   3         96.11        135.91        21.35 o
   5   9   3       1376.38       1249.50        43.49 o
   4  10   3        142.00        131.16        25.71 o
   5  10   3        104.51         83.98        27.05 o
   4  11   3         96.13         58.32        30.31 o
   5  11   3         48.21         86.39        34.03 o
   3   6   2        105.52        110.28         6.23 o
   3   7   2        141.44        140.12         9.30 o
   4  18   2        162.31         66.75        59.62 o
   4  19   2         27.67         57.11        71.14 o
   2   9   1        200.74        167.51         7.83 o
   2  10   1       1756.89       1629.39        26.79 o
   3  11   1         15.93         20.96        13.00 o
   3  12   1        666.99        687.53        27.38 o
   4  12   1       1718.29       1545.49        41.85 o
   3  13   1        121.65        129.57        24.08 o
   4  13   1        837.29        693.49        33.30 o
   3  14   1        146.65        111.16        31.26 o
   4  14   1       1039.19        856.99        43.72 o
   3  15   1         98.20         87.98        38.84 o
   4  15   1         18.47          9.46        36.18 o
   5  15   1        208.03        174.44        38.08 o
   4  16   1        199.60        211.04        49.13 o
   5  16   1         52.38         82.55        42.96 o
   4  17   1        858.60        874.82        69.36 o
   5  17   1       1373.93       1150.34        75.02 o
   4  18   1         10.94        -46.15        57.02 o
   5  18   1        122.65        112.48        63.11 o
   6  18   1        131.71        163.50        63.39 o
   4  19   1          6.03        -61.90        73.19 o
   5  19   1        113.82        204.83        80.04 o
   5 -12   5         76.99        174.52        60.49 o
   6 -12   5         85.24        144.84        66.73 o
   5 -11   5        102.66         99.65        60.44 o
   6 -11   5        101.51         74.83        71.37 o
   5 -10   5          6.28         19.91        63.21 o
   6 -12   4         26.25        -30.16        45.86 o
   5 -11   4       2380.67       2193.73        84.21 o
   6 -11   4         41.42          1.98        43.93 o
   4 -10   4        413.65        340.86        38.97 o
   5 -10   4        734.88        738.16        53.69 o
   6 -10   4         69.39        158.90        47.15 o
   4  -9   4        280.68        237.54        34.98 o
   5  -9   4        277.91        237.96        44.62 o
   4  -8   4        529.88        497.55        42.84 o
   5  -9   3       1376.38       1319.07        41.76 o
   4  -8   3         36.85         43.97        16.66 o
   5  -8   3         91.20        118.10        23.71 o
   3  -7   3        193.34        213.02        15.14 o
   4  -7   3        748.81        796.14        29.99 o
   3  -6   3        134.73        141.71        14.50 o
   3  -6   2        105.52        107.89         6.17 o
   2  -5   2        347.06        367.41         6.10 o
   3  -5   2        186.79        194.89         6.99 o
   2  -4   2        310.32        324.21         6.11 o
   5 -14   5         15.33        -75.40        77.33 o
   5 -13   5        127.50        279.88        77.55 o
   5 -12   5         76.99        -37.22        76.58 o
   6 -14   4         66.77         44.82        63.66 o
   5 -13   4        332.16        261.97        58.46 o
   6 -13   4         20.07         58.38        56.35 o
   7 -13   4         37.60         95.29        67.80 o
   4 -12   4        347.71        318.31        49.27 o
   5 -12   4        354.97        432.64        56.29 o
   6 -12   4         26.25         35.03        53.42 o
   4 -11   4        282.61        241.57        44.62 o
   5 -11   4       2380.67       2435.00        90.67 o
   4 -10   4        413.65        334.23        47.85 o
   5 -11   3         48.21         51.25        30.64 o
   4 -10   3        142.00        190.34        25.53 o
   5 -10   3        104.51        106.52        28.33 o
   3  -9   3        677.48        639.65        27.98 o
   4  -9   3         96.11        114.26        22.77 o
   5  -9   3       1376.38       1408.95        50.10 o
   3  -8   3        548.66        468.59        23.24 o
   4  -8   3         36.85         93.59        21.35 o
   3  -7   2        141.44        151.54         8.51 o
   2  -6   2        710.43        705.55        11.00 o
   3  -6   2        105.52        109.01         7.34 o
   2  -5   2        347.06        353.47         7.48 o
   1  -3   1        879.27        790.39         8.30 o
  -2   4  -2        310.32        363.47         5.60 o
  -3   5  -3        620.88        797.38        16.03 o
  -3   6  -3        134.73        150.20         9.51 o
  -5   7  -4        131.45        150.27        26.92 o
  -4   7  -4       1349.48       1641.07        43.60 o
  -5   8  -4        165.70        223.82        29.18 o
  -4   8  -4        529.88        613.71        31.42 o
  -4   7  -5        286.32        360.58        40.88 o
  -5   8  -5         57.35         90.42        40.69 o
  -4   8  -5        680.85        653.00        47.29 o
  -6   9  -5         46.60         79.02        47.37 o
  -5   9  -5        259.08        498.80        49.66 o
  -4   9  -5        510.60        593.50        47.68 o
  -6  10  -5         30.36         -0.88        46.44 o
  -5  10  -5          6.28         77.77        40.18 o
  -5   9  -6        290.38        316.19        65.25 o
  -5  10  -6        140.03         81.52        62.35 o
  -3   1  -3       1370.78       1435.17        16.03 o
  -4   1  -4         80.56         95.97        11.71 o
  -3   1  -4       1833.72       2079.95        29.77 o
  -4   0  -5          1.99        -11.52        18.87 o
  -5   1  -5        406.31        461.69        30.30 o
  -4   1  -5       1418.81       1480.65        40.32 o
  -5   2  -5       1162.30       1211.73        43.61 o
  -5   0  -6       1138.49       1238.82        61.01 o
  -7   1  -6        269.27        183.46        46.35 o
  -6   1  -6         31.10         40.66        37.42 o
  -5   1  -6         67.60        121.22        33.89 o
  -6   2  -6         18.29         22.05        35.34 o
  -5   2  -6         79.55         55.02        33.24 o
  -1  -5  -2        278.60        275.55         4.48 o
  -1  -7  -3        469.19        493.40        10.80 o
  -1  -6  -3       3813.92       4233.37        35.08 o
  -2 -11  -4        223.74        225.08        24.85 o
  -2 -10  -4         85.15         27.60        17.42 o
  -1 -10  -4        797.28        728.39        29.70 o
  -2  -9  -4         90.61         84.75        15.28 o
  -1  -9  -4         37.38         25.26        13.29 o
  -3 -13  -5        331.94        272.43        44.29 o
  -2 -13  -5         36.28         37.21        36.47 o
  -3 -12  -5        275.36        211.69        38.81 o
  -2 -12  -5        122.67        117.18        31.48 o
  -1 -12  -5        450.28        457.37        42.32 o
  -2 -11  -5       1269.25       1235.91        52.68 o
  -2 -14  -6        520.12        489.48        61.82 o
  -1 -14  -6        208.64        194.41        53.54 o
  -2 -13  -6        231.78        220.95        49.41 o
  -2 -12  -6        204.33        212.12        46.77 o
  -3  -3  -2       1810.09       1856.46        15.49 o
  -4  -5  -3       2951.76       2969.30        39.46 o
  -4  -4  -3       1951.84       1954.87        25.71 o
  -3  -4  -3        406.98        375.10         9.78 o
  -6  -6  -4        290.92        298.81        28.63 o
  -5  -6  -4        213.34        190.69        22.23 o
  -5  -5  -4         47.63         69.45        17.16 o
  -4  -5  -4        310.82        287.01        19.20 o
  -7  -8  -5         16.69         76.66        41.92 o
  -6  -8  -5         55.26          4.49        38.44 o
  -8  -7  -5        341.86        178.16        47.57 o
  -7  -7  -5         22.12        109.19        38.98 o
  -6  -7  -5        608.04        635.25        48.34 o
  -5  -7  -5        408.44        343.48        40.84 o
  -6  -6  -5        288.11        260.49        37.24 o
  -5  -6  -5         22.07         44.46        27.77 o
  -6  -8  -6         52.46        157.82        52.48 o
  -6  -7  -6        111.61         95.95        49.00 o
 -10  10   3        311.12        279.15        32.42 o
 -11  11   3         93.98         77.95        36.78 o
 -10  11   3          7.45         23.65        28.82 o
 -12  12   3         82.38         32.35        51.41 o
 -11  12   3        124.79        150.02        43.03 o
 -10  12   3        151.88        140.93        37.38 o
 -12  13   3        546.91        491.43        65.40 o
 -11  13   3         13.06         55.96        44.45 o
 -10  13   3         64.33        116.08        41.46 o
 -11  14   3         73.85         27.17        56.09 o
  -7   7   2       1112.84       1054.35        22.59 o
  -8   8   2        159.72        186.55        17.14 o
  -7   8   2        136.06        166.06        11.78 o
  -8   9   2        195.40        252.10        19.01 o
  -7   9   2        583.21        609.52        20.47 o
  -9  10   2        543.39        510.48        34.70 o
  -4   4   1       1805.00       1447.78        12.28 o
  -9  12   6          5.87         32.19        42.79 o
  -8  12   6         42.42        105.44        40.23 o
  -9  13   6        134.11        243.54        51.95 o
  -8  13   6         97.10         81.75        45.00 o
  -9  14   6        120.97        209.14        58.31 o
  -8  14   6         86.80        148.84        48.99 o
  -7  10   5         79.41        113.09        23.87 o
  -7  11   5        111.37         64.67        27.83 o
  -8  12   5         43.16         57.17        37.20 o
  -7  12   5         80.66         83.26        31.94 o
  -8  13   5          0.70        -36.73        39.07 o
  -6   8   4          4.17         41.89        11.93 o
  -6   9   4         95.23        100.76        15.89 o
  -6  10   4         21.56         12.95        16.88 o
  -4   6   3        410.89        405.75         8.23 o
  -4   7   3       1923.59       1954.72        22.28 o
  -3   4   2        617.60        557.54         5.89 o
  -3   5   2       2769.42       2520.83        17.17 o
 -14   2   5        143.29        187.49        50.75 o
 -13   2   5        165.59        218.21        38.65 o
 -15   3   5        222.14        247.95        54.03 o
 -14   3   5        119.24        103.78        44.01 o
 -13   3   5         88.25         88.64        34.25 o
 -12   3   5          3.15          2.80        27.12 o
 -15   4   5        164.61        165.08        55.28 o
 -14   4   5         93.34         65.67        43.50 o
 -12   2   4         37.14         47.74        27.98 o
 -11   2   4         10.62         11.21        20.45 o
 -10   2   4        370.96        324.55        21.41 o
 -12   3   4         50.33         25.91        27.39 o
 -11   3   4         96.40         87.11        22.04 o
  -8   1   3       2063.64       1853.94        28.02 o
  -9   2   3        938.23        969.77        24.35 o
  -8   2   3        706.31        668.33        14.41 o
  -6   1   2        332.63        298.90         5.92 o
  -5   1   2         74.90         63.45         2.32 o
 -15  -5   3        150.62         58.95        52.67 o
 -14  -5   3        121.82         98.13        44.53 o
 -15  -4   3         76.06         81.57        48.51 o
 -14  -4   3        193.35        183.55        41.79 o
 -13  -4   3        307.21        247.52        36.65 o
 -15  -3   3        400.34        328.68        55.30 o
 -14  -3   3        870.64        874.84        55.51 o
 -13  -3   3        172.09        171.94        32.49 o
 -13  -4   2        299.10        402.07        43.72 o
 -12  -3   2        644.42        670.48        38.37 o
 -11  -3   2         24.42         23.42        19.09 o
 -10  -3   2        280.84        316.03        19.19 o
  -9  -3   2        280.82        278.98        14.29 o
 -11  -2   2       1097.20       1046.68        35.22 o
 -10  -2   2        542.30        621.80        22.99 o
  -9  -2   2       1949.70       1832.08        30.98 o
  -5  -1   1         10.63          8.47         1.55 o
   1 -11  -2       1189.41       1186.86        23.04 o
   1 -10  -2        544.44        552.86        12.99 o
   1  -9  -2          6.73          7.30         4.36 o
   1 -17  -3        315.56        363.96        40.89 o
   2 -17  -3        387.62        360.14        41.84 o
   1 -16  -3        300.80        305.71        34.33 o
   2 -16  -3        203.90        206.24        33.57 o
   1 -15  -3         14.67         -7.36        22.86 o
   2 -15  -3          6.84         10.27        23.85 o
   2 -14  -3        100.93        137.13        24.02 o
   2 -13  -3        168.79        224.47        21.08 o
   2 -12  -3         12.10         15.90        15.53 o
   2 -19  -4         45.90         70.71        53.09 o
   3 -19  -4        339.58        433.20        64.41 o
   2 -18  -4        352.91        344.70        53.32 o
   3 -18  -4        267.80        319.26        58.59 o
   2 -17  -4         13.83        -39.06        39.06 o
   3 -17  -4        167.66        144.56        46.87 o
   3 -16  -4        283.02        221.32        45.48 o
   2  -4  -1        342.75        342.79         4.55 o
   5 -10  -2       2598.13       2830.18        41.86 o
   4  -9  -2        107.14        113.61         7.21 o
   4  -8  -2       1007.40       1045.17        14.90 o
   4  -7  -2        714.15        745.10        10.32 o
   7 -15  -3         27.93         40.30        32.15 o
   6 -14  -3        115.49         94.65        28.15 o
   7 -14  -3         35.56         64.75        30.71 o
   6 -13  -3       1160.85       1260.73        45.09 o
   7 -13  -3        149.37        172.52        29.87 o
   6 -12  -3          5.55         -6.75        17.77 o
   7 -12  -3         83.94         66.41        26.50 o
   6 -11  -3        185.78        191.41        19.66 o
   8 -17  -4         11.80         47.64        49.34 o
   8 -16  -4        181.00        224.88        51.01 o
   9 -16  -4         47.35         99.92        53.02 o
   8 -15  -4        105.27         77.79        44.58 o
   9 -15  -4          2.05         87.63        49.11 o
   7 -14  -4        410.89        281.93        42.96 o
   8 -14  -4        793.03        757.17        56.18 o
   5  -1  -1         10.63         12.78         1.59 o
   6  -1  -1        256.63        238.29         4.95 o
  10  -3  -2        280.84        305.79        19.54 o
  11  -3  -2         24.42          1.26        18.70 o
  12  -3  -2        644.42        732.24        39.16 o
   9  -2  -2       1949.70       1746.37        30.89 o
  10  -2  -2        542.30        581.09        22.90 o
  11  -2  -2       1097.20       1039.04        37.38 o
  12  -2  -2        348.83        325.88        34.64 o
  14  -4  -3        193.35        190.64        43.62 o
  15  -4  -3         76.06        141.37        49.45 o
  13  -3  -3        172.09        182.76        36.65 o
  14  -3  -3        870.64        889.69        60.09 o
  15  -3  -3        400.34        332.68        58.84 o
  13  -2  -3         69.49         61.65        33.89 o
  14  -2  -3        259.61        304.18        46.03 o
  15  -2  -3        336.38        287.53        59.95 o
   7  -7  -1        292.81        324.66        12.66 o
   6  -6  -1        818.44        856.49        13.52 o
   7  -6  -1        192.89        187.33         9.78 o
   5  -5  -1       1225.93       1241.87        11.31 o
   6  -5  -1       2662.08       2450.02        23.15 o
   5  -4  -1        247.25        218.09         4.41 o
  12 -12  -2         90.05         79.30        43.17 o
  11 -11  -2         30.74         21.78        34.26 o
  12 -11  -2         21.03         69.61        41.21 o
  13 -11  -2        211.52        214.03        54.75 o
  10 -10  -2        225.46        190.84        30.91 o
  11 -10  -2        430.29        407.36        40.91 o
  12 -10  -2        341.70        393.25        49.28 o
   9  -9  -2         27.74         48.96        18.48 o
  10  -9  -2         63.51         86.75        24.78 o
  11  -9  -2         67.62         47.14        33.83 o
   9  -8  -2         80.13         77.06        18.25 o
  10  -8  -2        107.57         98.77        26.27 o
  -8 -17   4         11.80         -4.78        46.99 o
  -7 -17   4        147.36        121.97        52.61 o
  -8 -16   4        181.00        265.44        49.53 o
  -7 -16   4         53.69         59.23        42.43 o
  -8 -15   4        105.27        113.58        40.75 o
  -7 -15   4        247.35        208.84        41.21 o
  -7 -14   4        410.89        444.10        40.29 o
  -6 -14   4        274.39        270.95        36.77 o
  -7 -13   4        125.11        134.28        28.83 o
  -6 -14   3        115.49        160.45        30.35 o
  -6 -13   3       1160.85       1194.07        43.49 o
  -6 -12   3          5.55         25.23        17.48 o
  -5 -12   3        212.04        176.96        20.58 o
  -6 -11   3        185.78        185.12        18.34 o
  -5 -11   3        405.08        390.55        19.93 o
  -5 -10   3         45.66         43.27        10.78 o
  -4  -9   2        107.14         95.41         7.36 o
  -4  -8   2       1007.41        987.57        13.69 o
  -3  -7   2        545.12        479.20         7.44 o
  -2  -4   1        342.75        310.97         4.08 o
 -12 -10   6        138.03        166.35        50.64 o
 -12  -9   6          7.55         10.35        44.03 o
 -12  -8   6         85.06        152.43        44.58 o
 -11 -10   5        380.94        310.52        49.16 o
 -11  -9   5         65.30         85.33        35.98 o
 -10  -9   5        111.15         71.51        34.96 o
 -11  -8   5         62.90         23.26        34.21 o
 -10  -8   5         95.16         41.12        28.71 o
 -10  -7   5        613.01        660.57        38.86 o
  -9  -8   4       1036.71       1067.97        41.43 o
  -9  -7   4         63.34         82.76        18.78 o
  -8  -7   4        570.05        605.38        26.14 o
  -9  -6   4       1407.99       1357.23        38.21 o
  -8  -6   4        416.28        373.40        18.06 o
  -7  -6   3       3120.61       3135.70        39.89 o
  -7  -5   3       1300.94       1232.17        20.60 o
  -6  -5   3       3419.55       2862.48        30.15 o
  -6  -4   3        217.01        214.00         6.80 o
  -4  -3   2        574.34        458.28         5.51 o
  -1  10   8         17.44         45.12        43.81 o
  -1   9   7         39.46         61.63        30.80 o
  -1  10   7         42.70         66.96        36.81 o
   0  10   7         66.81         50.40        39.43 o
  -1  11   7        728.13        753.31        57.23 o
   0  11   7         25.53         28.42        41.89 o
   0  12   7          1.91         49.12        45.60 o
  -1   8   6         57.97         20.96        20.38 o
  -1   9   6        134.22        181.98        26.71 o
   0   9   6         11.47         11.47        25.87 o
   0  10   6          0.09         19.92        28.96 o
  -1   7   5         74.44         81.56        12.70 o
   0   7   5        412.52        440.16        19.42 o
  -1   8   5        724.52        716.49        27.19 o
   0   8   5        198.64        228.45        19.04 o
  -1   6   4       1460.93       1330.60        21.97 o
   0   6   4        295.13        312.21        10.67 o
   0   7   4        492.01        531.05        15.66 o
   0   5   3        831.24        779.67         9.61 o
   0   3   2       1141.93        935.75         9.55 o
  -2  15   5        145.48        178.89        37.06 o
  -2  16   5        546.79        509.54        51.79 o
  -2  17   5         37.72         93.62        47.56 o
  -1  17   5         89.67         47.96        47.69 o
  -2  13   4         91.06         42.63        21.57 o
  -1  13   4         56.82         54.09        22.75 o
  -2  14   4         29.36         15.88        25.83 o
  -1  14   4         16.42         54.25        25.80 o
  -2  15   4        176.07        123.71        35.65 o
  -1  15   4        169.11        204.64        34.35 o
  -1  16   4        448.77        493.31        48.51 o
  -1  17   4        171.49         94.42        48.97 o
  -1   9   3         63.33         65.82         7.46 o
  -1  10   3       1187.60       1258.69        24.11 o
  -1  11   3         85.10         85.53        12.89 o
  -1  12   3         53.36         43.25        15.21 o
  -1   7   2        266.63        265.95         5.05 o
  -2 -15   6         10.68         27.22        41.04 o
  -1 -15   6        196.36        216.26        52.27 o
  -2 -14   6         37.37         39.47        36.86 o
  -1 -14   6        170.77        122.83        45.09 o
  -2 -13   6        176.92        216.56        40.04 o
  -1 -13   6         19.65        -38.60        38.60 o
  -1 -13   5         79.22         55.76        29.25 o
  -1 -12   5         33.64         32.06        24.89 o
  -1 -11   5         40.28         87.12        22.76 o
  -1 -10   4        196.29        201.06        15.24 o
  -1  -9   4         12.58         29.37        10.32 o
  -1  -7   3        336.51        318.88         7.45 o
  -2 -16   6         19.71         72.81        50.18 o
  -1 -16   6         19.69         10.61        51.46 o
  -2 -15   6         10.68        -33.36        45.13 o
  -1 -15   6        196.36        210.05        56.14 o
  -1 -16   5        258.89        170.70        48.18 o
  -2 -15   5        145.48        153.97        38.39 o
  -1 -15   5        111.95         90.73        40.81 o
  -2 -14   5        258.71        252.26        38.19 o
  -1 -14   5        554.83        569.35        46.94 o
  -2 -13   5        886.87        900.99        46.91 o
  -1 -13   5         79.22         98.38        32.61 o
  -1 -12   4        903.90       1019.52        36.52 o
  -1 -11   4       1088.78       1162.59        33.22 o
  -1 -10   4        196.29        196.24        17.75 o
  -1  -9   3         63.33         90.77         7.10 o
  -1  -8   3        793.42        848.90        14.72 o
  -1   3  -2       2142.38       2137.14        14.83 o
  -1   4  -3        641.33        752.26         9.76 o
  -1   5  -4         65.05         79.96         9.71 o
  -2   6  -4        746.58        813.04        21.58 o
  -1   6  -4       1778.53       2191.44        32.88 o
  -1   6  -5        575.34        645.12        29.84 o
  -2   7  -5         13.54         31.10        21.78 o
  -1   7  -5        496.60        621.33        30.34 o
  -2   8  -5        325.75        346.75        30.15 o
  -3   8  -6       1189.96       1246.21        68.80 o
  -2   8  -6        816.27       1104.66        57.75 o
  -3   9  -6         68.50        148.45        46.48 o
  -2   9  -6        233.63        356.04        45.29 o
  -3  10  -6        227.92        266.01        52.75 o
  -3   9  -7         32.96          5.77        64.22 o
  -2   9  -7         12.77         54.92        57.62 o
  -3  10  -7        225.65        249.12        72.70 o
  -2  10  -7          0.09         11.00        56.79 o
  -2  11  -7        183.27        181.95        67.15 o
  -1   0  -2        125.00        109.59         2.16 o
  -1   0  -3         83.63         81.30         2.76 o
  -2   0  -4        837.87        881.15        15.38 o
  -1   0  -4       8649.67       8962.07        57.58 o
  -2   1  -4        814.22        882.10        15.02 o
  -1   1  -4       1508.82       1634.27        18.95 o
  -2   0  -5        298.88        272.22        16.41 o
  -2   1  -5       1148.81       1096.70        26.06 o
  -3   0  -6         96.99        142.19        28.18 o
  -2   0  -6        594.55        718.69        34.47 o
  -3   1  -6        703.02        687.66        37.64 o
  -2   1  -6         43.28        -11.33        19.67 o
  -3   0  -7        886.42        939.96        58.14 o
  -2   0  -7        276.87        299.73        40.32 o
  -3   1  -7        105.00        117.78        38.09 o
  -2   1  -7        759.32        766.91        47.08 o
  -3   2  -7         10.79          3.96        37.38 o
  -2   2  -7        528.97        516.81        45.60 o
  -3   0  -8        207.90        302.56        59.47 o
  -2   0  -8          0.40         38.92        52.10 o
  -3   1  -8         44.53        101.62        53.21 o
  -2   1  -8          9.44         36.58        48.58 o
  -3   2  -8        120.49        172.46        54.14 o
  -2   2  -8        225.70        167.65        52.03 o
   0  -4  -2        190.08        157.56         2.77 o
   0  -3  -2       1141.93       1040.02         9.61 o
   0  -6  -3       1460.41       1292.39        14.22 o
   0  -5  -3        831.24        785.10         8.75 o
   0  -8  -4        343.57        356.20        15.80 o
   0  -7  -4        492.01        508.24        14.25 o
   0  -6  -4        295.13        305.13        10.16 o
   0 -10  -5        213.11        203.14        26.11 o
   0  -9  -5        279.12        294.20        23.10 o
   0  -8  -5        198.64        204.41        18.75 o
   1  -8  -5        724.52        763.13        28.36 o
   0  -7  -5        412.52        382.38        19.94 o
   0 -12  -6        298.96        180.89        43.63 o
   0 -11  -6        471.23        483.04        43.21 o
   0 -10  -6          0.09        -28.70        28.70 o
   1 -10  -6        126.32        190.09        34.18 o
   0  -9  -6         11.47        -25.40        25.40 o
   1  -9  -6        134.22        211.91        30.31 o
   0 -13  -7         66.81        -22.91        53.62 o
  -1 -12  -7         45.85        -12.04        51.98 o
   0 -12  -7          1.91         28.40        49.26 o
   1 -12  -7        175.81        232.72        55.96 o
   0 -11  -7         25.53         49.27        44.87 o
   1 -11  -7        728.13        688.80        60.01 o
   0 -10  -7         66.81        -13.34        41.65 o
   1 -10  -7         42.70          0.66        46.74 o
  -2  -3  -3         78.49         68.66         3.95 o
  -2  -2  -3        388.97        391.50         6.07 o
  -3  -4  -4        146.19        139.12        12.39 o
  -3  -3  -4        771.45        790.31        18.24 o
  -2  -3  -4       1844.53       1822.40        24.78 o
  -3  -5  -5         45.45         56.24        20.55 o
  -4  -4  -5         83.75        129.03        21.64 o
  -3  -4  -5         49.28         42.67        18.05 o
  -3  -3  -5        924.98        960.96        29.95 o
  -4  -6  -6        450.32        393.49        44.73 o
  -5  -5  -6        130.89        198.30        40.45 o
  -4  -5  -6        255.60        255.86        38.29 o
  -3  -5  -6        640.91        597.86        44.10 o
  -4  -4  -6        304.01        317.36        36.01 o
  -3  -4  -6        472.56        446.77        37.23 o
  -5  -6  -7        175.97        235.80        55.89 o
  -4  -6  -7        250.81        176.75        53.83 o
  -5  -5  -7         29.17        -41.69        50.32 o
  -4  -5  -7         80.56        120.37        46.75 o
  -3  -5  -7         65.95         50.24        44.25 o
  -4  -4  -7        147.47        264.88        47.27 o
  -8  12   2        401.22        495.91        33.86 o
  -9  13   2         55.13         21.62        33.89 o
  -8  13   2          9.62        -27.52        27.52 o
 -10  14   2        111.10        108.39        47.73 o
  -9  14   2         26.14         53.58        36.69 o
 -11  15   2          4.76         30.32        60.64 o
 -10  15   2        247.95        120.15        54.79 o
  -9  15   2         33.16        113.86        44.01 o
 -10  16   2         74.35        -13.68        58.53 o
  -9  16   2         31.18        -26.79        45.64 o
  -9  17   2        427.99        367.31        67.66 o
  -4   6   1        828.87        891.35         9.22 o
  -5   7   1       1049.68        993.32        13.25 o
  -5   8   1       1459.60       1455.72        18.48 o
  -6   9   1        823.14        830.20        20.41 o
  -5   9   1       1049.51       1056.39        17.64 o
  -6  10   1        380.44        392.53        17.54 o
  -7  11   1         92.82        140.94        20.72 o
  -6  11   1        196.76        225.19        17.69 o
  -7  12   1         90.50        136.78        24.30 o
  -7  13   1         79.89         83.37        29.92 o
  -8  14   1       1692.70       1773.53        68.86 o
  -9  16   1          1.55        -56.91        56.91 o
  -7  15   5         27.93        -44.48        44.48 o
  -6  15   5          4.62        -23.73        43.06 o
  -8  16   5         48.09         35.93        60.77 o
  -7  16   5        193.48        206.30        56.42 o
  -6  16   5         83.99         89.81        50.14 o
  -6  17   5         39.58         66.33        53.45 o
  -5  12   4        130.38        127.89        22.87 o
  -6  13   4         41.26         36.41        29.09 o
  -5  13   4         30.72         50.63        25.01 o
  -6  14   4        274.39        241.41        38.26 o
  -5  14   4       1247.73       1166.42        50.95 o
  -6  15   4        463.29        433.19        49.09 o
  -5  15   4        131.61        125.45        38.35 o
  -6  16   4        147.80         93.69        46.86 o
  -6  17   4         58.86         29.65        58.32 o
  -4   9   3        227.34        251.22        11.04 o
  -4  10   3        415.85        407.21        15.94 o
  -4  11   3       1049.17       1203.46        27.40 o
  -4  12   3       1808.63       1912.45        46.14 o
  -3   7   2        545.12        538.95         7.50 o
  -3   8   2         39.11         48.48         4.70 o
 -15   4   4        276.94        426.74        63.25 o
 -15   5   4        482.73        470.23        68.59 o
 -14   5   4        163.52        143.78        49.34 o
 -14   6   4        384.05        440.91        55.78 o
 -13   4   3        307.21        286.98        44.01 o
 -12   4   3         26.47         37.49        27.46 o
 -11   4   3         87.82         61.09        21.23 o
 -10   4   3         62.14         52.92        16.25 o
 -14   5   3        121.82         93.43        49.30 o
 -13   5   3        303.54        284.33        42.87 o
 -12   5   3        184.94        140.66        31.39 o
 -11   5   3         26.38         39.49        22.10 o
 -15   6   3         92.21        125.31        60.58 o
 -14   6   3        264.40        201.25        51.92 o
 -13   6   3        104.59         86.18        38.61 o
 -12   6   3        451.91        524.49        41.13 o
  -9   3   2        280.82        258.19        15.05 o
  -8   3   2        422.12        458.78        12.17 o
  -7   3   2        514.06        461.84         9.38 o
 -10   4   2         54.60         51.56        17.86 o
  -9   4   2       1323.42       1272.49        27.71 o
  -8   4   2        278.22        309.13        11.52 o
  -5   2   1        231.45        192.78         3.32 o
  -4   2   1        352.84        270.69         4.39 o
 -15  -2   2        145.16        205.14        51.27 o
 -15  -2   1         33.98         70.36        56.06 o
 -14  -2   1        755.73        845.70        61.53 o
 -13  -2   1        984.53       1101.31        57.22 o
 -12  -2   1        403.81        434.94        36.13 o
 -11  -2   1        127.06        150.07        23.92 o
 -10  -2   1        198.19        212.31        18.87 o
  -9  -2   1        365.97        357.92        16.47 o
 -15  -1   1        119.49        156.10        55.82 o
 -14  -1   1         81.38        113.45        43.49 o
 -13  -1   1        528.58        581.11        46.70 o
 -12  -1   1       1563.18       1494.58        52.45 o
 -11  -1   1        865.86        935.42        35.05 o
 -10  -1   1        123.77        144.46        16.10 o
  -9  -1   1         27.91         16.16         9.37 o
  -8  -1   1        399.12        395.59        11.06 o
 -15   0   1        757.76        640.34        77.06 o
 -14   0   1        309.91        323.75        52.73 o
 -13   0   1        297.29        380.40        42.65 o
 -12   0   1       1846.89       1834.55        60.95 o
   1  -6  -2       6175.62       5968.16        31.76 o
   1  -5  -2        356.88        313.86         4.47 o
   2 -10  -3        804.27        813.87        19.29 o
   2  -9  -3       1288.27       1285.60        20.36 o
   2  -8  -3        368.40        361.81         9.93 o
   2 -13  -4         91.06         92.45        23.63 o
   2 -12  -4         59.15         70.02        19.03 o
   2 -11  -4        105.36        134.48        17.25 o
   2 -10  -4         74.04         73.24        13.93 o
   2 -17  -5         37.72         52.60        48.62 o
   3 -17  -5        310.96        310.19        62.51 o
   2 -16  -5        546.79        516.10        56.18 o
   3 -16  -5         74.49         70.22        45.47 o
   2 -15  -5        145.48        239.91        42.55 o
   3 -15  -5        690.84        671.58        54.78 o
   2 -14  -5        258.71        241.19        39.43 o
   3 -14  -5        445.68        520.74        44.09 o
   2 -13  -5        886.87        906.99        46.32 o
   3 -13  -5        216.66        168.66        34.03 o
   3 -12  -5         38.34         25.19        28.31 o
   3 -16  -6        638.04        589.16        67.26 o
   4 -16  -6        356.29        364.27        67.35 o
   3 -15  -6          9.24        103.76        49.50 o
   4 -15  -6         11.33        -41.26        49.21 o
   3  -5  -2       2769.42       2751.72        19.68 o
   5  -8  -3        353.25        358.45        11.56 o
   5  -7  -3        760.97        749.05        14.41 o
   7 -11  -4        217.30        214.99        26.73 o
   6 -10  -4         21.56         41.12        16.30 o
   7 -10  -4       1044.43       1177.88        37.04 o
   6  -9  -4         95.23        105.96        15.40 o
   7  -9  -4        299.31        355.38        24.66 o
   8 -14  -5         64.72         35.80        43.56 o
   9 -14  -5         15.22         77.75        49.36 o
   8 -13  -5          0.70        -37.31        37.31 o
   9 -13  -5         26.54         -8.68        43.63 o
   8 -12  -5         43.16         47.32        36.05 o
   9 -12  -5        241.00        160.05        45.77 o
   7 -11  -5        111.37         82.84        29.50 o
   8 -11  -5        489.47        536.70        42.96 o
   9 -14  -6        120.97        241.53        57.99 o
   9 -13  -6        134.11         93.05        51.57 o
  10 -13  -6         11.39        -27.49        55.48 o
   6  -1  -2        332.63        317.42         5.40 o
   7  -1  -2        526.71        498.93         9.39 o
   9  -2  -3        938.23        925.24        22.30 o
  10  -2  -3        716.13        753.23        25.65 o
   8  -1  -3       2063.64       1972.13        30.30 o
   9  -1  -3        613.08        609.39        20.25 o
  10  -1  -3        120.69        129.25        18.34 o
  11  -3  -4         96.40         70.57        23.54 o
  12  -3  -4         50.33         75.68        28.35 o
  13  -3  -4        660.10        627.88        48.13 o
  14  -3  -4        498.50        389.43        55.08 o
  11  -2  -4         10.62         10.46        22.14 o
  12  -2  -4         37.14        -20.26        28.15 o
  13  -2  -4        221.51        250.91        39.71 o
  14  -2  -4         38.42        101.48        44.46 o
  15  -4  -5        164.61        226.54        59.24 o
  14  -3  -5        119.24        105.99        49.34 o
  15  -3  -5        222.14        258.03        61.87 o
  14  -2  -5        143.29        130.00        48.81 o
  15  -2  -5         23.31        -36.29        55.68 o
   3  -3  -1          7.53          4.87         0.92 o
   7  -7  -2       1112.84       1083.98        21.12 o
   6  -6  -2        756.11        738.96        12.29 o
   7  -6  -2         44.06         63.91         7.80 o
   6  -5  -2        530.03        482.03         9.18 o
  10 -10  -3        311.12        303.28        33.53 o
   9  -9  -3        956.02       1003.48        36.78 o
  10  -9  -3        108.69         81.82        27.03 o
   8  -8  -3        555.04        622.02        23.76 o
   9  -8  -3        735.58        752.10        30.91 o
  10  -8  -3         68.67         29.62        25.24 o
   8  -7  -3        378.05        412.09        19.03 o
  12 -12  -4         53.83        199.55        50.12 o
  11 -11  -4        187.78        178.90        42.90 o
  12 -11  -4        531.28        490.78        58.33 o
  13 -11  -4        132.66        151.79        56.90 o
  11 -10  -4        559.88        551.47        49.31 o
  12 -10  -4        146.72        112.99        46.81 o
  11  -9  -4        319.44        273.83        40.42 o
  -8 -17   3        174.35        177.33        55.62 o
  -9 -16   3          2.57        -47.43        47.43 o
  -8 -16   3        217.54        192.99        51.07 o
  -8 -15   3         39.00         73.97        39.06 o
  -8 -18   2        400.61        281.13        64.24 o
  -9 -17   2        427.99        428.72        74.43 o
  -8 -17   2        894.23        818.06        69.75 o
  -8 -16   2         88.75         64.63        45.70 o
  -7 -16   2         98.13        161.80        43.01 o
  -8 -15   2         52.48         54.38        37.73 o
  -7 -15   2       1189.57       1143.34        55.48 o
  -8 -14   2        117.51         86.85        34.26 o
  -7 -14   2       1715.41       1619.83        55.64 o
  -6 -14   2        842.93        791.01        41.35 o
  -7 -13   2        170.88        178.85        26.46 o
  -6 -13   2        165.98        219.05        24.65 o
  -6 -12   2        323.29        320.15        22.21 o
  -6 -11   2       1401.18       1479.52        32.61 o
  -4  -9   1        190.77        158.71         7.45 o
  -4  -8   1       1340.37       1393.43        15.58 o
  -4  -7   1        441.41        446.52         7.01 o
  -3  -7   1         77.97         74.21         3.03 o
  -3  -6   1       1679.32       1566.04        11.03 o
 -13 -11   4        132.66        191.53        57.94 o
 -13 -10   4          9.88          7.30        51.67 o
 -12 -10   4        146.71        224.59        47.24 o
 -11 -10   4        559.88        621.58        53.08 o
 -13  -9   4        110.54         62.86        45.85 o
 -12  -9   4         59.02         76.33        38.46 o
 -11  -9   4        319.43        322.49        41.69 o
 -12  -8   4         33.73         27.93        38.00 o
 -11  -8   4         24.19         41.43        30.60 o
 -11  -9   3        256.46        318.75        38.33 o
 -11  -8   3         71.65        101.91        30.23 o
 -10  -8   3         68.67        103.93        25.75 o
  -9  -8   3        735.58        757.74        32.78 o
 -10  -7   3        252.09        302.97        24.98 o
  -9  -7   3        379.29        415.94        22.31 o
  -9  -6   3         57.18         64.27        14.23 o
  -7  -6   2         44.06         51.71         8.17 o
  -7  -5   2        198.43        206.42         8.28 o
  -6  -5   2        530.03        479.74         8.67 o
  -6  -4   2        638.18        571.86         8.76 o
   2  11   7        183.27        104.43        52.56 o
   2  10   6         17.12         21.66        34.37 o
   3  10   6        227.92        180.61        42.36 o
   2  11   6         31.50        102.90        39.84 o
   3  11   6        332.20        303.00        48.39 o
   2  12   6        204.33        211.94        53.52 o
   3  12   6        309.66        392.25        57.42 o
   1   8   5       2461.98       2409.91        52.39 o
   2   8   5        325.75        378.96        26.23 o
   1   9   5         17.57         24.51        20.98 o
   2   9   5        186.57        254.97        27.27 o
   3   9   5        812.70        785.88        43.90 o
   2  10   5          0.25         19.90        26.20 o
   3  10   5        555.79        510.12        42.38 o
   1   6   4       1778.53       1799.07        26.94 o
   1   7   4        557.32        575.51        16.43 o
   2   7   4         60.74         61.76        11.36 o
   2   8   4        142.73        152.44        15.45 o
   1   5   3        206.91        211.96         5.26 o
   1   6   3       3813.92       3745.84        32.10 o
   1   4   2       2372.21       2062.59        13.48 o
   1  16   4         38.59        -12.87        36.66 o
   1  17   4        239.85        186.02        48.17 o
   2  17   4        341.65        377.09        55.37 o
   1  18   4        284.84        264.21        59.58 o
   2  18   4         27.25         32.47        55.33 o
   1  12   3         12.41         31.76        15.30 o
   1  13   3         40.82         41.14        19.17 o
   2  13   3         30.05         35.19        21.29 o
   1  14   3         65.29         63.04        25.29 o
   2  14   3        850.91        964.63        42.21 o
   1  15   3        291.46        271.75        34.56 o
   2  15   3         84.22         95.97        31.79 o
   1  16   3         24.87         27.81        35.12 o
   2  16   3         32.46         -6.96        35.63 o
   2  17   3          9.21        -38.89        42.87 o
   1   9   2        294.79        302.61         8.52 o
   1  10   2        284.08        270.82        11.15 o
   1  11   2         79.34         91.48        11.72 o
   1 -15   6        168.35        171.64        60.77 o
   1 -14   6        208.64        109.08        56.88 o
   2 -15   5        264.87        141.80        51.86 o
   3 -15   5         91.22        102.22        54.77 o
   1 -14   5        119.25        168.77        39.86 o
   2 -14   5        514.60        545.68        54.28 o
   3 -14   5        164.96        119.61        51.14 o
   1 -13   5         22.49         52.07        34.17 o
   2 -13   5         36.29        -32.09        39.29 o
   3 -13   5        331.94        228.89        52.26 o
   1 -12   5        450.28        505.14        41.11 o
   2 -12   5        122.67        135.91        40.25 o
   1 -12   4        234.02        215.06        26.30 o
   2 -12   4        183.85        205.35        28.41 o
   1 -11   4        725.73        749.59        31.10 o
   2 -11   4        223.74        254.63        26.75 o
   1 -10   4        797.28        854.13        28.59 o
   2 -10   4         85.15         72.69        20.33 o
   1  -9   3        113.09        114.66         9.55 o
   1  -8   3        236.95        264.22         9.62 o
   1  -6   2       1289.93       1426.87        11.58 o
   1  -5   2        278.61        277.19         4.23 o
   1 -16   5        116.58         30.24        50.64 o
   2 -16   5        242.48        233.31        61.60 o
   1 -15   5        107.50        149.55        46.49 o
   2 -15   5        264.87        292.77        58.29 o
   1 -14   5        119.25        116.60        44.35 o
   2 -15   4         52.56          9.97        37.68 o
   1 -14   4        460.40        469.56        38.64 o
   2 -14   4         73.88         35.56        33.03 o
   1 -13   4          9.89         12.61        24.45 o
   2 -13   4         96.29         70.40        30.96 o
   1 -12   4        234.02        220.66        27.14 o
   2 -12   4        183.85        221.71        31.14 o
   1 -11   4        725.73        674.99        33.71 o
   2 -12   3         36.17         53.77        19.93 o
   1 -11   3        202.68        217.58        16.56 o
   2 -11   3        796.96        925.69        30.94 o
   1 -10   3        232.77        249.96        14.17 o
   2 -10   3        112.60        144.68        16.28 o
   1  -9   3        113.09        106.62        10.28 o
   1  -7   2        263.72        242.45         5.26 o
   1  -6   2       1289.93       1396.08        11.72 o
   0   3  -2       1141.93       1238.21        12.37 o
   0   4  -3        688.09        747.84         8.87 o
   0   5  -4        151.91        154.88         9.26 o
   0   6  -4        295.12        340.80        11.98 o
   0   6  -5       1017.02       1143.26        34.80 o
   1   6  -5        220.29        209.95        17.06 o
   0   7  -5        412.52        449.56        24.39 o
   1   7  -5         74.44         79.79        14.31 o
   0   7  -6         18.49         46.23        29.76 o
   1   7  -6        391.69        470.19        34.18 o
   0   8  -6         22.74         56.82        28.49 o
   1   8  -6         57.98         79.87        25.30 o
   0   9  -6         11.47         22.45        27.81 o
   0   8  -7       1104.52       1099.71        80.11 o
   1   8  -7         16.36         41.14        41.00 o
   0   9  -7        455.57        533.59        57.04 o
   1   9  -7         39.46         -1.95        37.81 o
   0  10  -7         66.81         -8.08        48.25 o
   1  10  -7         42.70         45.82        40.95 o
   0   9  -8          0.44         72.47        71.91 o
   1   9  -8         32.55          2.77        65.41 o
   1  10  -8         17.44        -16.97        53.49 o
   0   0  -2       3315.50       2630.31        20.77 o
   0   0  -3          0.06          0.50         1.71 o
   0   0  -4        527.69        518.70        10.38 o
   0   1  -4       2970.89       2973.34        24.17 o
   0   0  -5          1.14          2.32         9.16 o
   0   1  -5        258.36        265.46        11.32 o
   0   0  -6         60.21         51.23        18.23 o
   0   1  -6        410.70        440.60        20.97 o
   0   0  -7          0.00         51.33        27.31 o
   0   1  -7         55.38         35.50        24.29 o
   1   1  -7         16.94         26.43        22.19 o
   0   2  -7         53.19         19.99        22.74 o
   1   2  -7          8.72         24.30        19.65 o
   0   0  -8        360.76        426.40        53.66 o
   0   1  -8        123.38         53.69        38.95 o
   1   1  -8        490.99        427.11        43.73 o
   0   2  -8        175.05        140.26        37.96 o
   1   2  -8         82.51         40.47        32.87 o
   1   1  -9        294.93        333.83        54.25 o
   1   2  -9        512.54        695.48        62.13 o
   1  -3  -3       1748.10       1552.42        12.32 o
   1  -4  -4        362.93        335.52         7.56 o
   1  -5  -5        374.41        357.97        13.98 o
   2  -5  -5       1813.26       1757.22        33.16 o
   2  -7  -6         21.79         25.02        19.86 o
   2  -6  -6         74.48         75.93        17.01 o
   2  -8  -7         59.46         -1.60        30.33 o
   2  -7  -7         44.49         12.74        26.42 o
   2  -6  -7        127.87        135.80        26.80 o
   2  -9  -8        148.16        221.77        48.21 o
   3  -9  -8         10.60         -2.41        46.00 o
   2  -8  -8        150.12        101.92        41.61 o
   3  -8  -8        530.57        556.52        53.57 o
   2  -7  -8        135.12         80.00        37.45 o
  -1  -1  -3         49.31         45.19         2.41 o
  -1  -2  -4       1559.81       1475.16        22.58 o
  -1  -1  -4       1508.82       1441.46        17.26 o
  -1  -2  -5       1634.31       1547.39        32.64 o
  -1  -1  -5         76.12         78.49         9.47 o
  -2  -2  -6        471.08        466.13        29.35 o
  -1  -2  -6        213.05        204.26        23.92 o
  -2  -1  -6         43.28         51.26        17.08 o
  -1  -1  -6          2.10         17.07        14.89 o
  -2  -3  -7        637.73        693.57        48.32 o
  -2  -2  -7        528.97        491.53        40.67 o
  -1  -2  -7        232.50        202.12        35.13 o
  -2  -1  -7        759.32        747.67        43.10 o
  -2  -4  -8        114.38         88.64        54.55 o
  -3  -3  -8        230.33        271.30        58.04 o
  -2  -3  -8        451.91        363.32        53.81 o
  -3  -2  -8        120.49        105.72        44.61 o
  -2  -2  -8        225.70        241.99        49.87 o
  -1  -2  -8        251.33        201.57        50.68 o
  -2  -1  -8          9.44        -37.85        37.85 o
  -6  14   1        183.15        212.97        28.65 o
  -6  15   1        102.47         96.46        27.56 o
  -7  16   1        116.96        128.55        39.12 o
  -6  16   1        133.16        182.03        32.56 o
  -7  17   1        462.42        419.01        52.04 o
  -6  17   1        822.73        929.80        54.30 o
  -7  18   1         94.14         99.38        47.63 o
  -6  18   1        822.56        809.11        57.94 o
  -2   6   0        426.43        383.53         5.60 o
  -3   9   0        383.22        377.54        10.69 o
  -4  12   0         93.77        114.51        16.04 o
  -5  15   0         21.66         -6.08        28.59 o
  -6  18   0        282.42        232.91        57.35 o
  -4  17   4        123.85        176.43        43.33 o
  -4  18   4         53.79        -43.36        46.40 o
  -3  13   3         16.49         -3.58        17.23 o
  -3  14   3       1106.54       1144.12        39.11 o
  -4  15   3        802.43        755.55        46.48 o
  -3  15   3        395.73        372.56        32.55 o
  -4  16   3        437.69        395.83        42.59 o
  -3  16   3        992.84        970.29        47.45 o
  -4  17   3        509.00        410.78        51.28 o
  -3  17   3          8.43         -3.06        31.84 o
  -4  18   3        186.87        208.72        55.81 o
  -3  18   3         32.80        -29.08        35.17 o
  -2   9   2       5489.58       6069.58        44.10 o
  -2  10   2        119.17        122.43         7.53 o
  -2  11   2        262.56        240.14        10.99 o
  -2  12   2        133.39        126.36        12.43 o
  -1   5   1       8280.37       7264.13        39.01 o
  -1   6   1         77.35         71.41         2.03 o
 -10   6   2         29.78         50.40        17.95 o
 -14   7   2         57.24         72.15        55.25 o
 -13   7   2        457.75        547.50        51.89 o
 -12   7   2        208.62        230.37        34.09 o
 -11   7   2          7.18        -16.98        22.73 o
 -14   8   2         11.46         61.10        47.67 o
 -13   8   2         13.93        -12.63        36.81 o
 -12   8   2         97.10         43.49        31.10 o
 -14   9   2         27.71         85.06        48.94 o
 -13   9   2        437.91        401.11        49.20 o
  -5   3   1        800.89        676.96         7.88 o
  -7   4   1        683.18        600.84        12.29 o
  -6   4   1       1209.73       1048.73        11.75 o
  -8   5   1        497.96        484.15        15.53 o
  -7   5   1        703.16        662.12        13.30 o
  -9   6   1         95.87        115.76        15.07 o
 -14   0   0         22.49         47.42        53.28 o
 -13   0   0        286.06        286.31        47.59 o
 -12   0   0        209.65        216.17        36.13 o
 -11   0   0        420.88        414.64        32.54 o
 -10   0   0        169.88        159.34        20.86 o
  -9   0   0       2361.22       2129.54        40.20 o
  -8   0   0       1394.07       1219.82        23.60 o
  -7   0   0       2980.69       2296.00        26.13 o
  -6   0   0         74.72         74.32         3.84 o
  -5   0   0        955.91        721.92         8.30 o
  -4   0   0        843.31        606.52         6.91 o
 -14   1   0        171.27        151.68        46.27 o
 -13   1   0        184.28        194.52        39.16 o
 -12   1   0        139.59        107.04        29.07 o
 -11   1   0        376.49        382.13        27.74 o
 -10   1   0        324.23        326.82        21.50 o
  -9   1   0        398.39        397.86        16.95 o
  -8   1   0       2639.14       2280.63        30.08 o
  -7   1   0       1602.26       1333.26        17.16 o
  -6   1   0        622.65        542.66         7.73 o
 -14   2   0        357.58        344.64        51.87 o
 -13   2   0        607.53        549.86        47.04 o
 -12   2   0        831.85        873.18        44.93 o
 -11   2   0        355.12        347.00        27.47 o
   1  -4  -2       3956.06       3055.87        19.55 o
   1  -6  -3        774.68        666.14         8.80 o
   1  -5  -3       5531.79       4604.29        29.52 o
   2  -8  -4       1032.48        963.15        20.53 o
   2  -7  -4        623.65        561.67        14.96 o
   2 -10  -5         35.78         51.74        17.51 o
   2  -9  -5       1800.88       1658.03        36.94 o
   2 -13  -6        176.92        124.96        36.86 o
   2 -12  -6         77.59         28.00        28.81 o
   3 -12  -6        141.39         35.45        36.31 o
   2 -11  -6        529.11        559.15        37.41 o
   3 -11  -6        362.10        362.73        37.32 o
   2 -10  -6         63.14         46.37        23.76 o
   3 -10  -6        807.88        747.94        44.48 o
   3 -14  -7        203.56        238.75        52.63 o
   4 -14  -7         14.46         25.64        60.36 o
   3 -13  -7          3.17         25.62        41.04 o
   2 -12  -7         44.35         54.55        36.65 o
   3 -12  -7        148.47        171.01        42.20 o
   4  -5  -3       2367.78       2160.54        18.77 o
   4  -4  -3         96.26         83.19         3.80 o
   5  -7  -4        400.83        406.61        14.06 o
   5  -6  -4        168.72        178.53         9.04 o
   6  -8  -5       1016.17        888.04        29.64 o
   7  -8  -5        170.34        107.34        21.72 o
   6  -7  -5         60.02         61.97        13.69 o
   8 -10  -6        205.75        182.23        36.64 o
   9 -10  -6         11.91        -37.39        38.57 o
   7  -9  -6          1.03         22.54        22.64 o
   8  -9  -6        118.76        147.09        30.28 o
   8  -8  -6         25.69         11.56        30.18 o
   9 -12  -7        542.07        466.70        64.25 o
   9 -11  -7        208.80        171.46        49.86 o
  10 -11  -7        523.46        458.55        68.65 o
   8 -10  -7         44.18         52.67        37.54 o
   9 -10  -7        128.52        118.59        45.19 o
   9  -9  -7        152.12        132.06        47.01 o
   4  -1  -2        831.02        640.79         6.69 o
   6  -2  -3        117.26        102.44         4.20 o
   7  -2  -3        557.72        501.18        11.04 o
   6  -1  -3        275.16        229.63         6.28 o
   7  -1  -3         72.91         90.87         6.86 o
   8  -2  -4       2828.03       2657.05        37.38 o
   9  -2  -4        652.49        653.92        21.36 o
  10  -3  -5        473.00        477.95        28.31 o
  11  -3  -5        414.24        527.93        34.21 o
  10  -2  -5        159.78        159.86        22.98 o
  11  -2  -5        162.97        187.68        28.11 o
  12  -4  -6          5.77          3.66        30.34 o
  13  -4  -6         58.33         33.14        37.65 o
  14  -4  -6        119.13        137.52        50.29 o
  12  -3  -6        353.95        330.37        39.09 o
  13  -3  -6        121.87        169.24        41.17 o
  14  -3  -6         35.36         76.26        50.75 o
  12  -2  -6          8.00         36.84        36.76 o
  13  -2  -6         64.61         13.55        43.27 o
  14  -2  -6        663.45        880.66        74.22 o
   4  -4  -2        819.62        686.17         7.09 o
   6  -6  -3       3319.50       3052.57        31.94 o
   8  -9  -4         38.03         22.28        16.67 o
   7  -8  -4        674.49        626.96        23.97 o
   8  -8  -4        239.87        221.89        18.79 o
   8  -7  -4        570.05        451.44        25.86 o
  11 -12  -5        167.25        110.60        47.65 o
  10 -11  -5        516.67        490.63        43.62 o
  11 -11  -5        643.43        716.51        59.57 o
   9 -10  -5        122.01         61.87        28.34 o
  10 -10  -5        123.93        111.26        33.02 o
  11 -10  -5        380.94        260.44        48.92 o
   9  -9  -5          8.00         43.90        23.82 o
  10  -9  -5        111.15         68.38        33.33 o
  11 -12  -6         52.79         33.96        48.23 o
  11 -11  -6        110.79         92.26        46.66 o
  11 -10  -6        242.17        102.37        49.02 o
  -9 -17   1         22.51         14.38        50.53 o
  -8 -17   1         21.31         14.95        52.05 o
  -9 -16   1          1.55         60.42        42.87 o
  -8 -16   1         26.18         -5.55        42.80 o
  -9 -15   1         63.55         94.19        39.60 o
  -8 -15   1         74.54         43.19        37.52 o
  -8 -14   1       1692.71       1628.14        61.05 o
  -8 -13   1         42.34         61.11        25.41 o
  -7 -13   1         79.90         69.47        25.49 o
  -7 -12   1         90.50        105.10        20.75 o
  -6 -10   1        380.44        398.55        16.33 o
  -8 -15   0        375.35        250.06        47.50 o
 -14  -9   3        270.47        296.53        57.46 o
 -13 -10   2        206.02        249.53        58.80 o
 -14  -9   2         27.71        -28.30        46.92 o
 -13  -9   2        437.91        518.70        51.71 o
 -12  -9   2        174.81         91.61        39.17 o
 -11  -9   2         67.62         -4.14        33.20 o
 -14  -8   2         11.46        -31.61        42.91 o
 -13  -8   2         13.93        -26.06        35.76 o
 -12  -8   2         97.10         80.42        32.91 o
 -11  -8   2         15.35          0.09        25.11 o
 -10  -8   2        107.57        102.45        26.30 o
 -12  -7   2        208.62        177.61        30.85 o
 -11  -7   2          7.18         15.89        23.06 o
 -10  -7   2        600.60        630.12        29.70 o
  -8  -6   1          7.38         26.32        11.01 o
  -7  -5   1        703.16        714.97        13.54 o
  -7  -4   1        683.18        667.85        12.18 o
  -6  -4   1       1209.72       1079.43        11.92 o
  -5  -4   1        247.25        230.90         4.67 o
   5  11   6         76.44         78.91        50.31 o
   5   9   5        259.09        307.07        36.75 o
   6   9   5         46.60         59.52        32.78 o
   5  10   5          6.28          1.90        33.41 o
   6  10   5         30.36         57.98        36.90 o
   5  11   5        102.66        105.75        41.05 o
   6  11   5        101.51        136.13        45.69 o
   6  12   5         85.24         49.48        54.99 o
   4   7   4       1349.47       1300.34        32.91 o
   4   8   4        529.89        488.58        25.15 o
   5   8   4        165.70        145.60        23.50 o
   4   9   4        280.68        243.48        27.20 o
   5   9   4        277.91        286.03        28.98 o
   3   6   3        134.73        120.62         7.59 o
   3   7   3        193.35        222.19        13.11 o
   4   7   3        748.81        755.26        22.11 o
   2   4   2        310.32        301.72         4.27 o
   4  15   3        459.80        451.17        41.51 o
   4  16   3        301.98        225.11        45.23 o
   5  16   3        268.75        257.29        46.54 o
   4  17   3        356.25        322.94        52.82 o
   5  17   3        118.64        136.62        49.60 o
   4  18   3         74.95         64.71        53.14 o
   3  11   2        137.09        147.59        13.79 o
   3  12   2        304.07        279.25        19.38 o
   4  12   2        199.31        188.07        19.70 o
   3  13   2        633.34        548.62        31.94 o
   4  13   2         39.85         49.45        19.92 o
   4  14   2       1074.44        911.93        44.05 o
   4  15   2        195.33        187.83        36.37 o
   5  15   2         23.35         23.38        32.17 o
   5  16   2        394.97        294.55        50.93 o
   2   6   1         96.03         86.47         2.79 o
   2   7   1          4.77          5.85         2.31 o
   4 -15   4        575.35        443.22        52.01 o
   5 -15   4         18.06          7.04        45.14 o
   4 -14   4        251.10        252.17        44.31 o
   5 -14   4         69.82         -9.69        39.84 o
   6 -14   4         66.77          9.69        49.28 o
   4 -13   4        112.02        119.90        35.66 o
   5 -13   4        332.16        361.90        46.78 o
   4 -12   4        347.71        410.97        44.06 o
   5 -13   3        235.50        214.54        32.65 o
   4 -12   3         36.24         37.07        21.63 o
   5 -12   3        225.21        267.60        29.23 o
   3 -11   3       1124.10       1204.03        36.47 o
   4 -11   3         96.14         47.02        19.58 o
   5 -11   3         48.21         60.02        26.35 o
   3 -10   3        213.45        234.37        17.69 o
   4 -10   3        142.00        145.82        22.03 o
   3  -9   3        677.48        724.35        25.88 o
   3  -8   2        161.47        164.32         7.85 o
   2  -7   2         88.26         95.38         4.78 o
   3  -7   2        141.44        137.13         7.35 o
   2  -6   2        710.43        722.93        10.19 o
   4 -15   4        575.35        530.78        59.73 o
   5 -15   4         18.06         58.99        54.33 o
   4 -14   4        251.10        265.81        52.21 o
   5 -16   3        268.74        278.55        46.98 o
   5 -15   3        138.29        126.38        40.11 o
   4 -14   3        130.56        161.55        31.57 o
   5 -14   3        111.14         68.14        34.09 o
   4 -13   3        107.06        131.20        27.41 o
   5 -13   3        235.50        234.61        38.78 o
   4 -12   3         36.24         54.54        24.36 o
   3 -11   3       1124.10       1100.68        37.30 o
   3 -10   2        415.04        449.90        16.14 o
   3  -9   2       4189.15       4595.82        48.21 o
   2  -7   2         88.26         85.33         5.71 o
  -2   5  -2        347.06        442.93         6.54 o
  -2   6  -2        710.43        912.65        10.33 o
  -3   7  -3        193.34        240.54        11.12 o
  -3   8  -3        548.66        670.78        17.64 o
  -4   9  -3         96.11        132.56        13.65 o
  -3   9  -3        677.48        772.00        20.34 o
  -4  10  -4        413.65        488.10        31.28 o
  -5  11  -4       2380.67       2905.62        79.97 o
  -4  11  -4        282.61        287.59        29.61 o
  -5  12  -4        354.97        398.06        37.24 o
  -4  12  -4        347.71        333.42        31.78 o
  -4  11  -5         61.25        100.21        40.35 o
  -5  12  -5         76.99          7.25        45.21 o
  -4  12  -5         82.44        223.34        45.01 o
  -5  13  -5        127.50         84.09        49.66 o
  -2   2  -2        898.46        857.71         8.59 o
  -3   2  -3       3170.77       3432.05        26.66 o
  -3   3  -3         22.29         24.61         3.11 o
  -4   3  -4        774.97        830.39        20.05 o
  -3   3  -4        771.46        879.04        17.15 o
  -4   4  -4        723.68        658.04        17.96 o
  -4   3  -5         27.57         41.97        15.90 o
  -5   4  -5        532.78        496.21        27.26 o
  -4   4  -5         83.75         97.81        16.71 o
  -5   5  -5        163.67        162.03        20.15 o
  -6   4  -6        175.10        148.95        33.90 o
  -5   4  -6        481.17        416.70        39.94 o
  -6   5  -6         65.68         71.10        31.28 o
  -5   5  -6        130.89        117.18        30.30 o
  -6   6  -6        118.34        112.58        31.19 o
  -5   4  -7         87.67        107.65        44.15 o
  -5   5  -7         29.17         32.24        40.08 o
  -5   6  -7        175.97        171.12        43.57 o
  -2  -6  -3        546.62        559.85         9.92 o
  -2  -5  -3       1638.99       2073.96        19.48 o
  -3  -9  -4        147.17        164.66        15.87 o
  -3  -8  -4       1435.19       1583.40        33.03 o
  -3  -7  -4       1552.75       1713.87        31.87 o
  -2  -7  -4         60.74         73.83        10.05 o
  -4 -11  -5         61.25         90.24        27.76 o
  -4 -10  -5        107.18        125.03        25.66 o
  -3 -10  -5        555.79        504.71        35.24 o
  -4  -9  -5        510.59        579.03        32.50 o
  -3  -9  -5        812.70        749.37        35.52 o
  -3  -8  -5        397.84        485.90        27.27 o
  -4 -12  -6         51.68         72.57        37.79 o
  -4 -11  -6        227.79        179.17        39.43 o
  -3 -11  -6        332.20        382.35        44.51 o
  -4 -10  -6         30.71         12.39        32.04 o
  -3  -2  -2       1634.84       1817.30        14.37 o
  -3  -1  -2        824.35        941.11         9.38 o
  -5  -3  -3       2741.81       3170.01        36.02 o
  -5  -2  -3       2124.04       2507.01        30.03 o
  -7  -4  -4        644.25        623.53        30.71 o
  -6  -4  -4          5.06         16.53        15.55 o
  -7  -3  -4        223.12        257.17        21.72 o
  -6  -3  -4        815.45        836.67        29.74 o
  -6  -2  -4        154.60        173.22        15.76 o
  -9  -5  -5        776.26        670.29        57.02 o
  -8  -5  -5        157.30        198.74        38.41 o
  -9  -4  -5        396.92        320.17        44.19 o
  -8  -4  -5         69.97         42.30        32.42 o
  -7  -4  -5         32.75         52.70        31.20 o
  -8  -3  -5        814.18        755.73        49.32 o
  -9  11   4        301.42        323.17        26.80 o
 -10  12   4        229.89        249.00        34.90 o
  -9  12   4         68.19         74.32        25.33 o
 -10  13   4         90.56         71.08        34.67 o
  -9  13   4        211.07        183.54        32.88 o
 -11  14   4         11.30         46.04        41.12 o
 -10  14   4       1062.86       1041.72        64.20 o
  -7   9   3        473.72        547.65        17.97 o
  -8  10   3       1120.54       1153.67        35.15 o
  -7  10   3         20.36         19.75        11.79 o
  -8  11   3       1316.11       1443.05        44.40 o
  -5   6   2        402.10        394.36         6.59 o
  -5   7   2        268.63        315.76         7.26 o
  -7  12   7         15.25        -14.18        31.65 o
  -8  13   7         32.50         76.55        42.67 o
  -7  13   7         19.28         43.41        40.36 o
  -6  13   7        200.88        209.16        38.99 o
  -6  10   6         68.17         21.77        20.53 o
  -6  11   6        142.64         94.64        26.07 o
  -6  12   6         37.66          2.74        27.68 o
  -5  12   6         12.55         39.11        25.62 o
  -5   9   5         29.25         29.39        12.62 o
  -5  10   5          6.71         -4.01        16.42 o
  -4   7   4        258.03        294.72         9.40 o
  -4   8   4         61.04         63.91         8.14 o
  -3   5   3        193.80        176.99         3.91 o
  -3   6   3       5503.85       5758.82        36.70 o
  -2   4   2        541.56        516.68         6.44 o
 -14   5   6        102.35        134.33        40.70 o
 -14   6   6          3.37         17.87        40.01 o
 -13   6   6         53.64        133.44        32.13 o
 -12   5   5          5.10         58.59        25.14 o
 -11   5   5        941.55        925.94        37.75 o
 -13   6   5        141.82        144.45        37.30 o
 -12   6   5         36.16         48.47        26.49 o
 -11   6   5         72.93        101.47        19.62 o
 -10   4   4        537.47        629.00        25.56 o
  -9   4   4       2590.92       2784.47        44.42 o
 -10   5   4         24.76         29.77        14.75 o
  -9   5   4        150.50        138.76        12.45 o
  -7   3   3       1507.69       1380.37        17.92 o
  -7   4   3        909.62        996.70        14.36 o
  -5   2   2       1757.20       1529.68        13.78 o
 -15  -2   4        169.28        173.28        38.20 o
 -15  -1   4        576.51        608.97        50.92 o
 -14  -1   4        958.39        978.21        50.40 o
 -15   0   4         31.23         43.67        35.34 o
 -14   0   4         64.89         93.74        27.04 o
 -14  -1   3        125.87        115.57        36.17 o
 -13  -1   3          7.30         31.42        23.79 o
 -12  -1   3        733.95        797.89        33.57 o
 -11  -1   3        621.07        697.35        24.88 o
 -13   0   3        248.28        339.04        31.04 o
 -12   0   3        286.22        330.87        23.55 o
 -11   0   3        544.66        531.68        21.35 o
  -8  -1   2        827.11        841.92        14.12 o
  -9   0   2       4861.83       4902.98        52.22 o
  -8   0   2       2261.35       2220.33        24.10 o
  -7   0   2      10637.96       9502.81        53.05 o
  -4   0   1        673.40        606.67         7.63 o
   0  -5  -1       1593.50       1696.80        13.36 o
  -1 -12  -2        102.94         89.79         8.81 o
   0 -11  -2        703.16        775.75        15.61 o
   0 -10  -2        189.88        212.07         7.74 o
   0  -9  -2       3939.06       5122.97        39.34 o
  -1 -18  -3         56.50         29.95        29.49 o
  -1 -17  -3        166.03        111.77        27.84 o
   0 -17  -3         95.20         84.57        29.83 o
  -1 -16  -3         24.87         36.25        21.82 o
   0 -16  -3         68.75         57.48        24.24 o
  -1 -15  -3        291.46        283.72        25.57 o
   0 -15  -3          3.90         -1.13        19.03 o
  -1 -14  -3         65.29         47.77        16.01 o
   0 -14  -3         27.57         21.05        16.46 o
   0 -13  -3        139.70        127.71        17.15 o
  -1 -18  -4        284.84        344.27        46.86 o
   0 -18  -4         80.97        124.65        41.93 o
   0 -17  -4         77.63        102.64        37.04 o
   3  -9  -2        248.60        259.22         6.90 o
   3  -8  -2         39.11         37.67         3.45 o
   4 -14  -3         71.84        111.30        16.43 o
   5 -14  -3        130.15        126.80        20.76 o
   4 -13  -3        165.94        146.99        15.87 o
   5 -13  -3         25.84         68.11        16.87 o
   4 -12  -3       1808.63       2000.98        39.01 o
   4 -11  -3       1049.17       1175.94        25.58 o
   6 -18  -4         54.42         98.91        39.01 o
   5 -17  -4         10.77         -8.48        28.22 o
   6 -17  -4         58.86         40.77        35.53 o
   5 -16  -4        160.15        114.63        31.56 o
   6 -16  -4        147.80        134.44        35.28 o
   5 -15  -4        131.61        174.96        29.81 o
   6 -15  -4        463.29        479.32        42.94 o
   6  -3  -1       4351.43       3856.09        25.68 o
   5  -2  -1        231.45        212.11         3.90 o
  11  -6  -2        322.76        305.89        22.35 o
  12  -6  -2         34.16         21.91        21.24 o
   9  -5  -2        908.01        995.69        23.26 o
  10  -5  -2         27.82         40.07        11.78 o
  11  -5  -2        292.74        299.73        21.70 o
  12  -5  -2        200.32        251.45        26.36 o
   9  -4  -2       1323.42       1379.54        27.50 o
  10  -4  -2         54.60         63.56        12.68 o
  14  -8  -3        537.47        518.23        49.58 o
  13  -7  -3         86.21        104.66        31.19 o
  14  -7  -3        727.73        764.41        55.78 o
  13  -6  -3        104.59        161.52        34.33 o
  14  -6  -3        264.40        291.00        44.09 o
  13  -5  -3        303.54        363.29        37.79 o
   8 -12  -1        142.86        155.96        18.62 o
   8 -11  -1        346.79        364.28        21.08 o
   7 -10  -1        753.10        790.78        21.52 o
   8 -10  -1         18.28         38.83        13.06 o
   6  -9  -1        823.14        925.47        17.58 o
   7  -9  -1        144.05        164.18        11.22 o
   6  -8  -1        355.30        367.47        10.23 o
   5  -7  -1       1049.68       1308.07        14.96 o
   5  -6  -1       1822.44       2038.85        17.69 o
  10 -15  -2        247.95        244.58        41.13 o
  10 -14  -2        111.10         66.67        34.47 o
  11 -14  -2         14.36         13.69        37.35 o
   9 -13  -2         55.13         70.68        27.41 o
  10 -13  -2        134.10        143.64        34.80 o
  11 -13  -2         87.03        106.93        37.36 o
   9 -12  -2        322.80        345.30        30.29 o
  10 -12  -2        980.10       1093.80        53.30 o
   9 -11  -2         23.03          8.09        21.55 o
 -10 -14   5        187.00        233.25        39.04 o
  -9 -14   5         15.22        -26.91        29.45 o
 -10 -13   5         55.76         67.70        32.72 o
  -9 -14   4        344.15        358.72        43.20 o
  -9 -13   4        211.07        307.34        36.02 o
  -9 -12   4         68.19         99.41        26.62 o
  -8 -12   4         48.52        126.40        23.86 o
  -8 -11   4        541.84        577.78        28.75 o
  -8 -10   4        267.05        297.19        18.38 o
  -7 -10   3         20.36         18.76        12.88 o
  -7  -9   3        473.72        541.90        17.86 o
  -6  -9   3       1358.08       1466.89        26.55 o
  -6  -8   3        243.41        227.80         9.28 o
  -4  -6   2       2564.87       2566.58        19.18 o
  -4  -5   2        773.71        810.39         8.05 o
 -13  -7   6         41.99         -8.35        37.83 o
 -14  -6   6          3.37         38.32        38.61 o
 -13  -6   6         53.64         67.86        34.49 o
 -13  -5   6        101.39        145.73        34.69 o
 -12  -6   5         36.16          9.83        28.02 o
 -11  -6   5         72.93         94.28        25.84 o
 -12  -5   5          5.10         18.36        24.09 o
 -11  -5   5        941.55        935.37        39.87 o
 -11  -4   5        133.49        136.72        19.76 o
  -9  -5   4        150.50        142.48        14.30 o
  -9  -4   4       2590.92       2735.52        43.72 o
  -7  -3   3       1507.69       1543.97        18.80 o
  -1   7   8          4.82         10.54        27.01 o
   0   7   8         99.71         66.73        33.77 o
  -1   8   8          3.73         11.35        31.24 o
   0   8   8        291.39        306.42        44.84 o
   0   9   8          0.44          5.20        39.62 o
   0   6   7       1586.17       1681.62        53.61 o
  -1   7   7        106.58         95.30        24.02 o
   0   7   7        309.68        288.42        32.30 o
   0   8   7       1104.52       1022.82        54.16 o
   0   5   6        133.37        139.64        14.92 o
   0   6   6         58.85         41.49        15.23 o
   0   4   5        161.45        126.82         7.95 o
   0   5   5         68.02         67.40         9.08 o
   0   4   4       1006.13       1085.79        14.31 o
   0   3   3        310.74        285.09         4.61 o
  -1  14   6        170.77        212.20        34.51 o
   0  14   6         45.08         19.91        31.66 o
  -2  15   6         10.68         42.19        32.83 o
  -1  15   6        196.36        161.43        42.16 o
   0  15   6        349.48        421.01        50.45 o
  -1  11   5         40.28         27.08        14.79 o
  -1  12   5         33.64         34.99        18.40 o
   0  12   5        100.37         59.77        21.22 o
  -1  13   5         79.22        120.73        25.29 o
   0  13   5         86.42        105.11        26.00 o
  -1  14   5        554.83        508.55        39.41 o
  -1   9   4         12.58         -4.86         6.38 o
  -1  10   4        196.29        200.99        12.87 o
   0  10   4        157.53        192.55        13.46 o
   0   7   3        485.96        449.84         7.67 o
   0   5   2        784.50        882.88         9.14 o
  -2 -17   5         37.72         27.18        32.78 o
  -1 -17   5         89.67         26.47        38.68 o
  -2 -16   5        546.79        553.49        43.87 o
  -1 -16   5        258.89        205.73        41.87 o
  -2 -15   5        145.48        134.03        31.67 o
  -1 -15   4        169.11        205.86        27.11 o
  -2 -14   4         29.36         34.58        16.83 o
  -1 -14   4         16.42         49.90        18.38 o
  -1 -13   4         56.82         31.42        17.57 o
  -1 -12   4        903.90        933.71        31.10 o
  -1 -11   3         85.10         90.98         8.99 o
  -1 -10   3       1187.60       1325.36        21.61 o
  -1  -9   3         63.33         60.93         5.97 o
  -1  -7   2        266.63        261.27         4.46 o
  -2 -18   4        352.91        341.75        40.74 o
  -1 -18   4          9.73         35.54        37.66 o
  -2 -17   4         13.83         50.86        30.40 o
  -1 -17   4        171.49        194.88        36.66 o
  -2 -16   4        246.35        256.83        30.43 o
  -1 -16   4        448.77        509.21        44.14 o
  -2 -15   4        176.07        143.87        25.54 o
  -1 -15   4        169.11        181.20        30.12 o
  -2 -14   4         29.36          9.89        18.96 o
  -1 -14   3        333.56        289.69        22.14 o
  -1 -13   3        183.67        221.31        16.21 o
  -1 -12   3         53.36         34.82        11.17 o
  -1 -11   3         85.10         88.68        10.46 o
  -1  -9   2          6.73         17.30         2.97 o
  -1  -8   2       3175.03       3758.10        25.51 o
  -1  -7   2        266.63        277.83         4.68 o
  -1   4  -2       2372.20       2816.70        21.73 o
  -1   5  -2        278.61        341.57         5.67 o
  -1   6  -3       3813.92       5037.18        38.03 o
  -1   7  -3        469.19        629.23        11.92 o
  -2   8  -4        142.73        153.91        15.53 o
  -1   8  -4        597.18        694.19        21.11 o
  -2   9  -4         90.61        109.52        15.61 o
  -1   9  -4         37.38         64.28        12.51 o
  -2  10  -4         85.15         99.41        16.97 o
  -2  10  -5          0.25         -9.59        23.84 o
  -1  10  -5          9.57         28.52        20.73 o
  -2  11  -5       1269.24       1540.44        55.71 o
  -1  11  -5        187.35        262.75        29.42 o
  -2  12  -5        122.67         87.18        32.05 o
  -3  12  -6        309.66        397.41        56.47 o
  -2  12  -6        204.33        250.26        48.84 o
  -3  13  -6          3.68        -34.35        46.90 o
  -2  13  -6        231.79        214.89        52.29 o
  -2  14  -6        520.12        471.69        61.66 o
  -1   1  -2         94.51         96.82         2.37 o
  -1   2  -3       2135.81       2437.61        18.38 o
  -2   2  -4        116.19        132.78         7.05 o
  -1   2  -4       1559.81       1706.27        18.63 o
  -2   3  -4       1844.53       2139.55        25.71 o
  -1   3  -4        301.98        306.69         7.64 o
  -2   3  -5        236.09        256.69        14.06 o
  -2   4  -5        279.37        279.01        14.57 o
  -3   3  -6        629.58        641.67        34.08 o
  -2   3  -6        214.83        199.88        22.97 o
  -3   4  -6        472.56        431.45        29.69 o
  -2   4  -6        150.34        145.26        20.35 o
  -3   5  -6        640.91        748.02        35.67 o
  -3   4  -7         18.24        -20.35        30.75 o
  -2   4  -7        526.82        609.97        41.74 o
  -3   5  -7         65.95         53.61        30.59 o
  -2   5  -7        568.90        548.11        39.57 o
  -2   4  -8        114.38         78.68        42.25 o
  -2   5  -8         23.00          8.55        41.28 o
  -2   6  -8         86.29         85.38        38.69 o
  -1  -4  -3        641.33        694.48         8.38 o
  -1  -6  -4       1778.53       1966.79        26.39 o
  -1  -5  -4         65.05         69.02         6.28 o
  -2  -7  -5         13.54         10.44        13.14 o
  -1  -7  -5        496.60        535.31        21.88 o
  -1  -6  -5        575.34        536.71        21.01 o
  -1  -5  -5        209.15        220.73        12.65 o
  -2  -9  -6        233.63        247.05        31.38 o
  -2  -8  -6        816.27        720.62        36.84 o
  -1  -8  -6         43.18         60.30        22.93 o
  -2  -7  -6        758.33        743.17        36.08 o
  -1  -7  -6        170.02        154.15        22.43 o
  -2 -11  -7        183.27        147.70        46.27 o
  -2 -10  -7          0.09          7.69        38.88 o
  -3  -9  -7         32.96         16.09        34.39 o
  -2  -9  -7         12.77         15.34        32.75 o
  -1  -9  -7        354.68        411.54        44.65 o
  -2  -8  -7        142.89        140.90        35.22 o
  -1  -8  -7        519.72        551.77        43.55 o
  -2  -1  -2        206.30        219.86         3.88 o
  -3  -1  -3       1370.78       1604.76        15.15 o
  -4  -2  -4       1382.01       1493.13        27.90 o
  -4  -1  -4         80.56         99.17         8.93 o
  -3  -1  -4       1833.72       2112.98        27.60 o
  -5  -3  -5        261.80        229.63        25.23 o
  -6  -2  -5         27.85         21.89        20.96 o
  -5  -2  -5       1162.31       1309.93        40.86 o
  -4  -2  -5        223.37        277.44        20.97 o
  -5  -1  -5        406.31        436.77        24.58 o
  -4  -1  -5       1418.81       1618.21        39.40 o
  -6  -3  -6        762.27        786.01        50.21 o
  -5  -3  -6        242.42        185.54        34.14 o
  -7  -2  -6         88.89         51.96        36.06 o
  -6  -2  -6         18.29          2.80        30.61 o
  -5  -2  -6         79.55        110.71        29.72 o
  -6  -1  -6         31.10         -4.08        28.52 o
  -5  -1  -6         67.60         84.56        26.21 o
  -5  -2  -7        223.28        192.37        43.61 o
  -9  16   4         47.35         28.46        39.23 o
  -7  13   3        149.37        212.51        22.38 o
  -8  14   3        479.17        540.99        39.18 o
  -7  14   3         35.56          9.10        21.89 o
  -9  15   3        257.19        368.86        44.08 o
  -8  15   3         39.00         22.71        31.41 o
  -7  15   3         27.93        -24.04        26.31 o
  -9  16   3          2.57         86.46        40.81 o
  -8  16   3        217.54        224.26        41.33 o
  -7  16   3        412.96        403.42        38.86 o
  -9  17   3          0.31         89.15        46.34 o
  -8  17   3        174.35        134.64        43.55 o
  -5   9   2       2237.25       2668.89        30.55 o
  -6  10   2        210.49        241.67        13.27 o
  -5  10   2       2598.13       3299.63        38.65 o
  -6  11   2       1401.18       1526.82        32.91 o
  -5  11   2         51.50         38.22         9.47 o
  -6  12   2        323.29        340.19        20.27 o
  -6  13   2        165.98        163.42        19.73 o
  -3   5   1       2484.22       2420.52        18.54 o
  -3   6   1       1679.32       1805.84        15.21 o
  -5  14   6         10.49         34.68        33.23 o
  -6  15   6        461.50        431.57        54.06 o
  -5  15   6         81.09         14.61        38.63 o
  -5  16   6         50.96         35.67        45.35 o
  -4  16   6        356.29        274.81        49.56 o
  -4  12   5        162.45        153.40        22.54 o
  -5  13   5          0.59         53.64        25.93 o
  -4  13   5          6.29         46.23        22.25 o
  -5  14   5        197.13        219.16        34.89 o
  -4  14   5        434.09        398.48        37.27 o
  -5  15   5          6.58         18.42        36.05 o
  -4  15   5        859.22        935.04        52.65 o
  -4  10   4        294.28        299.04        15.77 o
  -3  10   4        190.30        209.74        12.75 o
  -4  11   4        270.25        262.27        17.83 o
  -3  11   4        426.77        479.44        19.69 o
  -4  12   4         10.29         12.95        16.05 o
  -3  12   4         18.45         12.52        14.84 o
  -3   8   3         51.86         57.80         5.50 o
  -2   8   3        368.40        381.14         8.28 o
  -3   9   3        228.93        246.62         9.66 o
  -2   5   2        280.97        277.62         4.41 o
  -2   6   2       1117.31       1060.57        10.64 o
 -14   8   5         96.43        111.25        44.27 o
 -12   6   4         45.98         18.91        25.60 o
 -13   7   4        118.29        105.36        34.88 o
 -12   7   4        428.38        433.78        35.54 o
 -11   7   4        325.12        300.43        26.45 o
 -14   8   4         51.79         10.26        42.67 o
 -13   8   4         87.32        102.82        37.31 o
 -12   8   4         33.73         73.68        28.32 o
 -14   9   4        240.82        191.11        49.82 o
 -13   9   4        110.55        139.03        38.47 o
 -12   9   4         59.02         77.13        29.43 o
  -9   5   3         45.73         49.97        10.72 o
  -8   5   3        123.70        133.97         8.92 o
 -10   6   3        379.81        395.76        22.66 o
  -9   6   3         57.18         78.42        11.55 o
 -11   7   3         85.83         75.19        22.14 o
 -10   7   3        252.09        287.42        21.22 o
  -6   3   2       1143.81       1111.41        12.74 o
  -7   4   2        120.27        119.58         5.97 o
  -6   4   2        638.18        666.27         9.10 o
 -15   2   3        336.38        361.61        43.35 o
 -13   0   2       2771.03       2828.73        81.14 o
 -12   0   2          1.22         28.92        19.35 o
 -15   1   2         97.69          9.12        42.87 o
 -14   1   2        110.33         89.80        34.00 o
 -13   1   2        378.78        315.19        33.27 o
 -12   1   2        238.98        305.30        24.88 o
 -11   1   2        913.77       1034.16        31.14 o
 -10   1   2         40.39         47.51        10.56 o
 -15   2   2        145.16        234.14        44.32 o
 -14   2   2         63.06         72.61        32.42 o
 -13   2   2         29.18         73.12        25.28 o
 -12   2   2        348.83        287.91        24.89 o
 -14   3   2        274.06        288.09        35.21 o
  -6   0   1        741.10        641.31         8.81 o
 -10   1   1        123.77        103.11        13.92 o
  -9   1   1         27.91         24.79         7.95 o
  -8   1   1        399.12        386.62        10.48 o
  -7   1   1       1165.34       1091.66        12.72 o
  -6   1   1        256.63        221.31         4.40 o
   0  -7  -2         28.67         31.43         2.54 o
   0  -6  -2       1427.36       1624.48        14.10 o
   0 -10  -3         38.06         45.02         7.52 o
   0  -9  -3        496.85        560.04        12.52 o
   0  -8  -3       1866.16       2042.82        22.32 o
   0 -14  -4         82.01        131.22        22.55 o
   0 -13  -4          6.78         -1.61        17.33 o
   0 -12  -4        178.20        158.81        18.54 o
   0 -11  -4       1142.79       1312.56        32.45 o
   0 -17  -5          1.73         45.55        39.82 o
   0 -16  -5         43.20        -13.12        35.11 o
   1 -16  -5        258.88        186.92        40.77 o
   0 -15  -5        144.08         45.37        34.22 o
   1 -15  -5        111.95         55.78        33.84 o
   0 -14  -5         60.17         82.46        29.97 o
   1 -14  -5        554.83        502.83        39.00 o
   1 -13  -5         79.22         69.38        25.41 o
   2  -5  -2        280.97        286.05         4.79 o
   4  -9  -3        227.34        235.43         9.96 o
   4  -8  -3       1745.33       1819.78        23.84 o
   3  -7  -3        303.96        296.87         6.59 o
   5 -12  -4        130.38        156.51        19.24 o
   5 -11  -4        472.48        399.95        21.24 o
   4 -10  -4        294.28        275.80        15.03 o
   5 -10  -4          7.75         36.27        12.95 o
   6 -15  -5          4.62         22.28        32.24 o
   7 -15  -5         27.93         -1.33        35.51 o
   6 -14  -5         27.03         46.20        28.91 o
   5 -13  -5          0.59         43.39        21.94 o
   6 -13  -5         54.06         72.20        27.74 o
   5 -12  -5         95.64         75.52        21.02 o
   6 -12  -5        214.83        166.67        28.18 o
   6 -15  -6        461.50        452.00        49.16 o
   7 -15  -6        142.14        154.31        48.57 o
   6 -14  -6         41.60          8.91        30.75 o
   7 -14  -6         46.55         84.86        40.04 o
   7  -4  -2        120.27        114.03         5.20 o
   6  -3  -2       1143.81       1227.82        13.05 o
   7  -3  -2        514.06        474.51         8.79 o
   9  -5  -3         45.73         64.37        10.43 o
  10  -5  -3        857.29        910.62        28.19 o
   8  -4  -3       1009.64       1018.14        19.59 o
   9  -4  -3        916.39        961.54        23.96 o
  10  -4  -3         62.14         61.05        13.56 o
  14  -8  -4         51.79         81.07        38.50 o
  13  -7  -4        118.29         95.51        32.43 o
  14  -7  -4        106.02         16.23        39.48 o
  11  -6  -4        103.50        105.75        21.29 o
  12  -6  -4         45.98         47.68        25.72 o
  13  -6  -4        157.74        223.22        34.78 o
  14  -6  -4        384.05        319.51        45.68 o
  11  -5  -4        261.43        188.02        23.43 o
  12  -5  -4        214.55        227.31        29.74 o
  13  -5  -4        516.37        457.40        41.62 o
  14  -8  -5         96.43        133.89        44.75 o
  14  -7  -5         40.87         92.04        41.60 o
  14  -6  -5         81.49         85.97        41.50 o
   3  -4  -1        786.23        815.84         9.29 o
   7 -10  -2         63.58         86.93        12.29 o
   6  -9  -2          3.89          5.48         6.61 o
   7  -9  -2        583.21        620.54        19.50 o
   6  -8  -2        295.45        323.08        10.14 o
   5  -7  -2        268.63        282.98         7.05 o
  10 -15  -3         12.07         80.61        36.60 o
   9 -14  -3        908.44        902.12        47.03 o
  10 -14  -3        280.28        275.82        40.23 o
   9 -13  -3       1177.28       1285.40        50.83 o
  10 -13  -3         64.33        102.05        33.25 o
   8 -12  -3        330.37        385.29        27.04 o
   9 -12  -3         85.04         74.50        25.56 o
  10 -12  -3        151.88        203.99        32.47 o
   8 -11  -3       1316.11       1282.76        40.83 o
   9 -11  -3         28.38         27.85        21.60 o
   8 -10  -3       1120.54       1157.03        37.50 o
  10 -15  -4         91.37        136.60        42.03 o
  10 -14  -4       1062.86       1005.19        61.99 o
  11 -14  -4         11.30         95.25        43.19 o
 -11 -14   4         11.30         43.89        37.33 o
 -10 -15   3         12.07        -26.73        39.68 o
 -11 -14   3         73.85         40.66        39.34 o
 -10 -14   3        280.28        267.48        41.29 o
  -9 -14   3        908.43        804.57        51.17 o
 -11 -13   3         13.06         89.78        33.81 o
 -10 -13   3         64.33         75.40        31.31 o
  -9 -13   3       1177.29       1303.97        52.02 o
 -10 -12   3        151.88        159.40        28.78 o
  -9 -12   3         85.04         67.53        24.40 o
  -9 -11   3         28.38         32.33        18.90 o
  -8 -12   2        401.22        389.30        28.76 o
  -8 -11   2        155.95        158.22        18.64 o
  -7 -10   2         63.58         77.45        12.77 o
  -7  -9   2        583.22        725.13        19.26 o
  -6  -9   2          3.89          4.91         7.16 o
  -6  -8   2        295.45        339.34         9.50 o
  -4  -6   1        828.87        907.39        10.15 o
  -3  -4   1        786.24        875.05         8.60 o
 -14  -7   5         40.87         91.64        42.06 o
 -14  -6   5         81.49        124.17        39.37 o
 -14  -7   4        106.02         87.47        41.71 o
 -13  -7   4        118.29        143.41        38.64 o
 -14  -6   4        384.05        531.19        50.24 o
 -13  -6   4        157.74        227.72        35.95 o
 -12  -6   4         45.98         47.20        25.60 o
 -11  -6   4        103.50        101.10        22.61 o
 -14  -5   4        163.52        170.46        37.22 o
 -13  -5   4        516.37        520.62        39.82 o
 -12  -5   4        214.55        195.40        25.65 o
 -11  -6   3        103.12        130.05        22.07 o
 -11  -5   3         26.38         72.89        17.94 o
 -10  -5   3        857.29        859.95        29.58 o
  -9  -5   3         45.73         63.08        11.58 o
 -10  -4   3         62.13         81.26        12.85 o
  -9  -4   3        916.39        998.44        22.44 o
  -7  -3   2        514.06        541.82         9.61 o
  -6  -3   2       1143.81       1132.69        11.66 o
   2   7   7         86.09         53.28        29.84 o
   3   7   7         85.07         78.25        32.49 o
   2   8   7        142.89        157.80        35.70 o
   3   8   7         31.35         55.60        37.59 o
   2   9   7         12.77         15.55        37.60 o
   3   9   7         32.96         57.90        39.41 o
   2   6   6       1208.35       1196.03        42.08 o
   3   6   6         57.79         81.25        21.97 o
   2   7   6        758.33        741.53        36.13 o
   3   7   6         47.13         63.89        25.46 o
   3   8   6       1189.96       1243.99        56.84 o
   2   5   5       1209.98       1353.61        30.00 o
   2   6   5       1035.04       1126.49        30.30 o
   1   4   4       1155.03       1288.91        17.85 o
   2   4   4       2871.62       3428.13        35.81 o
   1   5   4         65.05         60.50         6.24 o
   2   5   4       3079.13       3335.56        38.21 o
   1   3   3        315.34        328.29         5.58 o
   1   2   2        426.08        480.25         6.23 o
   1  13   5         22.49         34.20        25.17 o
   1  14   5        119.25         42.64        30.71 o
   2  14   5        514.60        458.53        42.77 o
   1  15   5        107.50        131.69        37.58 o
   2  15   5        264.86        253.82        42.63 o
   3  15   5         91.22         10.62        38.54 o
   1  16   5        116.58        143.09        43.89 o
   2  16   5        242.48        221.35        47.17 o
   1  11   4        725.72        765.16        26.02 o
   2  11   4        223.74        204.76        19.31 o
   1  12   4        234.02        216.40        20.85 o
   2  12   4        183.85        193.67        22.42 o
   1  13   4          9.89         42.05        20.53 o
   2  13   4         96.29         93.18        23.84 o
   2  14   4         73.88         17.03        26.89 o
   1   8   3        236.95        292.25         8.70 o
   1   9   3        113.09        126.55         8.23 o
   1  10   3        232.77        254.03        12.54 o
   2  11   3        796.96        889.07        25.89 o
   1   6   2       1289.92       1551.59        13.61 o
   1   7   2        263.72        242.70         5.44 o
   1 -18   4        284.84        212.05        44.24 o
   2 -18   4         27.25         38.33        43.61 o
   1 -17   4        239.85        270.44        39.45 o
   2 -17   4        341.65        323.78        48.36 o
   1 -16   4         38.59         26.02        30.64 o
   2 -16   4        344.21        330.72        43.70 o
   1 -15   4          1.16        -25.65        25.65 o
   2 -15   4         52.56         41.46        32.86 o
   1 -14   4        460.40        403.18        33.58 o
   2 -15   3         84.23         92.14        22.77 o
   1 -14   3         65.29         86.63        17.52 o
   2 -14   3        850.91       1019.43        37.94 o
   1 -13   3         40.82         51.85        14.70 o
   2 -13   3         30.05          6.79        16.30 o
   1 -12   3         12.41         -7.35        12.10 o
   2 -12   3         36.17         46.37        15.61 o
   1 -11   3        202.68        197.06        13.51 o
   1  -9   2        294.79        330.10         8.01 o
   1  -8   2        180.98        197.33         5.71 o
   1 -18   4        284.84        204.37        46.60 o
   2 -18   4         27.25          1.55        47.44 o
   1 -17   4        239.85        259.73        42.80 o
   2 -19   3         11.70         81.13        41.47 o
   2 -18   3        145.18        188.44        40.11 o
   1 -17   3        166.03        119.77        31.64 o
   2 -17   3          9.21        -16.98        31.44 o
   1 -16   3         24.87         26.98        24.27 o
   2 -16   3         32.46         19.78        27.90 o
   1 -15   3        291.46        263.58        27.45 o
   2 -15   3         84.23         95.17        26.25 o
   1 -14   3         65.29        101.66        20.06 o
   1 -13   3         40.82         35.66        16.59 o
   1 -12   2        102.94        108.64        10.49 o
   1 -11   2         79.34         72.18         8.44 o
   1 -10   2        284.08        315.69        10.07 o
   1  -9   2        294.79        318.30         8.84 o
   0   4  -2        190.08        209.31         4.17 o
   0   6  -3       1460.41       1821.80        18.61 o
   0   7  -4        492.01        607.26        16.31 o
   0   8  -4        343.57        463.46        15.55 o
   1   8  -4        378.69        440.39        13.51 o
   0   9  -5        279.12        338.78        23.77 o
   1   9  -5         58.47         52.64        14.59 o
   0  10  -5        213.12        252.58        24.57 o
   1  10  -5        512.61        686.92        27.51 o
   0  11  -5        766.66        742.55        36.22 o
   0  11  -6        471.23        482.37        44.17 o
   1  11  -6        162.78        186.47        30.06 o
   0  12  -6        298.96        304.45        42.17 o
   1  12  -6          9.70        -19.00        26.38 o
   0  13  -6          3.31         37.23        35.29 o
   1  12  -7        175.81        219.19        46.19 o
   0  13  -7         66.81        145.41        51.55 o
   1  13  -7         22.23         22.84        41.53 o
   0   2  -3        492.75        535.23         6.24 o
   0   2  -4        573.17        589.97         9.02 o
   0   3  -4        307.26        310.33         6.61 o
   0   3  -5       1078.64       1201.77        20.29 o
   0   3  -6        272.94        234.89        17.02 o
   0   4  -6         25.30         11.69        11.32 o
   0   4  -7         92.14        105.08        22.58 o
   0   5  -7        586.59        504.34        32.16 o
   0   4  -8        344.84        335.27        39.28 o
   1   4  -8        744.89        791.14        47.32 o
   0   5  -8        493.14        452.46        42.09 o
   1   5  -8        426.49        411.80        36.77 o
   0   6  -8        386.39        367.19        40.55 o
   1   6  -8         13.15         25.94        27.39 o
   0  -2  -3        492.75        516.93         6.15 o
   0  -3  -4        307.26        327.22         6.72 o
   0  -4  -5        161.45        163.33         9.26 o
   0  -3  -5       1078.64       1152.52        19.61 o
   0  -5  -6        133.37        148.38        15.89 o
   0  -4  -6         25.30         15.01        11.06 o
   0  -6  -7       1586.17       1458.44        50.99 o
   0  -5  -7        586.59        491.50        30.58 o
   1  -5  -7        139.54         87.90        22.04 o
   0  -7  -8         99.71         21.30        34.61 o
   0  -6  -8        386.39        319.13        40.09 o
   1  -6  -8         13.15         36.87        29.48 o
   0  -5  -8        493.14        446.80        39.30 o
  -1   0  -2        125.00        112.86         2.31 o
  -2   0  -3         49.01         54.84         2.80 o
  -2   0  -4        837.87        861.72        13.28 o
  -2   1  -4        814.22        796.91        12.95 o
  -3   0  -5          1.65          1.41        10.13 o
  -2   0  -5        298.88        233.28        12.74 o
  -3   1  -5         82.67         96.07        10.94 o
  -4   0  -6       1026.48       1105.75        44.21 o
  -3   0  -6         96.99         88.55        19.64 o
  -3   1  -6        703.02        733.28        31.58 o
  -4  -1  -7        108.99        160.96        36.44 o
  -4   0  -7        136.17        145.61        31.88 o
  -3   0  -7        886.42        880.80        47.36 o
  -4   1  -7        108.99        222.35        31.87 o
  -3   1  -7        105.00        103.32        27.49 o
  -5  14   2         31.18         24.74        15.90 o
  -5  15   2         84.74         52.53        18.81 o
  -6  16   2        167.09        251.98        29.88 o
  -5  16   2         80.78        105.70        22.61 o
  -6  17   2        149.12        132.27        33.11 o
  -5  17   2         26.78         22.08        24.65 o
  -7  18   2          8.57        -26.95        38.89 o
  -6  18   2         71.17        104.59        33.84 o
  -5  18   2         16.22          6.59        27.34 o
  -6  19   2         50.04         73.01        37.93 o
  -3   8   1        568.36        657.50         8.36 o
  -3   9   1        861.75        894.15        11.92 o
  -3  10   1         45.55         64.67         4.97 o
  -4  12   1        103.76        107.05        10.44 o
  -4  13   1        276.86        302.68        17.43 o
  -3  17   5        310.96        211.39        45.90 o
  -2  13   4         91.06         74.94        16.82 o
  -2  14   4         29.36         19.04        19.46 o
  -3  15   4        112.80        111.82        27.13 o
  -2  15   4        176.07        158.27        25.65 o
  -3  16   4        283.02        247.26        36.24 o
  -2  16   4        246.35        229.93        32.50 o
  -2  17   4         13.83         -3.69        28.96 o
  -2  18   4        352.91        253.43        42.63 o
  -2  11   3       2198.64       2438.77        37.25 o
  -2  12   3         12.10         27.46        10.68 o
  -1  12   3         53.36         46.50        10.40 o
  -2  13   3        168.79        167.06        16.39 o
  -1   7   2        266.63        295.68         5.20 o
  -1   8   2       3175.04       3685.06        25.52 o
  -1   9   2          6.73          2.36         3.13 o
 -13   9   3         70.98        117.96        40.81 o
 -13  10   3        195.68        241.14        43.31 o
 -12  10   3         22.35          1.01        31.29 o
 -11  10   3        281.62        261.99        29.99 o
 -13  11   3        407.12        440.67        49.80 o
 -12  11   3        436.26        436.45        41.94 o
  -9   7   2        131.39        111.72        13.61 o
  -8   7   2         94.79        103.41         9.36 o
 -10   8   2        107.57         86.67        18.79 o
  -9   8   2         80.13         85.09        12.92 o
 -10   9   2         63.51         85.94        17.86 o
  -9   9   2         27.74         12.35        12.58 o
  -5   4   1        247.25        216.74         4.07 o
 -15   3   1        182.00        112.87        45.93 o
 -14   3   1        164.49         92.82        37.68 o
 -13   3   1         63.33         39.66        26.98 o
 -12   3   1         77.54         38.09        21.11 o
 -11   3   1        924.71        897.83        31.78 o
 -10   3   1        131.65        145.76        13.07 o
 -14   4   1         43.86         10.29        32.87 o
 -13   4   1        109.23        160.04        28.35 o
 -12   4   1        963.08        942.95        38.55 o
 -14   5   1         12.41         60.97        31.52 o
 -13   5   1        203.12        153.78        30.63 o
   0  -4  -2        190.08        169.69         3.07 o
   0  -6  -3       1460.41       1493.77        13.88 o
   0  -9  -4         25.40         44.64         8.93 o
   0  -8  -4        343.57        341.28        11.32 o
   0 -11  -5        766.66        701.54        31.75 o
   0 -10  -5        213.11        204.67        17.95 o
   0 -13  -6          3.31         10.75        29.88 o
   1 -13  -6         19.65          1.69        30.35 o
   0 -12  -6        298.96        178.13        31.00 o
   1 -12  -6          9.70         50.73        26.54 o
   0 -11  -6        471.23        398.83        32.29 o
   0 -13  -7         66.81         33.21        35.43 o
   1 -13  -7         22.23        -35.03        35.03 o
   2  -4  -2        541.56        487.97         6.56 o
   2  -3  -2       1058.73        853.19         9.73 o
   3  -6  -3       5503.85       5853.84        38.97 o
   3  -5  -3        193.80        165.37         3.82 o
   4  -8  -4         61.04         74.99         7.86 o
   4  -7  -4        258.03        271.90         9.35 o
   4  -6  -4        746.35        670.61        13.71 o
   5 -10  -5          6.71         12.03        15.40 o
   5  -9  -5         29.25         12.67        12.32 o
   5  -8  -5        331.00        338.02        16.91 o
   6 -12  -6         37.66         47.20        28.24 o
   6 -11  -6        142.64        159.59        26.71 o
   5 -10  -6          7.29         -6.49        17.88 o
   6 -10  -6         68.17         83.97        22.92 o
   6  -9  -6         32.20         75.88        20.40 o
   6 -13  -7        200.88        157.48        40.88 o
   7 -13  -7         19.28         -0.64        36.32 o
   6 -12  -7        246.80        245.44        36.87 o
   7 -12  -7         15.25         20.03        33.76 o
   7 -11  -7         98.37         96.00        32.09 o
   4  -2  -2        512.08        381.80         5.45 o
   7  -4  -3        909.62        928.83        15.04 o
   6  -3  -3        205.49        153.20         4.67 o
   7  -3  -3       1507.69       1377.30        19.01 o
   8  -5  -4       1575.90       1636.88        31.14 o
   9  -5  -4        150.50        118.94        13.47 o
   8  -4  -4         30.27         16.76         7.09 o
   9  -4  -4       2590.92       2488.78        44.14 o
  10  -6  -5       1046.15       1106.35        38.61 o
  11  -6  -5         72.93         75.07        23.05 o
  10  -5  -5        208.62        181.35        19.83 o
  11  -5  -5        941.55        875.47        39.53 o
  13  -8  -6         53.76         31.51        37.49 o
  12  -7  -6        832.47        789.18        49.54 o
  13  -7  -6         41.99         83.80        36.47 o
  12  -6  -6        281.78        324.44        36.04 o
  13  -6  -6         53.64         81.93        33.15 o
  14  -6  -6          3.37         97.71        42.70 o
   4  -6  -2       2564.87       2589.43        19.38 o
   6 -10  -3          8.78         10.20         9.21 o
   6  -9  -3       1358.09       1383.80        24.81 o
   6  -8  -3        243.41        220.63        10.27 o
   8 -13  -4          1.60          5.94        22.36 o
   7 -12  -4        165.11        170.74        21.01 o
   8 -12  -4         48.52         67.39        22.40 o
   7 -11  -4        217.30        210.22        18.92 o
   8 -11  -4        541.85        568.57        30.70 o
   7 -10  -4       1044.43       1045.63        32.52 o
   9 -15  -5        235.34        259.34        42.06 o
   9 -14  -5         15.22         13.56        30.36 o
  10 -14  -5        187.00        141.69        42.43 o
   9 -13  -5         26.54         19.23        29.87 o
  10 -13  -5         55.77         66.38        36.48 o
   9 -12  -5        241.00        159.23        33.46 o
 -11 -14   2         14.36        101.73        38.02 o
 -11 -13   2         87.03         64.45        32.75 o
 -10 -12   2        980.10        981.74        45.55 o
 -10 -13   1         84.70         85.18        29.39 o
  -9 -12   1        494.60        499.82        31.66 o
  -9 -11   1        399.76        417.55        26.85 o
  -8 -11   1        346.79        359.95        23.46 o
  -8 -10   1         18.28          1.61        12.43 o
  -8  -9   1        724.07        662.96        21.31 o
  -7  -9   1        144.05        152.71        10.89 o
  -7  -8   1         59.11         55.62         7.15 o
  -6  -8   1        355.29        360.65         9.92 o
  -6  -7   1        675.44        764.09        11.77 o
  -5  -6   1       1822.43       2083.40        17.45 o
 -14  -7   3        727.73        614.83        58.46 o
 -15  -6   3         92.21        133.23        40.64 o
 -14  -6   3        264.40        269.04        39.52 o
 -13  -6   3        104.59         88.85        32.45 o
 -15  -5   3        150.62        118.72        39.81 o
 -14  -5   3        121.82         99.21        33.61 o
 -13  -5   3        303.54        261.98        33.03 o
 -13  -6   2        183.78        124.82        31.73 o
 -12  -5   2        200.32        264.35        25.06 o
 -11  -5   2        292.74        276.21        22.19 o
 -10  -5   2         27.82         49.41        13.24 o
 -12  -4   2        706.69        672.46        33.07 o
 -11  -4   2         21.72         22.43        13.91 o
 -10  -4   2         54.60         77.45        12.12 o
  -9  -4   2       1323.43       1400.63        26.63 o
  -9  -3   2        280.82        267.00        11.15 o
  -6  -2   1        125.37        125.01         3.41 o
  -5  -2   1        231.45        232.56         3.91 o
   5   7   6         37.41         11.91        29.66 o
   6   7   6        111.61        164.56        33.92 o
   5   8   6        369.56        281.07        40.01 o
   6   8   6         52.46         20.73        34.19 o
   6   9   6        221.69        136.25        44.00 o
   4   6   5        905.74        914.58        34.98 o
   5   6   5         22.07         32.05        17.99 o
   4   7   5        286.32        227.52        24.69 o
   5   7   5        408.44        339.52        28.41 o
   3   5   4        291.57        313.10        13.24 o
   4   5   4        310.82        281.99        14.14 o
   4   6   4       4430.35       4449.17        65.34 o
   3   4   3        406.98        386.89         7.93 o
   2   3   2       1113.62       1032.74         9.77 o
   4  13   4        112.02         85.53        27.68 o
   5  13   4        332.16        285.60        34.00 o
   4  14   4        251.10        203.92        35.37 o
   5  14   4         69.82         93.37        30.79 o
   4  15   4        575.35        416.07        48.40 o
   5  15   4         18.06         77.87        37.44 o
   4  16   4        459.97        380.62        50.05 o
   3  10   3        213.45        214.33        14.47 o
   4  10   3        142.00        144.47        13.81 o
   3  11   3       1124.10       1190.59        32.74 o
   4  11   3         96.13         83.40        15.27 o
   3  12   3        469.38        411.88        24.90 o
   4  12   3         36.24         23.65        16.79 o
   5  13   3        235.50        209.20        26.11 o
   2   7   2         88.26         92.05         3.87 o
   2   8   2        109.72        100.83         5.27 o
   3   8   2        161.47        168.10         6.74 o
   4 -18   3         74.95         12.84        38.30 o
   4 -17   3        356.25        368.58        43.55 o
   5 -17   3        118.64        117.31        39.33 o
   4 -16   3        301.98        199.66        37.27 o
   5 -16   3        268.74        315.62        41.35 o
   4 -15   3        459.80        437.46        39.23 o
   3 -13   3         52.14         44.51        19.86 o
   4 -14   2       1074.45       1081.99        38.81 o
   3 -13   2        633.34        612.78        24.52 o
   4 -13   2         39.85         48.85        15.24 o
   3 -12   2        304.06        308.14        15.94 o
   3 -11   2        137.09        126.76        11.07 o
   3 -10   2        415.04        467.45        14.66 o
   2  -9   2        945.37       1041.64        17.27 o
   2  -7   1          4.77          3.33         1.70 o
   4 -18   3         74.95        139.88        45.16 o
   4 -17   3        356.25        335.16        49.26 o
   4 -18   2        162.31        164.13        36.01 o
   5 -18   2         67.53         52.99        34.95 o
   4 -17   2        185.78        159.90        32.65 o
   3 -16   2         90.45         71.59        24.70 o
   4 -16   2         88.72        145.45        27.36 o
   3 -15   2         41.70         69.02        20.55 o
   4 -15   2        195.33        215.21        26.54 o
   3 -14   2         42.67         85.30        17.90 o
   4 -14   2       1074.45        988.00        40.35 o
   3 -13   2        633.34        646.53        25.95 o
   3 -12   2        304.06        296.47        18.05 o
   2  -9   1        200.74        191.45         5.63 o
   2  -8   1        446.49        502.22         7.08 o
   2  -7   1          4.77          5.69         1.79 o
  -2   7  -2         88.26        107.62         4.30 o
  -2   8  -2        109.72        156.22         5.84 o
  -3   9  -2       4189.15       6563.02        58.11 o
  -3  10  -2        415.04        553.29        15.01 o
  -3  11  -3       1124.10       1553.41        36.83 o
  -4  12  -3         36.24          6.05        16.18 o
  -3  12  -3        469.38        691.53        29.39 o
  -4  13  -3        107.06        148.64        22.32 o
  -3  13  -3         52.14         78.80        17.81 o
  -4  14  -3        130.56        126.78        24.18 o
  -4  14  -4        251.10        323.27        40.84 o
  -5  15  -4         18.06          5.05        37.22 o
  -4  15  -4        575.35        652.32        51.58 o
  -4  16  -4        459.98        539.21        54.53 o
  -2   3  -2       1113.62       1287.54        12.52 o
  -3   4  -3        406.98        383.07         8.33 o
  -3   5  -3        620.88        761.62        12.06 o
  -4   5  -4        310.82        308.72        14.84 o
  -3   5  -4        291.57        337.63        12.07 o
  -4   6  -4       4430.34       5827.36        74.03 o
  -3   6  -4        416.46        443.01        14.57 o
  -4   6  -5        905.74        961.07        34.41 o
  -5   7  -5        408.44        431.96        28.07 o
  -4   7  -5        286.32        278.35        21.98 o
  -5   8  -5         57.35         25.84        18.73 o
  -4   8  -5        680.85        791.56        33.38 o
  -5   7  -6         37.41         -5.49        26.43 o
  -6   8  -6         52.46          4.39        31.67 o
  -5   8  -6        369.56        396.72        37.12 o
  -6   9  -6        221.69        215.02        37.60 o
  -5   9  -6        290.38        271.87        33.83 o
  -2  -3  -2       1113.62       1316.25        12.67 o
  -3  -5  -3        620.88        677.07        12.01 o
  -3  -4  -3        406.98        448.43         8.30 o
  -5  -6  -4        213.34        218.05        14.76 o
  -4  -6  -4       4430.35       6075.63        76.90 o
  -4  -5  -4        310.82        331.18        13.72 o
  -5  -8  -5         57.35         54.99        20.65 o
  -6  -7  -5        608.04        631.30        37.91 o
  -5  -7  -5        408.44        389.36        26.56 o
  -4  -7  -5        286.32        314.38        22.87 o
  -5  -6  -5         22.07          9.15        15.85 o
  -6  -9  -6        221.69        235.59        38.30 o
  -5  -9  -6        290.38        268.25        38.17 o
  -6  -8  -6         52.46        -28.58        29.46 o
  -5  -8  -6        369.56        349.67        38.72 o
  -6  -7  -6        111.61        129.97        31.61 o
  -4  -1  -2        476.88        505.34         7.68 o
  -4   0  -2       2452.18       3310.25        25.62 o
  -7  -1  -3        269.87        321.24        15.00 o
  -6  -1  -3        252.24        229.43        10.76 o
  -5  -1  -3       2843.00       3531.45        41.71 o
  -6   0  -3          3.74          9.90         6.39 o
  -9  -2  -4          4.89         30.82        22.72 o
  -8  -2  -4       1303.91       1296.43        47.96 o
 -10  -1  -4         11.64         56.33        25.42 o
  -9  -1  -4        882.38        961.69        43.56 o
  -8  -1  -4        134.38        152.59        20.43 o
  -7  -1  -4         41.82         69.30        16.32 o
  -9   0  -4        591.77        580.96        38.01 o
  -8   0  -4          6.77         -3.43        17.45 o
  -9  -2  -5        227.77        193.14        39.53 o
  -9  -1  -5        794.08        864.79        57.56 o
  -9  13   6        134.11        131.51        32.29 o
  -9  14   6        120.97        145.02        34.40 o
  -9  12   5        241.00        215.25        28.78 o
  -8  12   5         43.16         56.45        19.87 o
  -9  13   5         26.54         32.46        26.02 o
  -8  13   5          0.70          3.11        22.88 o
  -9  14   5         15.22        -12.82        26.77 o
  -8  14   5         64.72         19.19        27.63 o
  -9  15   5        235.34        246.73        42.55 o
  -6   9   4         95.23         95.20        10.14 o
  -7  10   4       1044.43       1117.87        31.03 o
  -6  10   4         21.56         39.31         9.31 o
  -7  11   4        217.30        208.94        17.27 o
  -5   7   3        760.97        866.77        13.31 o
  -5   8   3        353.25        408.83         9.71 o
  -3   5   2       2769.42       3658.26        27.48 o
  -5  11   8         17.20          4.24        30.12 o
  -5  10   7        151.33        182.54        26.33 o
  -4  10   7         49.49         16.29        22.01 o
  -5  11   7        255.21        193.10        31.73 o
  -4  11   7       1073.33       1295.32        54.22 o
  -5  12   7        164.00        170.34        32.86 o
  -4  12   7         13.65         20.96        28.47 o
  -5  13   7        248.15        185.42        39.57 o
  -4   9   6        644.01        745.19        30.01 o
  -4  10   6        174.02        184.34        21.00 o
  -3   7   5         51.25         52.51         7.33 o
  -3   8   5        192.49        201.45        11.75 o
  -3   6   4       3620.32       3923.53        38.64 o
  -3   7   4       1090.18       1151.30        18.00 o
  -2   5   3        888.84       1053.08        11.11 o
 -11   7   6        698.25        719.10        42.02 o
 -12   8   6         85.06         72.11        30.42 o
 -11   8   6         31.15         50.66        23.10 o
 -12   9   6          7.55         -8.34        29.45 o
 -11   9   6         62.38         85.75        26.54 o
 -10   6   5       1046.15       1019.26        36.75 o
  -9   6   5        254.70        255.34        16.72 o
 -10   7   5        613.00        672.07        29.96 o
  -9   7   5        152.52        191.42        16.17 o
 -10   8   5         95.16        111.49        20.63 o
  -8   5   4       1575.90       1702.70        30.81 o
  -7   5   4        330.04        356.81        10.69 o
  -8   6   4        416.28        459.88        16.05 o
  -6   4   3        217.01        235.93         5.78 o
  -4   3   2        574.34        716.59         8.63 o
 -15   2   5         23.31         64.08        30.80 o
 -15   3   5        222.14        203.32        37.05 o
 -13   1   4         13.49         25.32        20.50 o
 -15   2   4        169.28        226.58        39.44 o
 -14   2   4         38.42         17.49        26.16 o
 -13   2   4        221.51        247.85        25.97 o
 -12   2   4         37.14         58.04        15.51 o
 -11   2   4         10.62         12.36        11.62 o
 -13   3   4        660.10        669.64        37.21 o
 -10   1   3        120.69        120.13        10.51 o
  -9   1   3        613.08        629.09        14.47 o
 -10   2   3        716.13        846.80        23.13 o
  -9   2   3        938.23       1043.11        19.54 o
  -7   1   2        526.71        539.18         8.51 o
  -6   1   2        332.63        333.40         5.30 o
  -1  -6  -1       8796.37      10034.65        55.84 o
  -1  -5  -1        435.85        685.60         8.02 o
  -3 -13  -2        633.34        647.54        23.99 o
  -2 -12  -2        146.90        129.66        10.45 o
  -2 -11  -2        353.05        382.46        11.91 o
  -2 -10  -2       1147.05       1609.97        23.55 o
  -4 -18  -3         74.95        138.61        32.46 o
  -3 -18  -3         48.96         18.75        30.02 o
  -4 -17  -3        356.25        326.88        35.97 o
  -3 -17  -3        146.23        170.74        29.62 o
  -3 -16  -3         15.09         52.78        23.49 o
  -3 -15  -3         87.42         85.61        20.84 o
  -2 -15  -3         84.22         70.62        19.38 o
  -3 -14  -3         20.10         37.23        17.04 o
  -2 -14  -3        850.91       1008.89        36.62 o
   2  -9  -2       5489.58       7050.98        50.42 o
   2  -8  -2       3343.49       4527.87        32.30 o
   2 -15  -3          6.84         17.22        15.11 o
   2 -14  -3        100.93         97.41        13.93 o
   3 -14  -3       1106.54       1139.47        36.90 o
   2 -13  -3        168.79        204.10        13.23 o
   3 -13  -3         16.49         32.45        11.07 o
   2 -12  -3         12.10         15.51         8.43 o
   3 -12  -3       1868.99       2254.12        41.53 o
   3 -19  -4        339.58        273.20        43.16 o
   3 -18  -4        267.80        188.25        34.18 o
   4 -18  -4         53.79         57.97        32.67 o
   3 -17  -4        167.66        220.59        31.00 o
   4 -17  -4        123.85        140.40        30.56 o
   3 -16  -4        283.02        255.91        30.42 o
   4 -16  -4        253.34        268.33        30.15 o
   3 -15  -4        112.80         77.38        21.04 o
   6  -5  -1       2662.08       3411.21        27.29 o
   5  -4  -1        247.25        260.38         4.58 o
  12 -10  -2        341.70        345.05        33.98 o
  10  -9  -2         63.51         80.07        15.78 o
  11  -9  -2         67.62         82.52        19.43 o
  12  -9  -2        174.81        184.60        27.50 o
   9  -8  -2         80.13        114.26        11.96 o
  10  -8  -2        107.57         85.04        14.82 o
  11  -8  -2         15.35         33.76        16.18 o
   9  -7  -2        131.39        170.74        12.43 o
  10  -7  -2        600.60        594.91        24.32 o
  13 -11  -3        407.12        520.57        48.23 o
  13 -10  -3        195.68        266.83        38.80 o
  13  -9  -3         70.98         63.21        32.15 o
   8 -17  -1         21.31         13.17        27.67 o
   9 -17  -1         22.51        -13.24        29.90 o
   8 -16  -1         26.18         40.55        26.01 o
   9 -16  -1          1.55         33.67        31.55 o
   7 -15  -1        127.96        128.82        21.37 o
   8 -15  -1         74.54        142.84        25.94 o
   7 -14  -1        113.79        101.90        18.84 o
   8 -14  -1       1692.70       1733.64        60.75 o
   6 -13  -1        242.41        283.58        17.58 o
   7 -13  -1         79.89         80.14        15.66 o
   6 -12  -1        422.37        472.36        18.04 o
   7 -12  -1         90.50        109.28        15.00 o
   5 -11  -1         59.24         75.27         7.88 o
   6 -11  -1        196.76        249.60        13.15 o
   5 -10  -1        506.85        670.73        14.86 o
   5  -9  -1       1049.51       1304.44        19.24 o
 -12 -12   5         73.32         -2.64        34.33 o
 -12 -11   5         42.08         21.68        29.71 o
 -11 -11   5        643.43        759.42        45.48 o
 -12 -10   5        122.21        225.23        33.31 o
 -11 -10   5        380.94        410.37        33.93 o
 -10 -10   5        123.93        104.73        23.00 o
  -9  -9   4        919.10       1121.48        34.20 o
  -9  -8   4       1036.71       1257.70        32.86 o
  -8  -8   4        239.87        216.51        13.91 o
  -7  -7   3        124.50        160.27         7.98 o
  -7  -6   3       3120.61       4270.73        41.99 o
  -6  -6   3       3319.50       3505.87        34.95 o
  -4  -4   2        819.62        766.10         8.98 o
 -14  -3   6         35.36         59.41        31.81 o
 -13  -3   6        121.87        118.83        28.38 o
 -14  -2   6        663.45        772.44        50.29 o
 -13  -2   6         64.61         91.14        26.82 o
 -12  -3   5          3.15         54.85        18.98 o
 -12  -2   5         14.89         15.09        17.59 o
 -11  -2   5        162.97        190.77        18.54 o
 -11  -1   5       1141.02       1494.97        41.27 o
 -10  -2   4        370.96        378.04        18.10 o
  -9  -2   4        652.49        661.12        17.46 o
 -10  -1   4         25.62          6.38         9.54 o
  -9  -1   4        336.60        371.02        12.30 o
  -7  -1   3         72.91         92.50         3.97 o
  -5  -1   2         74.90         72.68         2.48 o
   0   3   8        416.16        366.09        33.50 o
   1   3   8        437.21        459.65        38.68 o
   0   4   8        344.84        348.38        33.04 o
   0   5   8        493.14        434.92        38.68 o
   0   3   7        168.61        171.11        18.66 o
   0   4   7         92.14         84.33        17.94 o
   0   3   6        272.94        287.56        14.11 o
   0   2   5        350.43        373.05         9.68 o
   0   3   5       1078.64       1319.91        22.02 o
   0   2   4        573.17        668.68         8.73 o
  -1  11   7        728.13        756.40        46.00 o
  -1  12   7        175.81        245.34        33.46 o
   0  12   7          1.91         52.85        30.05 o
  -1  13   7         22.23         64.71        32.78 o
   0  13   7         66.81         69.46        34.67 o
  -1  10   6        126.32        162.20        18.77 o
   0  10   6          0.09         18.12        15.93 o
  -1  11   6        162.78        179.01        23.71 o
   0  11   6        471.23        430.04        31.72 o
   0  12   6        298.96        322.44        32.21 o
   0   8   5        198.64        228.76        13.47 o
  -1   9   5         58.48         63.84        11.32 o
   0   9   5        279.12        350.90        17.72 o
   0  10   5        213.11        243.45        18.95 o
   0   7   4        492.01        612.97        13.08 o
   0   8   4        343.57        389.85        12.25 o
   0   5   3        831.24       1105.43        12.16 o
   0   6   3       1460.41       1781.28        17.69 o
   0   4   2        190.08        209.04         4.06 o
  -2 -19   4         45.90        -21.59        33.41 o
  -2 -18   4        352.91        446.99        43.37 o
  -1 -18   3         21.03        -24.20        24.20 o
  -2 -17   3        387.62        436.61        32.10 o
  -1 -17   3        315.56        361.44        32.69 o
  -2 -16   3        203.89        174.57        21.69 o
  -1 -16   3        300.80        325.15        25.81 o
  -2 -15   3          6.84          4.34        12.95 o
  -1 -15   3         14.67         28.23        14.83 o
  -2 -14   3        100.93        106.41        13.24 o
  -1 -14   3        333.56        310.01        20.73 o
  -1 -12   2       1663.17       2326.58        33.45 o
  -1 -11   2       1189.39       1452.12        21.27 o
  -1 -10   2        544.43        627.62        11.04 o
  -1  -9   2          6.73          5.21         2.54 o
  -2 -19   3        192.94        260.71        34.47 o
  -2 -18   3         84.14         67.47        27.56 o
  -1 -18   3         21.03         22.72        29.18 o
  -2 -17   3        387.62        369.44        33.48 o
  -2 -16   3        203.89        216.36        25.43 o
  -1 -15   2         86.23         91.34        15.02 o
  -2 -14   2        367.92        345.86        17.63 o
  -1 -14   2       1224.69       1549.73        35.62 o
  -2 -13   2       1556.74       1923.31        36.52 o
  -1 -13   2         79.53         83.87        10.45 o
  -1 -12   2       1663.17       2077.89        32.77 o
  -1 -11   2       1189.39       1411.72        22.32 o
  -1  -7   1       2411.81       3264.49        24.86 o
  -1   6  -2       1289.93       2133.23        20.41 o
  -1   7  -2        263.72        366.43         7.62 o
  -1   9  -3        113.09        148.46         9.27 o
  -1  10  -3        232.77        335.25        14.11 o
  -1  11  -3        202.68        304.16        14.64 o
  -1  11  -4        725.73        969.59        32.86 o
  -2  12  -4        183.85        216.53        25.34 o
  -1  12  -4        234.02        296.78        24.12 o
  -2  13  -4         96.29        121.24        24.66 o
  -1  13  -4          9.89         34.28        18.68 o
  -2  14  -4         73.88         68.52        26.55 o
  -1  14  -4        460.40        571.06        35.66 o
  -2  15  -4         52.56         93.58        31.64 o
  -1  14  -5        119.25        116.02        35.36 o
  -2  15  -5        264.87        308.20        49.79 o
  -1  15  -5        107.50        138.96        37.17 o
  -2  16  -5        242.48        300.64        53.15 o
  -1  16  -5        116.58        128.43        40.23 o
  -1  17  -5         25.30          3.13        42.64 o
  -1   3  -3        315.34        345.44         5.74 o
  -1   4  -3        641.33        982.77        12.21 o
  -1   4  -4       1155.03       1478.63        20.08 o
  -2   5  -4       3079.12       4525.93        48.65 o
  -1   5  -4         65.05         58.51         4.85 o
  -2   6  -5       1035.04       1321.60        34.14 o
  -2   7  -5         13.54         23.74        11.37 o
  -2   6  -6       1208.35       1285.03        44.15 o
  -3   7  -6         47.13         86.05        21.73 o
  -2   7  -6        758.33        776.48        39.52 o
  -3   8  -6       1189.96       1423.19        58.01 o
  -2   8  -6        816.27       1077.09        46.18 o
  -2   7  -7         86.09         67.86        30.22 o
  -3   8  -7         31.35        -13.48        32.08 o
  -2   8  -7        142.88        171.80        33.45 o
  -3   9  -7         32.96         76.71        34.59 o
  -2   9  -7         12.77         11.58        27.95 o
  -3  10  -7        225.65        239.32        44.36 o
  -1  -2  -2        426.08        620.40         8.58 o
  -2  -3  -3         78.49         66.14         3.23 o
  -2  -4  -4       2871.62       4370.37        47.61 o
  -2  -3  -4       1844.53       3178.36        31.58 o
  -3  -5  -5         45.45         45.47        12.00 o
  -3  -4  -5         49.28         42.66        12.21 o
  -2  -4  -5        279.37        296.92        14.75 o
  -4  -6  -6        450.32        490.70        35.41 o
  -3  -6  -6         57.79         48.42        20.78 o
  -4  -5  -6        255.60        237.13        27.79 o
  -3  -5  -6        640.91        801.12        38.89 o
  -2  -5  -6         77.82         70.24        17.72 o
  -3  -4  -6        472.56        524.72        28.95 o
  -4  -8  -7         64.01        148.01        37.18 o
  -4  -7  -7         31.90         41.41        32.18 o
  -3  -7  -7         85.07        120.58        33.89 o
  -5  -6  -7        175.97        158.85        39.16 o
  -4  -6  -7        250.81        249.91        41.66 o
  -3  -6  -7        691.77        585.29        46.64 o
  -4  -5  -7         80.56        105.30        29.24 o
  -3  -5  -7         65.95         64.97        27.57 o
  -3   0  -2        999.48       1444.72        14.40 o
  -4   0  -3       1639.89       2076.54        24.87 o
  -4   1  -3        978.73       1416.67        18.62 o
  -6   0  -4        110.18        139.38        14.16 o
  -5   0  -4        275.28        302.91        16.08 o
  -6   1  -4        100.03         88.56        14.20 o
  -5   1  -4        879.02       1058.95        26.18 o
  -7   0  -5        114.61         85.13        24.60 o
  -6   0  -5        492.47        572.66        33.63 o
  -8   1  -5         26.35         10.39        27.89 o
  -7   1  -5         93.11         93.52        25.89 o
  -6   1  -5        161.43        145.05        22.54 o
  -7   2  -5        282.93        300.54        28.01 o
  -7   0  -6        179.48        232.68        38.02 o
  -7   1  -6        269.27        204.72        39.64 o
  -7   2  -6         88.89         87.37        32.78 o
  -6  13   4         41.26         75.19        18.13 o
  -7  14   4        410.89        398.78        33.53 o
  -6  14   4        274.39        245.83        30.30 o
  -7  15   4        247.35        221.56        34.62 o
  -6  15   4        463.29        509.52        39.21 o
  -7  16   4         53.69        122.76        33.07 o
  -6  16   4        147.80        209.18        32.40 o
  -7  17   4        147.36        126.27        37.14 o
  -5  10   3         45.66         46.02         7.73 o
  -5  11   3        405.08        455.18        18.70 o
  -5  12   3        212.05        204.48        15.96 o
  -5  13   3         25.84         55.52        13.54 o
  -3   7   2        545.12        760.45        11.56 o
  -3   8   2         39.11         38.38         2.85 o
  -3  13   7          3.17        -28.25        28.25 o
  -4  14   7         14.46         26.26        35.71 o
  -3  14   7        203.56        176.02        45.11 o
  -3  12   6        141.39        199.09        27.57 o
  -3  13   6        374.74        392.47        37.98 o
  -2  13   6        176.92        182.01        30.25 o
  -3  14   6          3.67          4.76        29.10 o
  -2  14   6         37.37         35.03        29.65 o
  -3  15   6          9.24        -32.50        32.50 o
  -2  10   5         35.78         46.27        13.03 o
  -3  11   5        485.36        529.15        27.40 o
  -2  11   5        378.56        360.23        23.76 o
  -2  12   5        281.73        319.16        23.69 o
  -2   8   4       1032.48       1405.09        23.73 o
  -2   9   4        118.12        100.32         8.79 o
  -2  10   4         74.04         94.43        10.16 o
  -1   7   3        336.51        421.01         7.24 o
  -1   4   2       3956.06       5240.40        38.44 o
  -1   5   2        356.88        398.79         6.23 o
 -12   9   5        177.45        151.06        35.63 o
 -12  10   5        122.22        175.26        38.06 o
 -11  10   5        380.94        373.52        40.04 o
 -12  11   5         42.08         76.16        35.93 o
 -11  11   5        643.43        878.82        57.95 o
 -12  12   5         73.32         39.39        36.84 o
 -10   8   4        509.53        593.61        31.70 o
  -9   8   4       1036.71       1300.30        39.64 o
 -10   9   4        844.04        994.35        43.31 o
  -9   9   4        919.11       1312.10        44.39 o
 -11  10   4        559.88        599.53        41.91 o
 -10  10   4          6.65         14.33        19.64 o
  -7   6   3       3120.62       4365.36        47.67 o
  -8   7   3        378.05        438.82        14.93 o
  -7   7   3        124.50        175.36         8.98 o
  -5   4   2        892.34       1093.52        12.73 o
  -5   5   2        252.67        313.89         5.90 o
 -15   5   4        482.73        643.94        56.53 o
 -14   3   3        870.64        898.27        54.55 o
 -13   3   3        172.09        218.60        27.28 o
 -12   3   3        369.36        377.50        25.88 o
 -15   4   3         76.06         61.85        39.04 o
 -14   4   3        193.35        117.61        35.16 o
 -13   4   3        307.21        325.27        32.11 o
 -12   4   3         26.47         -4.25        17.55 o
 -15   5   3        150.62        119.74        40.64 o
 -14   5   3        121.82        157.42        33.11 o
 -13   5   3        303.54        286.71        31.44 o
 -15   6   3         92.21        102.27        39.27 o
 -14   6   3        264.40        286.43        38.92 o
  -9   2   2       1949.70       2144.54        34.27 o
  -8   2   2        803.58        885.09        15.44 o
 -11   3   2         24.42         43.72        13.37 o
 -10   3   2        280.84        325.30        16.10 o
  -9   3   2        280.82        323.86        12.70 o
  -8   3   2        422.12        634.86        14.15 o
 -10   4   2         54.60         64.59        10.69 o
  -5   2   1        231.45        293.98         5.03 o
  -1  -7  -2        263.72        286.70         6.04 o
  -1  -6  -2       1289.92       2063.25        18.58 o
  -2 -11  -3        796.96       1101.59        28.84 o
  -2 -10  -3        112.60        175.83        11.27 o
  -2  -9  -3        223.14        335.34        10.95 o
  -3 -15  -4        215.02        178.91        34.93 o
  -2 -15  -4         52.56         48.93        25.33 o
  -3 -14  -4        246.38        215.24        31.14 o
  -2 -14  -4         73.88         32.21        22.56 o
  -3 -13  -4          7.54          4.89        20.01 o
  -2 -13  -4         96.29        117.00        21.48 o
  -3 -12  -4        152.00        170.56        20.17 o
  -2 -12  -4        183.85        230.44        20.50 o
  -2 -16  -5        242.48        272.35        44.30 o
  -3 -15  -5         91.22        119.98        35.22 o
  -2 -15  -5        264.86        210.44        38.67 o
  -2 -14  -5        514.60        550.29        46.08 o
   2  -9  -3       1288.27       1932.78        26.67 o
   2  -8  -3        368.40        486.94         9.83 o
   3 -12  -4         18.45         48.07        12.47 o
   3 -11  -4        426.77        483.66        21.11 o
   3 -10  -4        190.30        187.89        12.36 o
   3 -16  -5         74.49         88.73        30.31 o
   4 -16  -5        210.93        159.26        34.83 o
   3 -15  -5        690.84        755.75        50.00 o
   4 -15  -5        859.22       1000.44        54.15 o
   3 -14  -5        445.68        577.07        39.28 o
   4 -14  -5        434.09        395.01        36.19 o
   3 -13  -5        216.66        196.58        23.64 o
   4 -13  -5          6.29        -18.54        19.79 o
   4 -12  -5        162.45        175.28        21.35 o
   4 -16  -6        356.29        299.35        48.99 o
   5 -16  -6         50.96         29.86        40.09 o
   4 -15  -6         11.33         53.12        31.43 o
   7  -6  -2         44.06         46.21         4.81 o
   6  -5  -2        530.03        733.22        12.45 o
   7  -5  -2        198.43        181.76         6.54 o
  10  -9  -3        108.69        143.99        19.92 o
   9  -8  -3        735.58       1000.38        33.02 o
  10  -8  -3         68.67         78.62        16.67 o
   8  -7  -3        378.05        477.35        15.39 o
   9  -7  -3        379.29        377.24        20.23 o
  10  -7  -3        252.09        272.29        20.56 o
   8  -6  -3        745.99        880.79        20.98 o
  12 -11  -4        531.28        513.34        49.84 o
  13 -11  -4        132.66        198.24        43.28 o
  11 -10  -4        559.88        587.15        40.37 o
  12 -10  -4        146.72        198.24        37.80 o
  13 -10  -4          9.88         -1.40        35.90 o
  11  -9  -4        319.44        433.25        31.16 o
  12  -9  -4         59.02         97.60        31.08 o
  13  -9  -4        110.55        182.38        37.50 o
  11  -8  -4         24.19         38.48        20.91 o
   3  -7  -1         77.97         92.70         3.23 o
   3  -6  -1       1679.32       2645.34        22.42 o
   7 -16  -2         98.13        133.29        28.17 o
   7 -15  -2       1189.57       1326.94        54.17 o
   6 -14  -2        842.93       1119.26        43.55 o
   7 -14  -2       1715.41       2016.61        60.95 o
   6 -13  -2        165.98        197.23        19.38 o
   7 -13  -2        170.88        166.45        20.02 o
   5 -12  -2        507.88        651.04        20.61 o
   6 -12  -2        323.29        358.43        19.00 o
   5 -11  -2         51.50         70.89         8.11 o
   6 -11  -2       1401.18       1861.78        38.97 o
   5 -10  -2       2598.13       4239.44        48.53 o
   5  -9  -2       2237.25       3023.90        33.83 o
   7 -17  -3        349.32        355.75        40.08 o
   8 -17  -3        174.35        143.69        39.53 o
   8 -16  -3        217.54        239.30        38.79 o
   9 -16  -3          2.57         34.65        35.19 o
   8 -15  -3         39.00         44.38        28.75 o
 -12 -12   4         53.83         88.10        36.53 o
 -13 -11   4        132.66        211.12        41.06 o
 -12 -11   4        531.29        572.91        48.25 o
 -12 -10   4        146.71        146.43        33.12 o
 -11 -11   3         93.98         75.65        28.34 o
 -11 -10   3        281.62        293.52        28.46 o
 -10 -10   3        311.13        378.20        28.08 o
 -11  -9   3        256.46        319.57        27.33 o
 -10  -9   3        108.69        193.10        20.80 o
  -9  -9   3        956.03       1137.35        35.60 o
 -10  -8   3         68.67         71.03        14.41 o
  -9  -8   3        735.58       1023.18        29.70 o
  -7  -7   2       1112.84       1425.64        21.42 o
  -7  -6   2         44.06         52.15         4.69 o
  -6  -6   2        756.11        917.48        13.69 o
  -6  -5   2        530.03        752.74        10.84 o
 -15  -4   5        164.61        102.73        44.08 o
 -15  -3   5        222.14        235.06        44.38 o
 -14  -3   5        119.24         59.77        31.41 o
 -15  -2   5         23.31         79.86        36.97 o
 -14  -2   5        143.29        202.61        35.80 o
 -14  -3   4        498.50        463.25        43.93 o
 -13  -3   4        660.11        702.69        40.82 o
 -12  -3   4         50.33         87.54        19.67 o
 -14  -2   4         38.42         60.03        27.42 o
 -13  -2   4        221.51        263.20        28.99 o
 -12  -2   4         37.14        104.91        18.49 o
 -12  -1   4        143.71        145.81        20.99 o
 -10  -2   3        716.13        826.97        24.48 o
  -9  -2   3        938.23       1029.77        22.36 o
 -10  -1   3        120.69        142.88        10.92 o
  -9  -1   3        613.08        772.79        19.33 o
  -7  -1   2        526.71        707.50        10.28 o
  -6  -1   2        332.63        397.78         6.62 o
   2   3   8        451.91        366.90        39.38 o
   2   4   8        114.38        165.14        33.84 o
   2   5   8         23.00        119.38        35.11 o
   2   3   7        637.73        749.44        40.11 o
   3   3   7         72.51         90.80        24.11 o
   2   4   7        526.82        645.37        39.05 o
   3   4   7         18.24         39.41        27.40 o
   2   5   7        568.90        620.01        40.98 o
   3   5   7         65.95         51.15        29.77 o
   2   3   6        214.83        228.95        19.88 o
   3   3   6        629.58        777.10        31.63 o
   2   4   6        150.34        129.16        18.48 o
   3   4   6        472.56        416.96        28.52 o
   2   2   5        249.82        276.77        13.13 o
   2   3   5        236.09        298.36        13.88 o
   1   2   4       1559.81       2238.16        23.66 o
   2   2   4        116.19        142.88         5.64 o
   2   3   4       1844.53       2534.35        30.75 o
   1   2   3       2135.81       2791.84        23.45 o
   2  11   6         31.50         63.04        28.63 o
   2  12   6        204.33        230.85        37.71 o
   3  12   6        309.66        319.16        40.50 o
   2  13   6        231.78        243.46        40.42 o
   3  13   6          3.68         76.58        37.10 o
   2   9   5        186.57        191.55        19.45 o
   2  10   5          0.25         18.05        17.40 o
   2  11   5       1269.25       1498.89        55.04 o
   3  12   5        275.36        275.95        32.89 o
   1   7   4        557.32        744.16        17.01 o
   1   8   4        597.19        690.97        18.04 o
   2   8   4        142.73        154.92        10.25 o
   1   9   4         37.38         46.09         9.30 o
   2   9   4         90.61         91.55        11.63 o
   1   6   3       3813.92       6035.43        43.38 o
   1   4   2       2372.21       3891.96        28.07 o
   0 -19   3         69.44         58.48        34.96 o
   1 -19   3         20.34         48.47        36.47 o
   2 -19   3         11.70         10.87        38.21 o
   0 -18   3         83.10         56.26        30.71 o
   1 -18   3         56.50         56.25        34.01 o
   1 -17   3        166.03        126.89        32.51 o
   1 -17   2        231.10        192.73        24.66 o
   1 -16   2        702.24        894.99        40.82 o
   1 -15   2         68.35         74.02        16.52 o
   0 -14   2        545.48        674.49        26.23 o
   1 -14   2        120.94        122.60        15.64 o
   0 -13   2        530.03        626.79        20.87 o
   1 -13   2        262.88        239.75        16.23 o
   0 -12   2         65.88         68.95         8.45 o
   1 -12   2        102.94        106.45         9.83 o
   0  -7   1       3251.78       6350.78        43.35 o
   0  -6   1        202.98        252.67         4.69 o
   0 -20   2         28.07         20.43        35.58 o
   1 -20   2          0.59        -36.50        36.50 o
   0 -19   2        294.24        210.96        39.35 o
   1 -19   2         17.83         47.86        32.17 o
   0 -18   2          2.55          9.03        25.04 o
   1 -18   2         10.39         85.37        30.07 o
   0 -17   2          5.05        -11.07        20.83 o
   1 -17   2        231.10        223.47        30.47 o
   0 -16   2        386.13        396.78        28.77 o
   1 -16   2        702.24        708.60        37.46 o
   0 -15   2        371.67        367.70        23.67 o
   1 -15   2         68.35         25.76        16.11 o
   0 -14   2        545.48        570.72        24.11 o
   0 -13   2        530.03        584.25        21.37 o
   1 -14   1        400.14        479.42        19.40 o
   1 -13   1        157.99        171.53        11.27 o
   1 -12   1        268.27        332.72        11.31 o
   0 -10   1        355.53        464.88        10.05 o
   0  -9   1       4634.58       8546.39        56.00 o
   0  -8   1       2234.68       3660.08        27.89 o
   0  -7   1       3251.78       4939.36        34.95 o
   1   8  -3        793.42       1049.04        15.04 o
   1  10  -4        196.29        247.19        15.18 o
   1  11  -4       1088.78       1411.82        38.57 o
   1  12  -4        903.90       1087.45        35.08 o
   1  12  -5         33.64         35.63        19.49 o
   1  13  -5         79.22         86.01        22.30 o
   1  14  -5        554.83        577.11        44.10 o
   1  15  -5        111.95        158.48        34.26 o
   1  15  -6        196.36        248.94        44.59 o
   2  16  -6         19.71        -13.21        35.63 o
   0   3  -3        310.74        314.72         5.16 o
   0   4  -4       1006.13       1222.88        15.35 o
   0   5  -4        151.91        138.20         5.46 o
   0   5  -5         68.02         60.92         7.35 o
   0   6  -5       1017.02       1156.70        25.35 o
   0   6  -6         58.86         22.74        13.18 o
   0   7  -6         18.49         -0.27        13.36 o
   0   7  -7        309.68        292.19        29.11 o
   0   8  -7       1104.52       1183.64        55.93 o
   1   8  -7         16.36         24.61        20.47 o
   0   8  -8        291.39        255.42        37.56 o
   1   8  -8          3.73         44.66        26.97 o
   0   9  -8          0.44        -19.12        33.63 o
   1   9  -8         32.55         17.03        29.69 o
  -1  -2  -4       1559.81       2110.55        23.94 o
  -1  -3  -5         10.23         11.12         6.38 o
  -1  -2  -5       1634.31       2098.98        34.98 o
  -2  -3  -6        214.83        236.57        18.34 o
  -1  -3  -6        857.90        882.56        27.79 o
  -1  -2  -6        213.05        177.53        14.02 o
  -2  -4  -7        526.82        626.93        36.86 o
  -1  -4  -7        130.65        146.90        23.32 o
  -2  -3  -7        637.73        624.50        37.15 o
  -1  -3  -7       1012.87       1052.26        42.68 o
  -2  -5  -8         23.00         29.53        31.29 o
  -2  -4  -8        114.38        151.80        35.89 o
  -1  -4  -8         36.01        -11.32        27.50 o
  -2  -3  -8        451.91        449.08        40.67 o
  -2   1  -2        206.30        261.65         4.50 o
  -4   2  -4       1382.01       1809.71        29.07 o
  -3   2  -4       4199.50       5473.02        56.56 o
  -4   2  -5        223.37        185.19        15.79 o
  -5   3  -5        261.80        269.80        20.35 o
  -4   3  -5         27.57         23.19        11.94 o
  -5   2  -6         79.55         62.04        24.71 o
  -6   3  -6        762.27        825.38        46.32 o
  -5   3  -6        242.43        245.27        29.87 o
  -4   3  -6        530.68        395.15        29.45 o
  -5   4  -6        481.17        369.89        35.32 o
  -5   3  -7         35.76         -0.69        32.12 o
  -5   4  -7         87.67         25.86        29.45 o
  -4  14   3         71.84         60.27        14.71 o
  -4  15   3        802.43        906.91        34.76 o
  -5  16   3        222.30        246.05        28.34 o
  -4  16   3        437.69        442.52        32.61 o
  -5  17   3        249.07        250.93        32.23 o
  -4  17   3        509.00        421.70        35.72 o
  -5  18   3        155.26        152.88        32.36 o
  -4  18   3        186.87        139.83        30.67 o
  -5  19   3         34.02         40.79        32.76 o
  -3  10   2        285.14        351.46         9.30 o
  -3  11   2         89.42         87.87         7.34 o
  -3  12   2        220.92        238.83        12.34 o
  -3  13   2          2.47          6.64         8.67 o
  -1  14   5        554.83        513.12        36.41 o
  -1  15   5        111.95        124.88        31.27 o
   0  15   5        144.08         94.46        28.80 o
  -1  16   5        258.88        191.35        33.71 o
   0  16   5         43.20          3.25        30.55 o
  -1  17   5         89.67         53.42        36.76 o
  -1  11   4       1088.78       1316.80        30.08 o
  -1  12   4        903.91       1067.74        33.51 o
   0  12   4        178.20        151.89        16.51 o
  -1  13   4         56.82         60.54        15.94 o
   0  13   4          6.78         19.91        14.06 o
  -1   9   3         63.33         69.91         5.25 o
   0   9   3        496.85        614.22        13.85 o
   0  10   3         38.06         48.59         5.72 o
   0   6   2       1427.36       1937.47        18.35 o
 -12  13   4         34.44        -24.00        35.06 o
 -11  13   4        191.91        176.90        35.41 o
  -9  10   3        212.39        235.30        20.81 o
 -10  11   3          7.45         64.22        18.71 o
  -9  11   3         28.38         12.29        17.27 o
 -11  12   3        124.79         71.53        30.01 o
 -10  12   3        151.88        173.08        28.44 o
  -9  12   3         85.04         94.39        17.42 o
 -11  13   3         13.06         69.00        27.58 o
 -10  13   3         64.33        101.43        27.38 o
  -6   7   2        871.82       1078.70        16.84 o
  -7   8   2        136.06        144.55         8.68 o
  -6   8   2        295.45        359.49         9.36 o
  -3   4   1        786.23       1118.87        11.48 o
 -14   6   2         35.79          1.63        29.91 o
 -13   6   2        183.78        236.96        30.94 o
 -12   6   2         34.16         41.11        18.63 o
 -14   7   2         57.24         21.16        32.87 o
 -13   7   2        457.75        568.43        41.90 o
 -14   8   2         11.46          6.23        28.77 o
  -7   3   1       2124.31       2393.70        24.15 o
  -6   3   1       4351.43       5793.89        41.76 o
  -9   4   1        995.06        974.65        24.12 o
  -8   4   1       3579.87       4216.62        43.30 o
  -7   4   1        683.18        834.07        12.37 o
 -10   5   1        413.66        430.66        18.62 o
  -9   5   1        311.72        341.79        13.14 o
  -1  -4  -2       2372.21       3505.71        23.94 o
  -1  -7  -3        469.19        507.94        10.18 o
  -1  -6  -3       3813.92       4962.89        38.11 o
  -2  -9  -4         90.61         99.18        12.00 o
  -2  -8  -4        142.73        141.96         9.83 o
  -1  -8  -4        597.19        611.67        18.29 o
  -3 -12  -5        275.36        339.96        30.01 o
  -2 -12  -5        122.67        125.33        21.32 o
  -3 -11  -5       1742.80       1875.92        57.15 o
  -2 -11  -5       1269.25       1461.97        47.27 o
  -2 -10  -5          0.25         -7.81        15.09 o
  -2 -14  -6        520.12        311.77        50.61 o
  -3 -13  -6          3.68         14.85        35.64 o
  -2 -13  -6        231.78        162.91        36.36 o
  -3 -12  -6        309.66        354.28        38.05 o
  -2 -12  -6        204.33        223.29        33.72 o
   1  -4  -2       3956.06       5088.46        38.13 o
   2  -6  -3        299.33        296.63         5.92 o
   2  -8  -4       1032.48       1270.38        22.95 o
   2  -7  -4        623.65        722.90        14.93 o
   3 -10  -5        302.44        250.91        18.38 o
   3  -9  -5        214.97        189.53        14.51 o
   3 -13  -6        374.74        454.18        34.30 o
   3 -12  -6        141.39        116.88        24.89 o
   4 -12  -6         25.21         30.65        21.82 o
   3 -11  -6        362.10        371.51        27.09 o
   4 -11  -6        799.02        853.74        39.76 o
   4 -14  -7         14.46         -9.69        36.76 o
   5 -14  -7        103.60        119.85        38.10 o
   4 -13  -7         20.71         43.62        32.26 o
   5 -13  -7        248.15        256.48        43.79 o
   4 -12  -7         13.65          9.66        25.52 o
   4  -3  -2        574.34        557.24         7.83 o
   7  -6  -3       3120.62       4088.85        43.69 o
   6  -5  -3       3419.55       3914.60        39.05 o
   7  -5  -3       1300.95       1430.24        21.70 o
   9  -8  -4       1036.71       1118.25        35.63 o
   8  -7  -4        570.05        673.10        22.71 o
   9  -7  -4         63.34         27.08        12.88 o
   8  -6  -4        416.28        357.90        16.13 o
  11 -10  -5        380.94        358.33        36.10 o
  10  -9  -5        111.15        119.20        22.89 o
  11  -9  -5         65.30         66.89        26.34 o
  10  -8  -5         95.16         94.14        19.32 o
  11  -8  -5         62.90        113.37        24.76 o
  12 -10  -6        138.03         81.88        38.31 o
  12  -9  -6          7.55         76.70        31.86 o
   4  -9  -2        107.14        107.88         5.17 o
   4  -8  -2       1007.40       1183.18        15.42 o
   6 -13  -3       1160.85       1427.80        38.12 o
   5 -12  -3        212.05        185.60        15.04 o
   6 -12  -3          5.55         26.81        11.59 o
   5 -11  -3        405.08        388.73        16.98 o
   5 -10  -3         45.66         39.11         7.32 o
   7 -17  -4        147.36         99.28        34.43 o
   8 -17  -4         11.80         30.12        29.97 o
   7 -16  -4         53.69         20.25        30.18 o
   8 -16  -4        181.00        138.19        34.02 o
   6 -15  -4        463.29        472.16        38.03 o
   7 -15  -4        247.35        275.84        31.34 o
   8 -15  -4        105.27        119.13        31.03 o
   7 -14  -4        410.89        406.05        34.13 o
 -13 -11   2        211.52        223.54        41.04 o
 -12 -11   2         21.03         19.27        26.79 o
 -13 -10   2        206.02        242.58        38.44 o
 -12 -10   2        341.70        389.29        36.23 o
 -11 -10   2        430.29        388.82        33.10 o
 -12  -9   2        174.81        246.00        29.91 o
 -11  -9   2         67.62         98.78        21.39 o
 -10  -9   2         63.51         59.41        17.52 o
 -10  -8   2        107.57        113.47        16.31 o
  -9  -7   2        131.39        158.27        11.35 o
  -7  -6   1        192.89        191.98         6.94 o
  -6  -5   1       2662.08       3620.63        27.62 o
  -5  -4   1        247.25        288.30         5.13 o
 -15  -3   3        400.34        328.96        43.01 o
 -14  -3   3        870.64        973.80        50.00 o
 -13  -3   3        172.09        167.34        25.57 o
 -15  -2   3        336.38        238.98        41.90 o
 -14  -2   3        259.61        258.91        34.03 o
 -13  -2   3         69.49         76.50        21.83 o
 -15  -1   3        201.68        203.09        34.17 o
 -14  -1   3        125.87        108.14        26.72 o
 -13  -1   3          7.30         -1.36        17.16 o
 -11  -2   2       1097.20       1030.36        29.90 o
 -10  -2   2        542.30        601.55        19.34 o
  -9  -2   2       1949.70       1967.06        30.94 o
 -11  -1   2        913.78        987.21        32.73 o
 -10  -1   2         40.39         39.43         8.34 o
  -9  -1   2        355.48        342.63        11.35 o
  -5  -1   1         10.63          9.42         1.20 o
   5   3   7         35.76          2.31        27.47 o
   5   4   7         87.67         86.50        31.45 o
   5   5   7         29.17         30.86        29.24 o
   5   3   6        242.42        249.24        28.14 o
   6   3   6        762.27        810.36        47.58 o
   5   4   6        481.17        511.47        37.69 o
   6   4   6        175.10        139.43        29.81 o
   6   5   6         65.68         60.42        29.29 o
   4   3   5         27.57         21.58        11.55 o
   5   3   5        261.80        258.26        20.20 o
   4   4   5         83.75        101.12        14.61 o
   5   4   5        532.78        507.51        26.87 o
   3   2   4       4199.50       6218.89        58.59 o
   4   2   4       1382.01       1699.75        28.12 o
   3   3   4        771.45        812.40        16.81 o
   4   3   4        774.97        841.15        19.41 o
   3   2   3       3170.76       3626.49        28.13 o
   2   1   2        206.30        239.42         4.15 o
   4  10   5        107.18        107.57        20.41 o
   4  11   5         61.25         68.93        23.68 o
   5  11   5        102.66         77.13        30.66 o
   5  12   5         76.99        129.70        32.15 o
   6  12   5         85.24        138.09        36.37 o
   5  13   5        127.50        120.75        33.75 o
   4   9   4        280.68        268.14        20.89 o
   4  10   4        413.65        389.60        24.76 o
   5  10   4        734.88        739.03        33.67 o
   5  11   4       2380.67       2461.23        67.94 o
   3   7   3        193.35        234.43         8.54 o
   3   8   3        548.66        604.91        14.56 o
   2   5   2        347.06        437.04         6.61 o
   3 -19   2        320.47        244.37        38.60 o
   4 -19   2         27.67        131.98        34.18 o
   3 -18   2          9.26        -13.03        27.46 o
   4 -18   2        162.31        144.86        34.19 o
   3 -17   2        168.18        166.89        30.60 o
   4 -17   2        185.78        195.88        34.93 o
   3 -16   2         90.45         74.74        22.93 o
   3 -15   2         41.70         38.23        17.81 o
   4 -17   1        858.60        824.66        43.95 o
   3 -14   1        146.65        113.02        13.86 o
   3 -13   1        121.65        149.51        13.42 o
   2 -12   1        575.97        704.47        17.51 o
   3 -12   1        667.00        775.01        20.02 o
   2 -11   1        388.23        495.60        12.48 o
   2 -10   1       1756.89       2583.36        27.31 o
   2  -9   1        200.74        193.23         5.51 o
   3 -20   1         27.38         -7.02        31.65 o
   3 -19   1         60.74         65.29        29.67 o
   4 -19   1          6.03         -9.95        32.08 o
   3 -18   1        100.07         76.15        28.46 o
   4 -18   1         10.94          2.87        27.02 o
   3 -17   1         40.98         73.39        23.41 o
   4 -17   1        858.60        830.61        46.91 o
   3 -16   1        165.17        157.91        22.60 o
   2 -15   1         49.81         68.09        13.90 o
   3 -15   1         98.20         61.21        16.26 o
   2 -14   1         11.12         10.17         9.97 o
   3 -14   1        146.65        121.80        15.25 o
   2 -13   1        133.01        125.91        11.64 o
   2 -12   1        575.97        604.90        17.51 o
   2 -11   1        388.23        447.45        12.57 o
  -2  11  -1        388.23        641.76        14.46 o
  -2  12  -1        575.97        834.14        19.00 o
  -3  13  -1        121.65        140.14        12.76 o
  -2  13  -1        133.01        158.07        13.57 o
  -3  14  -1        146.65        156.97        15.67 o
  -2  14  -1         11.12         24.66        12.85 o
  -3  15  -1         98.20        108.90        17.58 o
  -2  15  -1         49.81         85.05        17.61 o
  -3  16  -1        165.17        190.25        24.64 o
  -4  17  -1        858.60        923.45        45.73 o
  -3  17  -1         40.98         27.21        23.66 o
  -4  18  -1         10.94         21.80        26.83 o
  -3  18  -1        100.07         78.66        31.53 o
  -4  19  -1          6.03        -11.63        30.73 o
  -3  19  -1         60.74         70.88        34.02 o
  -3  20  -1         27.38        108.74        40.78 o
  -3  19  -2        320.47        283.05        45.98 o
  -2   6  -2        710.43        899.40        10.14 o
  -2   7  -2         88.26        107.07         3.54 o
  -3   9  -3        677.48        740.34        17.16 o
  -4  10  -3        142.00        157.84        11.63 o
  -3  10  -3        213.45        224.11        12.94 o
  -4  11  -3         96.14        102.72        13.04 o
  -3  11  -3       1124.10       1251.87        29.04 o
  -4  12  -3         36.24         15.34        12.54 o
  -4  12  -4        347.71        313.39        24.60 o
  -5  13  -4        332.16        346.71        31.05 o
  -4  13  -4        112.02        147.52        24.51 o
  -5  14  -4         69.82         67.06        25.08 o
  -4  14  -4        251.10        284.31        31.96 o
  -5  15  -4         18.06         -3.41        27.53 o
  -4  15  -4        575.35        511.59        40.05 o
  -4  14  -5        158.22        137.14        32.44 o
  -4  -1  -2        476.88        485.78         7.06 o
  -3  -1  -2        824.35       1243.50        12.98 o
  -6  -2  -3        177.79        139.28         8.58 o
  -5  -2  -3       2124.04       2711.11        33.23 o
  -6  -1  -3        252.24        264.42        10.44 o
  -5  -1  -3       2843.00       3849.33        41.45 o
  -8  -3  -4        122.25        144.83        19.74 o
  -9  -2  -4          4.89         10.11        20.49 o
  -8  -2  -4       1303.91       1302.68        44.22 o
  -7  -2  -4        143.46        150.86        16.94 o
  -6  -2  -4        154.60        172.73        14.10 o
  -8  -1  -4        134.38        110.62        19.26 o
  -7  -1  -4         41.82         51.21        15.18 o
  -9  -3  -5         71.61         25.44        30.02 o
  -8  -3  -5        814.18        747.22        45.53 o
  -9  -2  -5        227.77        230.45        37.65 o
  -8  -2  -5        121.68         88.40        27.89 o
  -9  -1  -5        794.08        771.38        52.67 o
  -5   2  -1       1156.49       1341.77        13.79 o
  -4   2  -1       1783.74       2367.66        19.86 o
 -10   3  -2        192.16        169.93        19.23 o
  -9   3  -2         69.29         57.44        12.70 o
  -8   3  -2         57.15         54.00         9.87 o
  -7   3  -2        320.42        370.36        12.18 o
 -11   4  -2        329.15        346.16        29.67 o
 -10   4  -2        377.70        427.92        26.25 o
  -9   4  -2        320.63        401.02        21.86 o
  -8   4  -2        309.04        350.60        17.08 o
 -12   5  -2         64.47         67.77        27.12 o
 -11   5  -2        220.15        244.90        28.49 o
 -10   5  -2        376.97        397.01        27.06 o
  -9   5  -2       1407.17       1665.06        44.12 o
 -11   4  -3        215.00        225.10        31.52 o
 -11   5  -3        167.69        108.24        31.95 o
  -6  11   7        125.32        179.35        25.46 o
  -5  11   7        255.21        198.45        28.71 o
  -6  12   7        246.80        283.78        32.89 o
  -5  12   7        164.00        177.48        30.92 o
  -6  13   7        200.88        142.10        34.64 o
  -5  13   7        248.15        243.81        38.75 o
  -5  10   6          7.29          6.16        14.97 o
  -4  10   6        174.02        164.40        19.30 o
  -5  11   6       2152.69       2445.46        63.78 o
  -5  12   6         12.55         38.43        20.24 o
  -4   8   5        233.66        232.57        12.21 o
  -4   9   5        121.75        133.53        12.23 o
  -3   6   4       3620.32       3979.11        35.48 o
  -3   7   4       1090.18       1380.28        19.73 o
  -2   5   3        888.84       1016.23         9.92 o
  -1   6   8         13.15         -8.45        23.10 o
  -1   7   8          4.82          3.31        24.66 o
  -1   8   8          3.73         30.27        26.94 o
   0   8   8        291.39        281.06        41.41 o
  -1   9   8         32.55         90.63        30.34 o
  -1   6   7        563.62        578.53        29.42 o
  -1   7   7        106.58        132.60        20.66 o
   0   7   7        309.68        306.30        29.82 o
  -1   8   7         16.36         17.85        19.49 o
  -1   5   6         72.90         72.82        10.30 o
  -1   6   6         87.40        110.53        12.24 o
   0   6   6         58.85         86.66        14.25 o
  -1   5   5        374.41        409.66        11.30 o
   0   5   5         68.02         61.46         7.44 o
   0   4   4       1006.13       1327.84        16.06 o
   0   3   3        310.74        360.02         5.66 o
  -8  11   7         48.36         97.53        26.62 o
  -7  11   7         98.37        127.78        25.62 o
  -8  12   7        183.48        169.77        32.91 o
  -7  12   7         15.25         -6.06        25.61 o
  -8  13   7         32.50         69.80        34.78 o
  -7  10   6         57.95         64.94        17.42 o
  -6  10   6         68.17         81.17        16.80 o
  -7  11   6         96.67        145.53        22.09 o
  -6   8   5       1016.17       1077.80        25.80 o
  -5   8   5        331.00        363.90        14.72 o
  -6   9   5         81.14        124.02        12.35 o
  -5   7   4        400.83        442.28        10.98 o
  -4   7   4        258.03        293.78         8.18 o
  -3   5   3        193.80        191.91         4.01 o
 -13   7   6         41.99         26.39        27.10 o
 -12   7   6        832.47        834.29        44.81 o
 -13   8   6         53.76         86.99        31.84 o
 -12   8   6         85.06         78.84        28.06 o
 -11   6   5         72.93        131.90        18.22 o
 -10   6   5       1046.15       1171.63        36.55 o
 -12   7   5         13.76          3.32        22.53 o
 -11   7   5        603.99        757.28        35.93 o
 -10   7   5        613.00        688.35        29.46 o
  -9   5   4        150.50        151.42        11.65 o
  -8   5   4       1575.90       1816.86        28.32 o
  -7   4   3        909.62       1286.73        17.72 o
  -6   4   3        217.01        233.84         5.29 o
  -8 -13  -1        215.77        178.90        24.00 o
  -7 -12  -1         98.62        116.21        16.33 o
  -7 -11  -1         18.29         23.34        12.61 o
  -6 -11  -1        319.74        352.49        16.29 o
  -6 -10  -1         60.34         72.04         9.95 o
  -5 -10  -1       2179.69       2973.60        38.56 o
  -5  -9  -1       1451.97       2019.15        26.02 o
  -5  -8  -1        665.22        928.03        15.33 o
  -4  -8  -1        286.23        320.31         6.94 o
  -4  -7  -1        184.20        214.41         5.21 o
  -8 -15  -2         94.50         91.21        32.28 o
  -8 -14  -2         14.18         57.53        26.68 o
  -7 -14  -2        112.52         78.95        24.21 o
  -7 -13  -2        345.12        291.03        29.15 o
  -1  -6  -1       8796.37       9848.86        48.80 o
  -2 -12  -2        146.90        120.27         9.74 o
  -1 -11  -2         79.34         71.11         6.26 o
  -1 -10  -2        284.08        329.50         8.71 o
  -1  -9  -2        294.79        387.14         8.33 o
  -3 -18  -3         48.96         25.66        27.00 o
  -2 -18  -3        145.18        114.38        28.98 o
  -2 -17  -3          9.21         15.47        23.06 o
  -2 -16  -3         32.46         48.94        20.67 o
  -1 -16  -3         24.87         16.20        16.75 o
  -2 -15  -3         84.22         60.84        19.71 o
  -1 -15  -3        291.46        259.26        21.97 o
  -2 -14  -3        850.91       1092.77        38.33 o
  -1 -14  -3         65.29         79.75        14.90 o
  -1 -13  -3         40.82         58.13        12.32 o
  -2 -18  -4         27.25         27.40        34.82 o
  -1 -17  -4        239.85        225.04        35.73 o
   9 -16  -1          1.55          1.06        25.98 o
   8 -15  -1         74.54         71.57        24.47 o
   9 -15  -1         63.55         47.08        25.36 o
   8 -14  -1       1692.70       1980.45        56.97 o
   7 -13  -1         79.89        102.95        15.90 o
   8 -13  -1         42.34         33.58        16.17 o
   7 -12  -1         90.50         92.59        13.73 o
   8 -12  -1        142.86        122.22        14.99 o
   6 -11  -1        196.76        243.44        13.11 o
   7 -11  -1         92.82        137.32        11.84 o
   6 -10  -1        380.44        456.82        13.31 o
   5  -9  -1       1049.51       1503.24        20.78 o
   6  -9  -1        823.14       1014.91        18.24 o
   5  -8  -1       1459.60       2378.94        23.45 o
  10 -16  -2         74.35         79.04        33.45 o
  10 -15  -2        247.95        210.35        36.45 o
   9 -14  -2         26.14         33.79        23.58 o
   3 -20   1         27.38        -10.42        26.21 o
   3 -20   0         17.79         97.44        37.02 o
   4 -20   0          1.80        -29.46        29.46 o
   3 -19   0         12.74         28.33        28.14 o
   4 -19   0        157.54        169.45        32.75 o
   3 -18   0        340.65        433.21        35.36 o
   4 -18   0         54.72         17.35        22.87 o
   3 -17   0        673.43        671.57        35.78 o
   3 -16   0        126.61         66.23        17.40 o
   3 -15   0         75.57         79.43        14.14 o
   3 -14   0        196.81        204.21        13.51 o
   2 -13   0        253.69        272.24        13.13 o
   2 -12   0        282.71        353.95        11.45 o
   2 -11   0       1002.31       1352.95        19.16 o
   2 -10   0       2922.53       4891.84        37.29 o
   2  -9   0       1066.09       1592.70        15.69 o
   1  -6   0         13.98         15.14         1.27 o
 -14  -5   6        102.35        168.64        33.42 o
 -13  -5   6        101.39         93.30        24.30 o
 -14  -4   6        119.13        113.75        34.18 o
 -13  -4   6         58.33         53.61        23.10 o
 -14  -3   6         35.36         70.14        29.37 o
 -13  -3   6        121.87         95.64        24.34 o
 -12  -4   5       1041.98       1193.69        44.03 o
 -11  -4   5        133.49        131.76        16.19 o
 -12  -3   5          3.15          5.99        17.31 o
 -11  -3   5        414.24        480.71        23.84 o
 -10  -3   4        419.12        421.84        17.94 o
  -9  -3   4       1436.99       1610.04        28.34 o
  -9  -2   4        652.49        659.20        16.69 o
  -7  -2   3        557.72        600.67         9.98 o
 -14   4   6        119.13        149.32        33.35 o
 -13   4   6         58.33         83.46        24.51 o
 -14   5   6        102.35        187.09        35.09 o
 -13   5   6        101.39         77.94        28.34 o
 -14   6   6          3.37         -3.57        30.00 o
 -13   6   6         53.64         53.10        27.47 o
 -11   3   5        414.24        533.41        25.54 o
 -12   4   5       1041.98       1351.43        47.75 o
 -11   4   5        133.49        140.58        17.61 o
 -12   5   5          5.10         30.62        20.49 o
 -11   5   5        941.55       1056.15        37.64 o
  -9   3   4       1436.99       1705.79        30.64 o
  -9   4   4       2590.92       2981.73        43.64 o
  -7   2   3        557.72        626.02        10.53 o
  -7   3   3       1507.69       1736.11        19.67 o
   0  -4   8        344.84        338.16        31.67 o
   0  -3   8        416.16        443.29        34.44 o
   0  -2   8        175.05        144.98        25.84 o
   0  -3   7        168.61        181.01        19.53 o
   0  -2   7         53.19         40.00        13.45 o
   0  -3   6        272.94        251.42        13.76 o
   0  -2   6        119.50        141.59        10.82 o
   0  -2   5        350.43        397.22        10.05 o
   0  -2   4        573.17        692.26         8.62 o
   0  -1   4       2970.89       3972.33        29.36 o
   0  -1   3         18.34         16.77         1.30 o
   0   5   8        493.14        540.35        38.00 o
   0   6   8        386.39        420.73        36.15 o
   0   4   7         92.14         80.19        16.84 o
   0   5   7        586.59        606.06        30.00 o
   0   4   6         25.30         16.55         9.55 o
   0   5   6        133.37        124.77        12.35 o
   0   3   5       1078.64       1387.79        20.28 o
   0   4   5        161.45        158.96         7.92 o
   0   3   4        307.26        370.60         6.55 o
   0   2   3        492.75        600.77         7.21 o
  -3 -20   1         15.82        -28.65        28.65 o
  -2 -20   1        339.87        372.38        41.10 o
  -3 -19   1         10.57         19.82        24.52 o
  -2 -19   1         95.50        110.16        27.90 o
  -3 -18   1         38.71         38.60        21.57 o
  -2 -18   1        374.27        350.18        29.90 o
  -3 -17   1        228.67        274.46        23.33 o
  -2 -17   1          1.85          0.76        16.13 o
  -3 -16   1         55.09          8.79        14.40 o
  -2 -16   1        114.93         62.62        15.97 o
  -4 -20   0          1.80         50.25        28.96 o
  -3 -20   0         17.79         -2.23        31.81 o
  -4 -19   0        157.54        210.15        31.74 o
  -3 -19   0         12.74         40.39        26.99 o
  -3 -18   0        340.65        412.37        34.17 o
  -2 -18   0        180.28        122.96        25.54 o
  -3 -17   0        673.44        600.57        33.27 o
  -2 -17   0       1088.33       1176.82        46.21 o
  -3 -16   0        126.61         94.41        17.51 o
  -2 -16   0         35.79         56.96        16.39 o
  -3 -15   0         75.57         71.41        12.89 o
  -2 -15   0        128.00        114.84        14.77 o
  -3 -14   0        196.81        180.05        12.48 o
  -2 -14   0        485.71        569.87        20.14 o
  -2 -13   0        253.69        255.91        11.91 o
  -2 -12   0        282.71        364.89        10.90 o
  -2 -11   0       1002.30       1290.38        17.83 o
  -2 -10   0       2922.53       3865.51        29.30 o
  -1  -9   0        360.91        494.61         7.70 o
  -1  -8   0       1294.93       2138.53        17.91 o
  -1  -7   0        941.47       1447.05        13.40 o
  -1  -6   0         13.98         13.25         1.12 o
   0   7  -1       3251.78       6287.40        40.09 o
   0   8  -1       2234.68       4157.26        29.81 o
   0   9  -1       4634.58       8799.73        55.36 o
   0  10  -1        355.53        457.14         9.36 o
  -1  12  -1        268.27        320.25        12.33 o
  -1  13  -1        157.99        186.10        12.83 o
   0  13  -2        530.03        806.32        25.33 o
   0  14  -2        545.48        665.38        25.59 o
  -1  15  -2         68.35         84.50        17.06 o
   0  15  -2        371.67        491.34        26.49 o
  -1  16  -2        702.24        975.66        41.40 o
   0  16  -2        386.13        493.56        31.34 o
  -1  17  -2        231.10        235.25        30.83 o
   0  17  -2          5.05        -17.38        23.77 o
  -1  18  -2         10.39         43.13        29.67 o
   0  18  -2          2.55        -22.73        29.16 o
  -1  19  -2         17.83         -3.13        34.53 o
   0  19  -2        294.24        311.33        42.40 o
  -1  20  -2          0.59         16.29        40.66 o
   0  20  -2         28.07         75.32        39.63 o
   0  19  -3         69.44        101.39        38.07 o
  -1   6  -2       1289.93       1990.00        17.48 o
  -1   8  -3        236.95        276.13         7.56 o
  -1   9  -3        113.09        130.83         6.83 o
  -1  10  -4        797.28        969.84        26.40 o
  -2  11  -4        223.74        280.26        18.46 o
  -1  11  -4        725.73        843.83        26.03 o
  -2  12  -4        183.85        204.83        19.79 o
  -1  12  -4        234.02        208.67        18.16 o
  -2  13  -4         96.29        109.48        19.95 o
  -1  12  -5        450.28        481.14        30.98 o
  -2  13  -5         36.29         75.79        22.36 o
  -1  13  -5         22.49         10.90        20.38 o
  -2  14  -5        514.60        483.03        41.41 o
  -1  14  -5        119.25        117.33        27.71 o
  -2  15  -5        264.87        261.64        38.58 o
  -1  15  -5        107.50        105.19        28.94 o
  -2  16  -5        242.48        235.69        40.71 o
  -3   0  -2        999.48       1254.55        12.32 o
  -2   0  -2         20.53         24.95         1.39 o
  -4   0  -3       1639.89       2258.40        23.27 o
  -3   0  -3       3086.83       5387.52        36.53 o
  -5  -1  -4        879.02       1053.93        24.90 o
  -6   0  -4        110.18        133.11        13.64 o
  -5   0  -4        275.28        296.38        14.19 o
  -4   0  -4         86.86         87.25         7.35 o
  -6  -1  -5        161.43        149.58        19.97 o
  -7   0  -5        114.61        100.72        24.11 o
  -6   0  -5        492.47        579.22        30.36 o
  -5   0  -5        485.81        504.53        24.23 o
  -6   1  -5        161.43        174.13        20.69 o
  -7  -1  -6        269.27        231.32        35.93 o
  -7   0  -6        179.48        197.55        34.98 o
  -6   0  -6        119.05        103.04        26.67 o
  -7   1  -6        269.27        265.17        38.68 o
  -3   2  -1        613.43        851.91         9.03 o
  -5   3  -2       1787.48       2723.10        26.83 o
  -6   4  -2        256.01        328.93         9.67 o
  -5   4  -2        383.38        498.27         9.24 o
  -7   5  -2        231.76        207.80        11.83 o
  -9   5  -3         48.19         42.14        19.10 o
  -8   5  -3         17.09          7.85        14.26 o
  -7   5  -3         81.21         82.60        12.05 o
  -9   6  -3        146.64        118.31        23.78 o
  -8   6  -3        387.94        396.86        25.51 o
  -7   6  -3         11.04         35.41        12.93 o
 -10   7  -3         64.34         45.78        29.99 o
  -9   7  -3        778.35        830.06        41.88 o
  -8   7  -3        274.93        244.96        23.68 o
 -10   6  -4         64.70          6.26        31.05 o
 -10   7  -4         47.20         49.94        34.20 o
  -9   7  -4        240.20        220.69        34.93 o
  -4  14   7         14.46         71.00        34.36 o
  -4  13   6        366.68        434.52        36.12 o
  -3  13   6        374.74        398.10        34.35 o
  -4  14   6        844.79        832.72        50.02 o
  -3  14   6          3.67        -17.53        27.15 o
  -4  15   6         11.33          4.91        27.93 o
  -3  15   6          9.24        -24.76        31.09 o
  -4  16   6        356.29        334.08        41.18 o
  -3  16   6        638.04        576.92        54.49 o
  -3  11   5        485.36        561.69        24.64 o
  -3  12   5         38.34         56.88        15.46 o
  -3  13   5        216.66        225.74        22.85 o
  -3  14   5        445.68        432.09        32.66 o
  -3   9   4        204.42        189.67         9.66 o
  -2   9   4        118.12         94.46         7.95 o
  -2  10   4         74.04         90.28         9.04 o
  -2   7   3       1127.72       1703.78        17.39 o
  -2   8   3        368.40        501.96         9.40 o
  -1   5   2        356.88        475.02         6.90 o
   1   8   7        519.72        554.69        42.13 o
   0   9   7        455.57        418.88        36.98 o
   1   9   7        354.68        394.05        39.36 o
   0  10   7         66.81         43.04        26.52 o
   1  10   7        303.05        245.47        38.47 o
   2  10   7          0.09         39.68        33.58 o
   1  11   7        564.78        600.53        48.77 o
   2  11   7        183.27        202.40        41.05 o
   1   7   6        170.02        189.99        19.75 o
   0   8   6         22.74         36.05        14.91 o
   1   8   6         43.18         42.88        18.49 o
   1   9   6       1323.32       1598.62        50.77 o
   2   9   6        233.63        252.03        28.18 o
   1  10   6        188.09        155.74        24.43 o
   1   6   5        575.34        653.83        19.58 o
   0   7   5        412.52        454.33        16.03 o
   1   7   5        496.60        623.12        21.12 o
   1   8   5       2461.98       3680.17        60.87 o
   1   6   4       1778.53       2688.54        30.97 o
   0   4   3        688.09       1049.71        11.74 o
  -8  14   6         86.80         72.86        34.25 o
  -7  14   6         46.55         99.62        32.28 o
  -7  15   6        142.14        175.12        38.75 o
  -7  11   5        111.37         43.76        17.37 o
  -7  12   5         80.66         61.09        19.29 o
  -6  12   5        214.83        203.34        24.05 o
  -7  13   5         22.28          1.18        20.46 o
  -6  13   5         54.06         66.81        20.79 o
  -7  14   5        198.57        150.20        28.98 o
  -6  14   5         27.03         26.89        22.94 o
  -7  15   5         27.93        -23.98        29.13 o
  -5   9   4        335.19        355.69        13.41 o
  -5  10   4          7.75         27.74         9.30 o
  -6  11   4        317.06        293.43        17.25 o
  -5  11   4        472.48        442.08        19.83 o
  -5  12   4        130.38        135.26        15.35 o
  -4   7   3       1923.59       2512.99        24.63 o
  -4   8   3       1745.33       2512.05        26.33 o
  -4   9   3        227.34        245.30         8.82 o
 -13   9   5        196.24        228.45        37.81 o
 -12   9   5        177.45        211.40        34.73 o
 -13  10   5         20.73         21.48        34.28 o
 -12  10   5        122.22        212.22        35.55 o
 -12  11   5         42.08         10.59        33.31 o
 -10   7   4        113.36        112.13        15.76 o
 -11   8   4         24.19         34.19        17.20 o
 -10   8   4        509.53        634.06        28.72 o
 -11   9   4        319.44        352.40        28.68 o
 -10   9   4        844.04       1019.84        38.04 o
 -12  10   4        146.72        144.70        31.41 o
 -11  10   4        559.88        659.54        40.43 o
  -8   6   3        745.99        981.85        20.02 o
  -7   6   3       3120.62       4118.21        41.56 o
  -9   7   3        379.29        438.94        18.06 o
  -8   7   3        378.05        467.25        14.71 o
  -5   4   2        892.34       1243.87        12.34 o
  -6   5   2        530.03        737.15        10.26 o
  -3  -5  -1         76.28         82.23         2.64 o
  -3  -4  -1          8.43          6.10         1.17 o
  -7 -10  -2        127.66        138.43        17.85 o
  -6 -10  -2        110.52        157.72        14.24 o
  -6  -9  -2        709.28        933.00        25.27 o
  -5  -9  -2       1471.40       2223.61        36.93 o
  -6  -8  -2         54.96         67.12         9.90 o
  -5  -8  -2       2737.10       5031.03        54.54 o
  -5  -7  -2         55.50         64.12         6.53 o
  -4  -7  -2       1089.95       1532.23        18.89 o
  -8 -14  -3         61.18         60.54        35.07 o
  -8 -13  -3         55.91         74.89        31.79 o
  -9 -12  -3         17.10         30.72        32.59 o
  -8 -12  -3         28.41         -4.92        28.16 o
  -7 -12  -3         50.76         51.89        23.64 o
  -8 -11  -3         51.43         40.83        28.23 o
  -7 -11  -3       1036.85       1247.08        46.88 o
  -7 -10  -3         24.25         37.41        19.00 o
  -6 -10  -3        448.17        598.48        27.84 o
  -1  -7  -2        263.72        292.01         5.56 o
  -1  -6  -2       1289.92       1954.88        16.43 o
  -2 -11  -3        796.96        944.25        24.23 o
  -1 -11  -3        202.68        223.43        11.73 o
  -1 -10  -3        232.77        274.88        10.86 o
  -1  -9  -3        113.09        118.94         6.79 o
  -2 -15  -4         52.56          8.01        25.83 o
  -2 -14  -4         73.88         54.91        21.94 o
  -1 -14  -4        460.40        462.02        30.36 o
  -2 -13  -4         96.29        115.81        20.83 o
  -1 -13  -4          9.89         11.35        14.80 o
  -2 -12  -4        183.85        213.74        20.56 o
  -1 -12  -4        234.02        211.85        17.50 o
  -2 -16  -5        242.48        226.63        43.33 o
  -1 -16  -5        116.58         98.12        33.12 o
  -2 -15  -5        264.86        307.41        39.72 o
  -1 -15  -5        107.50         68.44        28.05 o
  -2 -14  -5        514.60        525.51        43.52 o
  -1 -14  -5        119.25        100.15        27.45 o
   3  -6  -1       1679.32       2400.61        18.85 o
   3  -5  -1       2484.22       4685.33        31.76 o
   7 -14  -2       1715.41       2140.11        56.32 o
   7 -13  -2        170.88        201.61        20.35 o
   6 -12  -2        323.29        337.73        17.55 o
   7 -12  -2        290.87        285.69        20.13 o
   6 -11  -2       1401.18       1992.57        36.77 o
   7 -11  -2        719.59        992.83        30.36 o
   5 -10  -2       2598.13       4047.82        44.70 o
   6 -10  -2        210.49        286.02        11.54 o
   5  -9  -2       2237.25       3698.31        37.42 o
   5  -8  -2        345.91        474.96         9.92 o
   8 -16  -3        217.54        246.21        35.16 o
   9 -16  -3          2.57         47.34        32.82 o
   8 -15  -3         39.00         47.48        27.03 o
   9 -15  -3        257.19        285.41        36.76 o
   8 -14  -3        479.17        547.91        34.04 o
   8 -13  -3        168.74        194.26        22.72 o
   2 -20  -1        339.87        248.86        40.31 o
   3 -20  -1         15.82        137.74        33.91 o
   4 -20  -1         31.22         70.59        31.66 o
   2 -19  -1         95.50        118.46        29.93 o
   3 -19  -1         10.57         40.54        28.03 o
   2 -18  -1        374.27        336.00        32.89 o
   3 -18  -1         38.70         40.37        23.48 o
   2 -17  -1          1.85          8.95        18.59 o
   3 -17  -1        228.67        280.90        25.43 o
   2 -16  -1        114.93        100.64        17.81 o
   3 -16  -1         55.09         87.38        16.33 o
   2 -15  -1        343.66        352.86        19.94 o
   3 -15  -1         40.24         30.28        12.30 o
   2 -14  -1        275.45        293.19        15.77 o
   2 -13  -1         46.91         44.41         8.28 o
   2 -12  -1        162.56        162.46         8.69 o
   2 -11  -1          4.81          1.87         3.87 o
 -14  -5   5        157.24        134.98        32.02 o
 -15  -4   5        164.61        213.27        39.87 o
 -14  -4   5         93.34         48.93        30.23 o
 -15  -3   5        222.14        285.56        40.67 o
 -14  -3   5        119.24        106.66        30.78 o
 -14  -5   4        163.52        142.89        29.10 o
 -14  -4   4         66.37         21.33        27.91 o
 -13  -4   4        167.33        137.59        23.75 o
 -12  -4   4         58.34         24.02        16.81 o
 -14  -3   4        498.50        517.68        40.78 o
 -13  -3   4        660.11        731.67        38.52 o
 -12  -3   4         50.33         61.32        18.13 o
 -10  -3   3        353.56        350.07        15.01 o
  -9  -3   3        297.79        304.39        11.25 o
 -10  -2   3        716.13        850.16        22.28 o
  -9  -2   3        938.23       1077.42        20.55 o
  -7  -2   2       1274.99       1558.83        16.84 o
  -6  -2   2        149.57        184.44         3.96 o
 -14   4   5         93.34        145.97        29.70 o
 -14   5   5        157.24        161.14        34.33 o
 -14   6   5         81.49         50.56        33.52 o
 -14   4   4         66.37         32.36        28.27 o
 -13   4   4        167.33        171.78        25.08 o
 -12   4   4         58.34         45.69        17.78 o
 -11   4   4        138.11        168.02        18.17 o
 -14   5   4        163.52        185.39        35.45 o
 -13   5   4        516.37        572.24        37.01 o
 -12   5   4        214.55        217.67        24.39 o
 -11   5   4        261.43        223.22        20.93 o
 -14   6   4        384.05        441.17        44.99 o
 -13   6   4        157.74        143.44        28.87 o
 -10   3   3        353.56        399.93        16.51 o
  -9   3   3        297.79        348.45        12.42 o
 -10   4   3         62.14         85.58        11.39 o
  -9   4   3        916.39       1081.89        22.01 o
  -7   2   2       1274.99       1759.22        19.72 o
  -6   2   2        149.57        185.35         4.09 o
  -7   3   2        514.06        628.28         9.66 o
   2  -4   8        114.38        175.54        36.40 o
   2  -3   8        451.91        372.84        43.64 o
   3  -3   8        230.33        196.55        39.19 o
   2  -4   7        526.82        571.41        35.47 o
   3  -4   7         18.24         76.61        25.56 o
   2  -3   7        637.73        666.23        36.44 o
   3  -3   7         72.51        101.46        24.35 o
   2  -2   7        528.97        492.62        31.03 o
   3  -2   7         10.79          5.21        19.08 o
   2  -3   6        214.83        221.56        18.55 o
   3  -3   6        629.58        721.56        31.13 o
   2  -2   6        471.08        550.88        23.13 o
   3  -2   6       1544.24       2061.86        50.41 o
   2  -3   5        236.09        282.92        12.09 o
   2  -2   5        249.82        242.05        11.07 o
   1  -2   4       1559.81       2265.10        22.88 o
   2  -2   4        116.19        133.11         5.72 o
   1  -1   3         49.31         48.47         2.11 o
   2   5   8         23.00         15.11        33.53 o
   2   6   8         86.29         92.73        36.92 o
   2   4   7        526.82        594.42        35.90 o
   3   4   7         18.24         65.38        25.05 o
   2   5   7        568.90        705.04        39.78 o
   3   5   7         65.95         38.85        27.13 o
   2   6   7        162.38        171.69        26.89 o
   3   6   7        691.77        673.97        45.35 o
   2   4   6        150.34        144.27        16.72 o
   3   4   6        472.56        506.45        27.84 o
   2   5   6         77.82         80.70        15.91 o
   3   5   6        640.91        789.30        33.86 o
   2   3   5        236.09        273.07        12.49 o
   2   4   5        279.37        349.75        14.38 o
   1   3   4        301.98        387.56         8.36 o
   2   3   4       1844.53       2817.90        28.67 o
   1   2   3       2135.81       2974.20        21.31 o
  -1 -20   0         30.93         37.20        31.67 o
   0 -20   0         69.32         55.53        30.30 o
   1 -20   0         30.93         38.07        28.86 o
  -1 -19   0        231.37        266.41        35.02 o
   1 -19   0        231.37        241.17        32.56 o
  -1 -18   0        146.13        138.50        26.63 o
   0 -18   0       1129.49       1248.88        51.71 o
  -1 -17   0        787.55        879.12        38.51 o
   0 -16   0        159.86        143.54        17.64 o
   0 -14   0        233.26        247.82        14.17 o
   0 -12   0       2660.01       4347.16        46.66 o
   0 -10   0       5390.59       9725.28        58.56 o
   0  -8   0        405.97        488.54         7.12 o
   0  -6   0       7059.14      10347.23        59.68 o
  -1 -17   0        787.55        740.57        35.40 o
  -1 -20  -1         49.78         65.70        34.43 o
   0 -20  -1        287.68        331.37        40.35 o
  -1 -19  -1        177.33        169.56        33.19 o
   0 -19  -1        493.64        537.46        42.24 o
  -1 -18  -1         12.27         23.31        24.25 o
   0 -18  -1         44.30         60.94        23.95 o
  -1 -17  -1         89.51         84.25        21.11 o
   0 -17  -1        987.97       1231.64        44.27 o
   0 -16  -1         59.36         74.07        17.46 o
   0 -15  -1        238.64        213.80        17.31 o
   0 -14  -1        150.86        141.00        12.95 o
   0 -13  -1        917.35       1035.12        22.32 o
   1  11  -2       1189.39       1664.45        25.00 o
   1  12  -2       1663.17       2582.11        38.74 o
   1  13  -2         79.53         85.53        11.20 o
   2  13  -2       1556.74       2157.47        40.62 o
   1  14  -2       1224.69       1744.06        42.86 o
   1  15  -2         86.23         98.71        17.71 o
   2  15  -3          6.84         10.57        14.97 o
   2  16  -3        203.89        271.01        25.36 o
   1  17  -3        315.56        375.09        35.34 o
   2  17  -3        387.62        483.96        36.65 o
   1  18  -3         21.03         10.48        28.30 o
   2  18  -3         84.14        122.46        31.68 o
   2  19  -3        192.94        236.72        40.16 o
   3  19  -3         57.84        129.36        37.12 o
   0   5  -2        784.49        925.52        10.88 o
   0   7  -3        485.96        547.06         8.76 o
   0   9  -4         25.40         29.21         6.42 o
   1   9  -4         12.58          8.85         5.58 o
   0  10  -4        157.53        154.43        11.41 o
   1  10  -4        196.29        196.98        10.74 o
   0  11  -5        766.66        763.18        31.72 o
   1  11  -5         40.28         44.71        12.48 o
   0  12  -5        100.37         78.90        17.60 o
   1  12  -5         33.64          7.95        14.12 o
   1  13  -5         79.22         92.10        18.92 o
   1  13  -6         19.65         64.92        22.35 o
   0  14  -6         45.08          3.18        26.68 o
   1  14  -6        170.77        190.51        29.40 o
   0  15  -6        349.48        308.33        41.66 o
   1  15  -6        196.36        279.14        34.32 o
  -2   1  -3         26.43         34.31         2.09 o
  -3   1  -4       1833.72       2570.62        27.26 o
  -4   1  -5       1418.81       1776.06        38.69 o
  -3   1  -5         82.67        100.33         9.51 o
  -4   2  -5        223.37        239.95        14.83 o
  -4   1  -6        542.55        504.70        27.21 o
  -5   2  -6         79.55        110.73        22.48 o
  -4   2  -6        401.85        420.99        25.56 o
  -4   3  -6        530.68        553.40        32.22 o
  -5   1  -7         91.53         97.22        28.19 o
  -5   2  -7        223.28        207.39        32.80 o
  -4   2  -7          4.70         -0.62        21.18 o
  -5   3  -7         35.76         -0.67        28.01 o
  -3   4  -2       1367.16       1669.84        14.37 o
  -5   5  -3       1041.87       1317.53        23.20 o
  -4   5  -3       2951.76       3948.77        39.96 o
  -5   6  -3        224.66        244.58        10.79 o
  -6   7  -3        585.04        589.81        22.61 o
  -7   7  -4        121.97        159.77        20.76 o
  -6   7  -4        632.14        653.70        26.99 o
  -7   8  -4          1.15          0.36        18.35 o
  -6   8  -4        156.46        202.92        19.42 o
  -8   9  -4         38.91         43.03        26.95 o
  -7   9  -4         61.00         69.95        21.97 o
  -8   8  -5        138.48        117.12        34.62 o
  -7   9  -5        208.65        175.69        31.39 o
  -7  10  -5        187.52        159.63        37.39 o
  -2  15   5        145.48        163.53        28.54 o
  -2  16   5        546.79        551.56        41.75 o
  -1  16   5        258.88        251.93        32.97 o
  -2  17   5         37.72         12.35        28.61 o
  -1  17   5         89.67         58.81        30.26 o
  -1  12   4        903.91       1085.62        32.28 o
  -2  13   4         91.06         95.52        14.55 o
  -1  13   4         56.82         36.41        13.26 o
  -2  14   4         29.36         11.57        14.13 o
  -1  14   4         16.42         31.10        14.83 o
  -1  15   4        169.11        248.32        22.74 o
  -1   9   3         63.33         70.83         5.01 o
  -1  10   3       1187.60       1481.03        22.59 o
  -1  11   3         85.10         68.51         7.39 o
  -1   7   2        266.63        307.56         5.45 o
   3  11   6        332.20        288.41        34.55 o
   2  12   6        204.33        263.96        33.06 o
   3  12   6        309.66        390.47        38.23 o
   4  12   6         51.68         69.17        34.77 o
   3  13   6          3.68         45.07        29.62 o
   2   9   5        186.57        201.58        18.46 o
   2  10   5          0.25          3.71        14.52 o
   3  10   5        555.79        560.28        28.46 o
   3  11   5       1742.80       1771.94        53.72 o
   2   7   4         60.74         67.69         8.16 o
   2   8   4        142.73        167.45        10.23 o
   2   9   4         90.61         88.98        10.18 o
   1   6   3       3813.92       5824.38        40.80 o
   2   6   3        546.62        539.08        10.07 o
   1   4   2       2372.21       3088.21        23.23 o
  -7  14   4        410.89        423.16        30.43 o
  -6  14   4        274.39        249.01        24.57 o
  -7  15   4        247.35        213.33        26.97 o
  -6  15   4        463.29        448.48        33.75 o
  -7  16   4         53.69         59.79        25.89 o
  -6  16   4        147.80        228.07        29.85 o
  -8  17   4         11.80         28.72        28.93 o
  -7  17   4        147.36        170.12        32.06 o
  -5  11   3        405.08        418.49        15.68 o
  -5  12   3        212.05        182.25        12.96 o
  -6  13   3       1160.85       1426.41        38.14 o
  -5  13   3         25.84         57.46        11.94 o
  -5  14   3        130.15        123.31        17.42 o
  -3   7   2        545.12        604.70         8.98 o
  -3   8   2         39.11         44.88         2.83 o
  -4   9   2        107.14        112.00         5.35 o
 -12  13   4         34.44         38.42        34.31 o
 -11  10   3        281.62        244.26        25.42 o
 -10  10   3        311.12        372.69        24.08 o
 -11  11   3         93.98        106.71        23.71 o
 -10  11   3          7.45         54.05        17.59 o
 -12  12   3         82.38         71.77        28.83 o
 -11  12   3        124.79        128.45        25.58 o
 -12  13   3        546.91        509.94        46.19 o
 -11  13   3         13.06         -9.97        25.91 o
  -7   6   2         44.06         36.97         4.15 o
  -7   7   2       1112.84       1475.17        20.64 o
  -8   8   2        159.72        209.91        10.73 o
  -7   8   2        136.06        145.66         7.96 o
  -4   4   1       1805.00       2443.38        19.75 o
  -4  -5  -2        891.14       1191.69        13.56 o
  -3  -4  -2       1367.16       1711.86        14.73 o
  -6  -8  -3        645.41        682.96        24.98 o
  -5  -8  -3         91.20         94.90        10.28 o
  -6  -7  -3        585.03        578.71        20.83 o
  -5  -7  -3        138.12        136.67        10.09 o
  -5  -6  -3        224.66        254.50        11.08 o
  -4  -6  -3        896.77       1058.10        20.38 o
  -8 -10  -4        106.40         91.38        29.30 o
  -7 -10  -4         89.63         95.18        23.95 o
  -8  -9  -4         38.91          7.97        24.39 o
  -7  -9  -4         61.00         38.41        22.31 o
  -6  -9  -4         33.32         46.76        17.50 o
  -7  -8  -4          1.15         10.58        18.22 o
  -6  -8  -4        156.46        162.95        18.98 o
  -7 -10  -5        187.52        181.45        33.90 o
  -1  -7  -3        469.19        566.02         9.67 o
  -1  -6  -3       3813.92       4794.84        35.05 o
  -1  -9  -4         37.38         39.16         7.92 o
  -1  -8  -4        597.19        663.62        15.54 o
  -2 -12  -5        122.67        146.12        24.50 o
  -1 -12  -5        450.28        404.66        27.92 o
  -1 -11  -5        187.35        196.11        19.58 o
  -1 -10  -5          9.57         16.38        11.73 o
  -2 -14  -6        520.12        460.56        46.33 o
  -1 -14  -6        208.64        123.28        35.23 o
  -2 -13  -6        231.78        192.40        34.80 o
  -1 -13  -6        827.62        939.59        47.67 o
  -2 -12  -6        204.33        190.87        31.72 o
  -1 -12  -6        324.15        314.20        32.44 o
   4  -8  -2       1007.40       1331.20        16.10 o
   4  -7  -2        714.15        977.60        12.00 o
   6 -12  -3          5.55         27.70        11.78 o
   6 -11  -3        185.78        179.37        13.15 o
   5 -10  -3         45.66         39.05         6.67 o
   6 -10  -3          8.78         10.54         7.66 o
   5  -9  -3        302.55        317.27        10.68 o
   8 -17  -4         11.80         -1.94        32.33 o
   8 -16  -4        181.00        201.37        36.03 o
   7 -15  -4        247.35        296.72        31.76 o
   8 -15  -4        105.27         76.21        28.89 o
   7 -14  -4        410.89        417.19        29.40 o
   8 -14  -4        793.03        920.83        45.32 o
   7 -13  -4        125.11        111.02        19.11 o
   7 -12  -4        165.11        171.04        17.63 o
   9 -15  -5        235.34        239.04        36.29 o
   1  -9  -1       1844.41       2842.83        23.14 o
   1  -8  -1       4820.56       7789.94        42.52 o
   1  -7  -1       2411.80       3650.43        24.49 o
   1  -6  -1         77.35         82.14         2.41 o
   2 -19  -2        771.69        746.04        45.43 o
   2 -18  -2         95.16         53.26        24.04 o
   2 -17  -2        542.90        543.53        31.60 o
   2 -16  -2         66.88         64.18        16.56 o
   2 -15  -2         73.44         81.80        13.92 o
   1 -14  -2       1224.69       1450.90        33.95 o
   2 -14  -2        367.93        356.16        16.51 o
   2 -13  -2       1556.74       1928.73        33.15 o
   2 -12  -2        133.39        127.89         8.29 o
   2 -19  -3        192.94        215.78        36.05 o
   3 -19  -3         57.84         22.28        27.41 o
   3 -18  -3         32.80         35.78        24.40 o
 -15  -5   3        150.62        102.89        32.24 o
 -14  -5   3        121.82        119.66        26.55 o
 -15  -4   3         76.06         11.05        29.57 o
 -14  -4   3        193.35        250.40        30.14 o
 -13  -4   3        307.21        264.48        26.05 o
 -15  -3   3        400.34        380.81        40.01 o
 -14  -3   3        870.64        885.28        44.97 o
 -13  -3   3        172.09        200.71        24.03 o
 -11  -3   2         24.42         16.50        10.51 o
 -10  -3   2        280.84        323.03        13.04 o
  -9  -3   2        280.82        286.07        10.10 o
 -11  -2   2       1097.20       1073.48        29.13 o
 -10  -2   2        542.30        572.73        17.25 o
  -9  -2   2       1949.70       2085.71        28.39 o
  -5  -1   1         10.63         10.02         1.13 o
 -15   4   3         76.06         59.05        30.25 o
 -14   4   3        193.35        205.23        30.22 o
 -13   4   3        307.21        294.56        26.96 o
 -15   5   3        150.62         89.00        33.90 o
 -14   5   3        121.82         73.89        27.21 o
 -13   5   3        303.54        276.90        28.51 o
 -14   6   3        264.40        224.52        33.35 o
 -11   3   2         24.42         34.27        10.92 o
 -10   3   2        280.84        313.49        13.78 o
  -9   3   2        280.82        289.28         9.98 o
 -11   4   2         21.72         28.22        11.94 o
 -10   4   2         54.60         60.37         9.27 o
  -9   4   2       1323.42       1531.43        27.27 o
  -5   2   1        231.45        218.14         3.81 o
   5  -4   7         87.67         67.76        30.86 o
   5  -3   7         35.76         53.77        28.72 o
   5  -4   6        481.17        466.52        33.00 o
   6  -4   6        175.10        216.93        29.25 o
   5  -3   6        242.43        280.46        26.07 o
   6  -3   6        762.27        816.69        42.58 o
   5  -2   6         79.55        102.10        20.91 o
   6  -2   6         18.29         35.48        21.88 o
   4  -3   5         27.57         37.59        10.77 o
   5  -3   5        261.80        288.25        19.17 o
   4  -2   5        223.37        219.67        14.04 o
   5  -2   5       1162.30       1317.78        37.26 o
   3  -2   4       4199.50       5978.02        52.49 o
   4  -2   4       1382.01       1676.35        25.91 o
   3  -2   3       3170.77       3513.61        26.51 o
   3  -1   3       1370.78       1707.35        18.30 o
   2  -1   2        206.30        240.93         3.96 o
   5   5   7         29.17        139.91        32.99 o
   5   6   7        175.97        133.27        35.71 o
   5   4   6        481.17        456.32        35.09 o
   5   5   6        130.89         99.97        24.71 o
   6   5   6         65.68         60.15        24.81 o
   5   6   6         92.89         96.60        24.20 o
   6   6   6        118.34         68.29        27.12 o
   4   4   5         83.75         80.52        13.05 o
   5   4   5        532.78        554.77        25.46 o
   4   5   5        641.76        644.84        25.09 o
   5   5   5        163.67        156.85        18.41 o
   3   3   4        771.45        929.44        16.61 o
   4   3   4        774.97        849.63        18.07 o
   3   4   4        146.19        165.71         8.30 o
   4   4   4        723.68        794.21        19.42 o
   3   3   3         22.29         31.07         2.80 o
   2   2   2        898.46       1122.06        11.75 o
   2 -20  -1        339.87        235.94        38.19 o
   3 -20  -1         15.82         10.45        28.80 o
   2 -19  -1         95.50         36.93        27.55 o
   3 -19  -1         10.57         23.70        24.47 o
   2 -18  -1        374.27        352.67        29.54 o
   3 -18  -1         38.70         55.07        21.78 o
   2 -17  -1          1.85          4.19        16.29 o
   3 -17  -1        228.67        257.33        23.45 o
   2 -16  -1        114.93        113.79        16.77 o
   2 -15  -1        343.66        350.67        18.83 o
   2 -14  -1        275.45        270.93        13.65 o
   2 -13  -1         46.91         41.26         7.69 o
   2 -12  -1        162.56        172.14         8.69 o
   2 -19  -1         95.50        119.76        28.46 o
   2 -18  -1        374.27        301.59        31.19 o
   2 -17  -1          1.85          1.27        15.96 o
   2 -16  -1        114.93        116.34        15.78 o
   2 -15  -1        343.66        343.63        19.77 o
   2 -14  -1        275.45        252.67        13.50 o
   1 -13  -1        307.79        283.22        12.81 o
   2 -13  -1         46.91         42.32         7.40 o
   1 -12  -1        116.78        123.39         7.91 o
   2 -12  -1        162.56        159.20         8.19 o
   1 -11  -1        379.17        427.01         9.75 o
   1 -10  -1        148.88        138.03         4.98 o
   1  -9  -1       1844.41       2284.41        19.75 o
   2 -20  -2        280.78        188.62        38.01 o
   3 -20  -2         98.47         97.14        31.21 o
   2 -19  -2        771.69        665.54        48.07 o
   3 -19  -2        267.72        329.24        35.86 o
   2 -18  -2         95.16         86.75        25.76 o
   3 -18  -2        467.42        337.03        36.46 o
  -1   6   0         13.98         17.23         1.49 o
  -1   7   0        941.47       1294.38        12.10 o
  -1   8   0       1294.94       1857.93        16.94 o
  -2  10   0       2922.53       4064.78        33.63 o
  -2  11   0       1002.31       1346.49        19.50 o
  -2  12   0        282.71        385.43        13.03 o
  -2  13   0        253.69        273.44        14.92 o
  -3  14   0        196.81        188.30        16.28 o
  -2  14   0        485.70        606.47        23.67 o
  -3  15   0         75.57         74.16        17.36 o
  -2  15   0        128.00         92.66        20.03 o
  -3  16   0        126.61        113.73        21.89 o
  -2  16   0         35.79         61.55        21.89 o
  -3  17   0        673.43        745.83        39.80 o
  -2  17   0       1088.33       1358.30        52.52 o
  -3  18   0        340.65        447.17        40.52 o
  -4  19   0        157.54        219.79        38.84 o
  -3  19   0         12.74         -2.98        33.92 o
  -4  20   0          1.80         -8.89        35.86 o
  -3  20   0         17.79        -32.40        40.61 o
  -2   9  -2        945.37       1157.68        16.27 o
  -3  10  -2        415.04        471.03        12.88 o
  -3  11  -2        137.09        117.77        10.23 o
  -3  12  -2        304.06        319.27        16.00 o
  -4  13  -2         39.85         49.98        14.77 o
  -3  13  -3         52.14         65.66        17.31 o
  -4  14  -3        130.56         91.50        21.78 o
  -3  14  -3         20.10         31.45        20.06 o
  -5  15  -3        138.29        168.23        28.59 o
  -4  15  -3        459.80        475.63        34.01 o
  -5  16  -3        268.74        207.87        34.01 o
  -4  16  -3        301.98        271.26        34.41 o
  -5  17  -3        118.64         91.64        34.38 o
  -4  17  -3        356.25        354.70        40.25 o
  -4  18  -3         74.95        -22.96        37.03 o
  -3   0  -1        254.72        217.99         3.31 o
  -6   0  -2         27.82         21.83         4.64 o
  -5   0  -2       4702.69       4648.82        34.62 o
  -8  -1  -3        132.12         94.79        13.60 o
  -9   0  -3        113.79         85.82        18.47 o
  -8   0  -3         43.43         48.81        13.79 o
  -7   0  -3        314.46        329.97        15.82 o
  -9   1  -3        310.81        336.05        24.36 o
  -8   1  -3        132.12        122.71        16.95 o
  -7   1  -3        269.87        305.37        16.49 o
 -11   0  -4         87.17         80.69        35.80 o
 -10   0  -4         10.72          2.29        27.18 o
  -9   0  -4        591.77        588.51        37.75 o
 -10   1  -4         11.64         46.39        30.43 o
  -9   1  -4        882.38        890.48        45.97 o
  -9   4  -1        167.33        166.25        12.99 o
  -8   4  -1        345.40        337.10        12.93 o
  -7   4  -1         73.99         86.80         6.58 o
 -10   5  -1        231.99        268.56        20.64 o
  -9   5  -1        199.42        231.61        16.03 o
  -8   5  -1        432.20        458.92        16.63 o
 -12   6  -1        262.40        267.74        32.17 o
 -11   6  -1        480.55        487.13        32.08 o
 -10   6  -1        154.25        136.20        19.89 o
  -9   6  -1        118.04        118.47        16.63 o
 -13   7  -1         21.00         22.74        33.80 o
 -12   7  -1        280.21        252.72        33.94 o
 -11   7  -1         91.51        128.45        26.99 o
 -10   7  -1        289.87        301.70        26.57 o
 -12   8  -1        253.61        305.80        37.78 o
  -4  10   8         33.38         80.72        30.70 o
  -5  11   8         17.20        -26.92        30.71 o
  -4  11   8         18.38        -23.08        34.23 o
  -3  11   8        286.87        287.48        46.28 o
  -4   9   7          1.89        -12.42        20.72 o
  -3   9   7         33.53         72.64        23.08 o
  -4  10   7         49.49         54.73        23.97 o
  -3  10   7        212.30        228.01        32.41 o
  -3   7   6        283.70        296.63        17.66 o
  -3   8   6        948.04        986.87        30.85 o
  -3   9   6        980.27       1043.43        35.16 o
  -3   7   5         51.25         59.26         8.01 o
  -2   7   5        600.44        669.52        19.06 o
  -2   5   4        235.72        252.14         6.03 o
  -2   6   4       5634.47       6187.92        47.84 o
  -1   3   2        404.88        450.76         6.74 o
   1   4   8         36.01          6.74        31.29 o
   0   5   8        493.14        501.32        39.62 o
   1   5   8         22.00         54.22        32.41 o
   2   5   8         23.00         17.10        35.60 o
   1   6   8        445.99        398.45        45.35 o
   0   4   7         92.14        105.98        20.05 o
   1   4   7        130.65        140.37        25.39 o
   1   5   7        325.27        330.21        31.71 o
   1   3   6        857.90        902.07        27.79 o
   0   4   6         25.30         23.35        11.09 o
   1   4   6        100.54        101.01        16.65 o
   0   3   5       1078.64       1198.84        19.11 o
   1   3   5         10.23         14.68         7.67 o
   0   2   3        492.75        523.29         6.17 o
  -6  12   7        246.80        264.49        34.35 o
  -5  12   7        164.00        138.47        32.90 o
  -6  13   7        200.88        255.71        37.35 o
  -5  13   7        248.15        275.23        40.35 o
  -5  14   7        103.60         76.60        39.46 o
  -5  10   6          7.29         40.53        16.87 o
  -4  10   6        174.02        172.56        21.00 o
  -5  11   6       2152.69       2415.03        63.27 o
  -4  11   6        799.02        832.66        36.44 o
  -5  12   6         12.55         25.76        23.33 o
  -4  12   6         25.21         68.79        24.58 o
  -4   9   5        121.75        113.08        12.61 o
  -4  10   5         69.81         45.88        14.98 o
  -3   7   4       1090.18       1125.99        16.40 o
  -3   8   4       1165.15       1318.34        20.50 o
  -2   5   3        888.84        933.80         9.06 o
  -2   6   3        299.33        314.23         5.29 o
 -11   9   7        477.76        389.73        41.72 o
 -11  10   7        238.94        168.65        40.79 o
 -10   8   6        490.19        522.32        32.55 o
  -9   8   6        653.17        759.76        35.20 o
 -11   9   6         62.38         53.43        30.79 o
 -10   9   6         54.77         87.22        26.05 o
 -10  10   6         20.52          4.22        29.52 o
  -8   7   5         14.79         30.53        12.79 o
  -9   8   5        292.34        327.97        23.91 o
  -8   8   5         90.54        101.45        16.24 o
  -7   6   4       1266.97       1232.87        22.35 o
  -5   4   3        318.12        328.33         5.30 o
  -5   5   3        258.10        266.85         6.05 o
 -11 -13   0         91.23         47.34        31.15 o
 -10 -12   0         81.47        145.66        26.78 o
  -6  -7   0       1876.68       2185.95        23.60 o
  -5  -6   0       1406.49       1551.86        14.01 o
 -10 -14  -1        239.16        173.22        38.49 o
 -10 -13  -1        401.93        457.84        41.66 o
 -10 -12  -1        179.37        155.88        33.31 o
  -9 -12  -1        616.88        608.77        37.92 o
  -9 -11  -1         19.09         29.32        23.10 o
  -8 -10  -1        233.20        229.02        21.69 o
  -7  -9  -1       1307.88       1497.34        34.03 o
  -2  -7  -1          4.77         11.49         1.81 o
  -2  -6  -1         96.03         92.46         2.53 o
  -5 -16  -2        394.97        362.07        34.16 o
  -4 -15  -2        195.33        156.46        24.40 o
  -4 -14  -2       1074.44       1029.96        35.78 o
  -3 -14  -2         42.67         29.50        13.95 o
  -4 -13  -2         39.85         47.72        15.97 o
  -3 -13  -2        633.34        558.08        22.06 o
  -4 -12  -2        199.31        223.97        16.75 o
  -3 -12  -2        304.07        333.91        16.29 o
  -3 -11  -2        137.09        142.08        11.39 o
  -4 -18  -3         74.95         14.38        36.36 o
  -5 -17  -3        118.64         89.87        38.14 o
  -4 -17  -3        356.25        323.33        40.11 o
  -5 -16  -3        268.75        356.45        41.05 o
  -4 -16  -3        301.98        245.47        35.27 o
  -4 -15  -3        459.80        469.21        37.56 o
   6 -16   0         73.54         68.89        27.68 o
   4 -11   0         43.35         33.78         7.29 o
   3  -8   0        457.73        483.10         6.60 o
   7 -18  -1         94.14         76.80        38.41 o
   7 -17  -1        462.42        345.34        40.76 o
   6 -16  -1        133.16        147.02        28.03 o
   7 -16  -1        116.96        151.52        28.06 o
   6 -15  -1        102.47        120.60        23.08 o
   6 -14  -1        183.15        166.26        21.21 o
   1 -20   1         49.78         32.58        34.69 o
   0 -19   1        493.65        475.21        41.48 o
   1 -19   1        177.33        192.05        34.00 o
   0 -18   1         44.30         11.34        26.04 o
   1 -18   1         12.27         26.50        23.00 o
   0 -17   1        987.97       1051.17        42.49 o
   1 -17   1         89.51         63.93        21.82 o
   0 -16   1         59.36         79.87        18.74 o
   1 -16   1        173.50        175.94        19.58 o
   0 -15   1        238.64        233.73        18.57 o
   1 -15   1        175.57        172.82        16.49 o
   0 -14   1        150.86        130.47        13.12 o
   1 -14   1        400.14        341.53        16.50 o
   0 -13   1        917.35        920.42        20.87 o
   1 -13   1        157.99        152.76        10.82 o
   0 -12   1        117.61        119.08         8.00 o
 -14  -1   6         35.16         -5.85        30.29 o
 -13  -1   6        108.63        202.89        29.53 o
 -14   0   6        138.93        262.23        36.39 o
 -13   0   6        215.98        250.05        32.19 o
 -14   1   6         35.16        -34.02        34.02 o
 -12  -1   5         40.07         68.99        20.95 o
 -11  -1   5       1141.02       1288.15        36.30 o
 -12   0   5        553.17        654.65        33.85 o
 -11   0   5        590.50        611.54        27.62 o
  -9  -1   4        336.60        324.04        13.03 o
  -9   0   4        905.59        968.83        21.62 o
  -7   0   3       1389.05       1182.33        13.82 o
 -12   7   6        832.47        813.60        45.79 o
 -13   8   6         53.76         84.80        35.78 o
 -12   8   6         85.06        132.09        30.69 o
 -12   9   6          7.55         38.75        30.42 o
 -10   6   5       1046.15       1088.55        35.03 o
 -12   7   5         13.76         56.80        25.78 o
 -11   7   5        603.99        593.22        34.36 o
 -10   7   5        613.00        663.00        30.50 o
 -11   8   5         62.90         62.41        25.32 o
  -8   5   4       1575.90       1553.88        26.78 o
  -9   6   4       1407.99       1482.25        32.80 o
  -8   6   4        416.28        382.02        15.17 o
  -9   7   4         63.34         71.37        14.30 o
  -7   4   3        909.62        934.14        14.66 o
  -6   4   3        217.01        203.31         5.36 o
  -7   5   3       1300.95       1311.09        18.63 o
  -4   3   2        574.34        516.46         6.01 o
   0  -8   8        291.39        306.40        39.52 o
  -1  -7   8          4.82        -14.12        26.82 o
   0  -7   8         99.71         87.62        32.41 o
  -1  -6   8         13.15         -8.34        23.96 o
   0  -6   8        386.39        362.87        36.61 o
   0  -7   7        309.68        312.15        29.67 o
  -1  -6   7        563.62        442.40        28.15 o
   0  -6   7       1586.17       1607.46        51.07 o
   0  -5   7        586.59        532.49        30.35 o
   0  -6   6         58.86         51.93        14.10 o
   0  -5   6        133.37        133.79        14.81 o
   0  -5   5         68.02         59.48         8.32 o
   0  -4   5        161.45        172.96         8.54 o
   0  -4   4       1006.13       1053.48        12.89 o
   0  -3   4        307.26        328.27         6.42 o
   0  -3   3        310.74        292.25         4.28 o
  -1   1   9        294.93        304.89        41.22 o
  -1   2   9        512.54        504.70        45.12 o
   0   1   8        123.38        183.08        29.91 o
   0   2   8        175.05        181.25        31.03 o
   0   3   8        416.16        435.94        34.94 o
   0   1   7         55.38         83.64        19.06 o
   0   2   7         53.19         47.84        17.91 o
   0   1   6        410.70        473.08        17.64 o
   0   2   6        119.50        145.02        12.56 o
   0   1   5        258.36        275.29         9.01 o
   0   1   4       2970.89       3302.07        24.36 o
   0   1   3         18.34         20.91         1.53 o
  -4 -20   0          1.80         35.73        33.42 o
  -4 -19   0        157.54        147.28        31.08 o
  -4 -18   0         54.72         33.69        26.02 o
  -3 -16   0        126.61        139.41        18.49 o
  -3 -15   0         75.57         51.12        14.39 o
  -3 -14   0        196.81        215.50        14.69 o
  -2 -10   0       2922.53       3629.41        29.18 o
  -2  -9   0       1066.08       1250.34        12.79 o
  -3 -20  -1         27.38         95.37        36.38 o
  -3 -19  -1         60.74         87.49        34.52 o
  -3 -18  -1        100.06        112.10        31.55 o
  -3 -17  -1         40.97         34.92        23.61 o
  -4 -19  -1          6.03         23.58        31.57 o
  -3 -19  -1         60.74         12.90        32.16 o
  -4 -18  -1         10.94        -24.46        27.49 o
  -3 -18  -1        100.06         97.49        28.44 o
  -4 -17  -1        858.60        817.54        43.36 o
  -3 -17  -1         40.97         22.14        22.83 o
  -4 -16  -1        199.60        192.80        25.31 o
  -3 -16  -1        165.16        189.36        23.65 o
  -4 -15  -1         18.47         31.61        17.28 o
  -3 -15  -1         98.20         72.98        17.44 o
  -3 -14  -1        146.65        116.54        16.14 o
  -3 -13  -1        121.65        144.21        13.24 o
  -2 -13  -1        133.01        143.76        12.69 o
  -2 -12  -1        575.98        649.58        17.12 o
  -2 -11  -1        388.23        450.57        11.65 o
  -1  18   0        146.13        117.68        35.47 o
  -1  19   0        231.37        279.61        43.09 o
  -1  20   0         30.93         98.19        45.16 o
   0  15  -1        238.64        259.37        22.29 o
   0  16  -1         59.36         82.84        22.45 o
   0  17  -1        987.97       1118.30        48.59 o
   0  18  -1         44.30         84.92        31.49 o
   0  19  -1        493.65        768.46        51.20 o
  -1  20  -1         49.78         47.76        40.59 o
   0  20  -1        287.68        247.17        48.08 o
  -1   8  -2        180.98        192.37         4.73 o
  -1   9  -2        294.79        299.68         7.06 o
  -1  10  -2        284.08        286.69         8.84 o
  -1  11  -3        202.68        188.00        12.56 o
  -1  12  -3         12.41         30.27        10.79 o
  -2  13  -3         30.05         38.11        15.44 o
  -1  13  -3         40.82         51.76        14.44 o
  -2  14  -3        850.91        866.29        33.34 o
  -1  14  -3         65.29         60.97        18.57 o
  -2  15  -3         84.23         86.52        23.63 o
  -2  16  -3         32.46         53.66        27.16 o
  -1  15  -4          1.16          3.68        25.08 o
  -2  16  -4        344.21        327.51        39.00 o
  -1  16  -4         38.59         52.32        28.85 o
  -2  17  -4        341.65        354.27        41.76 o
  -1  17  -4        239.85        217.69        37.90 o
  -2  18  -4         27.25         39.04        38.25 o
  -1  18  -4        284.84        313.94        47.88 o
  -4   1  -2        476.87        419.02         6.03 o
  -3   1  -2        824.35        940.50         9.68 o
  -5   1  -3       2843.00       3085.76        34.05 o
  -6   2  -3        177.79        139.84        10.73 o
  -5   2  -3       2124.04       2247.72        27.58 o
  -7   1  -4         41.82         45.42        15.89 o
  -8   2  -4       1303.92       1120.97        42.09 o
  -7   2  -4        143.46        190.71        20.14 o
  -6   2  -4        154.60        163.08        16.26 o
  -8   3  -4        122.25        124.35        25.02 o
  -7   3  -4        223.12        249.79        22.49 o
  -6   3  -4        815.45        840.65        29.14 o
  -9   2  -5        227.77        290.83        39.78 o
  -8   2  -5        121.68        124.96        31.56 o
  -9   3  -5         71.62         53.26        37.08 o
  -8   3  -5        814.18        793.13        47.48 o
  -7   3  -5         88.94        120.98        28.30 o
  -9   4  -5        396.92        422.86        49.56 o
  -8   4  -5         69.97         97.01        36.07 o
  -5   4  -1       2357.76       2722.67        20.02 o
  -4   4  -1       1146.85       1319.20        11.21 o
  -6   5  -1       2386.93       2527.70        25.69 o
  -5   5  -1       6167.50       7225.92        44.23 o
  -7   6  -1         85.97        111.37         9.58 o
  -9   7  -2        364.88        342.15        25.01 o
  -8   7  -2        240.27        191.36        18.49 o
  -7   7  -2         25.63         23.75        11.69 o
 -10   8  -2        103.62        106.23        26.74 o
  -9   8  -2        128.64        160.64        24.64 o
  -8   8  -2        132.36        150.58        19.92 o
 -11   9  -2         39.82         36.88        33.13 o
 -10   9  -2        115.70        160.55        31.54 o
  -9   9  -2         35.66         72.61        24.40 o
  -8   9  -2        106.71        109.36        23.57 o
 -11  10  -2        350.91        373.88        45.01 o
 -10  10  -2        316.95        273.52        40.00 o
  -9  10  -2        418.12        463.42        38.59 o
 -10  10  -3         74.87         65.15        41.24 o
  -2  12   7         44.35        -20.03        33.11 o
  -3  13   7          3.17        -18.10        33.48 o
  -2  13   7          4.11        -34.36        34.36 o
  -1  13   7         22.23        -13.28        37.79 o
  -2  11   6        529.11        563.49        33.09 o
  -1  11   6        162.78        126.94        27.03 o
  -2  12   6         77.59         67.66        25.60 o
  -1  12   6          9.70         27.47        26.50 o
  -1  13   6         19.65         49.80        31.26 o
  -2   9   5       1800.88       1815.78        36.41 o
  -1   9   5         58.48         68.69        13.72 o
  -1  10   5        512.61        607.65        24.92 o
  -1  11   5         40.28         46.35        17.85 o
  -1   7   4        468.03        512.86        11.34 o
  -1   8   4        378.70        384.71        11.01 o
  -1   9   4         12.58         23.71         7.91 o
  -1   6   3        774.68        822.04         9.28 o
   3   6   7        691.77        670.88        48.22 o
   2   7   7         86.09         97.71        29.96 o
   3   7   7         85.07         54.13        34.67 o
   4   7   7         31.90         11.26        39.82 o
   3   8   7         31.35         68.24        34.64 o
   4   8   7         64.01         32.72        43.21 o
   3   9   7         32.96         22.27        39.95 o
   2   5   6         77.82         69.86        18.78 o
   2   6   6       1208.35       1214.75        39.99 o
   3   6   6         57.79         69.39        23.85 o
   3   7   6         47.13         42.49        25.05 o
   2   4   5        279.37        328.78        15.35 o
   2   5   5       1209.98       1353.79        28.54 o
   3   5   5         45.45         72.22        15.08 o
   2   6   5       1035.04       1108.76        30.32 o
   3   6   5        419.70        409.73        24.77 o
   1   4   4       1155.03       1380.38        17.17 o
   2   4   4       2871.62       3223.59        33.39 o
   2   5   4       3079.13       3564.17        40.88 o
   1   3   3        315.34        329.74         5.22 o
   1   2   2        426.08        409.56         5.48 o
  -5  15   6         81.09         87.96        34.36 o
  -4  15   6         11.33         64.48        37.59 o
  -5  16   6         50.96         49.50        38.55 o
  -4  12   5        162.45        115.05        20.81 o
  -5  13   5          0.59         14.49        22.60 o
  -4  13   5          6.29         37.98        20.77 o
  -5  14   5        197.13        215.98        28.58 o
  -4  14   5        434.09        423.24        34.66 o
  -5  15   5          6.58         -7.74        28.81 o
  -4  15   5        859.22        964.00        51.83 o
  -4  16   5        210.93        188.85        40.65 o
  -3  10   4        190.30        232.84        13.17 o
  -4  11   4        270.25        278.23        16.66 o
  -3  11   4        426.77        487.00        18.87 o
  -4  12   4         10.29         -0.86        13.98 o
  -3  12   4         18.45          4.94        14.52 o
  -3  13   4        111.00         98.18        20.84 o
  -3   8   3         51.86         61.28         4.63 o
  -3   9   3        228.93        272.85         9.13 o
  -2   6   2       1117.31       1265.97        12.61 o
 -11  12   6         52.79         -6.54        36.12 o
 -10  10   5        123.93         85.96        26.45 o
  -9  10   5        122.01        148.95        24.39 o
 -10  11   5        516.67        471.48        39.16 o
  -9  11   5        692.38        686.07        40.11 o
 -11  12   5        167.25        191.56        37.99 o
 -10  12   5        324.44        258.53        38.20 o
 -11  13   5         46.37         16.19        40.20 o
 -10  13   5         55.77         76.99        38.00 o
 -10  14   5        187.00        210.31        47.93 o
  -8   8   4        239.87        221.20        14.94 o
  -8   9   4         38.03         69.54        14.37 o
  -9  10   4        419.77        432.98        28.33 o
  -8  10   4        267.05        279.97        21.72 o
  -9  11   4        301.42        348.76        29.76 o
  -8  11   4        541.85        632.62        33.16 o
  -6   6   3       3319.50       3463.56        31.23 o
  -6   7   3        603.43        618.48        12.23 o
  -7   8   3        192.26        212.12        12.00 o
  -6   8   3        243.41        263.59        10.94 o
  -4   4   2        819.62        803.45         8.27 o
  -4   5   2        773.71        841.38         8.65 o
  -7  -7  -1        520.56        494.85        15.61 o
  -6  -6  -1       2451.13       2880.27        28.02 o
  -5  -6  -1        432.16        462.85         8.49 o
  -5  -5  -1       6167.51       7313.15        42.19 o
  -5  -4  -1       2357.76       2758.71        22.34 o
  -4  -4  -1       1146.86       1394.88        11.90 o
 -10 -12  -2        475.91        362.99        43.85 o
 -10 -11  -2        351.07        414.66        40.65 o
 -11 -10  -2        350.91        370.67        45.36 o
 -10 -10  -2        316.94        375.30        39.25 o
  -9 -10  -2        418.12        409.24        33.48 o
 -11  -9  -2         39.82         77.33        37.60 o
 -10  -9  -2        115.70        155.48        33.78 o
  -9  -9  -2         35.66         19.43        23.04 o
  -8  -9  -2        106.70        111.88        21.24 o
 -10  -8  -2        103.62         41.32        32.75 o
  -9  -8  -2        128.64        135.40        26.15 o
  -8  -8  -2        132.36        141.73        19.68 o
  -3  -8  -2        161.47        194.67         7.48 o
  -2  -8  -2        109.72        105.80         4.63 o
  -2  -7  -2         88.26         88.98         3.44 o
  -2  -6  -2        710.42        912.34        10.83 o
  -4 -12  -3         36.24         52.54        17.38 o
  -3 -12  -3        469.38        443.07        22.46 o
  -4 -11  -3         96.13        115.45        17.35 o
  -3 -11  -3       1124.10       1195.47        31.32 o
  -4 -10  -3        142.00        202.12        16.76 o
  -3 -10  -3        213.45        254.25        14.13 o
  -3  -9  -3        677.49        829.03        22.56 o
  -4 -16  -4        459.97        460.05        46.39 o
  -5 -15  -4         18.06         -9.16        37.16 o
  -4 -15  -4        575.35        489.87        44.89 o
  -5 -14  -4         69.82         85.38        36.74 o
  -4 -14  -4        251.10        234.35        33.68 o
  -5 -13  -4        332.16        340.58        40.19 o
  -4 -13  -4        112.02        119.60        27.81 o
  -4 -12  -4        347.71        318.07        33.62 o
  -3 -12  -4        152.00        154.92        25.53 o
   4 -13  -1        276.86        266.99        16.03 o
   4 -12  -1        103.76         88.61        10.61 o
   3 -10  -1         45.55         52.32         5.26 o
   3  -9  -1        861.75        963.32        11.72 o
   3  -8  -1        568.36        691.57         8.15 o
   6 -19  -2         50.04         58.61        40.92 o
   6 -18  -2         71.17         81.34        35.69 o
   7 -18  -2          8.57         19.98        35.86 o
   5 -17  -2         26.78         27.93        30.21 o
   6 -17  -2        149.12        113.30        33.55 o
   7 -17  -2        343.63        341.48        39.53 o
   5 -16  -2         80.78         91.76        26.99 o
   6 -16  -2        167.09        168.69        27.23 o
   5 -15  -2         84.74         81.73        22.06 o
   6 -15  -2         11.87          6.54        21.09 o
   5 -14  -2         31.18         46.28        16.50 o
   5 -13  -2        224.91        218.89        17.90 o
   7 -18  -3         35.33         21.30        40.88 o
  -1 -20   0         30.93         24.89        38.54 o
   0 -20   0         69.32          9.25        35.34 o
   1 -20   0         30.93         49.07        33.60 o
   1 -19   0        231.37        210.06        33.13 o
   0 -18   0       1129.49       1096.75        47.40 o
   1 -18   0        146.13        122.31        26.81 o
   1 -17   0        787.55        653.03        32.45 o
   0 -16   0        159.86        136.98        19.80 o
   0 -14   0        233.26        213.44        14.45 o
   0 -12   0       2660.01       3234.68        35.50 o
   0 -10   0       5390.59       7177.21        44.57 o
   0  -8   0        405.97        426.79         5.64 o
   0  -6   0       7059.14       7407.34        41.38 o
 -15  -1   5         38.63         32.74        35.78 o
 -14  -1   5        829.07        852.49        49.40 o
 -15   0   5         45.44        -10.72        36.00 o
 -14   0   5        194.73        228.11        33.59 o
 -15   1   5         38.63         62.56        37.87 o
 -14   1   5        829.07        967.74        52.20 o
 -14  -1   4        958.39        939.03        54.14 o
 -13  -1   4         13.49         43.81        23.22 o
 -12  -1   4        143.71        127.81        20.96 o
 -14   0   4         64.89        118.09        33.13 o
 -13   0   4        369.02        414.19        32.77 o
 -12   0   4        115.27        162.91        20.29 o
 -11   0   4        377.06        307.34        19.39 o
 -14   1   4        958.39       1193.71        59.30 o
 -13   1   4         13.49         -1.20        24.37 o
 -12   1   4        143.71        159.10        22.78 o
 -10   0   3        774.28        758.21        21.40 o
  -9   0   3        213.09        203.40         9.41 o
  -7   0   2      10637.96      10399.31        63.65 o
  -6   0   2         29.85         29.13         2.17 o
 -14   8   5         96.43         70.00        40.12 o
 -12   7   4        428.38        435.37        34.22 o
 -11   7   4        325.12        329.63        25.67 o
 -14   8   4         51.79         31.46        39.46 o
 -13   8   4         87.32         16.24        34.39 o
 -12   8   4         33.73         77.96        25.28 o
 -11   8   4         24.19          9.43        22.62 o
 -14   9   4        240.82        229.92        49.06 o
 -13   9   4        110.55        136.80        37.43 o
 -12   9   4         59.02         75.13        31.41 o
 -13  10   4          9.88         78.94        37.60 o
  -8   5   3        123.70        115.52         8.13 o
 -10   6   3        379.81        434.29        20.93 o
  -9   6   3         57.18         58.20        10.80 o
  -8   6   3        745.99        748.01        17.95 o
 -10   7   3        252.09        297.85        20.60 o
  -9   7   3        379.29        387.53        17.50 o
  -7   4   2        120.27        126.88         5.72 o
  -6   4   2        638.18        679.21         8.30 o
  -7   5   2        198.43        220.09         7.86 o
   2  -8   7        142.88        141.27        33.22 o
   3  -8   7         31.35        103.77        36.28 o
   2  -7   7         86.09         72.93        29.45 o
   3  -7   7         85.07         84.25        33.54 o
   2  -6   7        162.38        206.84        29.65 o
   3  -6   7        691.77        617.86        47.12 o
   2  -7   6        758.33        719.22        35.60 o
   3  -7   6         47.13         45.29        26.05 o
   2  -6   6       1208.35       1251.28        39.95 o
   3  -6   6         57.79         95.52        22.86 o
   2  -5   6         77.82         87.68        18.36 o
   2  -6   5       1035.04       1120.91        29.50 o
   2  -5   5       1209.98       1374.09        28.04 o
   2  -5   4       3079.12       3438.60        37.42 o
   1  -4   4       1155.03       1346.15        15.96 o
   2  -4   4       2871.62       3385.22        33.47 o
   1  -3   3        315.34        322.72         5.19 o
   1  -2   2        426.08        470.91         5.59 o
   2   1   8          9.44         44.17        34.08 o
   3   1   8         44.53         31.39        37.60 o
   2   2   8        225.70        147.81        36.57 o
   3   2   8        120.49        123.42        39.47 o
   2   3   8        451.91        388.48        43.21 o
   3   3   8        230.33        179.46        44.45 o
   2   1   7        759.32        763.50        38.08 o
   3   1   7        105.00        138.87        31.06 o
   2   2   7        528.97        526.38        33.63 o
   3   2   7         10.79         -4.73        25.67 o
   2   1   6         43.28         40.02        14.89 o
   3   1   6        703.02        718.93        33.15 o
   2   2   6        471.08        463.14        23.36 o
   3   2   6       1544.24       1759.34        51.15 o
   2   1   5       1148.81       1257.21        24.57 o
   1   1   4       1508.82       1633.74        16.17 o
   2   1   4        814.22       1034.93        14.45 o
   1   1   3         49.31         46.85         2.12 o
  -1 -20  -1         49.78         52.90        36.39 o
  -1 -19  -1        177.33        172.32        34.63 o
  -1 -18  -1         12.27        -10.43        25.14 o
  -1 -17  -1         89.51        130.41        23.25 o
  -1 -16  -1        173.50        170.22        20.54 o
  -1 -15  -1        175.57        145.39        17.11 o
   0 -15  -1        238.64        223.45        19.44 o
  -1 -14  -1        400.13        374.56        17.14 o
   0 -14  -1        150.86        126.21        13.88 o
  -1 -13  -1        157.99        156.27        11.12 o
   0 -13  -1        917.35       1020.54        23.53 o
  -1 -12  -1        268.27        282.83        10.80 o
   0 -12  -1        117.60        115.07         8.37 o
  -1 -11  -1       1189.06       1352.93        19.50 o
   0 -11  -1       3785.07       4956.28        42.86 o
   0 -10  -1        355.53        399.76         8.25 o
   0  -9  -1       4634.58       6378.59        36.73 o
   0  -8  -1       2234.69       2839.94        20.84 o
  -1 -20  -2          0.59          6.20        39.24 o
   0 -20  -2         28.07         55.04        39.77 o
  -1 -19  -2         17.83        -23.13        35.03 o
   0 -19  -2        294.24        245.70        40.77 o
   0 -18  -2          2.55         -8.22        31.47 o
   0 -17  -2          5.05         15.46        26.67 o
   0 -16  -2        386.13        425.90        32.41 o
  -1 -12  -1        268.27        261.18        10.47 o
  -1 -11  -1       1189.06       1366.62        19.13 o
  -1 -10  -1        848.14        915.26        12.49 o
   0  -9  -1       4634.58       6838.80        44.13 o
   0  -8  -1       2234.69       3020.82        23.01 o
   0  -7  -1       3251.78       4216.00        26.78 o
  -2 -20  -2        139.55        121.79        42.19 o
  -1 -20  -2          0.59         37.99        38.40 o
  -2 -19  -2         86.42         76.86        37.48 o
  -1 -19  -2         17.83         58.19        33.31 o
  -1 -18  -2         10.39         26.26        27.51 o
   0 -18  -2          2.55         47.23        29.31 o
  -1 -17  -2        231.11        190.97        28.79 o
   0 -17  -2          5.05         -5.53        25.29 o
  -1 -16  -2        702.24        732.27        34.28 o
   0 -16  -2        386.13        421.54        28.90 o
  -1 -15  -2         68.34         61.31        18.54 o
   0 -15  -2        371.66        399.63        26.04 o
  -1 -14  -2        120.94        108.42        16.75 o
   0 -14  -2        545.47        598.57        25.38 o
   0 -13  -2        530.03        516.27        20.58 o
   0 -19  -3         69.44         89.83        46.24 o
   1  10  -1        148.88        156.41         6.39 o
   1  11  -1        379.17        492.55        12.42 o
   2  11  -1          4.81         16.49         6.03 o
   2  12  -1        162.56        185.83        11.32 o
   2  13  -1         46.91         94.28        11.35 o
   2  14  -1        275.45        326.28        19.72 o
   2  15  -1        343.66        408.64        25.53 o
   2  16  -1        114.93        147.82        24.71 o
   2  17  -1          1.85          6.19        25.23 o
   2  18  -1        374.27        424.00        41.26 o
   2  19  -1         95.50        116.68        38.04 o
   3  17  -2        927.41       1052.55        49.39 o
   3  18  -2        467.42        438.49        44.78 o
   2  19  -2        771.69        721.25        55.58 o
   3  19  -2        267.72        397.52        45.82 o
   2  20  -2        280.78        335.59        49.18 o
   3  20  -2         98.47        107.46        44.58 o
   1   9  -3         63.33         48.95         5.22 o
   1  10  -3       1187.60       1259.11        20.44 o
   1  11  -3         85.10         92.52         9.47 o
   1  12  -4        903.90        978.07        29.04 o
   1  13  -4         56.82         67.43        15.98 o
   1  14  -4         16.42         22.50        17.95 o
   1  15  -4        169.11        210.30        26.13 o
   1  15  -5        111.95        130.62        27.31 o
   2  15  -5        145.48        167.53        28.60 o
   1  16  -5        258.89        262.32        35.33 o
   2  16  -5        546.79        523.85        43.68 o
   1  17  -5         89.67         63.95        36.35 o
   2  17  -5         37.72        -32.22        32.22 o
  -2   2  -2        898.46        873.53         8.59 o
  -3   2  -3       3170.77       3367.12        26.20 o
  -3   3  -3         22.29         22.67         3.44 o
  -4   3  -4        774.97        804.90        19.33 o
  -5   4  -4        180.48        183.15        14.63 o
  -4   4  -4        723.68        720.21        19.63 o
  -5   3  -5        261.80        260.76        21.06 o
  -5   4  -5        532.78        495.86        26.93 o
  -4   4  -5         83.75         85.06        15.06 o
  -6   5  -5        130.09        140.62        24.14 o
  -5   5  -5        163.67        192.53        21.70 o
  -6   4  -6        175.10        175.36        31.92 o
  -5   4  -6        481.17        409.98        32.42 o
  -7   5  -6        262.81        196.74        41.95 o
  -6   5  -6         65.68         60.02        30.86 o
  -5   5  -6        130.89        116.54        27.98 o
  -7   6  -6        568.35        480.46        50.32 o
  -6   6  -6        118.34        108.92        32.50 o
  -3   4  -1          8.43          8.08         1.41 o
  -4   6  -2       3128.96       3539.62        31.01 o
  -5   7  -2         55.50         70.81         7.46 o
  -4   7  -2       1089.95       1139.04        17.12 o
  -6   8  -2         54.96         65.23        11.61 o
  -5   8  -2       2737.11       3017.35        39.34 o
  -7   9  -3         72.18         83.17        19.39 o
  -6   9  -3          2.79        -13.68        13.68 o
  -7  10  -3         24.25         65.22        22.01 o
  -6  10  -3        448.18        535.32        28.81 o
  -8  11  -3         51.43         40.53        31.57 o
  -7  11  -3       1036.85        913.99        43.55 o
  -9  12  -3         17.10         31.24        36.81 o
  -8  12  -3         28.41         35.33        30.92 o
  -7  11  -4         24.43         69.01        26.93 o
  -8  12  -4        140.44        144.03        39.09 o
   0  15   6        349.48        316.80        47.43 o
   0  13   5         86.42         54.09        24.56 o
   0  14   5         60.17         36.46        24.50 o
   1  14   5        119.25        120.23        29.74 o
   0  15   5        144.08        109.77        30.73 o
   1  15   5        107.50         54.80        31.03 o
   0  10   4        157.53        144.31        13.32 o
   0  11   4       1142.79       1239.39        30.87 o
   0  12   4        178.20        155.58        16.39 o
   1  12   4        234.02        217.10        19.65 o
   0   8   3       1866.16       2049.72        22.49 o
   0   9   3        496.85        525.57        11.29 o
   0   5   2        784.50        782.87         8.57 o
   0   6   2       1427.36       1503.86        12.83 o
   5   8   6        369.56        390.93        39.81 o
   4   9   6         46.03         24.49        30.17 o
   5   9   6        290.38        225.63        40.80 o
   5  10   6        140.03        130.95        39.55 o
   4   7   5        286.32        263.54        24.72 o
   4   8   5        680.85        678.12        32.51 o
   5   8   5         57.35        117.56        24.69 o
   4   9   5        510.59        509.78        31.11 o
   5   9   5        259.09        254.69        30.94 o
   3   6   4        416.46        420.93        15.66 o
   3   7   4       1552.75       1654.88        31.42 o
   4   7   4       1349.47       1467.37        33.45 o
   3   5   3        620.88        684.99        12.26 o
  -4  15   4         99.87        102.39        25.12 o
  -5  16   4        160.15        146.05        28.85 o
  -4  16   4        253.34        221.99        32.66 o
  -5  17   4         10.77          7.89        28.48 o
  -4  17   4        123.85        146.81        34.42 o
  -5  18   4        286.27        308.83        40.65 o
  -4  18   4         53.79         74.94        34.20 o
  -3  12   3       1868.99       2039.65        37.94 o
  -4  13   3        165.94        132.73        14.63 o
  -3  13   3         16.49         22.06        12.68 o
  -4  14   3         71.84         89.70        16.30 o
  -3  14   3       1106.54       1245.92        37.39 o
  -4  15   3        802.43        774.18        33.52 o
  -3  15   3        395.73        316.55        24.87 o
  -2   8   2       3343.49       3938.16        27.80 o
  -2   9   2       5489.58       6054.18        41.49 o
  -2  10   2        119.17        114.46         6.17 o
  -1   5   1       8280.37       7249.93        42.95 o
 -10  13   4         90.56         45.99        31.90 o
 -11  14   4         11.30         45.09        35.43 o
 -10  14   4       1062.86       1023.91        58.88 o
 -10  15   4         91.37         65.20        38.73 o
  -8  10   3       1120.54       1299.06        34.22 o
  -7  10   3         20.36         19.88        11.44 o
  -8  11   3       1316.11       1400.86        37.84 o
  -9  12   3         85.04         78.28        21.09 o
  -8  12   3        330.37        286.46        24.52 o
  -9  13   3       1177.28       1344.91        50.24 o
  -8  13   3        168.74        210.30        25.09 o
  -9  14   3        908.44        968.55        48.22 o
  -5   7   2        268.63        285.83         6.71 o
  -6   8   2        295.45        319.62         9.03 o
  -5   8   2        345.91        383.29         8.96 o
  -6   9   2          3.89         12.17         6.14 o
  -3   4   1        786.23        821.77         8.68 o
  -3  -2  -1        613.43        583.35         6.58 o
  -7  -5  -2        231.76        188.78        12.49 o
  -6  -5  -2       3693.88       4173.14        44.31 o
  -6  -4  -2        256.01        279.19         9.74 o
  -5  -4  -2        383.37        410.37         8.78 o
 -11  -8  -3        241.66        181.28        41.39 o
 -10  -8  -3        369.36        371.93        41.03 o
  -9  -8  -3        219.84        208.61        30.77 o
  -8  -8  -3        275.57        228.36        25.36 o
 -10  -7  -3         64.34         34.43        29.79 o
  -9  -7  -3        778.35        833.49        42.72 o
  -8  -7  -3        274.93        218.68        22.84 o
  -9  -6  -3        146.65        126.06        25.40 o
  -8  -6  -3        387.94        380.37        25.95 o
  -7  -6  -3         11.04         32.54        14.02 o
  -9  -8  -4         17.47        -29.57        29.57 o
 -10  -7  -4         47.20         93.60        34.96 o
  -2  -5  -2        347.06        394.41         5.46 o
  -1  -4  -2       2372.21       2533.10        18.88 o
  -2  -7  -3         76.59         74.71         5.77 o
  -2  -6  -3        546.62        570.47        10.50 o
  -4 -10  -4        413.65        360.20        23.88 o
  -3 -10  -4         43.29         25.91        16.02 o
  -3  -9  -4        147.17        184.60        16.43 o
  -3  -8  -4       1435.19       1583.06        33.46 o
  -2  -8  -4        142.73        111.69        10.64 o
  -5 -12  -5         76.99        106.47        34.46 o
  -4 -12  -5         82.44         36.94        32.03 o
  -4 -11  -5         61.25         65.64        28.48 o
  -3 -11  -5       1742.80       1896.83        56.60 o
  -4 -10  -5        107.18        100.41        26.16 o
  -3 -10  -5        555.79        511.33        31.66 o
  -4 -12  -6         51.68         -0.96        34.99 o
  -3 -12  -6        309.66        283.24        39.03 o
   3 -10  -2        285.14        314.43         9.49 o
   3  -9  -2        248.60        252.73         6.83 o
   3  -8  -2         39.11         35.03         3.09 o
   5 -17  -3        249.07        262.39        35.32 o
   5 -16  -3        222.30        233.44        30.94 o
   5 -15  -3         20.80         26.79        21.56 o
   4 -14  -3         71.84         69.38        17.96 o
   5 -14  -3        130.15        146.30        19.79 o
   4 -13  -3        165.94        194.88        17.01 o
   5 -13  -3         25.84         47.16        14.26 o
   4 -12  -3       1808.63       2007.42        38.39 o
   6 -18  -4         54.42         32.18        36.21 o
   5 -17  -4         10.77          1.51        29.54 o
   6 -17  -4         58.86         67.77        32.78 o
   6 -16  -4        147.80        147.80        32.27 o
  -1 -18  -1         12.27         -9.56        25.35 o
  -1 -17  -1         89.51        111.12        22.43 o
  -1 -16  -1        173.50        155.49        21.34 o
   0 -14  -1        150.86        117.32        13.20 o
   0 -13  -1        917.35        955.14        22.76 o
   0 -12  -1        117.60        103.05         8.35 o
   0 -11  -1       3785.07       4857.96        41.89 o
   0 -10  -1        355.53        355.07         7.54 o
   0  -9  -1       4634.58       5913.36        35.26 o
   0  -8  -1       2234.69       2683.69        19.86 o
  -1 -20  -2          0.59         21.79        35.55 o
   0 -20  -2         28.07         -0.61        32.28 o
  -1 -19  -2         17.83         36.07        30.21 o
   0 -19  -2        294.24        211.39        35.33 o
  -1 -18  -2         10.39         40.73        25.62 o
   0 -18  -2          2.55         10.81        24.71 o
   0 -17  -2          5.05         25.37        20.24 o
   0 -16  -2        386.13        344.15        25.89 o
 -15  -1   3        201.68        278.02        37.64 o
 -14  -1   3        125.87        135.79        28.62 o
 -13  -1   3          7.30         38.13        21.51 o
 -15   0   3         29.75         35.48        32.90 o
 -14   0   3        128.16         64.05        29.45 o
 -13   0   3        248.28        260.28        28.59 o
 -15   1   3        201.68        215.11        36.21 o
 -14   1   3        125.87        116.47        28.19 o
 -13   1   3          7.30         16.78        21.01 o
 -11  -1   2        913.78       1006.72        28.33 o
 -10  -1   2         40.39         44.90         9.01 o
 -11   0   2        278.60        254.63        17.65 o
 -10   0   2       1386.27       1287.14        26.68 o
  -9   0   2       4861.83       4693.54        48.66 o
  -5   0   1         71.13         69.66         2.07 o
 -14   8   3        537.47        578.00        48.49 o
 -13   8   3        153.26        213.70        35.24 o
 -14   9   3        270.47        272.69        44.02 o
 -13   9   3         70.98         47.30        35.53 o
  -9   5   2        908.01        994.92        22.88 o
 -11   6   2        322.76        310.63        21.99 o
 -10   6   2         29.78         20.22        12.11 o
  -9   6   2        436.08        514.47        17.83 o
 -12   7   2        208.62        266.34        26.27 o
 -11   7   2          7.18         27.15        16.91 o
 -10   7   2        600.60        661.05        25.83 o
 -12   8   2         97.10        112.06        26.22 o
 -11   8   2         15.35         15.60        19.24 o
 -13   9   2        437.91        486.68        42.34 o
  -5   3   1        800.89        891.89         8.90 o
  -6   4   1       1209.73       1162.17        11.89 o
   5  -8   6        369.56        332.55        38.06 o
   6  -8   6         52.46         88.79        35.01 o
   5  -7   6         37.41         49.70        29.78 o
   6  -7   6        111.61        145.72        34.34 o
   5  -6   6         92.89        121.98        29.02 o
   6  -6   6        118.34        113.29        30.64 o
   4  -6   5        905.74        864.07        32.59 o
   5  -6   5         22.07         31.30        17.91 o
   4  -5   5        641.76        616.06        26.62 o
   5  -5   5        163.67        178.85        19.91 o
   3  -5   4        291.57        323.52        11.76 o
   4  -5   4        310.82        296.20        14.49 o
   3  -4   4        146.19        158.91         9.07 o
   4  -4   4        723.68        738.29        19.46 o
   3  -4   3        406.98        370.68         8.01 o
   3  -3   3         22.29         25.74         3.19 o
   2  -2   2        898.46        898.52         9.43 o
   5   1   7         91.53        102.95        33.98 o
   5   2   7        223.28        187.67        39.71 o
   5   3   7         35.76         43.55        32.52 o
   5   1   6         67.60         60.65        24.95 o
   6   1   6         31.10        -26.91        26.91 o
   5   2   6         79.55        131.90        25.10 o
   6   2   6         18.29        -24.12        26.97 o
   6   3   6        762.27        755.42        45.70 o
   4   1   5       1418.81       1542.03        36.33 o
   5   1   5        406.31        439.19        25.06 o
   4   2   5        223.37        205.27        16.75 o
   5   2   5       1162.31       1324.97        38.54 o
   3   1   4       1833.72       2214.51        27.81 o
   4   1   4         80.56         87.35         8.97 o
   4   2   4       1382.01       1474.98        25.86 o
   3   1   3       1370.78       1470.66        14.98 o
   2   1   2        206.30        210.60         3.72 o
   1 -10  -1        148.88        129.82         5.25 o
   1  -9  -1       1844.41       2273.64        18.86 o
   1  -8  -1       4820.56       5848.66        33.89 o
   1  -7  -1       2411.80       2783.28        19.23 o
   1  -6  -1         77.35         73.28         2.01 o
   2 -20  -2        280.78        129.47        38.68 o
   2 -19  -2        771.69        656.22        46.09 o
   2 -18  -2         95.16        111.34        27.88 o
   2 -17  -2        542.90        525.04        32.98 o
   2 -16  -2         66.88         83.07        19.35 o
   1 -15  -2         86.23        107.99        17.55 o
   2 -15  -2         73.44         68.92        16.38 o
   1 -14  -2       1224.69       1335.89        32.52 o
   2 -14  -2        367.93        338.64        19.11 o
   2 -13  -2       1556.74       1722.48        34.99 o
   2 -12  -2        133.39        123.51         9.67 o
   3 -19  -3         57.84         85.21        33.36 o
   3 -18  -3         32.80         66.49        27.19 o
   1 -15  -2         86.23         95.97        17.64 o
   1 -14  -2       1224.69       1429.80        34.69 o
   1 -13  -2         79.53         84.38        11.66 o
   2 -13  -2       1556.74       1554.50        30.93 o
   1 -12  -2       1663.17       1894.90        30.66 o
   1 -11  -2       1189.41       1293.34        20.66 o
   2 -19  -3        192.94        189.49        37.72 o
   3 -19  -3         57.84         77.40        31.75 o
   1 -18  -3         21.03         24.21        29.30 o
[truncated: 395,355 more chars]
