# Supplementary material for: Single-crystal structure analysis of non-deuterated triglycine sulfate by neutron diffraction at 20 and 298 K: a new disorder model for the 298 K structure
Source: Acta Crystallogr E Crystallogr Commun. 2022 Feb 8;78(Pt 3):306–12. doi: 10.1107/S2056989022000858 (PMC8900510; doi:10.1107/S2056989022000858)
Supplement: Supplementary file 7 [file e-78-00306-298KModel2sup7.cml]

<molecule>
 <crystal>
  <scalar title="a" units="units:angstrom">9.391000</scalar>
  <scalar title="b" units="units:angstrom">12.602100</scalar>
  <scalar title="c" units="units:angstrom">5.712500</scalar>
  <scalar title="alpha" units="units:degree">90.000000</scalar>
  <scalar title="beta" units="units:degree">110.306000</scalar>
  <scalar title="gamma" units="units:degree">90.000000</scalar>
  <symmetry spaceGroup="P 2yb">
   <transform3>1 0 0 0 0 1 0 0 0 0 1 0 0 0 0 1</transform3>
   <transform3>-1 0 0 0 0 1 0 0.5 0 0 -1 0 0 0 0 1</transform3>
  </symmetry>
 </crystal>
 <atomArray>
  <atom id="a1" elementType="S" xFract="0.999700" yFract="0.750200" zFract="0.773200"/>
  <atom id="a2" elementType="O" xFract="0.915400" yFract="0.846200" zFract="0.792100"/>
  <atom id="a3" elementType="O" xFract="0.539500" yFract="0.469500" zFract="0.199600"/>
  <atom id="a4" elementType="H" xFract="0.515300" yFract="0.492500" zFract="0.011000"/>
  <atom id="a5" elementType="O" xFract="0.779000" yFract="0.495100" zFract="0.223300"/>
  <atom id="a6" elementType="O" xFract="0.142400" yFract="0.749700" zFract="0.993700"/>
  <atom id="a7" elementType="O" xFract="0.034700" yFract="0.751900" zFract="0.544000"/>
  <atom id="a8" elementType="O" xFract="0.786400" yFract="0.998000" zFract="0.239800"/>
  <atom id="a9" elementType="O" xFract="0.607100" yFract="0.243400" zFract="0.076700"/>
  <atom id="a10" elementType="H" xFract="0.708200" yFract="0.243800" zFract="0.044000"/>
  <atom id="a11" elementType="O" xFract="0.496000" yFract="0.233600" zFract="0.666800"/>
  <atom id="a12" elementType="O" xFract="0.912600" yFract="0.656300" zFract="0.786800"/>
  <atom id="a13" elementType="O" xFract="0.551700" yFract="0.020500" zFract="0.241900"/>
  <atom id="a14" elementType="H" xFract="0.513100" yFract="0.997000" zFract="0.051000"/>
  <atom id="a15" elementType="N" xFract="0.357100" yFract="0.289200" zFract="0.162600"/>
  <atom id="a16" elementType="H" xFract="0.424600" yFract="0.355200" zFract="0.200000"/>
  <atom id="a17" elementType="H" xFract="0.407700" yFract="0.238800" zFract="0.305000"/>
  <atom id="a18" elementType="H" xFract="0.251800" yFract="0.309500" zFract="0.176000"/>
  <atom id="a19" elementType="N" xFract="0.365000" yFract="0.226000" zFract="0.167000"/>
  <atom id="a20" elementType="H" xFract="0.426075" yFract="0.156788" zFract="0.221059"/>
  <atom id="a21" elementType="H" xFract="0.262414" yFract="0.218805" zFract="0.193317"/>
  <atom id="a22" elementType="H" xFract="0.425392" yFract="0.288121" zFract="0.273121"/>
  <atom id="a23" elementType="N" xFract="0.916400" yFract="0.073480" zFract="0.705700"/>
  <atom id="a24" elementType="H" xFract="0.955300" yFract="0.125000" zFract="0.599900"/>
  <atom id="a25" elementType="H" xFract="0.961300" yFract="0.999700" zFract="0.708400"/>
  <atom id="a26" elementType="H" xFract="0.953000" yFract="0.104200" zFract="0.883000"/>
  <atom id="a27" elementType="N" xFract="0.895700" yFract="0.429890" zFract="0.698400"/>
  <atom id="a28" elementType="H" xFract="0.942000" yFract="0.381800" zFract="0.600500"/>
  <atom id="a29" elementType="H" xFract="0.927700" yFract="0.399000" zFract="0.873500"/>
  <atom id="a30" elementType="H" xFract="0.936800" yFract="0.504900" zFract="0.709800"/>
  <atom id="a31" elementType="C" xFract="0.683000" yFract="0.468600" zFract="0.312800"/>
  <atom id="a32" elementType="C" xFract="0.751000" yFract="0.069100" zFract="0.600700"/>
  <atom id="a33" elementType="H" xFract="0.706700" yFract="0.148600" zFract="0.597000"/>
  <atom id="a34" elementType="H" xFract="0.708800" yFract="0.019200" zFract="0.719000"/>
  <atom id="a35" elementType="C" xFract="0.340100" yFract="0.245500" zFract="0.914900"/>
  <atom id="a36" elementType="H" xFract="0.264300" yFract="0.296200" zFract="0.780200"/>
  <atom id="a37" elementType="H" xFract="0.291000" yFract="0.167900" zFract="0.895000"/>
  <atom id="a38" elementType="C" xFract="0.697900" yFract="0.024800" zFract="0.339400"/>
  <atom id="a39" elementType="C" xFract="0.489400" yFract="0.240500" zFract="0.873100"/>
  <atom id="a40" elementType="C" xFract="0.730200" yFract="0.430800" zFract="0.579300"/>
  <atom id="a41" elementType="H" xFract="0.681400" yFract="0.481500" zFract="0.683000"/>
  <atom id="a42" elementType="H" xFract="0.689200" yFract="0.352100" zFract="0.584000"/>
 </atomArray>
 <bondArray>
  <bond atomRefs2="a4 a3" order="1"/>
  <bond atomRefs2="a10 a9" order="1"/>
  <bond atomRefs2="a15 a19" order="1"/>
  <bond atomRefs2="a15 a22" order="1"/>
  <bond atomRefs2="a19 a21" order="1"/>
  <bond atomRefs2="a19 a20" order="1"/>
  <bond atomRefs2="a19 a17" order="1"/>
  <bond atomRefs2="a3 a31" order="1"/>
  <bond atomRefs2="a5 a31" order="2"/>
  <bond atomRefs2="a13 a38" order="1"/>
  <bond atomRefs2="a31 a40" order="1"/>
  <bond atomRefs2="a38 a32" order="1"/>
  <bond atomRefs2="a40 a42" order="1"/>
  <bond atomRefs2="a40 a41" order="1"/>
  <bond atomRefs2="a40 a27" order="1"/>
  <bond atomRefs2="a33 a32" order="1"/>
  <bond atomRefs2="a24 a23" order="1"/>
  <bond atomRefs2="a28 a27" order="1"/>
  <bond atomRefs2="a32 a23" order="1"/>
  <bond atomRefs2="a32 a34" order="1"/>
  <bond atomRefs2="a11 a39" order="2"/>
  <bond atomRefs2="a27 a30" order="1"/>
  <bond atomRefs2="a27 a29" order="1"/>
  <bond atomRefs2="a23 a26" order="1"/>
  <bond atomRefs2="a1 a12" order="2"/>
  <bond atomRefs2="a1 a2" order="2"/>
  <bond atomRefs2="a36 a35" order="1"/>
  <bond atomRefs2="a39 a35" order="1"/>
  <bond atomRefs2="a37 a35" order="1"/>
 </bondArray>
</molecule>
